# Supplementary material for: Comparison of confound adjustment methods in the construction of gene co-expression networks
Source: Genome Biol. 2022 Feb 3;23:44. doi: 10.1186/s13059-022-02606-0 (PMC8812044; doi:10.1186/s13059-022-02606-0)
Supplement: Supplementary file 1 — Additional file 1. WGCNA module assignment for each gene. Each sheet provides module assignments for a particular tissue dataset. [file 13059_2022_2606_MOESM1_ESM.xlsx]

## Sheet: Module_Assignment_Intestine
WGCNA-Module assignment for small intestine dataset
Ensembl_Gene_ID	HGNC_Symbol	No_adjustment	CONFETI	Known_covariates	PC	PEER	RUVCorr		grey=unassigned gene
ENSG00000000003	TSPAN6	darkturquoise	turquoise	yellow4	coral2	lightsteelblue1	darkslateblue
ENSG00000000005	TNMD	lightgreen	turquoise	grey	lightslateblue	palevioletred3	navajowhite2
ENSG00000000419	DPM1	grey60	turquoise	lightcyan	skyblue1	darkturquoise	green
ENSG00000000457	SCYL3	green	turquoise	brown	coral	steelblue	brown
ENSG00000000460	C1orf112	darkturquoise	turquoise	mediumpurple3	pink	mediumpurple3	green
ENSG00000000938	FGR	blue	turquoise	grey	coral2	honeydew1	orangered4
ENSG00000000971	CFH	darkturquoise	darkolivegreen	maroon	yellow2	black	navajowhite2
ENSG00000001036	FUCA2	darkturquoise	turquoise	yellow4	turquoise	grey	salmon4
ENSG00000001084	GCLC	darkturquoise	turquoise	yellow4	brown3	mediumpurple2	salmon4
ENSG00000001167	NFYA	blue	turquoise	brown	black	darkgrey	orangered4
ENSG00000001460	STPG1	darkturquoise	darkolivegreen	yellow4	deeppink1	skyblue2	darkslateblue
ENSG00000001461	NIPAL3	darkturquoise	lightgreen	grey	black	darkturquoise	darkslateblue
ENSG00000001497	LAS1L	darkturquoise	turquoise	brown	antiquewhite4	skyblue3	greenyellow
ENSG00000001561	ENPP4	darkturquoise	royalblue	yellow4	blue3	darkorange2	darkolivegreen
ENSG00000001617	SEMA3F	blue	pink	grey	yellow2	honeydew	navajowhite2
ENSG00000001626	CFTR	darkturquoise	turquoise	yellow4	plum2	indianred4	cyan
ENSG00000001629	ANKIB1	grey	turquoise	brown	blue3	brown	brown
ENSG00000001630	CYP51A1	darkturquoise	turquoise	yellow4	navajowhite1	brown4	salmon4
ENSG00000001631	KRIT1	darkturquoise	turquoise	grey	royalblue2	greenyellow	royalblue
ENSG00000002016	RAD52	darkturquoise	turquoise	saddlebrown	darkolivegreen	darkorange2	lightgreen
ENSG00000002330	BAD	blue	turquoise	tan	cornsilk	brown	brown
ENSG00000002549	LAP3	paleturquoise	darkolivegreen	lightcyan	darkolivegreen4	paleturquoise	mediumpurple2
ENSG00000002586	CD99	green	purple	brown	lightcyan1	purple	yellow4
ENSG00000002587	HS3ST1	darkturquoise	royalblue	brown	pink	saddlebrown	orangered4
ENSG00000002726	AOC1	darkturquoise	turquoise	yellow4	pink3	plum2	darkslateblue
ENSG00000002745	WNT16	blue	turquoise	grey	blue3	grey	darkmagenta
ENSG00000002822	MAD1L1	darkturquoise	turquoise	purple	cornsilk	grey	darkmagenta
ENSG00000002834	LASP1	darkturquoise	royalblue	yellow4	darkred	darkgreen	darkslateblue
ENSG00000002919	SNX11	plum1	turquoise	grey	antiquewhite4	grey	lightcyan1
ENSG00000002933	TMEM176A	darkturquoise	lightyellow	yellow4	navajowhite2	magenta	greenyellow
ENSG00000003056	M6PR	blue	turquoise	green	black	yellow	lightsteelblue1
ENSG00000003096	KLHL13	green	lightgreen	brown	cornsilk	lightcyan	grey60
ENSG00000003137	CYP26B1	lightgreen	pink	grey	magenta	turquoise	navajowhite2
ENSG00000003147	ICA1	darkturquoise	lightgreen	yellow4	magenta	lavenderblush2	darkslateblue
ENSG00000003249	DBNDD1	green	turquoise	grey	blue1	mediumpurple3	darkmagenta
ENSG00000003393	ALS2	blue	turquoise	purple	antiquewhite4	grey	darkmagenta
ENSG00000003400	CASP10	green	grey60	brown	skyblue4	lightsteelblue1	mediumpurple2
ENSG00000003402	CFLAR	darkturquoise	turquoise	brown	turquoise	brown	darkmagenta
ENSG00000003436	TFPI	lightgreen	turquoise	honeydew1	coral2	black	navajowhite2
ENSG00000003509	NDUFAF7	darkturquoise	turquoise	yellow4	sienna3	darkturquoise	darkgreen
ENSG00000003756	RBM5	darkred	midnightblue	grey	navajowhite	skyblue4	darkturquoise
ENSG00000003987	MTMR7	darkturquoise	turquoise	grey	deeppink1	royalblue	lightgreen
ENSG00000003989	SLC7A2	green	royalblue	lightsteelblue1	magenta	darkolivegreen4	sienna3
ENSG00000004059	ARF5	darkturquoise	turquoise	brown	darkorange	brown	brown4
ENSG00000004139	SARM1	paleturquoise	darkolivegreen	grey	darkgreen	plum1	green
ENSG00000004142	POLDIP2	cyan	darkolivegreen	darkmagenta	turquoise	skyblue3	brown4
ENSG00000004399	PLXND1	darkturquoise	pink	lightsteelblue1	magenta	blue2	navajowhite2
ENSG00000004455	AK2	darkturquoise	darkolivegreen	yellow4	turquoise	lightyellow	brown4
ENSG00000004468	CD38	blue	turquoise	green	firebrick2	greenyellow	darkmagenta
ENSG00000004478	FKBP4	floralwhite	turquoise	saddlebrown	maroon	darkorange2	lightgreen
ENSG00000004487	KDM1A	plum1	royalblue	grey	antiquewhite4	darkorange2	green
ENSG00000004534	RBM6	darkred	turquoise	grey	navajowhite	lightslateblue	green
ENSG00000004660	CAMKK1	darkturquoise	turquoise	tan	palevioletred1	ivory	orangered4
ENSG00000004700	RECQL	darkturquoise	turquoise	brown	black	turquoise	lightsteelblue1
ENSG00000004766	VPS50	darkturquoise	royalblue	grey	coral	yellow	darkmagenta
ENSG00000004776	HSPB6	green	darkolivegreen	brown	darkmagenta	orange	orange
ENSG00000004777	ARHGAP33	darkturquoise	darkolivegreen	tan	blue3	mediumpurple3	green
ENSG00000004779	NDUFAB1	cyan	turquoise	darkmagenta	turquoise	lightyellow	brown4
ENSG00000004799	PDK4	blue	turquoise	honeydew1	coral2	skyblue1	sienna3
ENSG00000004838	ZMYND10	darkturquoise	turquoise	grey	brown4	skyblue	darkmagenta
ENSG00000004846	ABCB5	green	turquoise	brown	turquoise	coral	navajowhite2
ENSG00000004848	ARX	darkturquoise	turquoise	yellow4	cornsilk	lightblue4	cyan
ENSG00000004864	SLC25A13	darkturquoise	turquoise	yellow4	antiquewhite4	brown	darkslateblue
ENSG00000004866	ST7	green	turquoise	brown	turquoise	pink	skyblue2
ENSG00000004897	CDC27	darkturquoise	turquoise	brown	darkorange2	yellow	darkslateblue
ENSG00000004961	HCCS	darkturquoise	darkolivegreen	yellow4	lightpink	brown	darkslateblue
ENSG00000004975	DVL2	darkturquoise	turquoise	tan	blueviolet	grey	skyblue2
ENSG00000005001	PRSS22	darkturquoise	royalblue	yellow4	skyblue4	lightsteelblue1	cyan
ENSG00000005007	UPF1	darkturquoise	turquoise	grey	antiquewhite4	blue	lightgreen
ENSG00000005020	SKAP2	darkred	turquoise	grey	navajowhite1	cyan	lavenderblush3
ENSG00000005022	SLC25A5	darkturquoise	darkolivegreen	yellow4	turquoise	lightyellow	darkslateblue
ENSG00000005059	MCUB	blue	turquoise	green	lightslateblue	thistle	darkmagenta
ENSG00000005073	HOXA11	darkturquoise	turquoise	yellow4	darkgreen	plum1	cyan
ENSG00000005075	POLR2J	cyan	turquoise	palevioletred3	darkorange	blue	royalblue
ENSG00000005100	DHX33	skyblue3	turquoise	lightcyan	aliceblue	lightcyan1	darkturquoise
ENSG00000005102	MEOX1	darkturquoise	pink	brown	magenta	blue2	darkslateblue
ENSG00000005108	THSD7A	green	royalblue	lightsteelblue1	orangered3	thistle1	navajowhite2
ENSG00000005156	LIG3	green	turquoise	brown	darkgreen	steelblue	darkturquoise
ENSG00000005175	RPAP3	darkturquoise	lightgreen	yellow4	blanchedalmond	paleturquoise	skyblue2
ENSG00000005187	ACSM3	green	royalblue	brown	magenta	salmon	orange
ENSG00000005189	REXO5	blue	turquoise	green	pink	lightcoral	green
ENSG00000005194	CIAPIN1	darkturquoise	turquoise	brown	turquoise	black	royalblue
ENSG00000005206	SPPL2B	green	royalblue	brown	navajowhite1	violet	darkslateblue
ENSG00000005238	FAM214B	darkturquoise	darkolivegreen	yellow4	cornsilk	saddlebrown	darkmagenta
ENSG00000005243	COPZ2	green	turquoise	brown	darkorange	orange	grey60
ENSG00000005249	PRKAR2B	green	darkolivegreen	lightsteelblue1	darkseagreen1	paleturquoise	navajowhite2
ENSG00000005302	MSL3	blue	turquoise	green	turquoise	salmon	skyblue2
ENSG00000005339	CREBBP	blue	turquoise	brown	tan1	steelblue	brown
ENSG00000005379	TSPOAP1	darkturquoise	darkolivegreen	brown	black	purple	orange
ENSG00000005381	MPO	darkturquoise	turquoise	brown	blue3	grey	green
ENSG00000005421	PON1	darkturquoise	turquoise	grey	blue3	pink	darkslateblue
ENSG00000005436	GCFC2	darkturquoise	turquoise	brown	blue3	brown	navajowhite2
ENSG00000005448	WDR54	darkturquoise	turquoise	purple	palevioletred1	turquoise	darkmagenta
ENSG00000005469	CROT	darkturquoise	turquoise	yellow4	coral	indianred4	darkslateblue
ENSG00000005471	ABCB4	blue	turquoise	green	ivory	turquoise	darkmagenta
ENSG00000005483	KMT2E	blue	turquoise	brown	cornsilk	brown	brown
ENSG00000005486	RHBDD2	darkturquoise	turquoise	yellow4	darkolivegreen2	skyblue3	darkslateblue
ENSG00000005513	SOX8	darkturquoise	turquoise	brown	palevioletred1	orange	skyblue2
ENSG00000005700	IBTK	blue	royalblue	yellow4	blue3	yellowgreen	darkturquoise
ENSG00000005801	ZNF195	green	turquoise	brown	black	lightcyan1	brown
ENSG00000005810	MYCBP2	blue	turquoise	brown	black	navajowhite1	skyblue2
ENSG00000005812	FBXL3	greenyellow	turquoise	grey	antiquewhite4	cyan	darkgreen
ENSG00000005844	ITGAL	blue	turquoise	green	palevioletred3	pink	darkmagenta
ENSG00000005882	PDK2	darkturquoise	turquoise	yellow4	blue1	steelblue	darkslateblue
ENSG00000005884	ITGA3	darkturquoise	royalblue	yellow4	darkred	magenta	darkslateblue
ENSG00000005889	ZFX	ivory	purple	brown	lightcyan1	purple	yellow4
ENSG00000005893	LAMP2	darkturquoise	turquoise	yellow4	lightpink3	grey60	darkolivegreen
ENSG00000005961	ITGA2B	darkturquoise	darkolivegreen	brown	blue3	grey60	orange
ENSG00000005981	ASB4	blue	turquoise	grey	antiquewhite4	green	darkmagenta
ENSG00000006007	GDE1	cyan	darkolivegreen	brown	navajowhite1	navajowhite	darkslateblue
ENSG00000006015	REX1BD	blue	turquoise	darkorange2	mediumpurple4	darkorange	royalblue
ENSG00000006016	CRLF1	blue	royalblue	green	coral2	lightsteelblue	sienna3
ENSG00000006025	OSBPL7	darkturquoise	royalblue	yellow4	navajowhite1	darkseagreen4	darkslateblue
ENSG00000006042	TMEM98	darkturquoise	royalblue	yellow4	darkred	sienna3	darkslateblue
ENSG00000006047	YBX2	darkturquoise	darkolivegreen	yellow4	cornsilk	tan	darkslateblue
ENSG00000006062	MAP3K14	blue	lightgreen	green	blueviolet	grey	skyblue2
ENSG00000006071	ABCC8	blue	turquoise	green	blue3	lightblue4	darkmagenta
ENSG00000006118	TMEM132A	darkturquoise	turquoise	brown4	palevioletred1	greenyellow	darkmagenta
ENSG00000006125	AP2B1	green	turquoise	brown	tan2	darkorange2	darkturquoise
ENSG00000006128	TAC1	green	turquoise	darkorange	darkturquoise	midnightblue	darkorange2
ENSG00000006194	ZNF263	darkturquoise	midnightblue	yellow4	blue4	lightcyan1	skyblue2
ENSG00000006210	CX3CL1	darkturquoise	pink	brown	magenta	yellow4	darkslateblue
ENSG00000006282	SPATA20	grey	turquoise	grey	navajowhite1	skyblue3	darkslateblue
ENSG00000006283	CACNA1G	darkturquoise	turquoise	brown	blueviolet	magenta	orange
ENSG00000006327	TNFRSF12A	blue	cyan	grey	firebrick4	saddlebrown	darkred
ENSG00000006432	MAP3K9	green	lightgreen	yellow4	blue1	firebrick4	navajowhite2
ENSG00000006451	RALA	darkturquoise	turquoise	yellow4	darkseagreen2	violet	darkslateblue
ENSG00000006453	BAIAP2L1	darkturquoise	lightgreen	yellow4	navajowhite1	paleturquoise	darkslateblue
ENSG00000006459	KDM7A	green	turquoise	yellow4	cornsilk	grey	brown
ENSG00000006468	ETV1	green	darkolivegreen	brown	darkturquoise	midnightblue	darkorange2
ENSG00000006530	AGK	darkred	royalblue	purple	darkseagreen3	blue	lightyellow
ENSG00000006534	ALDH3B1	darkturquoise	turquoise	yellow4	blue1	blue	darkslateblue
ENSG00000006555	TTC22	darkturquoise	darkolivegreen	yellow4	darkolivegreen4	lightsteelblue1	darkslateblue
ENSG00000006576	PHTF2	blue	turquoise	green	deeppink1	darkred	skyblue2
ENSG00000006606	CCL26	green	turquoise	grey	coral2	lightsteelblue	navajowhite2
ENSG00000006607	FARP2	darkturquoise	turquoise	yellow4	blue1	blue	darkmagenta
ENSG00000006611	USH1C	darkturquoise	royalblue	yellow4	lavenderblush2	indianred4	cyan
ENSG00000006625	GGCT	cyan	turquoise	lightcyan	turquoise	saddlebrown	salmon4
ENSG00000006634	DBF4	greenyellow	turquoise	magenta	pink	mediumpurple3	green
ENSG00000006638	TBXA2R	green	turquoise	brown	magenta	green	navajowhite2
ENSG00000006652	IFRD1	blue	turquoise	brown	firebrick4	floralwhite	darkmagenta
ENSG00000006695	COX10	darkturquoise	darkolivegreen	yellow4	coral1	blue	brown4
ENSG00000006704	GTF2IRD1	blue	turquoise	brown	blue3	maroon	darkmagenta
ENSG00000006712	PAF1	grey60	orange	tan	antiquewhite4	brown	greenyellow
ENSG00000006715	VPS41	green	turquoise	brown	coral	turquoise	antiquewhite4
ENSG00000006740	ARHGAP44	darkturquoise	darkolivegreen	yellow4	cornsilk	magenta	darkslateblue
ENSG00000006744	ELAC2	grey60	turquoise	tan	blue1	darkred	darkgreen
ENSG00000006747	SCIN	darkturquoise	turquoise	yellow4	bisque4	tan	darkslateblue
ENSG00000006756	ARSD	darkturquoise	purple	yellow4	lightcyan1	purple	darkslateblue
ENSG00000006757	PNPLA4	cyan	purple	yellow4	lightcyan1	purple	yellow4
ENSG00000006788	MYH13	darkturquoise	darkolivegreen	yellow4	antiquewhite4	skyblue1	sienna3
ENSG00000006831	ADIPOR2	darkturquoise	darkolivegreen	yellow4	lavenderblush2	brown4	darkmagenta
ENSG00000006837	CDKL3	green	turquoise	brown	tan	red	grey
ENSG00000007038	PRSS21	blue	turquoise	green	lightcyan1	purple	darkmagenta
ENSG00000007047	MARK4	green	turquoise	yellow4	palevioletred1	blue	green
ENSG00000007062	PROM1	darkturquoise	turquoise	yellow4	plum2	tan	cyan
ENSG00000007080	CCDC124	grey60	turquoise	brown4	cornsilk	skyblue3	royalblue
ENSG00000007129	CEACAM21	blue	turquoise	green	lightpink2	pink	darkmagenta
ENSG00000007168	PAFAH1B1	blue	turquoise	brown	cornsilk	brown	lightgreen
ENSG00000007171	NOS2	darkturquoise	turquoise	yellow4	skyblue4	lightsteelblue1	thistle
ENSG00000007202	KIAA0100	darkturquoise	turquoise	grey	black	blue	greenyellow
ENSG00000007216	SLC13A2	darkturquoise	turquoise	yellow4	pink3	sienna3	darkslateblue
ENSG00000007237	GAS7	green	darkolivegreen	brown	blue2	thistle2	darkorange2
ENSG00000007255	TRAPPC6A	blue	royalblue	brown	tan	yellow	lightyellow
ENSG00000007264	MATK	blue	turquoise	green	lightpink2	greenyellow	darkmagenta
ENSG00000007306	CEACAM7	darkturquoise	turquoise	yellow4	skyblue4	lightsteelblue1	thistle
ENSG00000007312	CD79B	blue	grey60	green	ivory	turquoise	darkmagenta
ENSG00000007314	SCN4A	darkturquoise	pink	lavenderblush3	magenta	palevioletred3	navajowhite2
ENSG00000007341	ST7L	green	turquoise	brown	sienna3	skyblue	greenyellow
ENSG00000007350	TKTL1	darkturquoise	turquoise	grey	darkseagreen2	grey	darkslateblue
ENSG00000007372	PAX6	darkturquoise	turquoise	yellow4	plum2	lightblue4	cyan
ENSG00000007376	RPUSD1	green	turquoise	sienna3	cornsilk	darkred	royalblue
ENSG00000007384	RHBDF1	green	lightcyan	brown	lightcyan	yellow	darkmagenta
ENSG00000007392	LUC7L	darkred	turquoise	grey	navajowhite1	grey	lightsteelblue1
ENSG00000007402	CACNA2D2	green	turquoise	brown	darkseagreen2	coral1	orange
ENSG00000007516	BAIAP3	blue	turquoise	brown	lightcyan	turquoise	skyblue2
ENSG00000007520	TSR3	grey60	turquoise	tan	cornsilk	darkorange	royalblue
ENSG00000007541	PIGQ	green	turquoise	tan	cornsilk	blue	royalblue
ENSG00000007545	CRAMP1	darkturquoise	turquoise	brown	brown2	black	greenyellow
ENSG00000007866	TEAD3	green	turquoise	brown	darkmagenta	turquoise	darkmagenta
ENSG00000007908	SELE	darkturquoise	turquoise	brown	firebrick4	yellow4	darkred
ENSG00000007923	DNAJC11	darkturquoise	turquoise	yellow4	antiquewhite4	lightyellow	darkgreen
ENSG00000007933	FMO3	darkturquoise	royalblue	grey	coral2	skyblue1	lavenderblush3
ENSG00000007944	MYLIP	darkturquoise	turquoise	brown	antiquewhite4	brown4	skyblue2
ENSG00000007952	NOX1	darkturquoise	turquoise	yellow4	pink	plum1	cyan
ENSG00000007968	E2F2	greenyellow	turquoise	magenta	pink	lightgreen	green
ENSG00000008018	PSMB1	plum1	turquoise	lightcyan	turquoise	darkturquoise	green
ENSG00000008056	SYN1	green	royalblue	darkorange	darkturquoise	midnightblue	darkorange2
ENSG00000008083	JARID2	blue	turquoise	orange	antiquewhite4	black	skyblue2
ENSG00000008086	CDKL5	green	turquoise	brown	blue3	grey	grey60
ENSG00000008118	CAMK1G	green	turquoise	brown	darkturquoise	midnightblue	darkorange2
ENSG00000008128	CDK11A	green	turquoise	brown	blueviolet	purple	salmon
ENSG00000008130	NADK	green	darkolivegreen	brown	blueviolet	plum	darkgreen
ENSG00000008226	DLEC1	green	turquoise	brown	lightcyan	black	antiquewhite4
ENSG00000008256	CYTH3	blue	skyblue	grey60	antiquewhite4	lightgreen	darkmagenta
ENSG00000008277	ADAM22	blue	turquoise	brown	antiquewhite4	pink	green
ENSG00000008282	SYPL1	green	royalblue	brown	mediumpurple	cyan	antiquewhite4
ENSG00000008283	CYB561	darkturquoise	turquoise	yellow4	darkred	brown4	darkslateblue
ENSG00000008294	SPAG9	blue	turquoise	grey60	darkorange2	darkred	lightcyan1
ENSG00000008300	CELSR3	blue	turquoise	brown	turquoise	purple	skyblue2
ENSG00000008311	AASS	green	turquoise	honeydew1	cornsilk	green	sienna3
ENSG00000008323	PLEKHG6	darkturquoise	darkolivegreen	yellow4	lavenderblush2	plum2	darkslateblue
ENSG00000008324	SS18L2	green	turquoise	brown	black	pink	lightyellow
ENSG00000008382	MPND	darkturquoise	turquoise	brown	turquoise	blue	darkslateblue
ENSG00000008394	MGST1	darkturquoise	lightgreen	yellow4	brown3	palevioletred3	darkslateblue
ENSG00000008405	CRY1	blue	cyan	brown	turquoise	coral3	darkmagenta
ENSG00000008438	PGLYRP1	grey	turquoise	grey	salmon2	honeydew1	coral2
ENSG00000008441	NFIX	green	lightyellow	brown	black	darkturquoise	grey60
ENSG00000008513	ST3GAL1	blue	turquoise	brown	yellow2	pink	skyblue2
ENSG00000008516	MMP25	blue	royalblue	brown	salmon2	honeydew1	orangered4
ENSG00000008517	IL32	darkturquoise	turquoise	yellow4	darkolivegreen4	paleturquoise	darkslateblue
ENSG00000008710	PKD1	green	turquoise	brown	antiquewhite2	darkred	orange
ENSG00000008735	MAPK8IP2	green	turquoise	brown	darkturquoise	midnightblue	darkorange2
ENSG00000008838	MED24	darkturquoise	turquoise	brown	cornsilk	grey60	royalblue
ENSG00000008853	RHOBTB2	darkturquoise	darkolivegreen	yellow4	antiquewhite4	lightyellow	green
ENSG00000008869	HEATR5B	green	turquoise	brown	darkorange2	turquoise	brown
ENSG00000008952	SEC62	green	royalblue	brown	blue3	brown	antiquewhite4
ENSG00000008988	RPS20	thistle2	royalblue	purple	tan	yellow	lightyellow
ENSG00000009307	CSDE1	green	turquoise	brown	blue3	yellow	brown
ENSG00000009335	UBE3C	blue	turquoise	brown	navajowhite1	steelblue	greenyellow
ENSG00000009413	REV3L	green	turquoise	brown	cornsilk	paleturquoise	grey60
ENSG00000009694	TENM1	green	turquoise	brown	black	darkolivegreen	orange
ENSG00000009724	MASP2	blue	turquoise	antiquewhite4	black	darkgrey	lightgreen
ENSG00000009765	IYD	darkturquoise	turquoise	yellow4	pink3	sienna3	darkslateblue
ENSG00000009780	FAM76A	darkturquoise	turquoise	brown	black	floralwhite	lightgreen
ENSG00000009790	TRAF3IP3	blue	turquoise	green	lightpink2	pink	darkmagenta
ENSG00000009830	POMT2	green	darkolivegreen	tan	brown4	grey	darkmagenta
ENSG00000009844	VTA1	darkturquoise	turquoise	yellow4	darkseagreen2	pink	orange
ENSG00000009950	MLXIPL	darkturquoise	darkolivegreen	yellow4	blue3	salmon	darkslateblue
ENSG00000009954	BAZ1B	darkturquoise	turquoise	brown	black	mediumpurple3	lightsteelblue1
ENSG00000010017	RANBP9	green	turquoise	brown	blue3	black	brown
ENSG00000010030	ETV7	darkturquoise	royalblue	yellow4	darkolivegreen4	paleturquoise	mediumpurple2
ENSG00000010072	SPRTN	green	royalblue	grey	darkgreen	yellow	lightsteelblue1
ENSG00000010165	EEF1AKNMT	darkturquoise	turquoise	brown	antiquewhite4	darkorange2	green
ENSG00000010219	DYRK4	darkturquoise	royalblue	yellow4	antiquewhite4	grey60	darkmagenta
ENSG00000010244	ZNF207	blue	turquoise	brown	blue3	cyan	darkturquoise
ENSG00000010256	UQCRC1	darkturquoise	darkolivegreen	yellow4	turquoise	lightyellow	brown4
ENSG00000010270	STARD3NL	green	turquoise	brown	lightpink3	yellow	darkslateblue
ENSG00000010278	CD9	blue	cyan	green	blue2	lightpink4	darkslateblue
ENSG00000010282	HHATL	green	turquoise	brown	antiquewhite1	grey60	lightcoral
ENSG00000010292	NCAPD2	greenyellow	turquoise	magenta	pink	lightgreen	green
ENSG00000010295	IFFO1	blue	lightyellow	tan	palevioletred1	pink	skyblue2
ENSG00000010310	GIPR	green	pink	yellow4	blanchedalmond	darkseagreen4	salmon
ENSG00000010318	PHF7	green	turquoise	yellow4	maroon	lightcoral	lightgreen
ENSG00000010319	SEMA3G	lightgreen	pink	lightsteelblue1	magenta	darkolivegreen4	navajowhite2
ENSG00000010322	NISCH	darkturquoise	turquoise	tan	brown4	yellow	green
ENSG00000010327	STAB1	darkmagenta	royalblue	darkolivegreen	saddlebrown	orangered4	orangered4
ENSG00000010361	FUZ	darkturquoise	turquoise	brown	blue1	steelblue	skyblue2
ENSG00000010379	SLC6A13	darkturquoise	turquoise	yellow4	pink	magenta	darkslateblue
ENSG00000010404	IDS	darkturquoise	turquoise	sienna3	cornsilk	lightyellow	green
ENSG00000010438	PRSS3	darkturquoise	royalblue	yellow4	firebrick	brown	darkslateblue
ENSG00000010539	ZNF200	blue	turquoise	grey	blue1	darkred	darkmagenta
ENSG00000010610	CD4	blue	royalblue	skyblue2	saddlebrown	orangered4	orangered4
ENSG00000010626	LRRC23	darkturquoise	turquoise	brown	blue1	salmon	skyblue2
ENSG00000010671	BTK	blue	royalblue	green	mediumpurple3	turquoise	darkmagenta
ENSG00000010704	HFE	blue	darkolivegreen	orange	turquoise	magenta	darkslateblue
ENSG00000010803	SCMH1	green	turquoise	brown	blueviolet	yellow	green
ENSG00000010810	FYN	darkturquoise	turquoise	brown	chocolate3	salmon2	paleturquoise
ENSG00000010818	HIVEP2	darkturquoise	turquoise	yellow4	mediumpurple2	floralwhite	brown
ENSG00000010932	FMO1	darkturquoise	darkorange	yellow4	cornflowerblue	tan	darkslateblue
ENSG00000011007	ELOA	blue	darkolivegreen	grey	blue3	darkgrey	skyblue2
ENSG00000011009	LYPLA2	green	turquoise	brown	cornsilk	brown	royalblue
ENSG00000011021	CLCN6	blue	turquoise	grey	lightcyan	brown4	salmon
ENSG00000011028	MRC2	green	darkolivegreen	brown	lightslateblue	lavenderblush3	navajowhite2
ENSG00000011083	SLC6A7	darkturquoise	turquoise	yellow4	plum2	indianred4	cyan
ENSG00000011105	TSPAN9	green	turquoise	brown	magenta	pink	navajowhite2
ENSG00000011114	BTBD7	darkturquoise	turquoise	grey60	blue3	yellow	brown
ENSG00000011132	APBA3	blue	royalblue	green	brown4	turquoise	darkmagenta
ENSG00000011143	MKS1	grey	turquoise	grey	cornsilk	skyblue2	cyan
ENSG00000011198	ABHD5	blue	turquoise	yellow4	darkseagreen1	pink	darkmagenta
ENSG00000011201	ANOS1	darkturquoise	turquoise	yellow4	mediumpurple3	paleturquoise	lavenderblush3
ENSG00000011243	AKAP8L	darkred	royalblue	darkorange2	navajowhite1	brown	darkslateblue
ENSG00000011258	MBTD1	grey60	lightcyan	brown	slateblue	cyan	darkgreen
ENSG00000011260	UTP18	blue	royalblue	green	darkgreen	lightcyan1	green
ENSG00000011275	RNF216	darkturquoise	turquoise	brown	lavender	brown	skyblue2
ENSG00000011295	TTC19	darkturquoise	royalblue	yellow4	black	lightyellow	darkslateblue
ENSG00000011304	PTBP1	green	turquoise	brown	aliceblue	blue	green
ENSG00000011332	DPF1	green	turquoise	brown	cornsilk	midnightblue	darkmagenta
ENSG00000011347	SYT7	darkturquoise	royalblue	yellow4	darkred	darkseagreen3	darkslateblue
ENSG00000011376	LARS2	paleturquoise	darkolivegreen	lightcyan	antiquewhite4	lightyellow	green
ENSG00000011405	PIK3C2A	green	royalblue	grey60	darkorange2	cyan	darkmagenta
ENSG00000011422	PLAUR	orangered4	turquoise	darkslateblue	firebrick4	saddlebrown	darkred
ENSG00000011426	ANLN	greenyellow	turquoise	magenta	pink	lightgreen	green
ENSG00000011451	WIZ	green	lightcyan	tan	antiquewhite4	blue	greenyellow
ENSG00000011454	RABGAP1	green	turquoise	brown	lightblue1	violet	grey60
ENSG00000011465	DCN	green	royalblue	brown	lightslateblue	white	navajowhite2
ENSG00000011478	QPCTL	blue	royalblue	brown	cornsilk	darkgreen	green
ENSG00000011485	PPP5C	darkturquoise	pink	grey	cornsilk	blue	darkgreen
ENSG00000011523	CEP68	darkturquoise	turquoise	brown	orangered3	orange	darkslateblue
ENSG00000011566	MAP4K3	blue	turquoise	grey60	blue3	cyan	lightcyan1
ENSG00000011590	ZBTB32	blue	turquoise	green	ivory	turquoise	darkmagenta
ENSG00000011600	TYROBP	darkmagenta	turquoise	darkolivegreen	saddlebrown	orangered4	orangered4
ENSG00000011638	TMEM159	green	turquoise	brown	aliceblue	darkturquoise	darkgreen
ENSG00000011677	GABRA3	green	darkolivegreen	darkorange	darkturquoise	midnightblue	darkorange2
ENSG00000012048	BRCA1	greenyellow	turquoise	mediumpurple3	pink	lightgreen	green
ENSG00000012061	ERCC1	darkturquoise	royalblue	brown	tan	brown2	skyblue2
ENSG00000012124	CD22	blue	turquoise	green	ivory	turquoise	darkmagenta
ENSG00000012171	SEMA3B	darkturquoise	cyan	yellow4	darkred	lightpink4	darkslateblue
ENSG00000012174	MBTPS2	green	turquoise	brown	blue3	lightslateblue	brown
ENSG00000012211	PRICKLE3	grey	turquoise	grey	blueviolet	skyblue	skyblue2
ENSG00000012223	LTF	blue	turquoise	green	antiquewhite4	plum	darkmagenta
ENSG00000012232	EXTL3	green	lightcyan	brown	black	blue	grey60
ENSG00000012504	NR1H4	darkturquoise	darkorange	yellow4	lavenderblush2	violet	cyan
ENSG00000012660	ELOVL5	blue	darkolivegreen	grey	blue3	brown4	cyan
ENSG00000012779	ALOX5	blue	darkolivegreen	green	turquoise	plum3	darkmagenta
ENSG00000012817	KDM5D	ivory	purple	grey	lightcyan1	purple	yellow4
ENSG00000012822	CALCOCO1	green	turquoise	brown	skyblue1	steelblue	green
ENSG00000012963	UBR7	green	orange	yellow4	blue3	mediumpurple3	lightsteelblue1
ENSG00000012983	MAP4K5	green	turquoise	brown	cornsilk	midnightblue	royalblue
ENSG00000013016	EHD3	darkturquoise	darkolivegreen	brown	mediumpurple3	greenyellow	darkmagenta
ENSG00000013275	PSMC4	cyan	turquoise	lightcyan	antiquewhite4	darkturquoise	darkgreen
ENSG00000013288	MAN2B2	darkturquoise	lightgreen	grey	black	thistle1	skyblue2
ENSG00000013293	SLC7A14	green	turquoise	darkorange	darkturquoise	midnightblue	darkorange2
ENSG00000013297	CLDN11	green	turquoise	lightsteelblue1	lightslateblue	white	navajowhite2
ENSG00000013306	SLC25A39	darkturquoise	turquoise	sienna3	antiquewhite4	darkred	royalblue
ENSG00000013364	MVP	darkturquoise	turquoise	yellow4	navajowhite2	turquoise	darkslateblue
ENSG00000013374	NUB1	darkturquoise	orange	skyblue2	darkolivegreen4	magenta	green
ENSG00000013375	PGM3	darkturquoise	darkturquoise	bisque4	skyblue1	yellowgreen	skyblue2
ENSG00000013392	RWDD2A	blue	darkolivegreen	grey	turquoise	lightcyan	darkmagenta
ENSG00000013441	CLK1	darkred	turquoise	grey	navajowhite1	bisque4	bisque4
ENSG00000013503	POLR3B	paleturquoise	turquoise	magenta	lightcyan	darkred	green
ENSG00000013523	ANGEL1	darkturquoise	turquoise	brown	black	brown	darkolivegreen
ENSG00000013561	RNF14	blue	turquoise	magenta	blueviolet	grey	green
ENSG00000013563	DNASE1L1	green	turquoise	brown	maroon	turquoise	paleturquoise
ENSG00000013573	DDX11	blue	turquoise	brown	lightcyan	thistle2	darkmagenta
ENSG00000013583	HEBP1	darkturquoise	royalblue	yellow4	royalblue3	plum2	darkslateblue
ENSG00000013588	GPRC5A	darkturquoise	darkolivegreen	yellow4	firebrick4	saddlebrown	darkslateblue
ENSG00000013619	MAMLD1	green	turquoise	brown	magenta	grey	sienna3
ENSG00000013725	CD6	blue	turquoise	green	palevioletred3	greenyellow	darkmagenta
ENSG00000013810	TACC3	greenyellow	royalblue	magenta	pink	lightgreen	green
ENSG00000014123	UFL1	darkturquoise	turquoise	yellow4	royalblue2	cyan	brown
ENSG00000014138	POLA2	greenyellow	royalblue	mediumpurple3	pink	mediumpurple3	green
ENSG00000014164	ZC3H3	darkturquoise	turquoise	yellow4	blueviolet	grey	darkslateblue
ENSG00000014216	CAPN1	darkturquoise	turquoise	yellow4	antiquewhite4	skyblue	darkslateblue
ENSG00000014257	ACP3	darkturquoise	darkolivegreen	yellow4	pink	darkmagenta	cyan
ENSG00000014641	MDH1	cyan	darkolivegreen	brown	turquoise	lightyellow	brown4
ENSG00000014824	SLC30A9	darkturquoise	royalblue	yellow4	antiquewhite2	cyan	darkmagenta
ENSG00000014914	MTMR11	darkturquoise	darkolivegreen	yellow4	firebrick3	firebrick4	darkslateblue
ENSG00000014919	COX15	darkturquoise	darkolivegreen	brown	coral	lightgreen	brown4
ENSG00000015133	CCDC88C	blue	royalblue	green	turquoise	darkolivegreen	darkmagenta
ENSG00000015153	YAF2	green	turquoise	honeydew1	antiquewhite4	cyan	sienna3
ENSG00000015171	ZMYND11	green	turquoise	brown	blue3	cyan	brown
ENSG00000015285	WAS	blue	sienna3	green	firebrick2	plum3	darkmagenta
ENSG00000015413	DPEP1	darkturquoise	turquoise	yellow4	pink3	sienna3	cyan
ENSG00000015475	BID	darkturquoise	turquoise	magenta	antiquewhite4	saddlebrown	green
ENSG00000015479	MATR3	darkturquoise	royalblue	brown	black	green	lightgreen
ENSG00000015520	NPC1L1	green	darkturquoise	brown	cornsilk	plum1	darkslateblue
ENSG00000015532	XYLT2	blue	royalblue	grey	mediumorchid	blue	darkmagenta
ENSG00000015592	STMN4	green	turquoise	darkorange	darkturquoise	midnightblue	darkorange2
ENSG00000015676	NUDCD3	green	royalblue	brown	cornsilk	blue	skyblue2
ENSG00000016082	ISL1	darkturquoise	turquoise	yellow4	antiquewhite4	purple	cyan
ENSG00000016391	CHDH	darkturquoise	turquoise	yellow4	plum2	mediumpurple1	cyan
ENSG00000016402	IL20RA	blue	darkolivegreen	brown	tomato	green	skyblue2
ENSG00000016490	CLCA1	darkturquoise	turquoise	yellow4	plum2	pink4	cyan
ENSG00000016602	CLCA4	darkturquoise	royalblue	yellow4	skyblue4	lightsteelblue1	darkslateblue
ENSG00000016864	GLT8D1	green	turquoise	grey	black	yellowgreen	greenyellow
ENSG00000017260	ATP2C1	paleturquoise	royalblue	grey	blue3	skyblue3	green
ENSG00000017427	IGF1	green	turquoise	brown	yellow2	white	navajowhite2
ENSG00000017483	SLC38A5	greenyellow	turquoise	magenta	cornsilk	violet	green
ENSG00000017797	RALBP1	green	turquoise	brown	blue3	steelblue	antiquewhite4
ENSG00000018189	RUFY3	darkturquoise	turquoise	brown	turquoise	greenyellow	brown4
ENSG00000018236	CNTN1	green	lightgreen	brown	blue3	white	grey60
ENSG00000018280	SLC11A1	orangered4	turquoise	darkolivegreen	salmon2	honeydew1	plum3
ENSG00000018408	WWTR1	green	turquoise	brown	mediumorchid4	turquoise	grey60
ENSG00000018510	AGPS	darkred	darkolivegreen	darkorange2	darkseagreen2	salmon	green
ENSG00000018610	CXorf56	blue	royalblue	grey	turquoise	brown	lightgreen
ENSG00000018625	ATP1A2	green	darkolivegreen	brown	red1	orange	orange
ENSG00000018699	TTC27	darkturquoise	turquoise	saddlebrown	coral	darkred	green
ENSG00000018869	ZNF582	darkturquoise	turquoise	brown	coral	blue	darkmagenta
ENSG00000019102	VSIG2	blue	darkolivegreen	grey	black	purple	skyblue2
ENSG00000019144	PHLDB1	green	darkred	brown	magenta	turquoise	sienna3
ENSG00000019169	MARCO	green	turquoise	brown	saddlebrown	orangered4	coral2
ENSG00000019186	CYP24A1	blue	darkolivegreen	grey	whitesmoke	black	darkmagenta
ENSG00000019485	PRDM11	green	lightgreen	brown	black	magenta4	greenyellow
ENSG00000019505	SYT13	darkturquoise	magenta	yellow4	firebrick3	tan	cyan
ENSG00000019549	SNAI2	lightgreen	royalblue	grey	coral2	lavenderblush3	navajowhite2
ENSG00000019582	CD74	blue	royalblue	skyblue2	slateblue1	coral2	darkmagenta
ENSG00000019991	HGF	darkturquoise	royalblue	lightsteelblue1	yellow2	black	navajowhite2
ENSG00000019995	ZRANB1	green	turquoise	brown	black	royalblue	brown
ENSG00000020129	NCDN	darkturquoise	turquoise	yellow4	antiquewhite4	blue	darkgreen
ENSG00000020181	ADGRA2	green	turquoise	brown	black	darkolivegreen	darkslateblue
ENSG00000020256	ZFP64	darkturquoise	turquoise	honeydew1	coral	steelblue	darkred
ENSG00000020426	MNAT1	green	turquoise	yellow4	tan	red	green
ENSG00000020577	SAMD4A	green	cyan	brown	green1	floralwhite	grey60
ENSG00000020633	RUNX3	blue	turquoise	green	palevioletred3	greenyellow	darkmagenta
ENSG00000020922	MRE11	darkturquoise	turquoise	grey	slateblue	mediumpurple3	skyblue2
ENSG00000021300	PLEKHB1	green	turquoise	brown	blue2	lightpink4	darkorange2
ENSG00000021355	SERPINB1	darkturquoise	turquoise	yellow4	skyblue1	floralwhite	cyan
ENSG00000021461	CYP3A43	grey	turquoise	grey	antiquewhite4	grey	green
ENSG00000021488	SLC7A9	darkturquoise	darkorange	yellow4	bisque4	tan	darkslateblue
ENSG00000021574	SPAST	darkturquoise	royalblue	yellow4	blue3	cyan	darkolivegreen
ENSG00000021645	NRXN3	green	darkolivegreen	brown	darkmagenta	orange	orange
ENSG00000021762	OSBPL5	green	royalblue	brown	palevioletred1	turquoise	darkmagenta
ENSG00000021776	AQR	skyblue3	lightgreen	grey	blue3	darkred	lightsteelblue1
ENSG00000021826	CPS1	darkturquoise	white	yellow4	slateblue3	indianred3	cyan
ENSG00000021852	C8B	darkturquoise	violet	grey	palevioletred	antiquewhite4	palevioletred2
ENSG00000022267	FHL1	green	cyan	brown	coral2	floralwhite	grey60
ENSG00000022277	RTF2	green	royalblue	yellow4	turquoise	brown	navajowhite2
ENSG00000022556	NLRP2	green	turquoise	brown	lightcyan1	purple	yellow4
ENSG00000022567	SLC45A4	darkturquoise	turquoise	grey	black	sienna3	darkmagenta
ENSG00000022840	RNF10	green	turquoise	brown	turquoise	grey	darkmagenta
ENSG00000022976	ZNF839	green	turquoise	brown	blue3	grey	skyblue2
ENSG00000023041	ZDHHC6	green	turquoise	yellow4	antiquewhite4	steelblue	darkslateblue
ENSG00000023171	GRAMD1B	darkturquoise	turquoise	yellow4	antiquewhite4	thistle4	darkslateblue
ENSG00000023191	RNH1	green	turquoise	brown	cornsilk	yellow	darkgreen
ENSG00000023228	NDUFS1	cyan	lightyellow	yellow4	coral1	lightyellow	brown4
ENSG00000023287	RB1CC1	blue	turquoise	grey60	darkorange2	darkslateblue	brown
ENSG00000023318	ERP44	darkturquoise	turquoise	yellow4	darkseagreen2	yellowgreen	green
ENSG00000023330	ALAS1	darkturquoise	lightyellow	yellow4	skyblue1	lightyellow	darkslateblue
ENSG00000023445	BIRC3	green	turquoise	brown	darkolivegreen4	paleturquoise	darkolivegreen
ENSG00000023516	AKAP11	darkturquoise	lightgreen	brown	blue3	cyan	brown
ENSG00000023572	GLRX2	blue	turquoise	saddlebrown	turquoise	blue	salmon4
ENSG00000023608	SNAPC1	darkturquoise	turquoise	yellow4	mediumorchid4	yellow	lavenderblush3
ENSG00000023697	DERA	darkturquoise	royalblue	yellow4	lightpink3	lightcyan	darkolivegreen
ENSG00000023734	STRAP	blue	darkolivegreen	brown	darkgreen	darkturquoise	darkturquoise
ENSG00000023839	ABCC2	darkturquoise	turquoise	yellow4	cornflowerblue	tan	darkslateblue
ENSG00000023892	DEF6	blue	turquoise	green	lightpink2	pink	darkmagenta
ENSG00000023902	PLEKHO1	darkturquoise	royalblue	brown	lavender	pink	skyblue2
ENSG00000023909	GCLM	darkturquoise	darkolivegreen	yellow4	blue3	mediumpurple2	darkolivegreen
ENSG00000024048	UBR2	darkturquoise	turquoise	brown4	darkorange2	magenta	brown
ENSG00000024422	EHD2	green	darkred	brown	magenta	coral	orangered3
ENSG00000024526	DEPDC1	greenyellow	turquoise	magenta	pink	lightgreen	green
ENSG00000024862	CCDC28A	darkturquoise	royalblue	brown	aliceblue	darkslateblue	darkturquoise
ENSG00000025039	RRAGD	green	darkolivegreen	brown	lavenderblush	yellow	lavenderblush3
ENSG00000025156	HSF2	darkturquoise	royalblue	brown	deeppink1	grey	skyblue2
ENSG00000025293	PHF20	darkturquoise	lightgreen	yellow4	mediumpurple2	turquoise	lightsteelblue1
ENSG00000025423	HSD17B6	mediumpurple3	turquoise	maroon	skyblue2	orange	violet
ENSG00000025434	NR1H3	darkturquoise	turquoise	brown	mediumpurple2	yellow	lightsteelblue1
ENSG00000025708	TYMP	blue	turquoise	bisque4	darkolivegreen4	paleturquoise	green
ENSG00000025770	NCAPH2	thistle2	royalblue	purple	cornsilk	mediumpurple3	darkgreen
ENSG00000025772	TOMM34	greenyellow	royalblue	magenta	antiquewhite4	turquoise	green
ENSG00000025796	SEC63	green	turquoise	brown	mediumorchid	yellowgreen	brown
ENSG00000025800	KPNA6	green	turquoise	brown	black	grey	brown
ENSG00000026025	VIM	darkturquoise	turquoise	lightsteelblue1	lightslateblue	floralwhite	navajowhite2
ENSG00000026103	FAS	blue	turquoise	brown	blue1	skyblue4	navajowhite2
ENSG00000026297	RNASET2	blue	royalblue	green	black	darkorange	darkmagenta
ENSG00000026508	CD44	darkturquoise	royalblue	yellow4	blue3	floralwhite	darkmagenta
ENSG00000026559	KCNG1	darkturquoise	turquoise	brown	antiquewhite4	grey	darkslateblue
ENSG00000026652	AGPAT4	green	cyan	brown	palevioletred1	floralwhite	orange
ENSG00000026751	SLAMF7	greenyellow	turquoise	yellow4	honeydew1	green	salmon
ENSG00000026950	BTN3A1	blue	turquoise	brown	darkgreen	thistle2	darkmagenta
ENSG00000027001	MIPEP	cyan	darkolivegreen	darkmagenta	turquoise	pink	green
ENSG00000027075	PRKCH	blue	grey60	brown	chocolate3	salmon2	lavenderblush3
ENSG00000027644	INSRR	darkturquoise	turquoise	tan	antiquewhite4	grey	skyblue2
ENSG00000027697	IFNGR1	darkturquoise	royalblue	brown	blue3	salmon	sienna3
ENSG00000027847	B4GALT7	plum1	turquoise	lightcyan	cornsilk	lightgreen	darkgreen
ENSG00000027869	SH2D2A	blue	turquoise	green	palevioletred3	royalblue	darkmagenta
ENSG00000028116	VRK2	darkturquoise	turquoise	yellow4	blue3	skyblue3	lightsteelblue1
ENSG00000028137	TNFRSF1B	green	darkolivegreen	brown	turquoise	red	darkmagenta
ENSG00000028203	VEZT	blue	turquoise	brown	blue3	darkred	darkolivegreen
ENSG00000028277	POU2F2	blue	turquoise	green	ivory	turquoise	darkmagenta
ENSG00000028310	BRD9	blue	cyan	orange	navajowhite1	brown	skyblue2
ENSG00000028528	SNX1	darkturquoise	turquoise	brown	black	brown	brown
ENSG00000028839	TBPL1	darkturquoise	turquoise	grey	black	green	darkmagenta
ENSG00000029153	ARNTL2	greenyellow	darkolivegreen	mediumpurple3	pink	orangered3	green
ENSG00000029363	BCLAF1	darkturquoise	turquoise	brown	darkorange2	cyan	lightsteelblue1
ENSG00000029364	SLC39A9	darkturquoise	turquoise	yellow4	lightpink3	blue	darkslateblue
ENSG00000029534	ANK1	blue	darkolivegreen	green	palevioletred1	navajowhite1	darkmagenta
ENSG00000029639	TFB1M	darkturquoise	turquoise	yellow4	tomato	brown	green
ENSG00000029725	RABEP1	darkturquoise	lightgreen	brown	mediumpurple2	pink	lightsteelblue1
ENSG00000029993	HMGB3	darkturquoise	turquoise	magenta	pink	lightgreen	green
ENSG00000030066	NUP160	darkturquoise	turquoise	lightcyan	blue3	royalblue	lightsteelblue1
ENSG00000030110	BAK1	darkturquoise	royalblue	yellow4	aliceblue	brown	darkslateblue
ENSG00000030304	MUSK	darkturquoise	darkolivegreen	grey	turquoise	white	navajowhite2
ENSG00000030419	IKZF2	blue	turquoise	yellow4	blue3	saddlebrown	skyblue2
ENSG00000030582	GRN	darkturquoise	royalblue	brown	pink1	darkturquoise	darkmagenta
ENSG00000031003	FAM13B	darkturquoise	turquoise	yellow4	blue3	darkorange2	lightsteelblue1
ENSG00000031081	ARHGAP31	darkturquoise	pink	lightsteelblue1	orangered3	thistle1	navajowhite2
ENSG00000031691	CENPQ	darkturquoise	turquoise	yellow4	coral	mediumpurple3	green
ENSG00000031698	SARS1	blue	darkturquoise	brown	tan	yellow	darkturquoise
ENSG00000031823	RANBP3	green	royalblue	tan	cornsilk	brown	skyblue2
ENSG00000032219	ARID4A	blue	turquoise	brown	darkorange2	darkslateblue	antiquewhite4
ENSG00000032389	EIPR1	greenyellow	turquoise	magenta	turquoise	darkred	green
ENSG00000032444	PNPLA6	darkturquoise	darkolivegreen	brown	antiquewhite2	paleturquoise	darkslateblue
ENSG00000032742	IFT88	darkturquoise	turquoise	grey	palevioletred1	darkturquoise	darkmagenta
ENSG00000033011	ALG1	paleturquoise	darkolivegreen	yellow4	antiquewhite4	lightgreen	green
ENSG00000033030	ZCCHC8	blue	midnightblue	green	darkseagreen3	brown	orange
ENSG00000033050	ABCF2	skyblue3	turquoise	yellow4	aliceblue	darkred	darkturquoise
ENSG00000033100	CHPF2	green	turquoise	brown	sienna3	brown	greenyellow
ENSG00000033122	LRRC7	green	darkolivegreen	grey	skyblue2	pink	navajowhite2
ENSG00000033170	FUT8	greenyellow	royalblue	brown	blue3	green	green
ENSG00000033178	UBA6	blue	turquoise	grey	magenta4	cyan	green
ENSG00000033327	GAB2	green	turquoise	grey	antiquewhite4	darkturquoise	green
ENSG00000033627	ATP6V0A1	darkturquoise	royalblue	yellow4	magenta	plum1	darkslateblue
ENSG00000033800	PIAS1	darkturquoise	turquoise	brown4	blue3	brown	brown
ENSG00000033867	SLC4A7	darkturquoise	turquoise	yellow4	cornsilk	magenta	darkolivegreen
ENSG00000034053	APBA2	blue	turquoise	orange	chocolate3	royalblue	darkmagenta
ENSG00000034152	MAP2K3	darkturquoise	cyan	brown	firebrick4	floralwhite	darkred
ENSG00000034239	EFCAB1	blue	darkolivegreen	grey	blue3	paleturquoise	violet
ENSG00000034510	TMSB10	darkturquoise	turquoise	brown	darkorange	blue	salmon4
ENSG00000034533	ASTE1	darkturquoise	turquoise	brown	coral	sienna3	darkred
ENSG00000034677	RNF19A	blue	turquoise	orange	antiquewhite4	ivory	green
ENSG00000034693	PEX3	grey60	turquoise	brown	coral	steelblue	skyblue2
ENSG00000034713	GABARAPL2	green	turquoise	brown	black	blue	darkgreen
ENSG00000034971	MYOC	green	turquoise	brown	lightslateblue	salmon4	grey60
ENSG00000035115	SH3YL1	darkturquoise	turquoise	yellow4	blue3	grey	darkslateblue
ENSG00000035141	FAM136A	green	turquoise	brown	turquoise	steelblue	green
ENSG00000035403	VCL	green	turquoise	brown	orange4	lightcyan	orange
ENSG00000035499	DEPDC1B	greenyellow	turquoise	magenta	pink	lightgreen	green
ENSG00000035664	DAPK2	darkturquoise	turquoise	yellow4	antiquewhite4	violet	darkslateblue
ENSG00000035681	NSMAF	darkturquoise	turquoise	purple	tan2	black	lightsteelblue1
ENSG00000035687	ADSS2	grey	darkolivegreen	grey	mediumpurple	turquoise	lavenderblush3
ENSG00000035720	STAP1	blue	royalblue	green	ivory	turquoise	darkmagenta
ENSG00000035862	TIMP2	green	royalblue	brown	lightslateblue	coral	navajowhite2
ENSG00000035928	RFC1	darkturquoise	turquoise	brown	mediumpurple	darkorange2	lavenderblush3
ENSG00000036054	TBC1D23	darkturquoise	turquoise	yellow4	blue3	midnightblue	darkolivegreen
ENSG00000036257	CUL3	darkturquoise	lightgreen	grey	blue3	darkorange2	lightsteelblue1
ENSG00000036448	MYOM2	green	turquoise	brown	navajowhite1	grey60	darkgreen
ENSG00000036473	OTC	darkturquoise	white	yellow4	slateblue3	indianred3	cyan
ENSG00000036530	CYP46A1	darkturquoise	turquoise	yellow4	black	antiquewhite2	darkslateblue
ENSG00000036549	ZZZ3	darkturquoise	turquoise	brown	blue3	brown	antiquewhite4
ENSG00000036565	SLC18A1	darkturquoise	turquoise	yellow4	firebrick3	lightblue4	cyan
ENSG00000036672	USP2	darkturquoise	cyan	yellow4	darkolivegreen	plum2	darkslateblue
ENSG00000036828	CASR	darkturquoise	turquoise	yellow4	coral2	magenta	darkslateblue
ENSG00000037042	TUBG2	green	turquoise	tan	palevioletred1	sienna3	orange
ENSG00000037241	RPL26L1	plum1	turquoise	lightcyan	turquoise	blue	green
ENSG00000037280	FLT4	darkturquoise	pink	brown	magenta	blue2	navajowhite2
ENSG00000037474	NSUN2	blue	turquoise	lightcyan	darkgreen	lightcyan1	lightsteelblue1
ENSG00000037637	FBXO42	darkturquoise	royalblue	brown	lightcyan	black	skyblue2
ENSG00000037749	MFAP3	grey	turquoise	grey	black	black	royalblue
ENSG00000037757	MRI1	blue	turquoise	grey	mediumpurple4	darkorange	skyblue2
ENSG00000037897	METTL1	plum1	turquoise	lightcyan	aliceblue	darkred	darkgreen
ENSG00000037965	HOXC8	green	darkorange	brown	blue3	navajowhite1	grey60
ENSG00000038002	AGA	green	turquoise	brown	coral	navajowhite2	darkmagenta
ENSG00000038210	PI4K2B	darkturquoise	turquoise	yellow4	blue3	cyan	darkolivegreen
ENSG00000038219	BOD1L1	blue	turquoise	brown	black	brown	brown
ENSG00000038274	MAT2B	green	royalblue	brown	coral	darkslateblue	darkmagenta
ENSG00000038295	TLL1	lightgreen	royalblue	lightsteelblue1	yellow2	thistle1	navajowhite2
ENSG00000038358	EDC4	green	turquoise	darkorange2	blueviolet	red	navajowhite2
ENSG00000038382	TRIO	blue	turquoise	brown	black	darkgrey	lightgreen
ENSG00000038427	VCAN	green	darkolivegreen	lightsteelblue1	yellow2	lavenderblush3	navajowhite2
ENSG00000038532	CLEC16A	green	turquoise	brown	antiquewhite2	darkmagenta	salmon
ENSG00000038945	MSR1	darkmagenta	darkolivegreen	darkolivegreen	saddlebrown	orangered4	plum3
ENSG00000039068	CDH1	darkturquoise	darkolivegreen	yellow4	lavenderblush2	plum2	cyan
ENSG00000039123	MTREX	green	turquoise	brown	darkgreen	darkorange2	green
ENSG00000039139	DNAH5	darkturquoise	royalblue	grey	coral2	white	sienna3
ENSG00000039319	ZFYVE16	green	turquoise	brown	blue3	cyan	royalblue
ENSG00000039523	RIPOR1	blue	turquoise	brown	palevioletred1	greenyellow	skyblue2
ENSG00000039537	C6	blue	turquoise	honeydew1	coral2	lightsteelblue	darkmagenta
ENSG00000039560	RAI14	green	cyan	brown	navajowhite2	pink	grey60
ENSG00000039600	SOX30	grey	turquoise	grey	navajowhite1	darkorange	brown
ENSG00000039650	PNKP	blue	turquoise	brown	brown4	red	lightcyan1
ENSG00000039987	BEST2	darkturquoise	darkorange	yellow4	darkgreen	plum1	darkslateblue
ENSG00000040199	PHLPP2	darkturquoise	turquoise	yellow4	darkred	tan	darkslateblue
ENSG00000040275	SPDL1	blue	turquoise	mediumpurple3	pink	mediumpurple3	green
ENSG00000040341	STAU2	darkturquoise	turquoise	grey	blue3	yellow	darkolivegreen
ENSG00000040487	SLC66A1	darkturquoise	turquoise	yellow4	black	greenyellow	darkslateblue
ENSG00000040531	CTNS	green	turquoise	brown	cornsilk	skyblue	lightcyan1
ENSG00000040608	RTN4R	green	darkolivegreen	brown	cornsilk	brown4	lightgreen
ENSG00000040633	PHF23	grey	turquoise	grey	blue4	orangered3	darkmagenta
ENSG00000040731	CDH10	green	darkolivegreen	brown	darkturquoise	midnightblue	darkorange2
ENSG00000040933	INPP4A	darkturquoise	turquoise	brown	black	orange	darkmagenta
ENSG00000041353	RAB27B	darkturquoise	royalblue	yellow4	blue3	thistle3	darkslateblue
ENSG00000041357	PSMA4	cyan	turquoise	magenta	turquoise	darkturquoise	green
ENSG00000041515	MYO16	darkturquoise	turquoise	yellow4	pink3	grey	darkmagenta
ENSG00000041802	LSG1	darkturquoise	turquoise	grey	aliceblue	skyblue3	darkturquoise
ENSG00000041880	PARP3	darkturquoise	darkolivegreen	yellow4	turquoise	magenta	darkslateblue
ENSG00000041982	TNC	green	lightgreen	brown	mediumpurple2	orange	orange
ENSG00000041988	THAP3	darkturquoise	turquoise	tan	brown4	darkmagenta	brown
ENSG00000042062	RIPOR3	green	royalblue	brown	palevioletred1	brown	navajowhite2
ENSG00000042088	TDP1	blue	royalblue	green	pink	blue	darkmagenta
ENSG00000042286	AIFM2	darkturquoise	darkolivegreen	yellow4	brown3	mediumpurple2	salmon4
ENSG00000042317	SPATA7	green	turquoise	brown	black	midnightblue	navajowhite2
ENSG00000042429	MED17	darkturquoise	royalblue	grey	darkolivegreen	brown	lightgreen
ENSG00000042445	RETSAT	darkturquoise	darkolivegreen	yellow4	tan3	salmon	darkslateblue
ENSG00000042493	CAPG	blue	turquoise	green	blue1	black	darkmagenta
ENSG00000042753	AP2S1	cyan	turquoise	yellow4	turquoise	blue	royalblue
ENSG00000042832	TG	grey	turquoise	grey	cornsilk	skyblue	brown2
ENSG00000042980	ADAM28	blue	turquoise	green	antiquewhite4	turquoise	darkmagenta
ENSG00000043039	BARX2	darkturquoise	darkolivegreen	yellow4	lavenderblush2	salmon	cyan
ENSG00000043093	DCUN1D1	blue	royalblue	brown	blue3	cyan	darkolivegreen
ENSG00000043143	JADE2	blue	turquoise	green	black	lightyellow	skyblue2
ENSG00000043462	LCP2	blue	turquoise	skyblue2	palevioletred3	greenyellow	orangered4
ENSG00000043514	TRIT1	darkturquoise	turquoise	grey	tan	grey	darkolivegreen
ENSG00000043591	ADRB1	darkturquoise	turquoise	yellow4	antiquewhite4	greenyellow	darkmagenta
ENSG00000044012	GUCA2B	darkturquoise	turquoise	yellow4	bisque4	tan	darkslateblue
ENSG00000044090	CUL7	green	turquoise	brown	black	grey	darkslateblue
ENSG00000044115	CTNNA1	darkturquoise	darkred	green	darkred	pink	darkslateblue
ENSG00000044446	PHKA2	green	turquoise	brown	navajowhite	blue	darkslateblue
ENSG00000044459	CNTLN	green	turquoise	brown	pink	grey	grey60
ENSG00000044524	EPHA3	darkturquoise	turquoise	brown	lightslateblue	white	lavenderblush3
ENSG00000044574	HSPA5	paleturquoise	steelblue	bisque4	dodgerblue4	yellowgreen	green
ENSG00000046604	DSG2	darkturquoise	turquoise	yellow4	darkred	indianred4	cyan
ENSG00000046647	GEMIN8	darkturquoise	royalblue	yellow4	tan	purple	green
ENSG00000046651	OFD1	blue	purple	green	lightcyan1	purple	darkmagenta
ENSG00000046653	GPM6B	green	turquoise	brown	blue2	lightpink4	darkorange2
ENSG00000046889	PREX2	green	darkred	brown	magenta	salmon	navajowhite2
ENSG00000047056	WDR37	green	royalblue	brown	antiquewhite4	paleturquoise	paleturquoise
ENSG00000047188	YTHDC2	blue	turquoise	grey	cornsilk	greenyellow	lightgreen
ENSG00000047230	CTPS2	darkturquoise	royalblue	yellow4	black	turquoise	darkslateblue
ENSG00000047249	ATP6V1H	green	turquoise	brown	darkseagreen2	yellow	skyblue2
ENSG00000047315	POLR2B	green	turquoise	orange	blue3	darkturquoise	lightsteelblue1
ENSG00000047346	FAM214A	blue	royalblue	orange	slateblue	greenyellow	skyblue2
ENSG00000047365	ARAP2	blue	turquoise	brown	antiquewhite4	greenyellow	skyblue2
ENSG00000047410	TPR	blue	turquoise	brown	black	brown	brown
ENSG00000047457	CP	darkturquoise	darkred	grey	yellow2	white	navajowhite2
ENSG00000047578	KATNIP	darkturquoise	turquoise	yellow4	blueviolet	purple	darkmagenta
ENSG00000047579	DTNBP1	darkturquoise	royalblue	brown	antiquewhite4	magenta	navajowhite2
ENSG00000047597	XK	darkturquoise	turquoise	yellow4	powderblue	sienna3	darkslateblue
ENSG00000047617	ANO2	green	darkred	lightsteelblue1	magenta	thistle1	navajowhite2
ENSG00000047621	C12orf4	green	royalblue	yellow4	coral	yellow	green
ENSG00000047634	SCML1	blue	turquoise	grey	blue1	thistle	darkmagenta
ENSG00000047644	WWC3	darkturquoise	turquoise	brown	turquoise	green	lightsteelblue1
ENSG00000047648	ARHGAP6	green	turquoise	brown	turquoise	black	grey60
ENSG00000047662	FAM184B	blue	turquoise	grey	maroon	salmon	skyblue2
ENSG00000047849	MAP4	green	lightcyan	brown	coral3	salmon	grey60
ENSG00000047932	GOPC	green	turquoise	brown	blue3	cyan	royalblue
ENSG00000047936	ROS1	darkturquoise	turquoise	yellow4	turquoise	sienna3	cyan
ENSG00000048028	USP28	darkturquoise	turquoise	yellow4	black	pink	skyblue2
ENSG00000048052	HDAC9	blue	turquoise	brown	mediumpurple3	greenyellow	skyblue2
ENSG00000048140	TSPAN17	darkturquoise	turquoise	brown	brown4	lightcyan	brown
ENSG00000048162	NOP16	skyblue3	turquoise	lightcyan	aliceblue	lightcyan1	green
ENSG00000048342	CC2D2A	green	royalblue	brown	coral	pink	grey60
ENSG00000048392	RRM2B	darkturquoise	royalblue	brown	blue3	skyblue4	lavenderblush3
ENSG00000048405	ZNF800	blue	turquoise	orange	darkorange2	cyan	lightsteelblue1
ENSG00000048462	TNFRSF17	greenyellow	turquoise	yellow4	honeydew1	green	salmon
ENSG00000048471	SNX29	blue	turquoise	brown	mediumpurple3	turquoise	skyblue2
ENSG00000048540	LMO3	green	turquoise	brown	orange4	orange	orange
ENSG00000048544	MRPS10	blue	turquoise	lightcyan	coral1	violet	green
ENSG00000048545	GUCA1A	darkturquoise	turquoise	grey	blue1	plum	darkmagenta
ENSG00000048649	RSF1	darkturquoise	turquoise	brown	darkorange2	cyan	antiquewhite4
ENSG00000048707	VPS13D	blue	turquoise	brown	black	darkturquoise	brown
ENSG00000048740	CELF2	darkturquoise	lightgreen	brown	coral2	royalblue	skyblue2
ENSG00000048828	FAM120A	darkturquoise	turquoise	magenta	blue3	cyan	green
ENSG00000048991	R3HDM1	darkturquoise	royalblue	yellow4	blanchedalmond	darkred	lightsteelblue1
ENSG00000049089	COL9A2	blue	royalblue	green	blue3	coral2	darkmagenta
ENSG00000049130	KITLG	green	royalblue	brown	mediumpurple	black	violet
ENSG00000049167	ERCC8	darkturquoise	turquoise	yellow4	turquoise	brown	green
ENSG00000049192	ADAMTS6	blue	turquoise	green	deeppink1	pink	skyblue2
ENSG00000049239	H6PD	grey	turquoise	honeydew1	turquoise	darkturquoise	sienna3
ENSG00000049245	VAMP3	blue	turquoise	grey60	lightpink3	salmon	skyblue2
ENSG00000049246	PER3	green	turquoise	brown	darksalmon	coral3	green
ENSG00000049247	UTS2	blue	turquoise	grey	turquoise	grey60	darkmagenta
ENSG00000049249	TNFRSF9	blue	turquoise	green	navajowhite1	lightgreen	darkmagenta
ENSG00000049283	EPN3	darkturquoise	turquoise	yellow4	plum2	tan	cyan
ENSG00000049323	LTBP1	green	darkolivegreen	brown	yellow2	lavenderblush3	grey60
ENSG00000049449	RCN1	green	lightgreen	brown	antiquewhite4	lightsteelblue1	green
ENSG00000049540	ELN	green	turquoise	brown	coral2	salmon4	sienna3
ENSG00000049541	RFC2	plum1	royalblue	lightcyan	antiquewhite4	mediumpurple3	green
ENSG00000049618	ARID1B	blue	turquoise	brown	black	darkturquoise	antiquewhite4
ENSG00000049656	CLPTM1L	darkturquoise	turquoise	brown	antiquewhite4	green	royalblue
ENSG00000049759	NEDD4L	darkturquoise	darkolivegreen	yellow4	darkred	sienna3	darkslateblue
ENSG00000049768	FOXP3	blue	royalblue	green	saddlebrown	royalblue	darkmagenta
ENSG00000049769	PPP1R3F	darkturquoise	turquoise	tan	darkolivegreen1	darkorange	skyblue2
ENSG00000049860	HEXB	darkturquoise	royalblue	yellow4	lightpink3	grey60	darkslateblue
ENSG00000049883	PTCD2	darkturquoise	turquoise	yellow4	coral	darkgrey	green
ENSG00000050030	NEXMIF	darkturquoise	lightgreen	brown	lightblue1	darkolivegreen	brown
ENSG00000050130	JKAMP	darkturquoise	turquoise	yellow4	blueviolet	brown	greenyellow
ENSG00000050165	DKK3	green	turquoise	brown	skyblue2	black	violet
ENSG00000050327	ARHGEF5	darkturquoise	turquoise	yellow4	aliceblue	navajowhite	darkslateblue
ENSG00000050344	NFE2L3	green	royalblue	brown	turquoise	pink	green
ENSG00000050393	MCUR1	darkturquoise	turquoise	yellow4	royalblue3	blue	darkolivegreen
ENSG00000050405	LIMA1	darkturquoise	darkred	yellow4	blue1	firebrick4	darkslateblue
ENSG00000050426	LETMD1	green	royalblue	brown	black	yellow	darkslateblue
ENSG00000050438	SLC4A8	green	turquoise	brown	antiquewhite4	grey	green
ENSG00000050555	LAMC3	green	turquoise	brown	coral2	white	salmon
ENSG00000050628	PTGER3	green	darkolivegreen	brown	lightslateblue	white	grey60
ENSG00000050730	TNIP3	blue	turquoise	green	firebrick4	orangered1	coral2
ENSG00000050748	MAPK9	green	royalblue	brown	blue3	salmon	brown
ENSG00000050767	COL23A1	mediumpurple3	turquoise	yellow4	skyblue2	grey	violet
ENSG00000050820	BCAR1	darkturquoise	lightcyan	yellow4	navajowhite2	sienna3	darkslateblue
ENSG00000051009	FAM160A2	darkturquoise	turquoise	yellow4	antiquewhite4	paleturquoise	darkslateblue
ENSG00000051108	HERPUD1	greenyellow	turquoise	yellow4	honeydew1	darkgreen	salmon
ENSG00000051128	HOMER3	green	turquoise	brown	palevioletred1	grey60	navajowhite2
ENSG00000051180	RAD51	greenyellow	turquoise	magenta	pink	lightgreen	green
ENSG00000051341	POLQ	greenyellow	turquoise	magenta	pink	lightgreen	green
ENSG00000051382	PIK3CB	darkturquoise	grey60	yellow4	blue3	darkmagenta	darkslateblue
ENSG00000051523	CYBA	blue	turquoise	brown	cornsilk	darkorange	darkmagenta
ENSG00000051596	THOC3	greenyellow	turquoise	magenta	pink	turquoise	green
ENSG00000051620	HEBP2	greenyellow	darkolivegreen	brown	magenta	palevioletred2	salmon
ENSG00000051825	MPHOSPH9	blue	turquoise	grey	black	lightgreen	darkmagenta
ENSG00000052126	PLEKHA5	darkturquoise	turquoise	yellow4	antiquewhite4	turquoise	darkmagenta
ENSG00000052344	PRSS8	darkturquoise	royalblue	yellow4	lavenderblush2	plum2	cyan
ENSG00000052723	SIKE1	blue	turquoise	grey	blue3	skyblue3	darkmagenta
ENSG00000052749	RRP12	skyblue3	turquoise	lightcyan	aliceblue	darkred	darkturquoise
ENSG00000052795	FNIP2	blue	lightcyan	grey60	blue3	orange	lightcyan1
ENSG00000052802	MSMO1	darkturquoise	skyblue3	yellow4	indianred2	brown4	salmon4
ENSG00000052841	TTC17	floralwhite	turquoise	yellow4	antiquewhite4	darkorange	green
ENSG00000053108	FSTL4	blue	turquoise	grey	turquoise	pink	darkmagenta
ENSG00000053254	FOXN3	green	turquoise	grey60	blue3	steelblue	brown
ENSG00000053328	METTL24	green	turquoise	brown	orange4	orange	orange
ENSG00000053371	AKR7A2	darkturquoise	turquoise	yellow4	turquoise	lightyellow	darkslateblue
ENSG00000053372	MRTO4	darkturquoise	darkolivegreen	brown	antiquewhite4	darkred	darkgreen
ENSG00000053438	NNAT	green	lightyellow	brown	red1	darkolivegreen	orange
ENSG00000053501	USE1	darkturquoise	turquoise	yellow4	cornsilk	brown	lightcyan1
ENSG00000053524	MCF2L2	darkturquoise	turquoise	yellow4	black	turquoise	darkslateblue
ENSG00000053702	NRIP2	darkturquoise	royalblue	brown	lightslateblue	darkolivegreen4	navajowhite2
ENSG00000053747	LAMA3	darkturquoise	turquoise	yellow4	antiquewhite4	grey	salmon
ENSG00000053770	AP5M1	darkturquoise	turquoise	yellow4	blue3	cyan	darkolivegreen
ENSG00000053900	ANAPC4	blue	turquoise	grey	maroon	darkturquoise	darkmagenta
ENSG00000053918	KCNQ1	darkturquoise	turquoise	yellow4	plum2	darkgreen	cyan
ENSG00000054116	TRAPPC3	blue	turquoise	tan	turquoise	blue	brown4
ENSG00000054118	THRAP3	green	turquoise	brown	darkgreen	brown	greenyellow
ENSG00000054148	PHPT1	darkturquoise	turquoise	yellow4	cornsilk	grey	lightsteelblue1
ENSG00000054179	ENTPD2	darkturquoise	turquoise	yellow4	darkred	lightpink4	darkslateblue
ENSG00000054219	LY75	green	turquoise	yellow4	deeppink2	darkseagreen4	darkmagenta
ENSG00000054267	ARID4B	blue	turquoise	brown	darkorange2	yellow	antiquewhite4
ENSG00000054277	OPN3	green	turquoise	brown	deeppink2	firebrick4	darkmagenta
ENSG00000054282	SDCCAG8	darkturquoise	royalblue	brown	cornsilk	blue	lavenderblush3
ENSG00000054356	PTPRN	green	turquoise	darkorange	darkturquoise	midnightblue	darkorange2
ENSG00000054392	HHAT	blue	turquoise	grey	antiquewhite4	darkturquoise	darkmagenta
ENSG00000054523	KIF1B	blue	turquoise	grey60	black	saddlebrown	darkmagenta
ENSG00000054598	FOXC1	green	pink	lightsteelblue1	magenta	darkolivegreen4	sienna3
ENSG00000054611	TBC1D22A	green	royalblue	brown	navajowhite1	blue	grey60
ENSG00000054654	SYNE2	blue	turquoise	grey	cornsilk	lightyellow	royalblue
ENSG00000054690	PLEKHH1	darkturquoise	darkolivegreen	yellow4	antiquewhite4	violet	darkslateblue
ENSG00000054793	ATP9A	darkturquoise	lightyellow	yellow4	blue3	steelblue	darkolivegreen
ENSG00000054803	CBLN4	green	turquoise	brown	darkmagenta	coral1	darkslateblue
ENSG00000054938	CHRDL2	darkturquoise	darkolivegreen	brown	coral2	white	darkslateblue
ENSG00000054965	FAM168A	green	turquoise	brown	black	blue	brown
ENSG00000054967	RELT	blue	turquoise	green	firebrick4	turquoise	darkmagenta
ENSG00000054983	GALC	darkturquoise	royalblue	yellow4	blue3	lightyellow	darkslateblue
ENSG00000055044	NOP58	darkturquoise	midnightblue	lightcyan	darkgreen	lightcyan1	darkturquoise
ENSG00000055070	SZRD1	blue	turquoise	tan	moccasin	lightcyan	greenyellow
ENSG00000055118	KCNH2	green	darkolivegreen	brown	darkmagenta	orange	orange
ENSG00000055130	CUL1	green	turquoise	brown	darkgoldenrod3	darkturquoise	lightsteelblue1
ENSG00000055147	FAM114A2	blue	turquoise	brown	blueviolet	yellow	antiquewhite4
ENSG00000055163	CYFIP2	blue	lightgreen	green	black	firebrick4	darkmagenta
ENSG00000055208	TAB2	darkturquoise	lightgreen	brown	blue3	plum1	brown
ENSG00000055211	GINM1	green	turquoise	grey60	aliceblue	black	royalblue
ENSG00000055332	EIF2AK2	blue	turquoise	brown	blue3	skyblue2	paleturquoise
ENSG00000055483	USP36	darkturquoise	lightgreen	brown	firebrick4	floralwhite	lightgreen
ENSG00000055609	KMT2C	grey	turquoise	brown	black	lightyellow	brown
ENSG00000055732	MCOLN3	blue	darkolivegreen	green	navajowhite1	plum1	darkslateblue
ENSG00000055813	CCDC85A	darkturquoise	turquoise	brown	magenta	thistle1	navajowhite2
ENSG00000055917	PUM2	green	darkred	brown	blue3	cyan	antiquewhite4
ENSG00000055950	MRPL43	grey60	turquoise	palevioletred3	turquoise	yellow	royalblue
ENSG00000055955	ITIH4	darkturquoise	turquoise	brown	maroon	salmon	paleturquoise
ENSG00000055957	ITIH1	blue	violet	grey	palevioletred	antiquewhite4	darkmagenta
ENSG00000056050	HPF1	green	turquoise	yellow4	tomato	darkturquoise	green
ENSG00000056097	ZFR	green	turquoise	brown	blue3	black	antiquewhite4
ENSG00000056277	ZNF280C	darkturquoise	turquoise	yellow4	royalblue2	cyan	darkslateblue
ENSG00000056291	NPFFR2	darkturquoise	turquoise	grey	blue3	pink	salmon
ENSG00000056487	PHF21B	darkturquoise	turquoise	brown	lightcyan	purple	sienna3
ENSG00000056558	TRAF1	blue	turquoise	yellow4	antiquewhite2	salmon2	darkmagenta
ENSG00000056586	RC3H2	darkturquoise	turquoise	brown	darkorange2	paleturquoise	antiquewhite4
ENSG00000056736	IL17RB	darkturquoise	turquoise	yellow4	plum2	mediumpurple1	cyan
ENSG00000056972	TRAF3IP2	darkturquoise	royalblue	brown	tan	blue	green
ENSG00000056998	GYG2	plum2	darkolivegreen	lavenderblush3	thistle4	palevioletred3	darkolivegreen4
ENSG00000057019	DCBLD2	green	darkolivegreen	brown	coral3	turquoise	grey60
ENSG00000057149	SERPINB3	brown4	turquoise	coral2	lightblue3	darkmagenta	indianred4
ENSG00000057252	SOAT1	blue	royalblue	grey	mediumorchid	darkturquoise	lightsteelblue1
ENSG00000057294	PKP2	darkturquoise	pink	yellow4	pink	sienna3	cyan
ENSG00000057468	MSH4	darkturquoise	turquoise	brown	darkolivegreen	grey	lightyellow
ENSG00000057593	F7	darkturquoise	turquoise	yellow4	antiquewhite4	purple	darkslateblue
ENSG00000057608	GDI2	darkturquoise	royalblue	brown	darkseagreen2	red	orange
ENSG00000057657	PRDM1	greenyellow	royalblue	yellow4	chocolate3	royalblue	salmon
ENSG00000057663	ATG5	darkturquoise	turquoise	yellow4	darkseagreen2	darkturquoise	darkslateblue
ENSG00000057704	TMCC3	darkturquoise	turquoise	yellow4	blue3	paleturquoise	darkolivegreen
ENSG00000057757	PITHD1	green	royalblue	yellow4	antiquewhite4	brown	lightyellow
ENSG00000057935	MTA3	green	royalblue	brown	tan	steelblue	darkslateblue
ENSG00000058056	USP13	darkturquoise	turquoise	brown	orangered3	orange	darkslateblue
ENSG00000058063	ATP11B	green	turquoise	yellow4	darkorange2	steelblue	brown
ENSG00000058085	LAMC2	darkturquoise	turquoise	yellow4	navajowhite2	skyblue3	darkslateblue
ENSG00000058091	CDK14	darkturquoise	royalblue	brown	mediumpurple3	greenyellow	lavenderblush3
ENSG00000058262	SEC61A1	paleturquoise	turquoise	bisque4	dodgerblue4	yellowgreen	green
ENSG00000058272	PPP1R12A	green	turquoise	brown	lightblue1	cyan	orange
ENSG00000058335	RASGRF1	blue	darkolivegreen	green	ivory	turquoise	darkmagenta
ENSG00000058404	CAMK2B	blue	royalblue	brown	darkturquoise	midnightblue	darkmagenta
ENSG00000058453	CROCC	darkturquoise	darkolivegreen	tan	brown4	brown	skyblue2
ENSG00000058600	POLR3E	darkturquoise	turquoise	yellow4	aliceblue	darkred	greenyellow
ENSG00000058668	ATP2B4	green	turquoise	brown	darkmagenta	darkolivegreen	orange
ENSG00000058673	ZC3H11A	grey60	turquoise	yellow4	turquoise	purple	brown
ENSG00000058729	RIOK2	plum1	turquoise	grey	lightcyan	palevioletred1	green
ENSG00000058799	YIPF1	darkturquoise	turquoise	brown	cornsilk	green	salmon4
ENSG00000058804	NDC1	greenyellow	turquoise	magenta	pink	mediumpurple3	green
ENSG00000058866	DGKG	green	turquoise	brown	pink3	salmon4	grey60
ENSG00000059122	FLYWCH1	darkturquoise	turquoise	grey	navajowhite1	yellow	green
ENSG00000059145	UNKL	blue	turquoise	grey	skyblue1	steelblue	skyblue2
ENSG00000059377	TBXAS1	darkmagenta	royalblue	yellow4	saddlebrown	orangered4	orangered4
ENSG00000059378	PARP12	green	turquoise	yellow4	antiquewhite4	magenta	darkslateblue
ENSG00000059573	ALDH18A1	darkturquoise	royalblue	yellow4	antiquewhite4	salmon	darkslateblue
ENSG00000059588	TARBP1	blue	turquoise	brown	maroon	pink	skyblue2
ENSG00000059691	GATB	plum1	turquoise	brown4	turquoise	magenta	lightcyan1
ENSG00000059728	MXD1	darkturquoise	turquoise	yellow4	firebrick4	honeydew1	darkolivegreen
ENSG00000059758	CDK17	darkturquoise	cyan	brown	mediumpurple2	floralwhite	brown
ENSG00000059769	DNAJC25	darkturquoise	darkolivegreen	yellow4	skyblue1	magenta	darkmagenta
ENSG00000059804	SLC2A3	darkturquoise	turquoise	yellow4	firebrick4	yellow4	darkred
ENSG00000059915	PSD	green	darkolivegreen	brown	darkmagenta	darkolivegreen	orange
ENSG00000060069	CTDP1	darkturquoise	turquoise	brown	darkolivegreen1	steelblue	greenyellow
ENSG00000060138	YBX3	green	turquoise	brown	navajowhite2	green	darkred
ENSG00000060140	STYK1	darkturquoise	turquoise	yellow4	darkred	indianred3	darkslateblue
ENSG00000060237	WNK1	darkturquoise	turquoise	brown	black	turquoise	antiquewhite4
ENSG00000060339	CCAR1	green	turquoise	brown	darkorange2	darkturquoise	darkturquoise
ENSG00000060491	OGFR	green	royalblue	brown	blueviolet	magenta	darkslateblue
ENSG00000060558	GNA15	darkturquoise	turquoise	lightcyan	salmon2	orangered4	orangered4
ENSG00000060566	CREB3L3	darkturquoise	magenta	yellow4	bisque4	tan	darkslateblue
ENSG00000060642	PIGV	darkturquoise	turquoise	brown	coral	grey	darkred
ENSG00000060656	PTPRU	green	turquoise	brown	whitesmoke	white	navajowhite2
ENSG00000060688	SNRNP40	plum1	royalblue	lightcyan	antiquewhite4	darkorange2	green
ENSG00000060709	RIMBP2	blue	turquoise	green	firebrick3	lightblue4	darkslateblue
ENSG00000060718	COL11A1	green	turquoise	brown	palevioletred1	grey	skyblue2
ENSG00000060749	QSER1	darkturquoise	turquoise	brown	cornsilk	yellow	royalblue
ENSG00000060762	MPC1	cyan	darkolivegreen	yellow4	turquoise	lightyellow	brown4
ENSG00000060971	ACAA1	darkturquoise	darkolivegreen	yellow4	turquoise	darkviolet	darkslateblue
ENSG00000060982	BCAT1	green	turquoise	honeydew1	coral2	lightsteelblue	sienna3
ENSG00000061273	HDAC7	darkturquoise	darkolivegreen	brown	palevioletred1	blue	lavenderblush3
ENSG00000061337	LZTS1	darkturquoise	royalblue	brown	navajowhite2	lightsteelblue	navajowhite2
ENSG00000061455	PRDM6	green	royalblue	brown	whitesmoke	orange	grey60
ENSG00000061656	SPAG4	green	royalblue	brown	coral2	darkgreen	salmon
ENSG00000061676	NCKAP1	blue	lightcyan	grey60	blue3	pink	lightcyan1
ENSG00000061794	MRPS35	cyan	darkolivegreen	darkmagenta	turquoise	lightyellow	green
ENSG00000061918	GUCY1B1	green	darkolivegreen	brown	lightslateblue	white	darkslateblue
ENSG00000061936	SFSWAP	blue	turquoise	darkorange2	navajowhite1	green	lightgreen
ENSG00000061938	TNK2	blue	turquoise	brown	palevioletred1	skyblue2	skyblue2
ENSG00000061987	MON2	darkturquoise	turquoise	brown	cornsilk	cyan	royalblue
ENSG00000062038	CDH3	blue	darkolivegreen	green	lavenderblush2	turquoise	darkmagenta
ENSG00000062194	GPBP1	darkturquoise	royalblue	green	blue3	paleturquoise	darkmagenta
ENSG00000062282	DGAT2	plum2	turquoise	lavenderblush3	thistle4	palevioletred3	darkolivegreen4
ENSG00000062370	ZNF112	blue	turquoise	green	coral	turquoise	darkmagenta
ENSG00000062485	CS	darkturquoise	darkolivegreen	darkmagenta	turquoise	lightyellow	brown4
ENSG00000062524	LTK	darkturquoise	turquoise	yellow4	blue3	salmon	darkslateblue
ENSG00000062582	MRPS24	cyan	turquoise	palevioletred3	turquoise	yellow	royalblue
ENSG00000062598	ELMO2	darkturquoise	turquoise	yellow4	palevioletred1	yellow	darkslateblue
ENSG00000062650	WAPL	darkred	lightgreen	brown	blue3	pink	antiquewhite4
ENSG00000062716	VMP1	darkturquoise	turquoise	brown	navajowhite2	darkgrey	skyblue2
ENSG00000062725	APPBP2	green	turquoise	brown	blue3	blue	royalblue
ENSG00000062822	POLD1	greenyellow	royalblue	magenta	pink	mediumpurple3	green
ENSG00000063015	SEZ6	blue	turquoise	darkorange	darkturquoise	midnightblue	darkorange2
ENSG00000063046	EIF4B	darkturquoise	orange	skyblue1	tan	yellow	lightyellow
ENSG00000063127	SLC6A16	blue	turquoise	brown	maroon	thistle2	skyblue2
ENSG00000063169	BICRA	grey	turquoise	tan	blueviolet	darkorange	salmon
ENSG00000063176	SPHK2	darkturquoise	darkolivegreen	yellow4	cornsilk	salmon	darkslateblue
ENSG00000063177	RPL18	thistle2	royalblue	purple	tan	yellow	lightyellow
ENSG00000063180	CA11	darkturquoise	royalblue	brown	palevioletred1	pink	green
ENSG00000063241	ISOC2	cyan	darkolivegreen	lightcyan	cornsilk	brown	royalblue
ENSG00000063244	U2AF2	blue	turquoise	green	antiquewhite2	brown	darkmagenta
ENSG00000063245	EPN1	darkturquoise	darkolivegreen	yellow4	cornsilk	darkturquoise	darkslateblue
ENSG00000063322	MED29	blue	lightgreen	magenta	sienna3	lightyellow	brown
ENSG00000063438	AHRR	mediumpurple3	royalblue	yellow4	turquoise	honeydew	violet
ENSG00000063587	ZNF275	blue	turquoise	brown	sienna3	darkgreen	skyblue2
ENSG00000063601	MTMR1	blue	lightgreen	green	deeppink1	salmon	skyblue2
ENSG00000063660	GPC1	green	turquoise	brown	coral2	lavenderblush3	sienna3
ENSG00000063761	ADCK1	cyan	turquoise	grey	cornsilk	grey	royalblue
ENSG00000063854	HAGH	darkturquoise	turquoise	yellow4	cornsilk	blue	darkslateblue
ENSG00000063978	RNF4	blue	royalblue	green	blueviolet	brown	darkmagenta
ENSG00000064012	CASP8	blue	turquoise	orange	darkolivegreen2	greenyellow	darkmagenta
ENSG00000064042	LIMCH1	lightgreen	pink	lightsteelblue1	magenta	thistle1	navajowhite2
ENSG00000064102	INTS13	darkturquoise	turquoise	yellow4	darkgreen	grey	green
ENSG00000064115	TM7SF3	darkturquoise	turquoise	brown	coral	grey60	green
ENSG00000064195	DLX3	green	turquoise	darkorange	darkturquoise	midnightblue	darkorange2
ENSG00000064199	SPA17	blue	turquoise	grey	lightcyan	yellow	green
ENSG00000064201	TSPAN32	blue	turquoise	green	cornsilk	thistle	darkmagenta
ENSG00000064205	CCN5	green	turquoise	brown	lightslateblue	salmon4	sienna3
ENSG00000064225	ST3GAL6	green	lightgreen	brown	black	darkgreen	navajowhite2
ENSG00000064270	ATP2C2	darkturquoise	magenta	yellow4	plum2	indianred4	cyan
ENSG00000064300	NGFR	green	turquoise	brown	darkturquoise	lightpink4	darkorange2
ENSG00000064309	CDON	green	turquoise	brown	darkmagenta	darkolivegreen	orange
ENSG00000064313	TAF2	skyblue3	turquoise	brown	blue3	cyan	lightsteelblue1
ENSG00000064393	HIPK2	blue	turquoise	orange	cornsilk	darkturquoise	paleturquoise
ENSG00000064419	TNPO3	darkred	turquoise	yellow4	coral	brown	greenyellow
ENSG00000064490	RFXANK	paleturquoise	turquoise	brown	cornsilk	blue	royalblue
ENSG00000064545	TMEM161A	green	turquoise	tan	darkolivegreen1	darkred	royalblue
ENSG00000064547	LPAR2	green	turquoise	brown	thistle	pink	darkmagenta
ENSG00000064601	CTSA	darkturquoise	turquoise	yellow4	pink1	skyblue	darkslateblue
ENSG00000064607	SUGP2	blue	turquoise	tan	navajowhite	darkgreen	greenyellow
ENSG00000064651	SLC12A2	darkturquoise	magenta	yellow4	pink	violet	cyan
ENSG00000064652	SNX24	darkturquoise	turquoise	yellow4	blue3	lightyellow	darkslateblue
ENSG00000064655	EYA2	green	darkolivegreen	brown	cornsilk	darkgreen	darkslateblue
ENSG00000064666	CNN2	darkturquoise	turquoise	brown	moccasin	turquoise	skyblue2
ENSG00000064687	ABCA7	blue	royalblue	green	brown4	pink	darkmagenta
ENSG00000064692	SNCAIP	darkturquoise	turquoise	yellow4	yellow2	coral1	lavenderblush3
ENSG00000064703	DDX20	blue	turquoise	lightcyan	aliceblue	yellow	lightsteelblue1
ENSG00000064726	BTBD1	blue	turquoise	grey	blue3	lightyellow	darkolivegreen
ENSG00000064763	FAR2	darkturquoise	turquoise	yellow4	darkred	sienna3	cyan
ENSG00000064787	BCAS1	darkturquoise	turquoise	yellow4	plum2	pink4	cyan
ENSG00000064835	POU1F1	grey	turquoise	grey	cornsilk	blue	grey
ENSG00000064886	CHI3L2	blue	turquoise	green	cornsilk	turquoise	darkmagenta
ENSG00000064932	SBNO2	skyblue3	turquoise	darkslateblue	navajowhite2	lightsteelblue1	darkturquoise
ENSG00000064933	PMS1	darkturquoise	turquoise	yellow4	coral2	brown	skyblue2
ENSG00000064961	HMG20B	blue	turquoise	green	cornsilk	darkseagreen3	darkmagenta
ENSG00000064989	CALCRL	lightgreen	pink	lightsteelblue1	magenta	thistle1	navajowhite2
ENSG00000064995	TAF11	blue	turquoise	grey	maroon	lightpink3	lightgreen
ENSG00000064999	ANKS1A	green	turquoise	brown	antiquewhite2	steelblue	orange
ENSG00000065000	AP3D1	darkturquoise	turquoise	grey	aliceblue	green	greenyellow
ENSG00000065029	ZNF76	blue	royalblue	purple	blueviolet	greenyellow	skyblue2
ENSG00000065054	SLC9A3R2	lightgreen	pink	brown	magenta	honeydew	navajowhite2
ENSG00000065057	NTHL1	green	turquoise	yellow4	cornsilk	grey	green
ENSG00000065060	UHRF1BP1	darkturquoise	turquoise	brown	tan2	black	lightsteelblue1
ENSG00000065135	GNAI3	blue	turquoise	lightcyan	darkseagreen2	darkred	green
ENSG00000065150	IPO5	green	royalblue	brown	darkgreen	yellow	lightsteelblue1
ENSG00000065154	OAT	darkturquoise	royalblue	yellow4	cornflowerblue	plum2	darkslateblue
ENSG00000065183	WDR3	plum1	turquoise	lightcyan	darkgreen	lightcyan1	lightsteelblue1
ENSG00000065243	PKN2	darkturquoise	turquoise	yellow4	blue3	cyan	darkolivegreen
ENSG00000065268	WDR18	plum1	turquoise	lightcyan	antiquewhite4	plum2	lightcyan1
ENSG00000065308	TRAM2	lightgreen	royalblue	grey	turquoise	coral	navajowhite2
ENSG00000065320	NTN1	green	turquoise	brown	skyblue2	orange	orange
ENSG00000065325	GLP2R	blue	turquoise	green	skyblue2	white	violet
ENSG00000065328	MCM10	greenyellow	sienna3	magenta	pink	lightgreen	green
ENSG00000065357	DGKA	green	turquoise	green	thistle	darkseagreen4	darkmagenta
ENSG00000065361	ERBB3	darkturquoise	royalblue	yellow4	firebrick3	pink	darkslateblue
ENSG00000065413	ANKRD44	blue	turquoise	green	black	darkseagreen4	skyblue2
ENSG00000065427	KARS1	plum1	royalblue	brown4	darkgreen	darkred	green
ENSG00000065457	ADAT1	blue	turquoise	grey	black	plum4	lightsteelblue1
ENSG00000065485	PDIA5	paleturquoise	turquoise	bisque4	pink	yellowgreen	green
ENSG00000065491	TBC1D22B	darkturquoise	turquoise	yellow4	firebrick4	darkgreen	darkolivegreen
ENSG00000065518	NDUFB4	cyan	turquoise	palevioletred3	turquoise	blue	brown4
ENSG00000065526	SPEN	blue	turquoise	brown	black	brown	brown
ENSG00000065534	MYLK	green	cyan	brown	darkmagenta	orange	orange
ENSG00000065548	ZC3H15	blue	royalblue	lightcyan	skyblue1	brown	green
ENSG00000065559	MAP2K4	blue	turquoise	brown	mediumorchid	black	brown
ENSG00000065600	PACC1	blue	turquoise	green	palevioletred1	lightcyan	darkmagenta
ENSG00000065609	SNAP91	darkturquoise	royalblue	brown	darkturquoise	midnightblue	skyblue2
ENSG00000065613	SLK	blue	turquoise	brown	darkorange2	yellow	darkolivegreen
ENSG00000065615	CYB5R4	blue	turquoise	green	blue3	greenyellow	darkmagenta
ENSG00000065618	COL17A1	darkturquoise	royalblue	yellow4	magenta1	sienna3	darkslateblue
ENSG00000065621	GSTO2	darkturquoise	royalblue	yellow4	black	tan	cyan
ENSG00000065665	SEC61A2	darkturquoise	turquoise	tan	maroon	salmon	salmon
ENSG00000065675	PRKCQ	blue	royalblue	green	palevioletred3	royalblue	darkmagenta
ENSG00000065717	TLE2	green	turquoise	brown	palevioletred1	black	orange
ENSG00000065802	ASB1	darkturquoise	turquoise	brown	brown2	greenyellow	greenyellow
ENSG00000065809	FAM107B	blue	royalblue	green	blue3	floralwhite	darkmagenta
ENSG00000065833	ME1	cyan	lightyellow	darkmagenta	turquoise	mediumpurple2	salmon4
ENSG00000065882	TBC1D1	green	turquoise	brown	lavender	honeydew	orange
ENSG00000065883	CDK13	blue	turquoise	green	turquoise	black	skyblue2
ENSG00000065911	MTHFD2	darkturquoise	royalblue	lightcyan	navajowhite2	skyblue1	green
ENSG00000065923	SLC9A7	blue	turquoise	green	lavender	turquoise	skyblue2
ENSG00000065970	FOXJ2	green	turquoise	brown	cornsilk	darkred	brown
ENSG00000065978	YBX1	green	darkolivegreen	brown	antiquewhite4	yellow	green
ENSG00000065989	PDE4A	darkturquoise	turquoise	brown	coral3	turquoise	darkslateblue
ENSG00000066027	PPP2R5A	darkturquoise	turquoise	tan	orangered3	brown	navajowhite2
ENSG00000066032	CTNNA2	green	turquoise	darkorange	darkturquoise	midnightblue	darkorange2
ENSG00000066044	ELAVL1	floralwhite	turquoise	saddlebrown	darkgreen	mediumpurple3	green
ENSG00000066056	TIE1	lightgreen	pink	lightsteelblue1	magenta	thistle1	navajowhite2
ENSG00000066084	DIP2B	green	turquoise	brown	blue3	grey	antiquewhite4
ENSG00000066117	SMARCD1	green	royalblue	brown	blueviolet	black	skyblue2
ENSG00000066135	KDM4A	darkturquoise	turquoise	yellow4	blue1	steelblue	cyan
ENSG00000066136	NFYC	green	royalblue	brown	blue1	green	skyblue2
ENSG00000066185	ZMYND12	blue	turquoise	grey	indianred3	grey60	darkturquoise
ENSG00000066230	SLC9A3	darkturquoise	turquoise	yellow4	bisque4	tan	darkslateblue
ENSG00000066248	NGEF	darkturquoise	royalblue	yellow4	lavenderblush2	violet	cyan
ENSG00000066279	ASPM	greenyellow	turquoise	magenta	pink	lightgreen	green
ENSG00000066294	CD84	blue	turquoise	green	orangered3	greenyellow	darkmagenta
ENSG00000066322	ELOVL1	darkturquoise	turquoise	yellow4	cornsilk	steelblue	royalblue
ENSG00000066336	SPI1	blue	sienna3	skyblue2	saddlebrown	orangered4	orangered4
ENSG00000066379	POLR1H	blue	turquoise	grey60	cornsilk	blue	lightyellow
ENSG00000066382	MPPED2	green	turquoise	brown	darkmagenta	salmon4	grey60
ENSG00000066405	CLDN18	grey	turquoise	grey	indianred	coral1	cyan
ENSG00000066422	ZBTB11	blue	turquoise	brown	blue3	steelblue	antiquewhite4
ENSG00000066427	ATXN3	darkturquoise	turquoise	brown	turquoise	grey	green
ENSG00000066455	GOLGA5	darkred	turquoise	yellow4	navajowhite1	magenta	antiquewhite4
ENSG00000066468	FGFR2	green	pink	brown	magenta	grey	darkmagenta
ENSG00000066557	LRRC40	darkturquoise	turquoise	yellow4	lightpink3	cyan	brown
ENSG00000066583	ISOC1	darkturquoise	darkolivegreen	brown	darkseagreen2	yellow	lightgreen
ENSG00000066629	EML1	green	darkolivegreen	brown	coral3	midnightblue	grey60
ENSG00000066651	TRMT11	grey	royalblue	grey	blue1	darkturquoise	orangered4
ENSG00000066654	THUMPD1	green	turquoise	brown	darkred	pink	brown
ENSG00000066697	MSANTD3	darkturquoise	lightcyan	brown	mediumpurple2	floralwhite	coral2
ENSG00000066735	KIF26A	green	royalblue	brown	magenta	blue2	navajowhite2
ENSG00000066739	ATG2B	floralwhite	turquoise	saddlebrown	deeppink1	darkslateblue	lightgreen
ENSG00000066777	ARFGEF1	darkturquoise	lightgreen	yellow4	blue3	blue	brown
ENSG00000066813	ACSM2B	green	turquoise	grey	black	antiquewhite4	greenyellow
ENSG00000066827	ZFAT	green	turquoise	brown	moccasin	grey60	skyblue2
ENSG00000066855	MTFR1	blue	darkolivegreen	yellow4	blue3	darkorange2	darkolivegreen
ENSG00000066923	STAG3	blue	turquoise	green	coral2	turquoise	skyblue2
ENSG00000066926	FECH	blue	darkolivegreen	brown	lightcyan	mediumpurple2	lightsteelblue1
ENSG00000066933	MYO9A	green	turquoise	brown	black	lightpink3	brown
ENSG00000067048	DDX3Y	ivory	purple	grey	lightcyan1	purple	yellow4
ENSG00000067057	PFKP	darkturquoise	darkolivegreen	grey	navajowhite2	magenta4	skyblue2
ENSG00000067064	IDI1	darkturquoise	skyblue3	yellow4	indianred2	brown4	salmon4
ENSG00000067066	SP100	blue	darkolivegreen	green	darkorange2	magenta	skyblue2
ENSG00000067082	KLF6	blue	royalblue	honeydew1	firebrick4	darkgrey	darkred
ENSG00000067113	PLPP1	green	turquoise	brown	magenta	darkturquoise	navajowhite2
ENSG00000067141	NEO1	darkturquoise	turquoise	yellow4	black	orangered3	darkslateblue
ENSG00000067167	TRAM1	darkturquoise	steelblue	yellow4	blue3	yellowgreen	darkolivegreen
ENSG00000067177	PHKA1	blue	royalblue	brown	black	yellow	darkmagenta
ENSG00000067182	TNFRSF1A	blue	darkolivegreen	yellow4	navajowhite2	turquoise	darkmagenta
ENSG00000067191	CACNB1	darkturquoise	royalblue	brown	coral	turquoise	orangered3
ENSG00000067208	EVI5	blue	turquoise	grey60	blue3	grey60	lightcyan1
ENSG00000067221	STOML1	blue	turquoise	grey	turquoise	yellow	royalblue
ENSG00000067225	PKM	paleturquoise	turquoise	magenta	antiquewhite4	magenta4	green
ENSG00000067248	DHX29	green	turquoise	brown	mediumorchid	darkturquoise	darkturquoise
ENSG00000067334	DNTTIP2	green	midnightblue	brown	antiquewhite3	darkturquoise	lightsteelblue1
ENSG00000067365	METTL22	darkturquoise	turquoise	brown	navajowhite	grey	salmon
ENSG00000067369	TP53BP1	darkturquoise	turquoise	brown	antiquewhite2	antiquewhite4	lightsteelblue1
ENSG00000067445	TRO	darkturquoise	turquoise	tan	palevioletred1	purple	darkolivegreen
ENSG00000067533	RRP15	darkturquoise	turquoise	yellow4	darkgreen	lightcyan1	lightsteelblue1
ENSG00000067560	RHOA	green	turquoise	yellow4	darkseagreen2	black	green
ENSG00000067596	DHX8	darkturquoise	turquoise	yellow4	darkgoldenrod3	darkorange2	lightsteelblue1
ENSG00000067601	PMS2P4	green	royalblue	brown	tan	brown	orangered4
ENSG00000067606	PRKCZ	darkturquoise	turquoise	yellow4	darkred	midnightblue	darkslateblue
ENSG00000067646	ZFY	ivory	purple	grey	lightcyan1	purple	yellow4
ENSG00000067704	IARS2	blue	lightyellow	yellow4	coral	brown	green
ENSG00000067715	SYT1	green	royalblue	darkorange	darkturquoise	midnightblue	darkorange2
ENSG00000067798	NAV3	green	royalblue	brown	lightslateblue	white	navajowhite2
ENSG00000067829	IDH3G	darkturquoise	darkolivegreen	yellow4	darkorange	blue	brown4
ENSG00000067836	ROGDI	blue	royalblue	brown	turquoise	blue	darkslateblue
ENSG00000067840	PDZD4	green	turquoise	brown	palevioletred1	grey	darkorange2
ENSG00000067842	ATP2B3	green	royalblue	brown	darkturquoise	midnightblue	darkorange2
ENSG00000067900	ROCK1	green	turquoise	brown	darkorange2	turquoise	antiquewhite4
ENSG00000067955	CBFB	darkturquoise	turquoise	green	yellow2	greenyellow	darkmagenta
ENSG00000067992	PDK3	blue	turquoise	brown	blanchedalmond	pink	brown
ENSG00000068001	HYAL2	lightgreen	pink	honeydew1	magenta	blue2	navajowhite2
ENSG00000068024	HDAC4	green	turquoise	brown	darkmagenta	lightgreen	orange
ENSG00000068028	RASSF1	blue	turquoise	purple	navajowhite1	saddlebrown	darkmagenta
ENSG00000068078	FGFR3	darkturquoise	turquoise	yellow4	darkgreen	orange	darkslateblue
ENSG00000068079	IFI35	darkturquoise	turquoise	brown	darkolivegreen4	magenta	mediumpurple2
ENSG00000068097	HEATR6	darkturquoise	turquoise	brown	antiquewhite4	brown	skyblue2
ENSG00000068120	COASY	green	darkolivegreen	yellow4	rosybrown4	saddlebrown	royalblue
ENSG00000068137	PLEKHH3	green	turquoise	brown	cornsilk	magenta	orangered3
ENSG00000068305	MEF2A	green	turquoise	brown	black	white	lightgreen
ENSG00000068308	OTUD5	blue	royalblue	darkorange2	navajowhite1	darkslateblue	navajowhite2
ENSG00000068323	TFE3	green	skyblue	brown	firebrick4	black	darkred
ENSG00000068354	TBC1D25	darkturquoise	turquoise	tan	blueviolet	turquoise	greenyellow
ENSG00000068366	ACSL4	plum1	turquoise	brown	mediumorchid4	yellow	coral2
ENSG00000068383	INPP5A	green	turquoise	brown	orange4	lightcyan	orange
ENSG00000068394	GPKOW	cyan	turquoise	grey	antiquewhite4	skyblue3	royalblue
ENSG00000068400	GRIPAP1	blue	turquoise	green	blueviolet	brown	greenyellow
ENSG00000068438	FTSJ1	darkturquoise	turquoise	lightcyan	aliceblue	yellowgreen	darkgreen
ENSG00000068489	PRR11	greenyellow	turquoise	magenta	pink	lightgreen	green
ENSG00000068615	REEP1	green	royalblue	brown	darkmagenta	orange	orange
ENSG00000068650	ATP11A	darkturquoise	turquoise	purple	turquoise	black	darkmagenta
ENSG00000068654	POLR1A	skyblue3	turquoise	lightcyan	aliceblue	darkred	darkturquoise
ENSG00000068697	LAPTM4A	green	turquoise	brown	lightpink3	turquoise	darkolivegreen
ENSG00000068724	TTC7A	darkturquoise	darkolivegreen	brown	antiquewhite4	lightyellow	darkslateblue
ENSG00000068745	IP6K2	darkturquoise	turquoise	yellow4	navajowhite1	steelblue	lightsteelblue1
ENSG00000068781	STON1-GTF2A1L	green	turquoise	brown	cornsilk	turquoise	orange
ENSG00000068784	SRBD1	paleturquoise	turquoise	magenta	coral	black	green
ENSG00000068796	KIF2A	green	turquoise	brown	maroon	turquoise	antiquewhite4
ENSG00000068831	RASGRP2	blue	turquoise	green	ivory	turquoise	skyblue2
ENSG00000068878	PSME4	skyblue3	turquoise	lightcyan	mediumorchid	darkslateblue	lightsteelblue1
ENSG00000068885	IFT80	darkturquoise	turquoise	grey	coral2	lavenderblush2	darkmagenta
ENSG00000068903	SIRT2	blue	turquoise	tan	cornsilk	grey	darkslateblue
ENSG00000068912	ERLEC1	blue	steelblue	grey	blueviolet	yellowgreen	salmon
ENSG00000068971	PPP2R5B	green	turquoise	tan	brown4	mediumpurple3	green
ENSG00000068976	PYGM	green	darkolivegreen	tan	red1	grey60	skyblue2
ENSG00000069011	PITX1	mediumpurple3	darkolivegreen	yellow4	skyblue2	salmon	violet
ENSG00000069018	TRPC7	darkturquoise	turquoise	yellow4	antiquewhite4	violet	darkslateblue
ENSG00000069020	MAST4	darkturquoise	turquoise	brown	cornsilk	black	brown
ENSG00000069122	ADGRF5	lightgreen	pink	lightsteelblue1	magenta	thistle1	navajowhite2
ENSG00000069188	SDK2	blue	darkolivegreen	green	firebrick	darkturquoise	skyblue2
ENSG00000069248	NUP133	darkturquoise	lightgreen	brown	mediumpurple	blue	lightsteelblue1
ENSG00000069275	NUCKS1	green	turquoise	brown	pink	tan	darkslateblue
ENSG00000069329	VPS35	darkturquoise	turquoise	grey	coral	magenta	antiquewhite4
ENSG00000069345	DNAJA2	blue	royalblue	brown	mediumorchid	yellow	brown
ENSG00000069399	BCL3	darkturquoise	royalblue	brown	firebrick4	yellow4	skyblue2
ENSG00000069424	KCNAB2	blue	royalblue	orange	coral1	royalblue	paleturquoise
ENSG00000069431	ABCC9	green	royalblue	brown	navajowhite1	darkolivegreen	grey60
ENSG00000069482	GAL	green	turquoise	darkorange	darkturquoise	midnightblue	darkorange2
ENSG00000069493	CLEC2D	blue	turquoise	green	antiquewhite4	turquoise	darkmagenta
ENSG00000069509	FUNDC1	grey60	turquoise	grey	turquoise	purple	green
ENSG00000069535	MAOB	blue	darkolivegreen	brown	lightpink	plum2	darkslateblue
ENSG00000069667	RORA	darkturquoise	turquoise	brown	turquoise	royalblue	lightsteelblue1
ENSG00000069696	DRD4	blue	turquoise	lightcyan	black	brown	darkmagenta
ENSG00000069702	TGFBR3	green	turquoise	honeydew1	coral2	lightsteelblue	sienna3
ENSG00000069712	NA	green	turquoise	brown	slateblue	steelblue	darkgreen
ENSG00000069764	PLA2G10	darkturquoise	turquoise	yellow4	tan	yellow	cyan
ENSG00000069812	HES2	darkturquoise	royalblue	yellow4	plum2	pink4	cyan
ENSG00000069849	ATP1B3	darkturquoise	skyblue	yellow4	firebrick4	tan	darkolivegreen
ENSG00000069869	NEDD4	darkturquoise	turquoise	yellow4	blue3	navajowhite1	darkolivegreen
ENSG00000069943	PIGB	blue	royalblue	brown	indianred3	coral3	skyblue2
ENSG00000069956	MAPK6	darkturquoise	turquoise	yellow4	blue3	steelblue	darkolivegreen
ENSG00000069966	GNB5	blue	royalblue	brown	mediumpurple3	pink	skyblue2
ENSG00000069974	RAB27A	darkturquoise	lightgreen	tan	palevioletred1	darkseagreen3	darkolivegreen
ENSG00000069998	HDHD5	paleturquoise	turquoise	sienna3	antiquewhite4	darkred	royalblue
ENSG00000070010	UFD1	cyan	turquoise	yellow4	turquoise	skyblue3	green
ENSG00000070018	LRP6	blue	turquoise	grey60	blue3	turquoise	lightcyan1
ENSG00000070019	GUCY2C	darkturquoise	turquoise	yellow4	lavenderblush2	plum2	cyan
ENSG00000070031	SCT	darkturquoise	turquoise	yellow4	darkorange	blue	darkslateblue
ENSG00000070047	PHRF1	green	turquoise	brown	antiquewhite2	skyblue	darkslateblue
ENSG00000070061	ELP1	darkturquoise	turquoise	yellow4	darkolivegreen	brown	skyblue2
ENSG00000070081	NUCB2	green	steelblue	yellow4	dodgerblue4	yellowgreen	green
ENSG00000070087	PFN2	blue	turquoise	brown	turquoise	tan	darkslateblue
ENSG00000070159	PTPN3	darkturquoise	darkred	yellow4	tan3	sienna3	darkslateblue
ENSG00000070182	SPTB	green	royalblue	brown	black	grey60	navajowhite2
ENSG00000070190	DAPP1	blue	turquoise	green	ivory	turquoise	darkmagenta
ENSG00000070193	FGF10	darkturquoise	turquoise	lightsteelblue1	lightslateblue	white	navajowhite2
ENSG00000070214	SLC44A1	darkturquoise	royalblue	yellow4	blue3	darkturquoise	darkslateblue
ENSG00000070269	TMEM260	green	royalblue	brown	darkolivegreen	salmon	darkred
ENSG00000070366	SMG6	green	turquoise	brown	black	blue	brown
ENSG00000070367	EXOC5	green	turquoise	brown	blue3	cyan	antiquewhite4
ENSG00000070371	CLTCL1	green	royalblue	brown	magenta	grey	sienna3
ENSG00000070388	FGF22	darkturquoise	turquoise	magenta	sienna	blue	green
ENSG00000070404	FSTL3	green	skyblue	brown	coral	floralwhite	sienna3
ENSG00000070413	DGCR2	darkturquoise	turquoise	yellow4	blue1	blue	darkslateblue
ENSG00000070423	RNF126	green	turquoise	darkorange2	coral	darkorange	royalblue
ENSG00000070444	MNT	greenyellow	turquoise	brown	antiquewhite2	brown	salmon
ENSG00000070476	ZXDC	green	turquoise	brown	pink	salmon	green
ENSG00000070495	JMJD6	green	turquoise	brown	firebrick4	darkgrey	darkmagenta
ENSG00000070501	POLB	darkturquoise	turquoise	grey	black	darkred	salmon
ENSG00000070526	ST6GALNAC1	darkturquoise	royalblue	yellow4	plum2	pink4	cyan
ENSG00000070540	WIPI1	blue	darkorange	brown	blue1	black	salmon4
ENSG00000070601	FRMPD1	darkturquoise	turquoise	yellow4	antiquewhite4	midnightblue	skyblue2
ENSG00000070610	GBA2	darkturquoise	turquoise	yellow4	blueviolet	blue	darkslateblue
ENSG00000070614	NDST1	darkturquoise	royalblue	purple	darkred	lightyellow	lightyellow
ENSG00000070669	ASNS	darkturquoise	turquoise	purple	navajowhite1	lightslateblue	darkmagenta
ENSG00000070718	AP3M2	darkturquoise	turquoise	yellow4	darkolivegreen	blueviolet	green
ENSG00000070729	CNGB1	green	turquoise	darkorange	darkturquoise	midnightblue	darkorange2
ENSG00000070731	ST6GALNAC2	green	pink	brown	blue2	lightpink4	darkorange2
ENSG00000070748	CHAT	darkturquoise	turquoise	yellow4	paleturquoise3	mediumpurple1	darkslateblue
ENSG00000070756	PABPC1	thistle2	royalblue	purple	tan	yellow	lightyellow
ENSG00000070759	TESK2	darkturquoise	lightcyan	yellow4	darkgreen	royalblue	darkslateblue
ENSG00000070761	CFAP20	green	turquoise	grey	turquoise	saddlebrown	green
ENSG00000070770	CSNK2A2	darkturquoise	turquoise	yellow4	tan	yellow	brown
ENSG00000070778	PTPN21	blue	lightcyan	grey60	antiquewhite4	pink	lightcyan1
ENSG00000070785	EIF2B3	plum1	turquoise	brown4	antiquewhite4	darkorange2	green
ENSG00000070808	CAMK2A	green	royalblue	brown	darkmagenta	grey60	darkmagenta
ENSG00000070814	TCOF1	darkturquoise	turquoise	yellow4	antiquewhite4	darkred	darkgreen
ENSG00000070831	CDC42	blue	turquoise	yellow4	darkseagreen2	brown	green
ENSG00000070882	OSBPL3	blue	turquoise	green	antiquewhite4	pink	darkmagenta
ENSG00000070915	SLC12A3	blue	turquoise	green	ivory	turquoise	darkmagenta
ENSG00000070950	RAD18	greenyellow	turquoise	magenta	pink	mediumpurple3	green
ENSG00000070961	ATP2B1	blue	turquoise	brown	blue3	magenta	antiquewhite4
ENSG00000070985	TRPM5	darkturquoise	turquoise	yellow4	plum2	indianred4	cyan
ENSG00000071051	NCK2	darkturquoise	purple	yellow4	darkolivegreen	royalblue	darkslateblue
ENSG00000071054	MAP4K4	darkturquoise	turquoise	yellow4	mediumpurple3	darkturquoise	skyblue2
ENSG00000071073	MGAT4A	darkturquoise	turquoise	yellow4	blue3	salmon	darkslateblue
ENSG00000071082	RPL31	thistle2	royalblue	purple	tan	yellow	lightyellow
ENSG00000071127	WDR1	blue	cyan	brown	moccasin	darkturquoise	greenyellow
ENSG00000071189	SNX13	blue	turquoise	brown	blue3	cyan	darkolivegreen
ENSG00000071203	MS4A12	darkturquoise	turquoise	yellow4	skyblue4	lightsteelblue1	thistle
ENSG00000071205	ARHGAP10	green	turquoise	honeydew1	coral2	skyblue1	sienna3
ENSG00000071242	RPS6KA2	green	royalblue	brown	coral2	salmon4	sienna3
ENSG00000071243	ING3	green	royalblue	brown	blue3	darkslateblue	brown
ENSG00000071246	VASH1	darkturquoise	royalblue	brown	mediumpurple3	black	lavenderblush3
ENSG00000071282	LMCD1	green	turquoise	brown	magenta	floralwhite	navajowhite2
ENSG00000071462	BUD23	plum1	royalblue	brown4	antiquewhite4	darkred	darkgreen
ENSG00000071537	SEL1L	blue	turquoise	brown	blue3	yellowgreen	brown
ENSG00000071539	TRIP13	greenyellow	turquoise	magenta	pink	lightgreen	green
ENSG00000071553	ATP6AP1	darkturquoise	turquoise	yellow4	pink1	brown	green
ENSG00000071564	TCF3	blue	royalblue	green	blueviolet	lightyellow	darkmagenta
ENSG00000071575	TRIB2	darkturquoise	pink	yellow4	coral3	thistle	darkmagenta
ENSG00000071626	DAZAP1	greenyellow	turquoise	lightcyan	cornsilk	darkred	royalblue
ENSG00000071655	MBD3	darkturquoise	turquoise	yellow4	darkolivegreen1	blue	darkgreen
ENSG00000071794	HLTF	darkturquoise	royalblue	brown	coral	yellow	darkmagenta
ENSG00000071859	FAM50A	blue	turquoise	tan	cornsilk	blue	darkslateblue
ENSG00000071889	FAM3A	darkturquoise	turquoise	yellow4	blue3	palevioletred2	darkslateblue
ENSG00000071894	CPSF1	darkturquoise	turquoise	brown	brown4	yellow3	darkslateblue
ENSG00000071909	MYO3B	blue	darkolivegreen	grey	cornsilk	ivory	darkmagenta
ENSG00000071967	CYBRD1	darkturquoise	turquoise	yellow4	antiquewhite4	black	darkolivegreen
ENSG00000071991	CDH19	green	turquoise	brown	blue2	lightpink4	darkorange2
ENSG00000071994	PDCD2	darkturquoise	turquoise	lightcyan	darkgreen	brown	green
ENSG00000072041	SLC6A15	green	turquoise	darkorange	darkturquoise	midnightblue	darkorange2
ENSG00000072042	RDH11	cyan	turquoise	yellow4	indianred2	brown4	salmon4
ENSG00000072062	PRKACA	green	darkolivegreen	brown	turquoise	brown	darkmagenta
ENSG00000072071	ADGRL1	green	lightyellow	brown	cornsilk	turquoise	darkmagenta
ENSG00000072110	ACTN1	green	turquoise	brown	darkmagenta	orange	orange
ENSG00000072121	ZFYVE26	blue	turquoise	grey	black	steelblue	greenyellow
ENSG00000072133	RPS6KA6	darkturquoise	royalblue	yellow4	blue3	greenyellow	darkslateblue
ENSG00000072134	EPN2	green	turquoise	brown	black	lightyellow	lightyellow
ENSG00000072135	PTPN18	green	turquoise	brown	mediumpurple2	darkseagreen4	brown
ENSG00000072163	LIMS2	green	turquoise	brown	blue3	orange	orange
ENSG00000072182	ASIC4	darkturquoise	turquoise	brown	antiquewhite4	turquoise	skyblue2
ENSG00000072195	SPEG	green	royalblue	brown	darkmagenta	orange	orange
ENSG00000072201	LNX1	darkturquoise	darkred	yellow4	orangered3	white	darkslateblue
ENSG00000072210	ALDH3A2	darkturquoise	darkolivegreen	yellow4	coral1	mediumpurple2	darkslateblue
ENSG00000072274	TFRC	darkturquoise	darkolivegreen	yellow4	darkgreen	coral2	darkturquoise
ENSG00000072310	SREBF1	grey	turquoise	grey	cornsilk	darkviolet	green
ENSG00000072364	AFF4	green	turquoise	brown	mediumpurple2	saddlebrown	brown
ENSG00000072401	UBE2D1	green	turquoise	brown	darkseagreen2	cyan	green
ENSG00000072415	MPP5	darkturquoise	turquoise	yellow4	blue3	turquoise	darkslateblue
ENSG00000072422	RHOBTB1	blue	cyan	green	antiquewhite4	floralwhite	darkmagenta
ENSG00000072501	SMC1A	ivory	purple	lightcyan	lightcyan1	purple	yellow4
ENSG00000072506	HSD17B10	grey60	turquoise	brown4	turquoise	skyblue3	royalblue
ENSG00000072518	MARK2	darkturquoise	turquoise	yellow4	black	black	darkslateblue
ENSG00000072571	HMMR	greenyellow	turquoise	magenta	pink	lightgreen	green
ENSG00000072609	CHFR	green	turquoise	brown	blueviolet	brown	violet
ENSG00000072657	TRHDE	darkturquoise	darkolivegreen	yellow4	antiquewhite4	steelblue	darkolivegreen
ENSG00000072682	P4HA2	darkturquoise	turquoise	yellow4	deeppink1	royalblue	darkslateblue
ENSG00000072694	FCGR2B	blue	royalblue	green	mediumpurple3	white	darkmagenta
ENSG00000072736	NFATC3	blue	turquoise	brown	black	grey	brown
ENSG00000072756	TRNT1	darkturquoise	turquoise	lightcyan	darkgreen	pink	green
ENSG00000072778	ACADVL	darkturquoise	darkolivegreen	yellow4	blue3	darkviolet	skyblue2
ENSG00000072786	STK10	blue	turquoise	green	pink	greenyellow	darkmagenta
ENSG00000072803	FBXW11	darkturquoise	turquoise	brown	blue3	turquoise	antiquewhite4
ENSG00000072818	ACAP1	blue	turquoise	green	lightpink2	pink	darkmagenta
ENSG00000072832	CRMP1	green	darkolivegreen	brown	palevioletred1	brown	orange
ENSG00000072840	EVC	green	turquoise	brown	black	midnightblue	grey60
ENSG00000072849	DERL2	green	turquoise	brown	black	yellowgreen	darkmagenta
ENSG00000072858	SIDT1	blue	turquoise	green	thistle	darkseagreen4	darkmagenta
ENSG00000072864	NDE1	darkturquoise	turquoise	brown	blanchedalmond	orange	greenyellow
ENSG00000072952	IRAG1	green	cyan	brown	navajowhite3	orange	orange
ENSG00000072954	TMEM38A	darkturquoise	royalblue	brown	darkorange2	grey60	brown
ENSG00000072958	AP1M1	darkturquoise	turquoise	yellow4	blue1	yellow	skyblue2
ENSG00000073008	PVR	blue	lightcyan	green	aliceblue	turquoise	darkmagenta
ENSG00000073050	XRCC1	darkturquoise	royalblue	yellow4	cornsilk	brown	lightcyan1
ENSG00000073060	SCARB1	darkturquoise	darkolivegreen	brown	cornsilk	skyblue	darkslateblue
ENSG00000073067	CYP2W1	darkturquoise	turquoise	yellow4	navajowhite1	tan	cyan
ENSG00000073111	MCM2	greenyellow	turquoise	magenta	pink	mediumpurple3	green
ENSG00000073146	MOV10L1	darkturquoise	turquoise	brown	blue3	darkolivegreen	skyblue2
ENSG00000073150	PANX2	darkturquoise	turquoise	brown	palevioletred1	midnightblue	darkslateblue
ENSG00000073169	SELENOO	green	turquoise	darkorange2	navajowhite1	darkred	royalblue
ENSG00000073282	TP63	darkturquoise	turquoise	yellow4	tomato2	skyblue	darkmagenta
ENSG00000073331	ALPK1	green	royalblue	brown	navajowhite2	lightsteelblue1	skyblue2
ENSG00000073350	LLGL2	darkturquoise	turquoise	yellow4	plum2	tan	cyan
ENSG00000073417	PDE8A	darkturquoise	turquoise	yellow4	coral	skyblue3	darkmagenta
ENSG00000073464	CLCN4	darkturquoise	turquoise	brown	coral	pink	lavenderblush3
ENSG00000073536	NLE1	darkturquoise	royalblue	lightcyan	cornsilk	yellow	darkgreen
ENSG00000073578	SDHA	darkturquoise	darkolivegreen	yellow4	turquoise	lightyellow	darkslateblue
ENSG00000073584	SMARCE1	green	turquoise	brown	coral	brown	lavenderblush3
ENSG00000073605	GSDMB	darkturquoise	turquoise	yellow4	darkred	lightsteelblue1	darkslateblue
ENSG00000073614	KDM5A	blue	turquoise	brown	black	brown2	brown
ENSG00000073670	ADAM11	green	turquoise	brown	blue3	purple	orange
ENSG00000073711	PPP2R3A	blue	turquoise	grey60	darkred	turquoise	darkslateblue
ENSG00000073712	FERMT2	green	skyblue	brown	orange4	orange	grey60
ENSG00000073734	ABCB11	green	royalblue	brown	antiquewhite4	darkred	darkorange2
ENSG00000073737	DHRS9	darkturquoise	royalblue	yellow4	navajowhite1	thistle3	darkslateblue
ENSG00000073754	CD5L	blue	turquoise	grey	sienna2	lightcyan	darkmagenta
ENSG00000073756	PTGS2	green	turquoise	brown	firebrick4	darkgrey	darkred
ENSG00000073792	IGF2BP2	darkturquoise	turquoise	yellow4	turquoise	turquoise	darkslateblue
ENSG00000073803	MAP3K13	darkturquoise	turquoise	yellow4	blue3	skyblue3	darkmagenta
ENSG00000073849	ST6GAL1	blue	royalblue	green	mediumpurple3	turquoise	skyblue2
ENSG00000073861	TBX21	blue	turquoise	green	palevioletred3	greenyellow	darkmagenta
ENSG00000073905	VDAC1P1	darkturquoise	turquoise	grey	grey60	red	darkslateblue
ENSG00000073910	FRY	green	royalblue	brown	magenta	darkolivegreen4	grey60
ENSG00000073921	PICALM	blue	skyblue	grey60	blue3	royalblue	darkolivegreen
ENSG00000073969	NSF	darkturquoise	royalblue	brown	skyblue1	steelblue	green
ENSG00000074047	GLI2	green	darkolivegreen	brown	turquoise	lavenderblush3	orange
ENSG00000074054	CLASP1	green	turquoise	brown	black	black	brown
ENSG00000074071	MRPS34	paleturquoise	darkolivegreen	sienna3	turquoise	darkorange	royalblue
ENSG00000074181	NOTCH3	green	pink	lightsteelblue1	lightslateblue	darkolivegreen4	navajowhite2
ENSG00000074201	CLNS1A	green	royalblue	brown	darkseagreen2	yellow	lightyellow
ENSG00000074211	PPP2R2C	green	darkolivegreen	darkorange	darkturquoise	midnightblue	darkorange2
ENSG00000074219	TEAD2	green	turquoise	brown	palevioletred1	turquoise	orangered3
ENSG00000074266	EED	blue	royalblue	green	plum3	blue	darkmagenta
ENSG00000074276	CDHR2	darkturquoise	turquoise	yellow4	pink3	sienna3	darkslateblue
ENSG00000074317	SNCB	green	turquoise	brown	darkturquoise	midnightblue	darkorange2
ENSG00000074319	TSG101	cyan	turquoise	yellow4	darkseagreen2	darkturquoise	darkslateblue
ENSG00000074356	NCBP3	darkturquoise	turquoise	yellow4	turquoise	red	darkmagenta
ENSG00000074370	ATP2A3	blue	darkolivegreen	green	antiquewhite4	royalblue	darkmagenta
ENSG00000074410	CA12	darkturquoise	darkolivegreen	yellow4	lightslateblue	plum1	cyan
ENSG00000074416	MGLL	darkturquoise	darkred	yellow4	darkred	plum1	skyblue2
ENSG00000074527	NTN4	green	pink	brown	orangered3	thistle1	navajowhite2
ENSG00000074582	BCS1L	blue	turquoise	grey	cornsilk	darkred	brown
ENSG00000074590	NUAK1	lightgreen	pink	lightsteelblue1	magenta	blue2	navajowhite2
ENSG00000074603	DPP8	grey	turquoise	brown	blue3	cyan	antiquewhite4
ENSG00000074621	SLC24A1	blue	turquoise	grey	cornsilk	darkturquoise	sienna3
ENSG00000074657	ZNF532	darkturquoise	turquoise	brown	black	midnightblue	lavenderblush3
ENSG00000074660	SCARF1	blue	pink	grey	magenta	blue2	navajowhite2
ENSG00000074695	LMAN1	paleturquoise	steelblue	tan	blue3	yellowgreen	green
ENSG00000074696	HACD3	blue	turquoise	saddlebrown	antiquewhite4	magenta	green
ENSG00000074706	IPCEF1	blue	royalblue	orange	chocolate3	royalblue	darkmagenta
ENSG00000074755	ZZEF1	darkturquoise	turquoise	yellow4	black	plum2	darkslateblue
ENSG00000074800	ENO1	cyan	turquoise	lightcyan	antiquewhite4	magenta4	green
ENSG00000074842	MYDGF	paleturquoise	turquoise	bisque4	dodgerblue4	yellowgreen	green
ENSG00000074855	ANO8	green	royalblue	brown	antiquewhite4	grey	royalblue
ENSG00000074935	TUBE1	darkturquoise	turquoise	brown	black	yellow	green
ENSG00000074964	ARHGEF10L	darkturquoise	turquoise	yellow4	navajowhite1	thistle4	darkslateblue
ENSG00000074966	TXK	blue	royalblue	orange	chocolate3	royalblue	paleturquoise
ENSG00000075035	WSCD2	green	royalblue	brown	darkmagenta	salmon4	orange
ENSG00000075043	KCNQ2	green	darkolivegreen	darkorange	darkturquoise	midnightblue	darkorange2
ENSG00000075073	TACR2	green	lightcyan	brown	darkmagenta	orange	orange
ENSG00000075089	ACTR6	green	turquoise	brown	coral	brown	darkmagenta
ENSG00000075131	TIPIN	plum1	turquoise	lightcyan	darkgreen	lightcyan1	green
ENSG00000075142	SRI	darkturquoise	turquoise	yellow4	darkred	darkgrey	darkslateblue
ENSG00000075151	EIF4G3	green	turquoise	brown	black	darkred	greenyellow
ENSG00000075188	NUP37	greenyellow	turquoise	magenta	tomato	darkturquoise	green
ENSG00000075213	SEMA3A	green	turquoise	brown	darkmagenta	orange	grey60
ENSG00000075218	GTSE1	greenyellow	royalblue	magenta	pink	lightgreen	green
ENSG00000075223	SEMA3C	green	darkolivegreen	brown	darkred	pink	orange
ENSG00000075234	TTC38	darkturquoise	darkolivegreen	yellow4	turquoise	green	darkslateblue
ENSG00000075239	ACAT1	green	turquoise	brown	turquoise	lightyellow	darkslateblue
ENSG00000075240	GRAMD4	darkturquoise	turquoise	yellow4	black	salmon	darkslateblue
ENSG00000075275	CELSR1	blue	darkolivegreen	green	ivory	turquoise	skyblue2
ENSG00000075290	WNT8B	blue	turquoise	brown	antiquewhite4	grey	skyblue2
ENSG00000075292	ZNF638	darkturquoise	midnightblue	yellow4	darkolivegreen	black	brown4
ENSG00000075303	SLC25A40	green	royalblue	brown	blue3	yellow	green
ENSG00000075336	TIMM21	grey60	darkolivegreen	brown4	antiquewhite4	pink	royalblue
ENSG00000075340	ADD2	darkturquoise	turquoise	brown	lavender	midnightblue	skyblue2
ENSG00000075391	RASAL2	green	royalblue	grey60	cornsilk	royalblue	lightcyan1
ENSG00000075399	VPS9D1	darkturquoise	turquoise	brown	blue3	skyblue3	darkslateblue
ENSG00000075407	ZNF37A	darkturquoise	turquoise	brown	deeppink1	lightcyan1	lightgreen
ENSG00000075413	MARK3	green	turquoise	yellow4	black	grey	lightgreen
ENSG00000075415	SLC25A3	cyan	darkolivegreen	darkmagenta	turquoise	lightyellow	brown4
ENSG00000075420	FNDC3B	green	darkred	lightsteelblue1	blue3	cyan	navajowhite2
ENSG00000075426	FOSL2	blue	turquoise	honeydew1	firebrick4	darkgrey	darkmagenta
ENSG00000075461	CACNG4	green	turquoise	brown	darkturquoise	midnightblue	darkorange2
ENSG00000075539	FRYL	darkturquoise	turquoise	yellow4	blue3	plum1	brown
ENSG00000075568	TMEM131	green	turquoise	brown	darkorange2	skyblue	brown
ENSG00000075618	FSCN1	darkturquoise	grey60	yellow4	palevioletred1	blue2	lavenderblush3
ENSG00000075624	ACTB	green	turquoise	brown	moccasin	brown	greenyellow
ENSG00000075643	MOCOS	darkturquoise	lightgreen	yellow4	tan3	darkmagenta	darkslateblue
ENSG00000075651	PLD1	darkturquoise	turquoise	yellow4	antiquewhite4	plum2	darkslateblue
ENSG00000075702	WDR62	greenyellow	turquoise	magenta	pink	lightgreen	green
ENSG00000075711	DLG1	darkturquoise	turquoise	yellow4	blue3	steelblue	darkolivegreen
ENSG00000075785	RAB7A	darkred	yellowgreen	grey	darkseagreen3	brown	darkolivegreen
ENSG00000075790	BCAP29	green	darkolivegreen	brown	orangered3	turquoise	grey60
ENSG00000075826	SEC31B	blue	turquoise	brown	navajowhite	darkgreen	navajowhite2
ENSG00000075856	SART3	blue	lightgreen	green	darkgreen	brown	skyblue2
ENSG00000075884	ARHGAP15	blue	turquoise	green	darkred	royalblue	darkmagenta
ENSG00000075886	TUBA3D	blue	royalblue	brown	black	lightcoral	darkmagenta
ENSG00000075914	EXOSC7	thistle2	royalblue	purple	antiquewhite4	blue	lightyellow
ENSG00000075945	KIFAP3	cyan	turquoise	grey	darkseagreen2	lightyellow	darkslateblue
ENSG00000075975	MKRN2	green	royalblue	brown	blue3	brown	grey
ENSG00000076003	MCM6	greenyellow	turquoise	mediumpurple3	pink	mediumpurple3	green
ENSG00000076043	REXO2	green	turquoise	brown	antiquewhite4	darkslateblue	grey60
ENSG00000076053	RBM7	blue	turquoise	brown	magenta4	saddlebrown	skyblue2
ENSG00000076067	RBMS2	green	skyblue	lightsteelblue1	magenta	green	sienna3
ENSG00000076108	BAZ2A	green	turquoise	yellow4	black	magenta	brown
ENSG00000076201	PTPN23	green	turquoise	brown	antiquewhite2	darkgreen	greenyellow
ENSG00000076242	MLH1	darkturquoise	turquoise	yellow4	antiquewhite4	darkturquoise	green
ENSG00000076248	UNG	greenyellow	darkolivegreen	magenta	antiquewhite4	black	green
ENSG00000076258	FMO4	darkturquoise	royalblue	yellow4	indianred3	tan	darkslateblue
ENSG00000076321	KLHL20	greenyellow	turquoise	brown	blue3	cyan	green
ENSG00000076344	RGS11	blue	turquoise	brown	blue3	grey	skyblue2
ENSG00000076351	SLC46A1	darkturquoise	darkorange	grey	pink	plum1	green
ENSG00000076356	PLXNA2	darkturquoise	lightcyan	yellow4	lightcyan	turquoise	darkslateblue
ENSG00000076382	SPAG5	greenyellow	turquoise	magenta	pink	lightgreen	green
ENSG00000076513	ANKRD13A	blue	lightgreen	green	antiquewhite4	royalblue	skyblue2
ENSG00000076554	TPD52	darkturquoise	royalblue	yellow4	thistle	firebrick4	cyan
ENSG00000076555	ACACB	blue	darkred	brown	magenta	palevioletred3	darkmagenta
ENSG00000076604	TRAF4	darkturquoise	darkolivegreen	yellow4	thistle	darkseagreen4	darkslateblue
ENSG00000076641	PAG1	green	turquoise	yellow4	blue3	magenta	darkolivegreen
ENSG00000076650	GPATCH1	darkturquoise	turquoise	grey	coral	skyblue3	darkslateblue
ENSG00000076662	ICAM3	blue	royalblue	green	firebrick2	turquoise	darkmagenta
ENSG00000076685	NT5C2	grey	turquoise	brown	black	maroon	brown
ENSG00000076706	MCAM	green	darkred	brown	magenta	darkolivegreen4	grey60
ENSG00000076716	GPC4	green	lightgreen	brown	black	lightsteelblue1	grey60
ENSG00000076770	MBNL3	green	turquoise	yellow4	deeppink2	firebrick4	darkmagenta
ENSG00000076826	CAMSAP3	darkturquoise	royalblue	yellow4	lavenderblush2	indianred4	cyan
ENSG00000076864	RAP1GAP	darkturquoise	magenta	yellow4	firebrick3	darkseagreen3	darkslateblue
ENSG00000076924	XAB2	blue	royalblue	purple	navajowhite1	darkslateblue	skyblue2
ENSG00000076928	ARHGEF1	blue	lightyellow	green	navajowhite1	pink	darkmagenta
ENSG00000076944	STXBP2	darkturquoise	darkred	yellow4	thistle	darkseagreen4	cyan
ENSG00000076984	MAP2K7	grey	royalblue	grey	navajowhite1	steelblue	darkslateblue
ENSG00000077009	NMRK2	green	turquoise	brown	antiquewhite1	grey60	lightcoral
ENSG00000077044	DGKD	green	turquoise	brown	brown2	paleturquoise	salmon
ENSG00000077063	CTTNBP2	green	turquoise	brown	turquoise	thistle3	grey60
ENSG00000077080	ACTL6B	green	turquoise	darkorange	darkturquoise	midnightblue	darkorange2
ENSG00000077092	RARB	green	lightgreen	brown	turquoise	white	darkorange2
ENSG00000077097	TOP2B	darkturquoise	lightgreen	brown	mediumpurple	darkorange2	lightsteelblue1
ENSG00000077147	TM9SF3	blue	turquoise	yellow4	blue3	yellowgreen	darkolivegreen
ENSG00000077150	NFKB2	darkturquoise	royalblue	yellow4	firebrick4	orangered1	orangered4
ENSG00000077152	UBE2T	greenyellow	turquoise	magenta	pink	lightgreen	green
ENSG00000077157	PPP1R12B	green	cyan	brown	orange4	orange	orange
ENSG00000077232	DNAJC10	darkturquoise	darkolivegreen	grey	antiquewhite4	yellowgreen	lightsteelblue1
ENSG00000077235	GTF3C1	green	turquoise	brown	antiquewhite2	yellow	greenyellow
ENSG00000077238	IL4R	green	turquoise	brown	firebrick4	plum	greenyellow
ENSG00000077254	USP33	green	turquoise	yellow4	blue3	yellow	royalblue
ENSG00000077264	PAK3	darkturquoise	turquoise	brown	cornsilk	white	darkorange2
ENSG00000077274	CAPN6	darkturquoise	darkolivegreen	brown	lightslateblue	white	lavenderblush3
ENSG00000077312	SNRPA	thistle2	royalblue	magenta	cornsilk	darkred	royalblue
ENSG00000077348	EXOSC5	plum1	turquoise	lightcyan	antiquewhite4	darkred	darkgreen
ENSG00000077380	DYNC1I2	green	lightcyan	brown	maroon	darkturquoise	grey60
ENSG00000077420	APBB1IP	blue	turquoise	green	thistle4	plum3	darkmagenta
ENSG00000077454	LRCH4	blue	turquoise	darkorange2	blueviolet	firebrick4	skyblue2
ENSG00000077458	FAM76B	grey60	turquoise	yellow4	slateblue	cyan	lightgreen
ENSG00000077463	SIRT6	darkturquoise	turquoise	yellow4	cornsilk	darkseagreen4	royalblue
ENSG00000077514	POLD3	darkturquoise	turquoise	brown	darkgreen	yellow	skyblue2
ENSG00000077522	ACTN2	green	turquoise	brown	antiquewhite1	grey60	lightcoral
ENSG00000077549	CAPZB	green	royalblue	brown	moccasin	brown	lightsteelblue1
ENSG00000077585	GPR137B	green	royalblue	brown	yellow2	orangered4	lavenderblush3
ENSG00000077616	NAALAD2	darkturquoise	turquoise	brown	lightslateblue	pink	navajowhite2
ENSG00000077684	JADE1	green	royalblue	brown	coral2	skyblue1	sienna3
ENSG00000077713	SLC25A43	darkturquoise	lightgreen	yellow4	darkred	darkorange2	darkslateblue
ENSG00000077721	UBE2A	cyan	turquoise	grey	darkseagreen2	yellow	darkolivegreen
ENSG00000077782	FGFR1	green	cyan	brown	lightslateblue	salmon4	grey60
ENSG00000077800	FKBP6	grey	royalblue	grey	magenta	grey	grey
ENSG00000077935	SMC1B	blue	turquoise	grey	pink	darkgreen	darkmagenta
ENSG00000077942	FBLN1	green	royalblue	brown	lightslateblue	white	navajowhite2
ENSG00000077943	ITGA8	mediumpurple3	turquoise	yellow4	coral2	greenyellow	navajowhite2
ENSG00000077984	CST7	blue	turquoise	green	linen	tan4	orangered4
ENSG00000078018	MAP2	green	darkred	brown	lightslateblue	midnightblue	darkorange2
ENSG00000078043	PIAS2	darkturquoise	turquoise	brown	deeppink1	black	lightgreen
ENSG00000078053	AMPH	green	turquoise	brown	yellow2	blue	navajowhite2
ENSG00000078061	ARAF	darkturquoise	turquoise	brown	cornsilk	black	royalblue
ENSG00000078070	MCCC1	cyan	darkolivegreen	grey	lightcyan	yellow	paleturquoise
ENSG00000078081	LAMP3	blue	turquoise	yellow4	antiquewhite4	turquoise	darkmagenta
ENSG00000078098	FAP	green	royalblue	brown	yellow2	magenta	navajowhite2
ENSG00000078114	NEBL	blue	turquoise	brown	coral2	sienna3	skyblue2
ENSG00000078124	ACER3	darkturquoise	darkolivegreen	yellow4	blue3	yellow	darkolivegreen
ENSG00000078140	UBE2K	darkturquoise	turquoise	grey	blue3	cyan	darkolivegreen
ENSG00000078142	PIK3C3	green	turquoise	brown	coral	darkslateblue	brown
ENSG00000078177	N4BP2	blue	turquoise	tan	blue3	black	brown
ENSG00000078237	TIGAR	plum1	turquoise	lightcyan	skyblue1	yellow	darkturquoise
ENSG00000078246	TULP3	green	turquoise	brown	coral2	steelblue	sienna3
ENSG00000078269	SYNJ2	darkturquoise	turquoise	grey	cornsilk	floralwhite	skyblue2
ENSG00000078295	ADCY2	green	royalblue	brown	darkmagenta	yellow	orange
ENSG00000078304	PPP2R5C	darkturquoise	royalblue	brown	blanchedalmond	royalblue	lightsteelblue1
ENSG00000078319	PMS2P1	darkturquoise	turquoise	purple	tan	turquoise	darkmagenta
ENSG00000078328	RBFOX1	green	turquoise	grey	darkturquoise	purple	darkorange2
ENSG00000078369	GNB1	darkturquoise	turquoise	yellow4	royalblue3	brown	darkolivegreen
ENSG00000078399	HOXA9	darkturquoise	turquoise	mediumpurple2	pink	orangered3	darkslateblue
ENSG00000078401	EDN1	blue	pink	grey	magenta	magenta	darkmagenta
ENSG00000078403	MLLT10	green	turquoise	brown	black	orange	brown
ENSG00000078487	ZCWPW1	blue	royalblue	brown	darkolivegreen1	yellow	skyblue2
ENSG00000078549	ADCYAP1R1	green	royalblue	brown	lightslateblue	salmon4	orange
ENSG00000078579	FGF20	blue	turquoise	grey	coral2	purple	darkmagenta
ENSG00000078589	P2RY10	blue	turquoise	green	ivory	turquoise	darkmagenta
ENSG00000078596	ITM2A	darkturquoise	turquoise	brown	lightslateblue	pink	lavenderblush3
ENSG00000078618	NRDC	darkturquoise	turquoise	yellow4	darkgreen	darkturquoise	green
ENSG00000078668	VDAC3	cyan	turquoise	grey	turquoise	lightyellow	brown4
ENSG00000078674	PCM1	darkturquoise	lightgreen	brown	cornsilk	blue	antiquewhite4
ENSG00000078687	TNRC6C	darkturquoise	darkolivegreen	brown	turquoise	pink	skyblue2
ENSG00000078699	CBFA2T2	lightgreen	turquoise	grey	antiquewhite2	darkgrey	darkslateblue
ENSG00000078725	BRINP1	green	turquoise	darkorange	darkturquoise	midnightblue	darkorange2
ENSG00000078747	ITCH	grey	turquoise	brown	blue3	brown	brown
ENSG00000078795	PKD2L2	blue	turquoise	grey	darkorange	grey	brown
ENSG00000078804	TP53INP2	blue	turquoise	brown	firebrick4	yellow	darkmagenta
ENSG00000078808	SDF4	darkturquoise	turquoise	yellow4	cornsilk	darkorange	darkslateblue
ENSG00000078814	MYH7B	green	turquoise	brown	blue3	orange	darkslateblue
ENSG00000078898	BPIFB2	grey	turquoise	grey	palevioletred	antiquewhite4	indianred4
ENSG00000078900	TP73	blue	royalblue	magenta	pink	lightgreen	green
ENSG00000078902	TOLLIP	blue	turquoise	grey	cornsilk	magenta	darkslateblue
ENSG00000078967	UBE2D4	green	turquoise	brown	turquoise	mediumorchid	green
ENSG00000079102	RUNX1T1	green	turquoise	brown	magenta	lavenderblush3	navajowhite2
ENSG00000079112	CDH17	darkturquoise	turquoise	yellow4	lavenderblush2	plum2	cyan
ENSG00000079134	THOC1	blue	royalblue	yellow4	navajowhite1	lightcyan1	greenyellow
ENSG00000079150	FKBP7	green	turquoise	brown	yellow2	yellowgreen	navajowhite2
ENSG00000079156	OSBPL6	darkturquoise	turquoise	yellow4	antiquewhite4	lightyellow	darkslateblue
ENSG00000079215	SLC1A3	darkmagenta	royalblue	darkolivegreen	saddlebrown	orangered4	plum3
ENSG00000079246	XRCC5	plum1	turquoise	lightcyan	darkgreen	darkorange2	lightsteelblue1
ENSG00000079257	LXN	darkturquoise	turquoise	brown	yellow2	turquoise	greenyellow
ENSG00000079263	SP140	blue	turquoise	green	ivory	turquoise	darkmagenta
ENSG00000079277	MKNK1	blue	turquoise	grey	navajowhite1	yellow	darkmagenta
ENSG00000079308	TNS1	green	lightyellow	brown	orange4	orange	orange
ENSG00000079313	REXO1	green	turquoise	darkorange2	blueviolet	grey60	greenyellow
ENSG00000079332	SAR1A	green	turquoise	brown	black	black	darkred
ENSG00000079335	CDC14A	green	darkolivegreen	yellow4	deeppink2	darkslateblue	green
ENSG00000079337	RAPGEF3	green	pink	brown	magenta	blue2	navajowhite2
ENSG00000079385	CEACAM1	darkturquoise	royalblue	yellow4	skyblue4	lightsteelblue1	darkslateblue
ENSG00000079387	SENP1	darkturquoise	turquoise	yellow4	mediumpurple	darkorange2	lightsteelblue1
ENSG00000079432	CIC	darkturquoise	turquoise	brown	blueviolet	blue	greenyellow
ENSG00000079435	LIPE	plum2	royalblue	lavenderblush3	thistle4	palevioletred3	darkolivegreen4
ENSG00000079459	FDFT1	darkturquoise	skyblue3	yellow4	indianred2	brown4	salmon4
ENSG00000079462	PAFAH1B3	greenyellow	royalblue	magenta	cornsilk	yellow	green
ENSG00000079482	OPHN1	blue	lightyellow	grey60	antiquewhite4	salmon	lightcyan1
ENSG00000079616	KIF22	greenyellow	turquoise	brown	pink	mediumpurple3	green
ENSG00000079689	SCGN	blue	darkolivegreen	darkorange	darkturquoise	midnightblue	darkorange2
ENSG00000079691	CARMIL1	darkturquoise	darkolivegreen	yellow4	antiquewhite4	plum2	darkslateblue
ENSG00000079739	PGM1	cyan	darkolivegreen	yellow4	turquoise	turquoise	darkslateblue
ENSG00000079785	DDX1	cyan	turquoise	brown	lightcyan	darkorange2	darkturquoise
ENSG00000079805	DNM2	darkturquoise	turquoise	yellow4	antiquewhite4	violet	darkslateblue
ENSG00000079819	EPB41L2	green	lightcyan	brown	blue1	brown	navajowhite2
ENSG00000079841	RIMS1	green	turquoise	brown	darkmagenta	turquoise	orange
ENSG00000079931	MOXD1	darkturquoise	darkolivegreen	brown	turquoise	orangered3	darkslateblue
ENSG00000079950	STX7	blue	turquoise	green	deeppink2	pink	green
ENSG00000079974	RABL2B	blue	turquoise	brown	brown4	palevioletred2	darkmagenta
ENSG00000079999	KEAP1	cyan	lightgreen	grey	blue1	mediumpurple2	salmon4
ENSG00000080007	DDX43	green	purple	brown	lightcyan1	purple	yellow4
ENSG00000080031	PTPRH	darkturquoise	royalblue	yellow4	firebrick	lightgreen	darkslateblue
ENSG00000080166	DCT	green	royalblue	brown	coral	skyblue	orange
ENSG00000080189	SLC35C2	green	royalblue	darkorange2	navajowhite1	blue	grey60
ENSG00000080200	CRYBG3	green	turquoise	grey60	black	lightyellow	brown4
ENSG00000080224	EPHA6	green	turquoise	brown	orange4	darkolivegreen	orange
ENSG00000080293	SCTR	darkturquoise	royalblue	yellow4	antiquewhite4	plum1	darkslateblue
ENSG00000080298	RFX3	cyan	turquoise	brown	turquoise	floralwhite	lavenderblush3
ENSG00000080345	RIF1	darkturquoise	turquoise	brown	darkorange2	skyblue	brown
ENSG00000080371	RAB21	blue	darkmagenta	brown	magenta4	cyan	darkolivegreen
ENSG00000080493	SLC4A4	darkturquoise	darkolivegreen	yellow4	darkred	navajowhite1	darkslateblue
ENSG00000080503	SMARCA2	darkturquoise	lightgreen	brown	lightblue1	black	antiquewhite4
ENSG00000080546	SESN1	blue	turquoise	honeydew1	coral2	skyblue1	paleturquoise
ENSG00000080561	MID2	green	turquoise	brown	black	turquoise	grey60
ENSG00000080573	COL5A3	green	pink	brown	magenta	coral3	navajowhite2
ENSG00000080603	SRCAP	green	turquoise	grey	black	black	greenyellow
ENSG00000080608	PUM3	plum1	turquoise	lightcyan	aliceblue	lightcyan1	green
ENSG00000080644	CHRNA3	green	darkred	brown	darkturquoise	midnightblue	darkorange2
ENSG00000080709	KCNN2	green	turquoise	brown	antiquewhite4	paleturquoise	green
ENSG00000080802	CNOT4	green	royalblue	brown	blue3	darkturquoise	darkolivegreen
ENSG00000080815	PSEN1	darkturquoise	pink	yellow4	blue3	grey	darkolivegreen
ENSG00000080819	CPOX	green	turquoise	brown	coral	cyan	lightgreen
ENSG00000080822	CLDND1	darkturquoise	royalblue	brown	antiquewhite4	saddlebrown	royalblue
ENSG00000080823	MOK	green	turquoise	brown	blue3	floralwhite	darkmagenta
ENSG00000080824	HSP90AA1	floralwhite	turquoise	saddlebrown	maroon	darkorange2	green
ENSG00000080839	RBL1	darkturquoise	turquoise	mediumpurple3	pink	mediumpurple3	green
ENSG00000080845	DLGAP4	green	cyan	brown	palevioletred1	yellow	darkmagenta
ENSG00000080854	IGSF9B	green	turquoise	brown	black	orange	orange
ENSG00000080947	CROCCP3	darkturquoise	turquoise	brown	cornsilk	midnightblue	skyblue2
ENSG00000080986	NDC80	greenyellow	turquoise	magenta	pink	lightgreen	green
ENSG00000081014	AP4E1	grey	turquoise	brown	blue3	yellow	antiquewhite4
ENSG00000081019	RSBN1	paleturquoise	lightgreen	brown	cornsilk	steelblue	brown
ENSG00000081026	MAGI3	darkturquoise	turquoise	yellow4	darkred	sienna3	darkslateblue
ENSG00000081041	CXCL2	blue	royalblue	darkslateblue	firebrick4	orangered1	darkred
ENSG00000081052	COL4A4	blue	turquoise	green	turquoise	turquoise	skyblue2
ENSG00000081059	TCF7	blue	turquoise	green	lightpink2	greenyellow	darkmagenta
ENSG00000081087	OSTM1	green	turquoise	brown	blue3	cyan	darkslateblue
ENSG00000081148	IMPG2	darkturquoise	turquoise	brown	black	green	greenyellow
ENSG00000081154	PCNP	green	royalblue	brown	blue3	cyan	royalblue
ENSG00000081177	EXD2	green	darkolivegreen	brown	darkolivegreen2	grey60	lightgreen
ENSG00000081181	ARG2	darkturquoise	royalblue	yellow4	antiquewhite4	grey	darkslateblue
ENSG00000081189	MEF2C	blue	royalblue	brown	mediumpurple3	greenyellow	lavenderblush3
ENSG00000081237	PTPRC	blue	turquoise	green	palevioletred3	greenyellow	darkmagenta
ENSG00000081248	CACNA1S	green	turquoise	grey	lightslateblue	grey60	lightcoral
ENSG00000081277	PKP1	darkturquoise	darkolivegreen	yellow4	black	skyblue	darkslateblue
ENSG00000081307	UBA5	darkturquoise	turquoise	brown	coral3	brown4	greenyellow
ENSG00000081320	STK17B	green	royalblue	green	blue3	skyblue2	darkmagenta
ENSG00000081377	CDC14B	darkturquoise	lightcyan	yellow4	darkred	blue	darkslateblue
ENSG00000081386	ZNF510	darkturquoise	turquoise	brown	blue3	saddlebrown	royalblue
ENSG00000081665	ZNF506	blue	royalblue	purple	darkseagreen3	purple	darkmagenta
ENSG00000081692	JMJD4	grey	turquoise	grey	cornsilk	brown	darkgreen
ENSG00000081721	DUSP12	darkturquoise	royalblue	purple	tan	blue	lightyellow
ENSG00000081760	AACS	darkturquoise	darkolivegreen	yellow4	cornsilk	brown4	salmon4
ENSG00000081791	DELE1	blue	turquoise	purple	navajowhite	purple	royalblue
ENSG00000081800	SLC13A1	darkturquoise	darkturquoise	yellow4	bisque4	tan	darkslateblue
ENSG00000081803	CADPS2	blue	turquoise	brown	darkgreen	turquoise	skyblue2
ENSG00000081818	PCDHB4	green	turquoise	brown	turquoise	orange	navajowhite2
ENSG00000081842	PCDHA6	green	turquoise	grey	antiquewhite4	darkgreen	salmon
ENSG00000081853	PCDHGA2	green	turquoise	brown	cornsilk	white	grey60
ENSG00000081870	HSPB11	darkturquoise	turquoise	grey	turquoise	darkturquoise	lightyellow
ENSG00000081913	PHLPP1	darkturquoise	turquoise	yellow4	black	black	darkslateblue
ENSG00000081923	ATP8B1	darkturquoise	cyan	yellow4	blue3	grey	darkslateblue
ENSG00000081985	IL12RB2	blue	turquoise	skyblue2	turquoise	greenyellow	orangered4
ENSG00000082014	SMARCD3	green	turquoise	brown	palevioletred1	midnightblue	orangered3
ENSG00000082068	WDR70	green	royalblue	brown	tan	darkorange2	lightsteelblue1
ENSG00000082074	FYB1	blue	turquoise	green	palevioletred3	greenyellow	darkmagenta
ENSG00000082126	MPP4	green	turquoise	grey	black	coral3	darkmagenta
ENSG00000082146	STRADB	darkturquoise	darkolivegreen	yellow4	firebrick4	brown	darkslateblue
ENSG00000082153	BZW1	darkred	turquoise	grey	blue3	magenta	darkturquoise
ENSG00000082175	PGR	green	turquoise	brown	coral3	black	grey60
ENSG00000082196	C1QTNF3	darkturquoise	royalblue	brown	lightslateblue	salmon4	darkgreen
ENSG00000082212	ME2	darkturquoise	turquoise	yellow4	blue3	lightyellow	darkslateblue
ENSG00000082213	C5orf22	darkturquoise	turquoise	purple	coral	yellow	lightsteelblue1
ENSG00000082258	CCNT2	blue	turquoise	grey	cornsilk	cyan	darkolivegreen
ENSG00000082269	FAM135A	darkturquoise	turquoise	yellow4	magenta4	lightsteelblue1	darkslateblue
ENSG00000082293	COL19A1	blue	turquoise	green	black	turquoise	darkmagenta
ENSG00000082397	EPB41L3	darkturquoise	royalblue	yellow4	blue3	lightyellow	darkolivegreen
ENSG00000082438	COBLL1	blue	lightcyan	orange	cornsilk	sienna3	skyblue2
ENSG00000082458	DLG3	darkturquoise	lightgreen	yellow4	darkred	paleturquoise	darkslateblue
ENSG00000082482	KCNK2	green	turquoise	brown	turquoise	skyblue	darkorange2
ENSG00000082497	SERTAD4	green	darkolivegreen	brown	darkmagenta	darkolivegreen	grey60
ENSG00000082512	TRAF5	blue	lightgreen	green	deeppink1	darkslateblue	skyblue2
ENSG00000082515	MRPL22	plum1	turquoise	lightcyan	turquoise	darkturquoise	green
ENSG00000082516	GEMIN5	darkturquoise	turquoise	yellow4	darkgreen	lightcyan1	lightsteelblue1
ENSG00000082641	NFE2L1	blue	turquoise	green	black	steelblue	darkslateblue
ENSG00000082684	SEMA5B	lightgreen	grey60	grey	lightslateblue	lavenderblush3	violet
ENSG00000082701	GSK3B	darkturquoise	turquoise	yellow4	deeppink2	black	darkolivegreen
ENSG00000082781	ITGB5	blue	darkred	brown	magenta	coral	darkmagenta
ENSG00000082805	ERC1	green	turquoise	brown	coral3	plum1	grey60
ENSG00000082898	XPO1	darkturquoise	turquoise	yellow4	coral	skyblue3	darkmagenta
ENSG00000082929	LINC01587	darkturquoise	turquoise	brown	turquoise	darkmagenta	orange
ENSG00000082996	RNF13	green	turquoise	grey60	lightpink3	greenyellow	antiquewhite4
ENSG00000083093	PALB2	darkturquoise	turquoise	brown	coral	lightcyan1	lightsteelblue1
ENSG00000083097	DOP1A	darkturquoise	turquoise	brown4	black	brown	brown
ENSG00000083099	LYRM2	green	turquoise	brown	coral	darkorange2	lightsteelblue1
ENSG00000083123	BCKDHB	darkturquoise	darkolivegreen	grey	turquoise	lightgreen	darkmagenta
ENSG00000083168	KAT6A	green	turquoise	brown	black	turquoise	brown
ENSG00000083223	TUT7	green	turquoise	brown	blue3	salmon	antiquewhite4
ENSG00000083290	ULK2	green	turquoise	brown	mediumpurple3	steelblue	grey60
ENSG00000083307	GRHL2	darkturquoise	turquoise	yellow4	plum2	salmon	cyan
ENSG00000083312	TNPO1	green	turquoise	brown	blue3	cyan	antiquewhite4
ENSG00000083444	PLOD1	blue	darkolivegreen	brown	deeppink1	magenta4	skyblue2
ENSG00000083454	P2RX5	blue	turquoise	green	ivory	turquoise	darkmagenta
ENSG00000083457	ITGAE	blue	royalblue	yellow4	lightskyblue2	mediumpurple4	darkmagenta
ENSG00000083520	DIS3	darkturquoise	turquoise	lightcyan	mediumpurple2	brown	lightsteelblue1
ENSG00000083535	PIBF1	darkturquoise	royalblue	brown	magenta4	darkturquoise	navajowhite2
ENSG00000083544	TDRD3	green	turquoise	yellow4	black	salmon	greenyellow
ENSG00000083635	NUFIP1	green	turquoise	yellow4	darkgreen	lightcyan1	lightsteelblue1
ENSG00000083642	PDS5B	green	turquoise	brown	blue3	black	antiquewhite4
ENSG00000083720	OXCT1	green	darkolivegreen	brown	tomato	darkviolet	green
ENSG00000083750	RRAGB	darkturquoise	royalblue	brown	maroon	white	lightgreen
ENSG00000083799	CYLD	blue	lightgreen	green	mediumpurple2	paleturquoise	skyblue2
ENSG00000083807	SLC27A5	green	turquoise	yellow4	cornsilk	brown4	royalblue
ENSG00000083812	ZNF324	grey	turquoise	brown	black	blue	greenyellow
ENSG00000083814	ZNF671	blue	royalblue	brown	blue1	green	skyblue2
ENSG00000083817	ZNF416	green	turquoise	brown	blue1	darkgrey	skyblue2
ENSG00000083828	ZNF586	blue	royalblue	green	antiquewhite4	skyblue	darkmagenta
ENSG00000083838	ZNF446	green	royalblue	tan	blue3	darkred	lightgreen
ENSG00000083844	ZNF264	darkturquoise	turquoise	brown	cornsilk	mediumorchid	brown
ENSG00000083845	RPS5	thistle2	royalblue	purple	tan	yellow	lightyellow
ENSG00000083857	FAT1	darkturquoise	turquoise	yellow4	black	pink	darkslateblue
ENSG00000083896	YTHDC1	blue	turquoise	brown	cornsilk	brown	brown
ENSG00000083937	CHMP2B	darkturquoise	royalblue	yellow4	blue3	darkturquoise	darkolivegreen
ENSG00000084070	SMAP2	blue	lightgreen	orange	coral2	skyblue1	paleturquoise
ENSG00000084072	PPIE	grey	turquoise	grey	black	darkgreen	grey
ENSG00000084073	ZMPSTE24	darkred	turquoise	purple	darkseagreen2	cyan	darkolivegreen
ENSG00000084090	STARD7	green	royalblue	brown	lightcyan	brown	skyblue2
ENSG00000084092	NOA1	paleturquoise	royalblue	purple	tomato	yellow	green
ENSG00000084093	REST	darkturquoise	turquoise	brown	blue3	cyan	antiquewhite4
ENSG00000084110	HAL	green	turquoise	yellow4	coral	honeydew1	darkred
ENSG00000084112	SSH1	darkturquoise	turquoise	brown	black	orange	lightsteelblue1
ENSG00000084207	GSTP1	cyan	turquoise	palevioletred3	cornsilk	blue	royalblue
ENSG00000084234	APLP2	darkturquoise	turquoise	yellow4	lightpink3	black	darkolivegreen
ENSG00000084444	FAM234B	green	royalblue	grey	turquoise	indianred3	skyblue2
ENSG00000084463	WBP11	skyblue3	turquoise	brown	sienna3	brown	lightsteelblue1
ENSG00000084623	EIF3I	plum1	darkolivegreen	brown4	antiquewhite4	skyblue3	green
ENSG00000084628	NKAIN1	green	turquoise	darkorange	darkturquoise	midnightblue	darkorange2
ENSG00000084636	COL16A1	green	darkolivegreen	brown	blue3	lightcyan	orange
ENSG00000084652	TXLNA	green	midnightblue	tan	blue4	lightcyan1	darkgreen
ENSG00000084674	APOB	darkturquoise	royalblue	yellow4	bisque4	tan	darkslateblue
ENSG00000084676	NCOA1	blue	turquoise	grey60	blue3	plum1	brown
ENSG00000084693	AGBL5	green	turquoise	brown	blue1	lightcoral	orange
ENSG00000084710	EFR3B	green	turquoise	brown	antiquewhite4	white	darkolivegreen
ENSG00000084731	KIF3C	green	turquoise	brown	yellow2	midnightblue	brown4
ENSG00000084733	RAB10	darkred	darkolivegreen	brown	darkseagreen2	cyan	darkolivegreen
ENSG00000084734	GCKR	darkturquoise	lightgreen	yellow4	blue3	white	darkmagenta
ENSG00000084754	HADHA	darkturquoise	darkolivegreen	yellow4	turquoise	darkviolet	darkslateblue
ENSG00000084764	MAPRE3	green	darkolivegreen	tan	palevioletred1	grey	orangered3
ENSG00000084774	CAD	blue	turquoise	lightcyan	cornsilk	darkred	green
ENSG00000085063	CD59	green	turquoise	lightsteelblue1	yellow2	magenta	navajowhite2
ENSG00000085117	CD82	green	darkolivegreen	brown	magenta	paleturquoise	navajowhite2
ENSG00000085185	BCORL1	green	turquoise	brown	plum3	lightpink2	paleturquoise
ENSG00000085224	ATRX	darkturquoise	turquoise	brown	blue3	cyan	antiquewhite4
ENSG00000085231	AK6	grey60	turquoise	saddlebrown	skyblue1	magenta	salmon4
ENSG00000085265	FCN1	orangered4	darkolivegreen	yellow4	salmon2	honeydew1	coral2
ENSG00000085274	MYNN	grey	midnightblue	brown	maroon	blue	antiquewhite4
ENSG00000085276	MECOM	darkturquoise	pink	yellow4	magenta	blue2	navajowhite2
ENSG00000085365	SCAMP1	green	darkolivegreen	brown	blue3	cyan	darkolivegreen
ENSG00000085377	PREP	darkturquoise	darkolivegreen	yellow4	antiquewhite4	paleturquoise	cyan
ENSG00000085382	HACE1	green	royalblue	brown	blue3	cyan	darkolivegreen
ENSG00000085415	SEH1L	skyblue3	turquoise	lightcyan	magenta4	cyan	darkturquoise
ENSG00000085433	WDR47	green	royalblue	brown	blue3	coral3	royalblue
ENSG00000085449	WDFY1	green	darkolivegreen	brown	darkorange2	cyan	navajowhite2
ENSG00000085465	OVGP1	blue	royalblue	grey	maroon	magenta	lightgreen
ENSG00000085491	SLC25A24	darkturquoise	royalblue	yellow4	darkseagreen2	cyan	darkslateblue
ENSG00000085511	MAP3K4	darkturquoise	darkolivegreen	purple	turquoise	cyan	skyblue2
ENSG00000085514	PILRA	darkturquoise	turquoise	grey	saddlebrown	turquoise	orangered4
ENSG00000085552	IGSF9	darkturquoise	turquoise	yellow4	lavenderblush2	tan	darkslateblue
ENSG00000085563	ABCB1	darkturquoise	darkolivegreen	yellow4	blue3	salmon	darkslateblue
ENSG00000085644	ZNF213	darkturquoise	turquoise	yellow4	blue1	darkorange	darkslateblue
ENSG00000085662	AKR1B1	darkturquoise	turquoise	orange	palevioletred1	pink	darkmagenta
ENSG00000085719	CPNE3	blue	turquoise	brown	blue3	magenta	royalblue
ENSG00000085721	RRN3	green	royalblue	brown	darkgreen	lightcyan1	lightsteelblue1
ENSG00000085733	CTTN	blue	turquoise	green	coral	turquoise	darkmagenta
ENSG00000085741	WNT11	blue	turquoise	grey	antiquewhite4	thistle4	darkslateblue
ENSG00000085760	MTIF2	darkturquoise	darkolivegreen	brown	palevioletred1	violet	brown4
ENSG00000085788	DDHD2	greenyellow	turquoise	grey	antiquewhite4	yellow	green
ENSG00000085831	TTC39A	darkturquoise	darkolivegreen	yellow4	antiquewhite4	pink4	cyan
ENSG00000085832	EPS15	darkturquoise	royalblue	yellow4	blue3	darkmagenta	lavenderblush3
ENSG00000085840	ORC1	greenyellow	turquoise	magenta	pink	lightgreen	green
ENSG00000085871	MGST2	darkturquoise	darkolivegreen	yellow4	turquoise	blue	darkslateblue
ENSG00000085872	CHERP	blue	turquoise	brown	antiquewhite2	darkorange	greenyellow
ENSG00000085978	ATG16L1	green	turquoise	brown	lightslateblue	royalblue	navajowhite2
ENSG00000085982	USP40	blue	turquoise	green	maroon	purple	darkmagenta
ENSG00000085998	POMGNT1	blue	darkolivegreen	grey	antiquewhite4	grey	darkslateblue
ENSG00000085999	RAD54L	greenyellow	turquoise	magenta	pink	lightgreen	green
ENSG00000086015	MAST2	darkturquoise	turquoise	yellow4	navajowhite	salmon	darkslateblue
ENSG00000086061	DNAJA1	floralwhite	turquoise	saddlebrown	maroon	darkorange2	green
ENSG00000086062	B4GALT1	green	turquoise	brown	firebrick4	saddlebrown	darkred
ENSG00000086065	CHMP5	darkturquoise	turquoise	yellow4	lightpink3	brown	darkolivegreen
ENSG00000086102	NFX1	green	turquoise	brown	sienna3	pink	brown
ENSG00000086159	AQP6	green	turquoise	brown	darkorange	green	orange
ENSG00000086189	DIMT1	darkturquoise	turquoise	yellow4	darkgreen	lightcyan1	darkturquoise
ENSG00000086200	IPO11	green	turquoise	brown	darkgreen	violet	green
ENSG00000086205	FOLH1	green	turquoise	grey	darkseagreen2	plum1	navajowhite2
ENSG00000086232	EIF2AK1	darkturquoise	darkolivegreen	brown	lightcyan	purple	lightyellow
ENSG00000086288	NME8	grey	turquoise	grey	black	thistle3	firebrick4
ENSG00000086289	EPDR1	blue	darkolivegreen	green	royalblue3	royalblue	darkslateblue
ENSG00000086300	SNX10	blue	turquoise	green	mediumpurple3	magenta	darkmagenta
ENSG00000086475	SEPHS1	blue	turquoise	orange	turquoise	darkorange	green
ENSG00000086504	MRPL28	cyan	turquoise	sienna3	cornsilk	brown4	royalblue
ENSG00000086544	ITPKC	blue	turquoise	honeydew1	navajowhite2	darkgrey	lavenderblush2
ENSG00000086548	CEACAM6	darkturquoise	turquoise	yellow4	skyblue4	lightsteelblue1	cyan
ENSG00000086570	FAT2	darkturquoise	turquoise	yellow4	cornsilk	darkmagenta	darkolivegreen
ENSG00000086589	RBM22	green	turquoise	brown	black	black	darkmagenta
ENSG00000086598	TMED2	paleturquoise	steelblue	yellow4	blue3	yellowgreen	green
ENSG00000086619	ERO1B	darkturquoise	royalblue	yellow4	turquoise	cyan	skyblue2
ENSG00000086666	ZFAND6	darkturquoise	turquoise	brown	darkseagreen2	yellow	orange
ENSG00000086696	HSD17B2	darkturquoise	magenta	yellow4	lavenderblush2	violet	cyan
ENSG00000086712	TXLNG	darkturquoise	purple	brown	lightcyan1	purple	yellow4
ENSG00000086717	PPEF1	darkturquoise	turquoise	grey	maroon	white	skyblue2
ENSG00000086730	LAT2	blue	royalblue	green	firebrick2	plum3	darkmagenta
ENSG00000086758	HUWE1	green	turquoise	brown	black	darkred	greenyellow
ENSG00000086827	ZW10	paleturquoise	turquoise	mediumpurple3	antiquewhite4	palevioletred1	green
ENSG00000086848	ALG9	blue	skyblue	brown	maroon	skyblue3	lightgreen
ENSG00000086967	MYBPC2	blue	royalblue	grey	antiquewhite1	grey60	darkmagenta
ENSG00000086991	NOX4	green	turquoise	brown	lightslateblue	grey60	navajowhite2
ENSG00000087008	ACOX3	darkturquoise	turquoise	grey	turquoise	mediumpurple3	darkslateblue
ENSG00000087053	MTMR2	green	turquoise	lightsteelblue1	mediumorchid4	black	navajowhite2
ENSG00000087074	PPP1R15A	green	cyan	brown	firebrick4	darkgrey	darkred
ENSG00000087076	HSD17B14	green	turquoise	brown	palevioletred1	coral	skyblue2
ENSG00000087077	TRIP6	green	turquoise	brown	palevioletred1	green	orangered3
ENSG00000087085	ACHE	darkturquoise	turquoise	yellow4	firebrick4	thistle2	darkolivegreen
ENSG00000087086	FTL	darkturquoise	turquoise	brown	cornsilk	mediumpurple2	salmon4
ENSG00000087087	SRRT	blue	royalblue	lightcyan	blueviolet	brown	darkgreen
ENSG00000087088	BAX	green	turquoise	brown	cornsilk	skyblue4	lightyellow
ENSG00000087095	NLK	blue	turquoise	brown	darkgreen	plum	green
ENSG00000087111	PIGS	darkturquoise	royalblue	yellow4	darkorange	brown	darkslateblue
ENSG00000087116	ADAMTS2	lightgreen	pink	honeydew1	coral2	coral	sienna3
ENSG00000087128	TMPRSS11E	brown4	turquoise	grey	lightblue3	darkmagenta	indianred4
ENSG00000087152	ATXN7L3	green	turquoise	brown	blueviolet	lightyellow	greenyellow
ENSG00000087157	PGS1	blue	turquoise	lightcyan	antiquewhite2	grey	darkgreen
ENSG00000087191	PSMC5	grey60	turquoise	yellow4	cornsilk	skyblue3	royalblue
ENSG00000087206	UIMC1	darkturquoise	royalblue	brown	coral	turquoise	skyblue2
ENSG00000087237	CETP	blue	pink	green	turquoise	thistle1	darkmagenta
ENSG00000087245	MMP2	lightgreen	darkolivegreen	brown	whitesmoke	coral	navajowhite2
ENSG00000087250	MT3	green	royalblue	brown	darkturquoise	midnightblue	darkmagenta
ENSG00000087253	LPCAT2	green	turquoise	brown	orangered3	cyan	navajowhite2
ENSG00000087258	GNAO1	green	lightgreen	brown	darkmagenta	orange	orange
ENSG00000087263	OGFOD1	darkturquoise	turquoise	lightcyan	antiquewhite4	darkred	green
ENSG00000087266	SH3BP2	green	royalblue	brown	turquoise	royalblue	skyblue2
ENSG00000087269	NOP14	skyblue3	turquoise	lightcyan	aliceblue	darkred	darkturquoise
ENSG00000087274	ADD1	green	cyan	brown	blue1	yellow	brown
ENSG00000087299	L2HGDH	darkturquoise	turquoise	darkmagenta	coral1	blue	brown4
ENSG00000087301	TXNDC16	green	darkolivegreen	brown	slateblue	steelblue	darkgreen
ENSG00000087302	RTRAF	green	turquoise	yellow4	lightcyan	darkturquoise	green
ENSG00000087303	NID2	green	royalblue	brown	black	lavenderblush3	grey60
ENSG00000087338	GMCL1	darkturquoise	turquoise	yellow4	blue3	magenta	darkolivegreen
ENSG00000087365	SF3B2	plum1	orange	brown	antiquewhite4	skyblue3	skyblue2
ENSG00000087448	KLHL42	green	turquoise	brown	blue1	maroon	orange
ENSG00000087460	GNAS	darkturquoise	turquoise	yellow4	turquoise	plum3	lightyellow
ENSG00000087470	DNM1L	green	turquoise	brown	mediumorchid	darkturquoise	lightgreen
ENSG00000087494	PTHLH	darkturquoise	turquoise	brown	lightslateblue	green	sienna3
ENSG00000087495	PHACTR3	darkturquoise	turquoise	yellow4	antiquewhite4	black	green
ENSG00000087502	ERGIC2	green	turquoise	brown	darkseagreen2	black	green
ENSG00000087510	TFAP2C	green	turquoise	brown	lavender	darkmagenta	darkmagenta
ENSG00000087586	AURKA	greenyellow	darkolivegreen	magenta	pink	lightgreen	green
ENSG00000087589	CASS4	blue	turquoise	green	saddlebrown	thistle	darkmagenta
ENSG00000087842	PIR	blue	lightgreen	grey	brown3	mediumpurple2	salmon4
ENSG00000087884	AAMDC	blue	turquoise	brown	turquoise	skyblue	green
ENSG00000087903	RFX2	green	cyan	brown	green1	floralwhite	orange
ENSG00000087995	METTL2A	darkturquoise	turquoise	magenta	antiquewhite4	ivory	green
ENSG00000088002	SULT2B1	darkturquoise	turquoise	yellow4	antiquewhite4	thistle4	darkslateblue
ENSG00000088035	ALG6	green	turquoise	brown	black	orangered3	orange
ENSG00000088038	CNOT3	green	turquoise	grey	antiquewhite2	brown	lightgreen
ENSG00000088053	GP6	green	royalblue	brown	blue3	grey60	darkmagenta
ENSG00000088179	PTPN4	blue	turquoise	grey	blue3	cyan	brown
ENSG00000088205	DDX18	darkturquoise	turquoise	brown	darkgreen	darkorange2	lightsteelblue1
ENSG00000088247	KHSRP	darkturquoise	turquoise	grey	antiquewhite4	mediumpurple3	greenyellow
ENSG00000088256	GNA11	darkturquoise	darkolivegreen	yellow4	tan3	plum2	darkslateblue
ENSG00000088280	ASAP3	green	darkolivegreen	brown	lightcyan	mediumpurple3	darkmagenta
ENSG00000088298	EDEM2	green	turquoise	brown	black	orange	orange
ENSG00000088305	DNMT3B	green	turquoise	grey	mediumpurple2	purple	brown
ENSG00000088320	REM1	darkturquoise	turquoise	brown	lightslateblue	purple	navajowhite2
ENSG00000088325	TPX2	greenyellow	turquoise	magenta	pink	lightgreen	green
ENSG00000088340	FER1L4	green	turquoise	brown	honeydew1	darkgreen	salmon
ENSG00000088356	PDRG1	grey60	turquoise	grey	cornsilk	brown	grey60
ENSG00000088367	EPB41L1	blue	darkolivegreen	brown	turquoise	black	skyblue2
ENSG00000088386	SLC15A1	darkturquoise	royalblue	yellow4	bisque4	tan	darkslateblue
ENSG00000088387	DOCK9	green	turquoise	brown	black	ivory	grey60
ENSG00000088448	ANKRD10	darkturquoise	turquoise	yellow4	navajowhite1	blue	greenyellow
ENSG00000088451	TGDS	green	turquoise	brown	coral	brown	lightgreen
ENSG00000088538	DOCK3	green	turquoise	brown	lavender	turquoise	orange
ENSG00000088543	C3orf18	green	turquoise	tan	cornsilk	lightgreen	darkmagenta
ENSG00000088682	COQ9	cyan	darkolivegreen	palevioletred3	turquoise	lightyellow	darkslateblue
ENSG00000088727	KIF9	blue	darkolivegreen	brown	antiquewhite4	blue	salmon4
ENSG00000088756	ARHGAP28	green	turquoise	lightsteelblue1	skyblue2	yellow	violet
ENSG00000088766	CRLS1	darkturquoise	turquoise	yellow4	turquoise	brown	darkslateblue
ENSG00000088808	PPP1R13B	darkturquoise	royalblue	yellow4	lightcyan	ivory	darkslateblue
ENSG00000088812	ATRN	darkturquoise	turquoise	yellow4	blue3	yellowgreen	darkolivegreen
ENSG00000088826	SMOX	darkturquoise	turquoise	grey	blueviolet	salmon4	darkslateblue
ENSG00000088827	SIGLEC1	darkmagenta	royalblue	darkolivegreen	saddlebrown	orangered4	orangered4
ENSG00000088832	FKBP1A	lightgreen	lightgreen	lightcyan	darkred	pink	green
ENSG00000088833	NSFL1C	cyan	turquoise	grey	cornsilk	skyblue3	royalblue
ENSG00000088836	SLC4A11	blue	royalblue	brown	cornsilk	grey	green
ENSG00000088854	C20orf194	green	turquoise	brown	lightblue1	midnightblue	grey60
ENSG00000088876	ZNF343	darkturquoise	turquoise	brown	turquoise	darkturquoise	salmon
ENSG00000088881	EBF4	green	turquoise	brown	palevioletred1	lightyellow	orange
ENSG00000088882	CPXM1	greenyellow	turquoise	brown	coral2	coral	darkslateblue
ENSG00000088888	MAVS	darkturquoise	turquoise	yellow4	black	darkturquoise	darkmagenta
ENSG00000088899	LZTS3	darkturquoise	turquoise	yellow4	blue3	salmon	darkslateblue
ENSG00000088926	F11	darkturquoise	turquoise	yellow4	bisque4	tan	darkslateblue
ENSG00000088930	XRN2	skyblue3	turquoise	lightcyan	tan2	darkorange2	lightsteelblue1
ENSG00000088970	KIZ	plum1	pink	lightcyan	skyblue1	steelblue	green
ENSG00000088986	DYNLL1	blue	turquoise	saddlebrown	turquoise	blue	lightgreen
ENSG00000088992	TESC	blue	turquoise	green	palevioletred1	blue2	darkmagenta
ENSG00000089006	SNX5	green	turquoise	brown	turquoise	brown	orange
ENSG00000089009	RPL6	thistle2	royalblue	purple	tan	yellow	lightyellow
ENSG00000089012	SIRPG	blue	turquoise	green	palevioletred3	greenyellow	darkmagenta
ENSG00000089022	MAPKAPK5	darkturquoise	turquoise	yellow4	palevioletred1	magenta	darkslateblue
ENSG00000089041	P2RX7	darkturquoise	turquoise	yellow4	black	paleturquoise	darkmagenta
ENSG00000089048	ESF1	green	turquoise	brown	coral	lightcyan1	lightsteelblue1
ENSG00000089050	RBBP9	green	turquoise	grey	blue3	yellow	lightgreen
ENSG00000089053	ANAPC5	blue	royalblue	brown	tan	black	lightyellow
ENSG00000089057	SLC23A2	blue	turquoise	brown	turquoise	pink	skyblue2
ENSG00000089060	SLC8B1	green	turquoise	brown	lightcyan	thistle	darkslateblue
ENSG00000089063	TMEM230	green	turquoise	brown	darkseagreen2	ivory	darkmagenta
ENSG00000089091	DZANK1	blue	royalblue	grey	navajowhite1	blue	skyblue2
ENSG00000089094	KDM2B	blue	lightgreen	green	black	greenyellow	skyblue2
ENSG00000089123	TASP1	green	royalblue	brown	tan	darkred	lightgreen
ENSG00000089127	OAS1	green	turquoise	brown	turquoise	skyblue2	darkmagenta
ENSG00000089154	GCN1	skyblue3	turquoise	lightcyan	antiquewhite2	darkred	darkgreen
ENSG00000089157	RPLP0	thistle2	royalblue	purple	tan	yellow	lightyellow
ENSG00000089159	PXN	blue	royalblue	green	lightcyan	turquoise	darkmagenta
ENSG00000089163	SIRT4	blue	turquoise	grey	cornsilk	darkslateblue	darkred
ENSG00000089169	RPH3A	green	turquoise	darkorange	darkturquoise	midnightblue	darkorange2
ENSG00000089177	KIF16B	darkturquoise	turquoise	yellow4	blue3	skyblue	darkslateblue
ENSG00000089195	TRMT6	skyblue3	turquoise	lightcyan	aliceblue	lightcyan1	lightsteelblue1
ENSG00000089199	CHGB	darkturquoise	turquoise	yellow4	darkturquoise	lightblue4	darkslateblue
ENSG00000089220	PEBP1	darkturquoise	darkolivegreen	yellow4	turquoise	lightyellow	darkslateblue
ENSG00000089234	BRAP	blue	turquoise	grey	coral	darkslateblue	darkolivegreen
ENSG00000089248	ERP29	green	royalblue	brown	turquoise	yellow	lightyellow
ENSG00000089250	NOS1	green	turquoise	brown	darkmagenta	midnightblue	orange
ENSG00000089280	FUS	blue	turquoise	grey	darkorange	brown	skyblue2
ENSG00000089289	IGBP1	darkturquoise	royalblue	brown	tan	yellow	darkslateblue
ENSG00000089327	FXYD5	blue	turquoise	purple	palevioletred1	yellow	darkmagenta
ENSG00000089335	ZNF302	darkturquoise	turquoise	yellow4	firebrick4	black	green
ENSG00000089351	GRAMD1A	darkturquoise	turquoise	yellow4	palevioletred1	blue	darkgreen
ENSG00000089356	FXYD3	darkturquoise	turquoise	yellow4	firebrick	violet	darkslateblue
ENSG00000089472	HEPH	darkturquoise	lightgreen	yellow4	powderblue	purple	darkslateblue
ENSG00000089486	CDIP1	darkturquoise	royalblue	lightcyan	blue1	indianred3	darkslateblue
ENSG00000089505	CMTM1	blue	turquoise	brown	darkorange	lightpink3	paleturquoise
ENSG00000089558	KCNH4	blue	turquoise	green	blue1	greenyellow	skyblue2
ENSG00000089597	GANAB	darkturquoise	turquoise	yellow4	dodgerblue4	brown	green
ENSG00000089639	GMIP	blue	turquoise	green	antiquewhite4	pink	darkmagenta
ENSG00000089682	RBM41	darkturquoise	turquoise	yellow4	black	green	darkmagenta
ENSG00000089685	BIRC5	greenyellow	turquoise	magenta	pink	lightgreen	green
ENSG00000089692	LAG3	darkturquoise	royalblue	grey	linen	coral2	orangered4
ENSG00000089693	MLF2	cyan	darkolivegreen	tan	turquoise	lightyellow	darkslateblue
ENSG00000089723	OTUB2	darkturquoise	royalblue	yellow4	antiquewhite4	yellow3	salmon4
ENSG00000089737	DDX24	darkturquoise	turquoise	brown	darkgoldenrod3	brown	lightsteelblue1
ENSG00000089775	ZBTB25	blue	royalblue	brown	darkseagreen3	royalblue	darkmagenta
ENSG00000089818	NECAP1	green	midnightblue	brown	magenta4	saddlebrown	darkolivegreen
ENSG00000089820	ARHGAP4	blue	turquoise	green	navajowhite1	pink	darkmagenta
ENSG00000089847	ANKRD24	darkturquoise	turquoise	grey	blue3	turquoise	darkslateblue
ENSG00000089876	DHX32	darkturquoise	turquoise	yellow4	darkgreen	turquoise	darkmagenta
ENSG00000089902	RCOR1	darkturquoise	turquoise	yellow4	blue3	pink	darkolivegreen
ENSG00000089916	GPATCH2L	paleturquoise	turquoise	brown	black	darkorange	brown
ENSG00000090006	LTBP4	green	royalblue	lightsteelblue1	lightslateblue	salmon4	violet
ENSG00000090013	BLVRB	cyan	turquoise	yellow4	turquoise	mediumpurple2	darkslateblue
ENSG00000090020	SLC9A1	darkturquoise	turquoise	yellow4	darkred	yellow	darkslateblue
ENSG00000090054	SPTLC1	blue	turquoise	yellow4	blue3	yellowgreen	brown
ENSG00000090060	PAPOLA	darkturquoise	midnightblue	saddlebrown	maroon	grey	antiquewhite4
ENSG00000090061	CCNK	green	turquoise	tan	black	maroon	brown
ENSG00000090097	PCBP4	green	turquoise	brown	navajowhite1	grey60	lightsteelblue1
ENSG00000090104	RGS1	darkturquoise	turquoise	yellow4	firebrick4	darkgrey	darkred
ENSG00000090238	YPEL3	blue	turquoise	darkorange2	skyblue1	steelblue	skyblue2
ENSG00000090263	MRPS33	cyan	darkolivegreen	darkmagenta	turquoise	lightyellow	brown4
ENSG00000090266	NDUFB2	cyan	turquoise	palevioletred3	turquoise	blue	brown4
ENSG00000090273	NUDC	green	turquoise	yellow4	antiquewhite4	darkorange2	royalblue
ENSG00000090316	MAEA	darkturquoise	royalblue	brown	blue3	green	darkslateblue
ENSG00000090339	ICAM1	darkturquoise	turquoise	brown	firebrick4	yellow4	darkred
ENSG00000090372	STRN4	blue	turquoise	grey	brown4	yellow	darkmagenta
ENSG00000090376	IRAK3	lightgreen	royalblue	honeydew1	coral2	skyblue1	sienna3
ENSG00000090382	LYZ	darkturquoise	white	yellow4	indianred	coral1	darkmagenta
ENSG00000090402	SI	darkturquoise	turquoise	yellow4	pink3	sienna3	cyan
ENSG00000090432	MUL1	blue	darkolivegreen	magenta	blue1	turquoise	green
ENSG00000090447	TFAP4	green	royalblue	brown	coral4	saddlebrown	darkmagenta
ENSG00000090470	PDCD7	darkturquoise	midnightblue	yellow4	plum3	orange	orangered4
ENSG00000090487	SPG21	grey60	turquoise	yellow4	turquoise	grey	lightyellow
ENSG00000090520	DNAJB11	paleturquoise	steelblue	bisque4	dodgerblue4	yellowgreen	green
ENSG00000090530	P3H2	green	turquoise	brown	darkmagenta	darkolivegreen	orange
ENSG00000090534	THPO	darkturquoise	turquoise	brown	magenta	grey	navajowhite2
ENSG00000090539	CHRD	darkturquoise	darkolivegreen	brown	whitesmoke	lavenderblush3	navajowhite2
ENSG00000090554	FLT3LG	darkturquoise	turquoise	yellow4	palevioletred1	salmon2	darkmagenta
ENSG00000090565	RAB11FIP3	blue	cyan	grey	palevioletred1	lightgreen	darkmagenta
ENSG00000090581	GNPTG	darkturquoise	turquoise	grey	darkorange	darkturquoise	darkslateblue
ENSG00000090612	ZNF268	green	turquoise	brown	blueviolet	grey	brown
ENSG00000090615	GOLGA3	grey	turquoise	yellow4	indianred3	lightcyan	greenyellow
ENSG00000090621	PABPC4	darkturquoise	darkturquoise	brown	tan	yellow	paleturquoise
ENSG00000090659	CD209	greenyellow	turquoise	yellow4	saddlebrown	orangered4	orangered4
ENSG00000090661	CERS4	blue	royalblue	brown	palevioletred1	yellow	darkmagenta
ENSG00000090674	MCOLN1	blue	turquoise	grey	coral2	coral	sienna3
ENSG00000090686	USP48	blue	turquoise	green	darkorange2	yellow	skyblue2
ENSG00000090776	EFNB1	darkturquoise	darkred	yellow4	tan3	darkgrey	darkslateblue
ENSG00000090857	PDPR	grey	turquoise	grey	black	green	greenyellow
ENSG00000090861	AARS1	green	darkturquoise	brown	antiquewhite4	lightslateblue	green
ENSG00000090863	GLG1	green	lightgreen	brown	sienna3	royalblue	brown
ENSG00000090889	KIF4A	greenyellow	turquoise	magenta	pink	lightgreen	green
ENSG00000090905	TNRC6A	greenyellow	turquoise	brown	deeppink1	black	lightgreen
ENSG00000090924	PLEKHG2	darkturquoise	turquoise	yellow4	firebrick4	yellow4	coral2
ENSG00000090932	DLL3	blue	royalblue	grey	cornsilk	midnightblue	darkmagenta
ENSG00000090971	NAT14	green	turquoise	brown	palevioletred1	mediumpurple3	darkolivegreen
ENSG00000090975	PITPNM2	blue	royalblue	grey	turquoise	magenta	darkmagenta
ENSG00000090989	EXOC1	darkturquoise	turquoise	yellow4	maroon	darkred	darkgreen
ENSG00000091009	RBM27	green	turquoise	brown	blue3	lightcyan1	antiquewhite4
ENSG00000091039	OSBPL8	blue	turquoise	brown	blue3	cyan	lavenderblush3
ENSG00000091073	DTX2	darkturquoise	turquoise	brown	antiquewhite4	magenta	brown
ENSG00000091106	NLRC4	darkmagenta	turquoise	skyblue2	saddlebrown	orangered4	orangered4
ENSG00000091127	PUS7	darkturquoise	turquoise	lightcyan	aliceblue	darkred	green
ENSG00000091128	LAMB4	darkturquoise	royalblue	yellow4	skyblue2	plum2	violet
ENSG00000091129	NRCAM	green	turquoise	honeydew1	coral2	coral3	sienna3
ENSG00000091136	LAMB1	blue	turquoise	lightsteelblue1	coral2	turquoise	sienna3
ENSG00000091137	SLC26A4	darkturquoise	turquoise	brown	cornsilk	yellow	darkslateblue
ENSG00000091138	SLC26A3	darkturquoise	white	yellow4	bisque4	tan	darkslateblue
ENSG00000091140	DLD	cyan	darkolivegreen	darkmagenta	turquoise	lightyellow	brown4
ENSG00000091157	WDR7	green	turquoise	brown	blue3	green	brown
ENSG00000091164	TXNL1	green	turquoise	brown	coral1	darkturquoise	green
ENSG00000091181	IL5RA	blue	darkolivegreen	yellow4	lightpink1	thistle3	salmon
ENSG00000091262	ABCC6	darkturquoise	darkolivegreen	yellow4	turquoise	violet	darkslateblue
ENSG00000091317	CMTM6	blue	turquoise	green	blue3	cyan	lavenderblush3
ENSG00000091409	ITGA6	darkturquoise	royalblue	yellow4	darkred	tan	darkslateblue
ENSG00000091428	RAPGEF4	green	pink	lightsteelblue1	magenta	thistle1	navajowhite2
ENSG00000091436	MAP3K20	green	grey60	brown	orange4	orange	grey60
ENSG00000091482	SMPX	green	turquoise	brown	darkmagenta	darkolivegreen	orange
ENSG00000091483	FH	cyan	darkolivegreen	darkmagenta	turquoise	lightyellow	brown4
ENSG00000091490	SEL1L3	green	turquoise	yellow4	thistle	darkseagreen4	darkmagenta
ENSG00000091513	TF	darkturquoise	turquoise	yellow4	turquoise	plum	skyblue2
ENSG00000091527	CDV3	darkturquoise	royalblue	yellow4	mediumorchid	navajowhite1	skyblue2
ENSG00000091536	MYO15A	darkturquoise	turquoise	tan	lightcyan	black	green
ENSG00000091542	ALKBH5	green	royalblue	brown	magenta	magenta4	navajowhite2
ENSG00000091583	APOH	palevioletred3	violet	orangered3	palevioletred	antiquewhite4	palevioletred2
ENSG00000091592	NLRP1	blue	royalblue	green	palevioletred1	thistle	skyblue2
ENSG00000091622	PITPNM3	green	turquoise	brown	darkmagenta	tan	orange
ENSG00000091640	SPAG7	grey60	turquoise	yellow4	darkorange	blue	royalblue
ENSG00000091651	ORC6	greenyellow	turquoise	magenta	pink	lightgreen	green
ENSG00000091656	ZFHX4	green	darkolivegreen	brown	darkmagenta	darkolivegreen	orange
ENSG00000091704	CPA1	thistle1	turquoise	coral1	sienna2	lightcyan	blue2
ENSG00000091732	ZC3HC1	darkturquoise	turquoise	yellow4	antiquewhite4	purple	lightcyan1
ENSG00000091831	ESR1	darkturquoise	turquoise	yellow4	mediumpurple3	darkgreen	lavenderblush3
ENSG00000091844	RGS17	darkturquoise	turquoise	orange	darkolivegreen	yellow	lightgreen
ENSG00000091879	ANGPT2	lightgreen	pink	lightsteelblue1	yellow2	thistle1	navajowhite2
ENSG00000091947	TMEM101	paleturquoise	turquoise	grey	cornsilk	yellow	green
ENSG00000091972	CD200	darkturquoise	darkorange	yellow4	pink	orangered3	green
ENSG00000091986	CCDC80	green	purple	brown	lightslateblue	white	navajowhite2
ENSG00000092009	CMA1	green	turquoise	grey	lightpink1	thistle3	firebrick4
ENSG00000092010	PSME1	darkturquoise	royalblue	brown	darkolivegreen4	magenta	mediumpurple2
ENSG00000092020	PPP2R3C	green	turquoise	grey	black	darkturquoise	lightgreen
ENSG00000092036	HAUS4	grey	royalblue	brown	turquoise	steelblue	green
ENSG00000092051	JPH4	green	turquoise	brown	darkturquoise	midnightblue	darkorange2
ENSG00000092054	MYH7	bisque4	turquoise	mediumorchid	antiquewhite1	grey60	lightcoral
ENSG00000092067	CEBPE	blue	turquoise	green	firebrick2	lightgreen	darkmagenta
ENSG00000092068	SLC7A8	darkmagenta	turquoise	honeydew1	coral2	plum1	sienna3
ENSG00000092094	OSGEP	blue	turquoise	darkorange2	darkorange	purple	lightyellow
ENSG00000092096	SLC22A17	green	turquoise	brown	palevioletred1	green	orange
ENSG00000092098	RNF31	green	turquoise	brown	blue3	paleturquoise	darkgreen
ENSG00000092108	SCFD1	paleturquoise	turquoise	tan	lightpink3	yellowgreen	green
ENSG00000092140	G2E3	blue	turquoise	grey	darkorange2	cyan	lightsteelblue1
ENSG00000092148	HECTD1	green	turquoise	brown	black	black	brown
ENSG00000092199	HNRNPC	darkturquoise	royalblue	lightcyan	darkgreen	brown	green
ENSG00000092200	RPGRIP1	blue	turquoise	brown	antiquewhite4	paleturquoise	darkmagenta
ENSG00000092201	SUPT16H	darkturquoise	lightgreen	yellow4	blanchedalmond	darkorange2	lightsteelblue1
ENSG00000092203	TOX4	blue	turquoise	brown	darkgreen	brown	darkmagenta
ENSG00000092208	GEMIN2	darkturquoise	turquoise	lightcyan	antiquewhite4	purple	green
ENSG00000092295	TGM1	blue	turquoise	brown	navajowhite1	darkmagenta	lightgreen
ENSG00000092330	TINF2	darkturquoise	turquoise	yellow4	antiquewhite4	lightcyan	skyblue2
ENSG00000092377	TBL1Y	ivory	purple	yellow4	lightcyan1	purple	yellow4
ENSG00000092421	SEMA6A	darkturquoise	turquoise	yellow4	antiquewhite4	firebrick4	darkslateblue
ENSG00000092439	TRPM7	blue	turquoise	grey	darkorange2	paleturquoise	antiquewhite4
ENSG00000092445	TYRO3	green	darkolivegreen	brown	antiquewhite4	darkviolet	skyblue2
ENSG00000092470	WDR76	darkturquoise	turquoise	mediumpurple3	pink	mediumpurple3	green
ENSG00000092529	CAPN3	darkred	turquoise	grey	navajowhite1	greenyellow	darkturquoise
ENSG00000092531	SNAP23	green	turquoise	tan	blue3	pink	lightsteelblue1
ENSG00000092607	TBX15	blue	turquoise	grey	coral2	grey60	sienna3
ENSG00000092621	PHGDH	green	darkturquoise	brown	antiquewhite4	lightslateblue	darkolivegreen
ENSG00000092758	COL9A3	darkturquoise	turquoise	brown	antiquewhite4	lightpink4	skyblue2
ENSG00000092820	EZR	darkturquoise	lightgreen	yellow4	mediumpurple2	pink	darkslateblue
ENSG00000092841	MYL6	green	turquoise	brown	turquoise	blue	lavenderblush3
ENSG00000092847	AGO1	green	lightgreen	brown	darkorange2	brown	brown
ENSG00000092850	TEKT2	green	turquoise	brown	blue3	skyblue2	grey
ENSG00000092853	CLSPN	greenyellow	turquoise	magenta	pink	lightgreen	green
ENSG00000092871	RFFL	darkturquoise	lightgreen	grey	darkgreen	orange	brown
ENSG00000092929	UNC13D	blue	turquoise	green	palevioletred1	blue	darkmagenta
ENSG00000092931	MFSD11	darkturquoise	turquoise	brown	aliceblue	darkred	orange
ENSG00000092964	DPYSL2	green	turquoise	brown	yellow2	darkorange	navajowhite2
ENSG00000092969	TGFB2	green	turquoise	brown	mediumpurple3	cyan	grey60
ENSG00000092978	GPATCH2	blue	turquoise	grey	mediumorchid	darkturquoise	skyblue2
ENSG00000093000	NUP50	green	turquoise	brown	cornsilk	darkred	lightsteelblue1
ENSG00000093009	CDC45	greenyellow	turquoise	magenta	pink	lightgreen	green
ENSG00000093010	COMT	blue	turquoise	grey	cornsilk	black	brown
ENSG00000093072	ADA2	blue	turquoise	green	saddlebrown	coral2	darkmagenta
ENSG00000093134	VNN3	orangered4	turquoise	darkslateblue	salmon2	honeydew1	coral2
ENSG00000093144	ECHDC1	cyan	turquoise	darkmagenta	turquoise	plum3	salmon4
ENSG00000093167	LRRFIP2	darkturquoise	cyan	yellow4	antiquewhite4	darkturquoise	darkolivegreen
ENSG00000093183	SEC22C	darkturquoise	turquoise	brown	coral2	plum1	paleturquoise
ENSG00000093217	XYLB	darkturquoise	turquoise	yellow4	maroon	indianred4	darkslateblue
ENSG00000094631	HDAC6	grey	turquoise	grey	brown4	lightslateblue	darkslateblue
ENSG00000094755	GABRP	green	turquoise	brown	blue1	mediumpurple1	darkmagenta
ENSG00000094796	KRT31	grey	royalblue	grey	purple2	skyblue	brown2
ENSG00000094804	CDC6	greenyellow	turquoise	magenta	pink	lightgreen	green
ENSG00000094841	UPRT	darkturquoise	turquoise	yellow4	navajowhite1	lightcyan	skyblue2
ENSG00000094880	CDC23	darkturquoise	midnightblue	yellow4	coral	purple	lightsteelblue1
ENSG00000094914	AAAS	green	turquoise	tan	cornsilk	grey	royalblue
ENSG00000094916	CBX5	darkturquoise	turquoise	yellow4	pink	mediumpurple3	green
ENSG00000094963	FMO2	green	darkolivegreen	brown	coral2	skyblue1	sienna3
ENSG00000094975	SUCO	darkturquoise	turquoise	yellow4	deeppink2	steelblue	darkolivegreen
ENSG00000095002	MSH2	greenyellow	turquoise	mediumpurple3	pink	mediumpurple3	green
ENSG00000095015	MAP3K1	blue	turquoise	green	cornsilk	royalblue	skyblue2
ENSG00000095059	DHPS	blue	royalblue	grey	brown4	midnightblue	grey60
ENSG00000095066	HOOK2	darkturquoise	darkolivegreen	yellow4	cornsilk	salmon	darkslateblue
ENSG00000095110	NXPE1	darkturquoise	turquoise	yellow4	lavenderblush2	plum2	cyan
ENSG00000095139	ARCN1	blue	turquoise	yellow4	blue3	yellowgreen	brown
ENSG00000095203	EPB41L4B	darkturquoise	darkolivegreen	yellow4	tan3	salmon	darkslateblue
ENSG00000095209	TMEM38B	blue	royalblue	grey	blue3	cyan	darkolivegreen
ENSG00000095261	PSMD5	green	turquoise	brown	darkgreen	blue	darkturquoise
ENSG00000095303	PTGS1	green	darkolivegreen	brown	darkmagenta	purple	orange
ENSG00000095319	NUP188	darkturquoise	turquoise	yellow4	aliceblue	darkred	darkgreen
ENSG00000095321	CRAT	darkturquoise	darkolivegreen	yellow4	tan3	plum2	darkslateblue
ENSG00000095370	SH2D3C	darkturquoise	pink	brown	magenta	blue2	darkmagenta
ENSG00000095380	NANS	darkturquoise	turquoise	magenta	antiquewhite4	grey60	salmon4
ENSG00000095383	TBC1D2	darkturquoise	turquoise	yellow4	blue1	lavenderblush2	darkslateblue
ENSG00000095397	WHRN	blue	turquoise	brown	blueviolet	floralwhite	darkmagenta
ENSG00000095464	PDE6C	blue	turquoise	grey	antiquewhite4	red	grey
ENSG00000095485	CWF19L1	blue	royalblue	orange	tan	black	lightyellow
ENSG00000095539	SEMA4G	darkturquoise	turquoise	yellow4	firebrick3	indianred4	cyan
ENSG00000095564	BTAF1	blue	turquoise	brown	black	darkturquoise	lightgreen
ENSG00000095574	IKZF5	blue	royalblue	brown	antiquewhite4	cyan	lightgreen
ENSG00000095585	BLNK	green	royalblue	yellow4	thistle	darkseagreen4	darkmagenta
ENSG00000095587	TLL2	grey	turquoise	grey	darkred	grey	darkslateblue
ENSG00000095596	CYP26A1	blue	turquoise	grey	black	black	salmon
ENSG00000095627	TDRD1	grey	turquoise	grey	blue3	coral3	cyan
ENSG00000095637	SORBS1	green	darkred	brown	darkmagenta	orange	orange
ENSG00000095713	CRTAC1	green	darkolivegreen	brown	blue2	lightpink4	darkorange2
ENSG00000095739	BAMBI	darkturquoise	turquoise	brown	black	coral1	darkslateblue
ENSG00000095752	IL11	grey	turquoise	grey	black	magenta	green
ENSG00000095777	MYO3A	darkturquoise	turquoise	grey	lightslateblue	darkolivegreen4	darkmagenta
ENSG00000095787	WAC	greenyellow	lightgreen	brown	blue3	yellow	brown
ENSG00000095794	CREM	darkturquoise	turquoise	brown	firebrick4	darkgrey	darkred
ENSG00000095906	NUBP2	grey60	turquoise	brown4	cornsilk	blue	royalblue
ENSG00000095917	TPSD1	grey	turquoise	grey	lightpink1	thistle3	firebrick4
ENSG00000095932	SMIM24	darkturquoise	royalblue	yellow4	pink3	sienna3	darkslateblue
ENSG00000095951	HIVEP1	blue	turquoise	yellow4	black	floralwhite	brown
ENSG00000095970	TREM2	green	turquoise	grey	saddlebrown	orangered4	orangered4
ENSG00000096006	CRISP3	darkturquoise	turquoise	grey	palevioletred	antiquewhite4	indianred4
ENSG00000096060	FKBP5	darkturquoise	turquoise	honeydew1	coral2	skyblue1	sienna3
ENSG00000096063	SRPK1	darkturquoise	lightgreen	magenta	pink	steelblue	green
ENSG00000096070	BRPF3	darkturquoise	turquoise	yellow4	black	darkturquoise	darkslateblue
ENSG00000096080	MRPS18A	cyan	darkolivegreen	darkmagenta	turquoise	skyblue3	royalblue
ENSG00000096088	PGC	grey	turquoise	grey	sienna2	lightcyan	blue2
ENSG00000096092	TMEM14A	cyan	turquoise	yellow4	turquoise	mediumpurple2	darkslateblue
ENSG00000096093	EFHC1	paleturquoise	turquoise	lightcyan	darkseagreen3	darkturquoise	green
ENSG00000096264	NCR2	blue	turquoise	brown	black	pink	darkmagenta
ENSG00000096384	HSP90AB1	darkturquoise	royalblue	saddlebrown	maroon	darkorange2	green
ENSG00000096395	MLN	darkturquoise	turquoise	yellow4	turquoise	darkgreen	cyan
ENSG00000096401	CDC5L	green	midnightblue	brown	coral	darkorange2	lightsteelblue1
ENSG00000096433	ITPR3	green	turquoise	yellow4	darkred	firebrick4	darkslateblue
ENSG00000096654	ZNF184	blue	royalblue	honeydew1	blue3	grey	darkmagenta
ENSG00000096696	DSP	darkturquoise	turquoise	yellow4	turquoise	skyblue	darkslateblue
ENSG00000096717	SIRT1	darkturquoise	midnightblue	brown	cornsilk	blue	brown
ENSG00000096746	HNRNPH3	paleturquoise	midnightblue	brown	turquoise	brown	green
ENSG00000096872	IFT74	blue	turquoise	green	tomato	darkturquoise	skyblue2
ENSG00000096968	JAK2	darkturquoise	turquoise	brown	cornsilk	midnightblue	lightsteelblue1
ENSG00000096996	IL12RB1	blue	sienna3	green	firebrick2	plum3	darkmagenta
ENSG00000097007	ABL1	green	turquoise	brown	firebrick4	purple	darkred
ENSG00000097021	ACOT7	cyan	turquoise	yellow4	turquoise	darkturquoise	mediumpurple2
ENSG00000097033	SH3GLB1	blue	yellowgreen	brown	blue3	lightsteelblue1	lightcyan1
ENSG00000097046	CDC7	blue	royalblue	magenta	thistle3	mediumpurple3	green
ENSG00000097096	SYDE2	green	turquoise	brown	magenta	turquoise	darkslateblue
ENSG00000099139	PCSK5	darkturquoise	pink	yellow4	darkred	tan	darkslateblue
[truncated: 24,248 more rows]

## Sheet: Module_Assignment_Cortex
WGCNA-Module assignment for prefrontal cortex dataset
Ensembl_Gene_ID	HGNC_Symbol	No_adjustment	CONFETI	Known_covariates	PC	PEER	RUVCorr		grey=unassigned gene
ENSG00000000419	DPM1	turquoise	cyan	turquoise	cyan	brown4	brown4
ENSG00000000457	SCYL3	green	brown	yellow	brown	green	magenta
ENSG00000000460	C1orf112	turquoise	greenyellow	orange	darkgreen	cyan	cyan
ENSG00000000938	FGR	darkred	magenta	lightyellow	slateblue	lightblue3	chocolate3
ENSG00000000971	CFH	darkred	turquoise	skyblue1	mediumpurple3	red	plum
ENSG00000001036	FUCA2	darkgreen	turquoise	black	yellow	saddlebrown	aliceblue
ENSG00000001084	GCLC	turquoise	turquoise	orange	lightblue3	saddlebrown	blue
ENSG00000001167	NFYA	cyan	brown	black	mediumpurple2	darkorange	black
ENSG00000001460	STPG1	cyan	magenta	floralwhite	turquoise	midnightblue	cyan
ENSG00000001461	NIPAL3	darkgreen	blue	darkolivegreen4	black	darkorange	blue
ENSG00000001561	ENPP4	darkgreen	blue	darkolivegreen4	black	floralwhite	brown
ENSG00000001617	SEMA3F	cyan	blue	lightyellow	lightcoral	darkred	chocolate3
ENSG00000001626	CFTR	darkgreen	turquoise	darkolivegreen4	darkturquoise	floralwhite	blue
ENSG00000001629	ANKIB1	cyan	blue	darkolivegreen4	brown4	darkorange	blue
ENSG00000001630	CYP51A1	turquoise	blue	green	yellow4	lightcyan	deeppink2
ENSG00000001631	KRIT1	cyan	blue	plum3	darkseagreen3	lightcyan	darkolivegreen
ENSG00000002016	RAD52	cyan	brown	lightcyan	tan	orangered4	brown
ENSG00000002330	BAD	turquoise	blue	floralwhite	darkolivegreen4	plum2	darkolivegreen
ENSG00000002549	LAP3	turquoise	blue	lightyellow	yellowgreen	midnightblue	chocolate3
ENSG00000002587	HS3ST1	cyan	blue	floralwhite	floralwhite	darkslateblue	aliceblue
ENSG00000002745	WNT16	cyan	turquoise	floralwhite	steelblue	red	aliceblue
ENSG00000002746	HECW1	green	brown	orange	skyblue4	grey60	navajowhite1
ENSG00000002822	MAD1L1	turquoise	blue	orange	darkred	plum1	mistyrose
ENSG00000002834	LASP1	cyan	pink	orange	darkmagenta	brown4	aliceblue
ENSG00000002919	SNX11	turquoise	blue	darkolivegreen	grey	salmon	darkolivegreen
ENSG00000002933	TMEM176A	cyan	turquoise	lightyellow	lightpink3	navajowhite2	lightcyan
ENSG00000003056	M6PR	turquoise	blue	turquoise	cyan	salmon	antiquewhite2
ENSG00000003137	CYP26B1	royalblue	magenta	orange	skyblue3	lavenderblush2	brown4
ENSG00000003147	ICA1	turquoise	brown	floralwhite	brown4	mediumpurple3	blue4
ENSG00000003249	DBNDD1	turquoise	blue	orange	saddlebrown	palevioletred3	yellowgreen
ENSG00000003393	ALS2	pink	brown	orange	darkgreen	darkmagenta	brown
ENSG00000003400	CASP10	cyan	turquoise	palevioletred3	lavenderblush1	midnightblue	aliceblue
ENSG00000003402	CFLAR	turquoise	turquoise	turquoise	blue	pink	darkred
ENSG00000003436	TFPI	turquoise	blue	turquoise	blue	black	tan
ENSG00000003509	NDUFAF7	cyan	blue	palevioletred3	orange	paleturquoise	plum1
ENSG00000003756	RBM5	turquoise	green	floralwhite	bisque4	lightcyan1	tan
ENSG00000003987	MTMR7	cyan	turquoise	lightcyan	green	black	brown4
ENSG00000003989	SLC7A2	cyan	green	lightyellow	lightblue4	red	chocolate3
ENSG00000004059	ARF5	cyan	blue	lightcyan	sienna3	magenta	aliceblue
ENSG00000004139	SARM1	turquoise	brown	turquoise	brown	brown	cyan
ENSG00000004142	POLDIP2	cyan	turquoise	floralwhite	red	purple	cyan
ENSG00000004399	PLXND1	turquoise	cyan	turquoise	indianred3	salmon	grey60
ENSG00000004455	AK2	darkgreen	blue	yellow	paleturquoise	lightpink4	blue
ENSG00000004468	CD38	darkgreen	cyan	darkolivegreen4	lightblue4	salmon2	blue
ENSG00000004478	FKBP4	turquoise	brown	lavenderblush3	tan	brown	magenta
ENSG00000004487	KDM1A	darkturquoise	blue	turquoise	palevioletred1	mediumpurple3	brown
ENSG00000004534	RBM6	turquoise	turquoise	mediumpurple2	magenta	sienna3	darkolivegreen2
ENSG00000004660	CAMKK1	lightcyan	magenta	yellow	honeydew	saddlebrown	firebrick4
ENSG00000004700	RECQL	turquoise	brown	blue2	turquoise	turquoise	chocolate3
ENSG00000004766	VPS50	turquoise	blue	floralwhite	magenta	cyan	aliceblue
ENSG00000004777	ARHGAP33	turquoise	turquoise	turquoise	lightgreen	royalblue	indianred4
ENSG00000004779	NDUFAB1	turquoise	turquoise	darkolivegreen	darkred	yellow	black
ENSG00000004799	PDK4	cyan	green	floralwhite	indianred3	tan4	palevioletred
ENSG00000004809	SLC22A16	cyan	blue	lightcyan1	grey	mediumorchid	darkolivegreen
ENSG00000004838	ZMYND10	turquoise	turquoise	turquoise	grey	magenta	aliceblue
ENSG00000004846	ABCB5	turquoise	turquoise	turquoise	grey	darkseagreen4	aliceblue
ENSG00000004864	SLC25A13	darkgreen	turquoise	darkolivegreen4	black	saddlebrown	blue
ENSG00000004866	ST7	green	blue	yellow	grey	black	brown
ENSG00000004897	CDC27	turquoise	brown	lightcyan	plum2	turquoise	brown4
ENSG00000004939	SLC4A1	darkturquoise	turquoise	grey60	grey	plum4	brown
ENSG00000004975	DVL2	cyan	turquoise	floralwhite	lightcyan1	brown	brown
ENSG00000005007	UPF1	turquoise	greenyellow	turquoise	paleturquoise	lightgreen	aliceblue
ENSG00000005020	SKAP2	cyan	blue	black	navajowhite2	salmon	black
ENSG00000005059	MCUB	turquoise	turquoise	turquoise	skyblue2	thistle4	chocolate3
ENSG00000005075	POLR2J	turquoise	blue	orange	skyblue	brown	coral4
ENSG00000005100	DHX33	green	brown	orange	paleturquoise	turquoise	brown
ENSG00000005108	THSD7A	cyan	brown	floralwhite	brown2	thistle1	aliceblue
ENSG00000005156	LIG3	turquoise	brown	turquoise	red	palevioletred2	lavenderblush1
ENSG00000005175	RPAP3	turquoise	turquoise	black	grey	turquoise	brown
ENSG00000005187	ACSM3	turquoise	turquoise	orange	grey	darkolivegreen2	brown
ENSG00000005189	REXO5	cyan	blue	floralwhite	lavenderblush2	green	cyan
ENSG00000005194	CIAPIN1	cyan	blue	floralwhite	lavenderblush2	lightcyan1	aliceblue
ENSG00000005206	SPPL2B	turquoise	purple	turquoise	orangered4	green	chocolate4
ENSG00000005238	FAM214B	cyan	turquoise	orange	darkred	yellow	orangered3
ENSG00000005243	COPZ2	turquoise	turquoise	orange	grey	red	aliceblue
ENSG00000005249	PRKAR2B	lightcyan	turquoise	black	tan4	salmon	black
ENSG00000005339	CREBBP	turquoise	pink	turquoise	green4	royalblue	blue2
ENSG00000005379	TSPOAP1	turquoise	brown	turquoise	green	coral	cyan
ENSG00000005421	PON1	cyan	cyan	yellow	grey	salmon	chocolate3
ENSG00000005436	GCFC2	turquoise	cyan	green	grey	cyan	brown
ENSG00000005448	WDR54	cyan	brown	lightcyan	darkslateblue	blue	orangered4
ENSG00000005469	CROT	cyan	brown	floralwhite	skyblue2	skyblue3	aliceblue
ENSG00000005471	ABCB4	turquoise	brown	orange	grey	darkred	blue
ENSG00000005483	KMT2E	cyan	turquoise	floralwhite	yellow	darkturquoise	lavenderblush1
ENSG00000005486	RHBDD2	cyan	brown	palevioletred3	darkred	lightyellow	brown
ENSG00000005513	SOX8	darkgreen	cyan	darkolivegreen4	black	coral2	blue
ENSG00000005700	IBTK	turquoise	cyan	orange	brown4	darkgreen	cyan
ENSG00000005801	ZNF195	darkturquoise	brown	green	sienna4	bisque4	brown
ENSG00000005810	MYCBP2	green	turquoise	orange	red	cyan	brown
ENSG00000005812	FBXL3	pink	green	palevioletred3	orange	paleturquoise	brown
ENSG00000005844	ITGAL	purple	cyan	darkred	greenyellow	darkslateblue	lightcyan
ENSG00000005882	PDK2	turquoise	blue	orange	darkred	lightyellow	blue2
ENSG00000005884	ITGA3	turquoise	lightyellow	orange	turquoise	brown	cyan
ENSG00000005961	ITGA2B	turquoise	turquoise	turquoise	grey	lightcyan	cyan
ENSG00000005981	ASB4	turquoise	turquoise	turquoise	darkseagreen3	darkgreen	brown
ENSG00000006007	GDE1	turquoise	turquoise	turquoise	black	tan	brown
ENSG00000006015	REX1BD	turquoise	brown	darkolivegreen	ivory	purple	darkolivegreen
ENSG00000006016	CRLF1	darkturquoise	green	lightsteelblue	darkseagreen3	turquoise	yellowgreen
ENSG00000006025	OSBPL7	turquoise	turquoise	lightsteelblue1	grey	skyblue1	chocolate4
ENSG00000006042	TMEM98	darkgreen	turquoise	darkolivegreen4	antiquewhite4	darkorange2	blue
ENSG00000006062	MAP3K14	turquoise	brown	turquoise	darkgrey	blue	aliceblue
ENSG00000006071	ABCC8	turquoise	turquoise	orange	grey	blue	cyan
ENSG00000006116	CACNG3	green	blue	yellow	firebrick3	lightcyan1	cyan
ENSG00000006118	TMEM132A	turquoise	green	orange	skyblue3	purple	aliceblue
ENSG00000006125	AP2B1	pink	green	orange	blueviolet	lightcyan1	orangered3
ENSG00000006128	TAC1	cyan	magenta	floralwhite	navajowhite	magenta	aliceblue
ENSG00000006194	ZNF263	turquoise	pink	turquoise	violet	yellow3	aliceblue
ENSG00000006210	CX3CL1	pink	brown	orange	green	magenta4	cyan
ENSG00000006282	SPATA20	cyan	turquoise	lightcyan	grey	turquoise	cyan
ENSG00000006283	CACNA1G	turquoise	magenta	orange	plum3	darkviolet	cyan
ENSG00000006377	DLX6	cyan	brown	floralwhite	brown2	thistle1	aliceblue
ENSG00000006432	MAP3K9	green	brown	orange	tan3	darkolivegreen	aliceblue
ENSG00000006451	RALA	turquoise	cyan	turquoise	skyblue1	tan	black
ENSG00000006453	BAIAP2L1	cyan	cyan	palevioletred3	grey	steelblue	grey
ENSG00000006459	KDM7A	green	magenta	black	turquoise	lightcoral	cyan
ENSG00000006468	ETV1	cyan	turquoise	plum1	lightcyan	lavenderblush2	aliceblue
ENSG00000006530	AGK	cyan	brown	darkmagenta	grey	lightcyan1	brown
ENSG00000006534	ALDH3B1	darkturquoise	turquoise	grey60	grey	grey	steelblue
ENSG00000006555	TTC22	darkturquoise	turquoise	turquoise	grey	red	brown
ENSG00000006576	PHTF2	darkturquoise	purple	orange	sienna4	orange	brown
ENSG00000006607	FARP2	cyan	blue	yellow	lightpink2	royalblue	blue
ENSG00000006611	USH1C	darkgreen	green	darkolivegreen4	skyblue1	salmon2	blue
ENSG00000006625	GGCT	cyan	blue	floralwhite	steelblue	brown4	aliceblue
ENSG00000006634	DBF4	cyan	magenta	lightcyan	grey	blue	blue
ENSG00000006652	IFRD1	turquoise	tan	orange	salmon	greenyellow	magenta
ENSG00000006695	COX10	cyan	cyan	turquoise	lightcyan1	cyan	brown
ENSG00000006704	GTF2IRD1	turquoise	turquoise	floralwhite	grey	orange	chocolate3
ENSG00000006712	PAF1	turquoise	blue	violet	darkolivegreen1	coral4	indianred2
ENSG00000006715	VPS41	cyan	blue	floralwhite	brown	tan	aliceblue
ENSG00000006740	ARHGAP44	green	tan	palevioletred3	lightgreen	darkolivegreen	brown
ENSG00000006744	ELAC2	cyan	blue	floralwhite	red	blue2	black
ENSG00000006747	SCIN	darkred	turquoise	lightyellow	greenyellow	palevioletred1	lightcyan
ENSG00000006831	ADIPOR2	darkgreen	blue	darkolivegreen4	lightblue3	brown2	blue
ENSG00000006837	CDKL3	turquoise	blue	yellowgreen	brown4	orangered4	thistle2
ENSG00000007001	UPP2	darkgreen	brown	darkolivegreen4	grey	brown	blue
ENSG00000007047	MARK4	turquoise	blue	orange	mediumpurple2	lightgreen	aliceblue
ENSG00000007062	PROM1	turquoise	brown	orange	lavenderblush1	darkred	aliceblue
ENSG00000007080	CCDC124	darkturquoise	blue	green	sienna3	turquoise	brown
ENSG00000007168	PAFAH1B1	cyan	cyan	black	plum2	turquoise	black
ENSG00000007171	NOS2	cyan	turquoise	floralwhite	floralwhite	brown	aliceblue
ENSG00000007174	DNAH9	green	cyan	black	darkorange	brown	cyan
ENSG00000007202	KIAA0100	turquoise	brown	lightcyan	red	blue2	darkolivegreen4
ENSG00000007237	GAS7	green	blue	orange	blueviolet	cyan	cyan
ENSG00000007255	TRAPPC6A	turquoise	blue	lightcyan	plum2	midnightblue	skyblue
ENSG00000007264	MATK	cyan	turquoise	floralwhite	saddlebrown	purple	aliceblue
ENSG00000007341	ST7L	royalblue	blue	yellowgreen	brown4	salmon	thistle2
ENSG00000007372	PAX6	cyan	turquoise	floralwhite	thistle1	brown2	magenta2
ENSG00000007376	RPUSD1	cyan	blue	floralwhite	darkolivegreen	coral2	navajowhite3
ENSG00000007384	RHBDF1	cyan	turquoise	floralwhite	grey	thistle	cyan
ENSG00000007392	LUC7L	turquoise	cyan	turquoise	darkviolet	bisque4	darkred
ENSG00000007402	CACNA2D2	green	magenta	yellow	white	magenta	brown
ENSG00000007516	BAIAP3	turquoise	turquoise	orange	floralwhite	darkolivegreen	aliceblue
ENSG00000007520	TSR3	turquoise	blue	maroon	yellow	purple	palevioletred3
ENSG00000007541	PIGQ	turquoise	brown	turquoise	darkolivegreen	coral2	magenta
ENSG00000007545	CRAMP1	turquoise	magenta	orange	red	lightgreen	thistle4
ENSG00000007923	DNAJC11	cyan	blue	palevioletred3	brown	salmon	brown
ENSG00000007933	FMO3	darkturquoise	turquoise	yellow	grey	sienna3	cyan
ENSG00000007944	MYLIP	turquoise	blue	green	salmon	greenyellow	brown
ENSG00000007968	E2F2	darkturquoise	brown	turquoise	grey	red	black
ENSG00000008018	PSMB1	darkturquoise	blue	orangered4	brown4	mediumpurple3	palevioletred2
ENSG00000008083	JARID2	turquoise	blue	lightsteelblue1	magenta	lightcyan	darkolivegreen2
ENSG00000008118	CAMK1G	green	blue	yellow	lightcyan	firebrick4	blue2
ENSG00000008128	CDK11A	cyan	turquoise	floralwhite	grey	violet	black
ENSG00000008130	NADK	turquoise	blue	turquoise	cyan	skyblue1	blue
ENSG00000008226	DLEC1	cyan	turquoise	yellow	grey	darkgrey	grey
ENSG00000008256	CYTH3	cyan	turquoise	darkslateblue	saddlebrown	lightgreen	yellowgreen
ENSG00000008277	ADAM22	cyan	pink	yellow	firebrick4	green	aliceblue
ENSG00000008282	SYPL1	darkgreen	blue	darkolivegreen4	black	floralwhite	blue
ENSG00000008283	CYB561	cyan	turquoise	black	violet	darkturquoise	aliceblue
ENSG00000008294	SPAG9	cyan	blue	darkolivegreen4	darkseagreen4	grey60	blue
ENSG00000008300	CELSR3	turquoise	lightyellow	turquoise	lightgreen	orange	navajowhite1
ENSG00000008311	AASS	lightcyan	turquoise	black	orangered3	coral1	black
ENSG00000008324	SS18L2	turquoise	brown	floralwhite	lightcyan1	turquoise	black
ENSG00000008382	MPND	cyan	turquoise	floralwhite	saddlebrown	turquoise	aliceblue
ENSG00000008394	MGST1	cyan	green	floralwhite	lightpink3	orangered3	chocolate3
ENSG00000008405	CRY1	turquoise	brown	turquoise	darkorange	saddlebrown	darkred
ENSG00000008441	NFIX	turquoise	blue	turquoise	lightgreen	lightgreen	aliceblue
ENSG00000008513	ST3GAL1	cyan	cyan	darkolivegreen4	grey	darkolivegreen	blue
ENSG00000008517	IL32	cyan	brown	floralwhite	lightcoral	midnightblue	brown
ENSG00000008710	PKD1	turquoise	purple	turquoise	skyblue	salmon1	chocolate4
ENSG00000008735	MAPK8IP2	turquoise	turquoise	orange	green	palevioletred3	indianred4
ENSG00000008838	MED24	pink	blue	orange	cyan	ivory	black
ENSG00000008853	RHOBTB2	turquoise	lightgreen	orange	green	firebrick4	cyan
ENSG00000008869	HEATR5B	cyan	cyan	palevioletred3	yellow	cyan	brown
ENSG00000008952	SEC62	cyan	green	floralwhite	turquoise	lightgreen	brown
ENSG00000008988	RPS20	royalblue	blue	orangered4	plum1	turquoise	coral4
ENSG00000009307	CSDE1	darkturquoise	blue	violet	magenta	yellow	indianred2
ENSG00000009335	UBE3C	cyan	brown	floralwhite	cyan	magenta3	aliceblue
ENSG00000009413	REV3L	cyan	blue	darkolivegreen	darkgreen	cyan	black
ENSG00000009709	PAX7	cyan	turquoise	black	darkmagenta	magenta	brown4
ENSG00000009724	MASP2	darkturquoise	cyan	green	turquoise	indianred4	brown
ENSG00000009765	IYD	turquoise	turquoise	turquoise	grey	sienna3	indianred3
ENSG00000009780	FAM76A	turquoise	brown	lightcyan	tan	saddlebrown	orangered4
ENSG00000009790	TRAF3IP3	cyan	brown	floralwhite	greenyellow	darkslateblue	lightcyan
ENSG00000009830	POMT2	turquoise	green	floralwhite	sienna3	antiquewhite2	brown4
ENSG00000009844	VTA1	cyan	cyan	floralwhite	darkseagreen4	yellow	aliceblue
ENSG00000009950	MLXIPL	turquoise	cyan	turquoise	grey	lightcyan	skyblue
ENSG00000009954	BAZ1B	cyan	green	mediumpurple2	yellow	yellow	palevioletred3
ENSG00000010017	RANBP9	turquoise	brown	floralwhite	brown4	magenta	skyblue
ENSG00000010030	ETV7	turquoise	blue	black	yellowgreen	midnightblue	brown
ENSG00000010072	SPRTN	turquoise	brown	orange	blue	skyblue1	brown
ENSG00000010165	EEF1AKNMT	cyan	blue	floralwhite	grey	turquoise	aliceblue
ENSG00000010219	DYRK4	turquoise	cyan	turquoise	cyan	brown	slateblue
ENSG00000010244	ZNF207	turquoise	turquoise	turquoise	royalblue	green	aliceblue
ENSG00000010256	UQCRC1	cyan	brown	floralwhite	skyblue3	brown4	aliceblue
ENSG00000010270	STARD3NL	turquoise	lightgreen	turquoise	salmon2	blue	darkolivegreen
ENSG00000010278	CD9	darkgreen	blue	darkolivegreen4	black	darkorange2	blue
ENSG00000010282	HHATL	darkgreen	green	darkolivegreen4	lightyellow	antiquewhite4	blue
ENSG00000010292	NCAPD2	darkgreen	cyan	darkolivegreen4	mediumpurple1	lightgreen	blue
ENSG00000010295	IFFO1	darkturquoise	brown	green	ivory	brown	cyan
ENSG00000010310	GIPR	darkturquoise	turquoise	turquoise	grey	plum	brown
ENSG00000010318	PHF7	cyan	turquoise	lavenderblush3	deeppink	lightsteelblue1	magenta
ENSG00000010319	SEMA3G	turquoise	brown	orange	lavenderblush1	steelblue	skyblue4
ENSG00000010322	NISCH	turquoise	green	orange	paleturquoise	orange	black
ENSG00000010327	STAB1	purple	turquoise	lightyellow	powderblue	palevioletred1	lightcyan
ENSG00000010361	FUZ	turquoise	brown	green	saddlebrown	darkgrey	brown
ENSG00000010379	SLC6A13	cyan	cyan	skyblue1	mediumpurple3	red	plum
ENSG00000010438	PRSS3	cyan	blue	floralwhite	cyan	darkviolet	plum1
ENSG00000010539	ZNF200	turquoise	cyan	turquoise	grey	grey	black
ENSG00000010610	CD4	purple	green	darkred	greenyellow	darkslateblue	lightcyan
ENSG00000010626	LRRC23	turquoise	blue	green	grey	turquoise	mistyrose
ENSG00000010704	HFE	cyan	turquoise	yellow	thistle3	red	plum1
ENSG00000010803	SCMH1	darkturquoise	blue	black	brown4	mediumpurple3	steelblue
ENSG00000010810	FYN	green	green	black	lightcyan1	antiquewhite4	black
ENSG00000010818	HIVEP2	pink	blue	orange	skyblue4	darkturquoise	cyan
ENSG00000011007	ELOA	cyan	brown	darkolivegreen	turquoise	turquoise	darkolivegreen
ENSG00000011009	LYPLA2	cyan	blue	floralwhite	lavenderblush2	turquoise	aliceblue
ENSG00000011021	CLCN6	green	brown	orange	turquoise	bisque4	blue2
ENSG00000011028	MRC2	turquoise	brown	orange	mediumpurple3	red	brown
ENSG00000011052	NME1-NME2	turquoise	turquoise	floralwhite	grey	turquoise	grey60
ENSG00000011083	SLC6A7	cyan	cyan	yellow	darkmagenta	green	aliceblue
ENSG00000011105	TSPAN9	cyan	green	floralwhite	steelblue	magenta	lavenderblush1
ENSG00000011114	BTBD7	pink	blue	yellowgreen	brown4	orangered4	thistle2
ENSG00000011132	APBA3	turquoise	brown	floralwhite	lightpink4	green	steelblue
ENSG00000011143	MKS1	darkturquoise	turquoise	green	darkgrey	blue	brown
ENSG00000011198	ABHD5	turquoise	turquoise	orange	thistle3	palevioletred2	chocolate3
ENSG00000011243	AKAP8L	darkturquoise	purple	green	tan	plum1	brown
ENSG00000011258	MBTD1	cyan	brown	turquoise	grey	turquoise	brown
ENSG00000011260	UTP18	turquoise	blue	darkolivegreen	brown4	turquoise	darkolivegreen
ENSG00000011275	RNF216	cyan	blue	floralwhite	brown4	grey60	thistle2
ENSG00000011295	TTC19	cyan	blue	palevioletred3	brown	yellow	antiquewhite1
ENSG00000011304	PTBP1	cyan	green	floralwhite	black	turquoise	aliceblue
ENSG00000011332	DPF1	cyan	magenta	orange	darkred	skyblue	yellowgreen
ENSG00000011347	SYT7	turquoise	magenta	orange	firebrick3	royalblue	darkolivegreen
ENSG00000011376	LARS2	darkturquoise	blue	green	brown	thistle1	brown
ENSG00000011405	PIK3C2A	cyan	purple	coral1	darkseagreen3	coral1	aliceblue
ENSG00000011422	PLAUR	cyan	brown	lightyellow	orangered1	greenyellow	chocolate3
ENSG00000011426	ANLN	darkgreen	green	darkolivegreen4	black	darkorange2	blue
ENSG00000011451	WIZ	turquoise	blue	floralwhite	magenta3	orange	indianred4
ENSG00000011454	RABGAP1	turquoise	blue	maroon	thistle4	turquoise	darkolivegreen2
ENSG00000011465	DCN	darkturquoise	cyan	skyblue1	mediumpurple3	red	plum
ENSG00000011478	QPCTL	cyan	blue	floralwhite	lightcyan1	lightcyan1	aliceblue
ENSG00000011485	PPP5C	cyan	turquoise	palevioletred3	darkred	turquoise	cyan
ENSG00000011523	CEP68	lightcyan	turquoise	black	paleturquoise	pink	brown
ENSG00000011566	MAP4K3	cyan	blue	lightsteelblue1	royalblue	green	black
ENSG00000011590	ZBTB32	darkturquoise	turquoise	orange	grey	violet	aliceblue
ENSG00000011600	TYROBP	purple	turquoise	darkred	greenyellow	antiquewhite2	lightcyan
ENSG00000011638	TMEM159	cyan	turquoise	floralwhite	floralwhite	violet	lavenderblush1
ENSG00000012048	BRCA1	darkgreen	turquoise	yellow	yellow	darkorange	antiquewhite1
ENSG00000012061	ERCC1	turquoise	magenta	turquoise	darkseagreen4	yellow3	aliceblue
ENSG00000012124	CD22	darkgreen	brown	darkolivegreen4	darkturquoise	floralwhite	blue
ENSG00000012171	SEMA3B	darkgreen	blue	darkolivegreen4	black	darkorange	blue
ENSG00000012232	EXTL3	cyan	blue	palevioletred3	thistle	lightyellow	aliceblue
ENSG00000012660	ELOVL5	cyan	blue	yellow	darkseagreen3	lightcyan	aliceblue
ENSG00000012779	ALOX5	purple	brown	lightyellow	darkolivegreen2	lightsteelblue1	lightcyan
ENSG00000012822	CALCOCO1	lightcyan	midnightblue	lightcyan1	brown	lightcyan	darkolivegreen2
ENSG00000012963	UBR7	cyan	magenta	yellow	turquoise	bisque4	cyan
ENSG00000012983	MAP4K5	cyan	blue	darkolivegreen4	antiquewhite4	darkorange2	blue
ENSG00000013016	EHD3	green	magenta	yellow	coral4	darkorange	aliceblue
ENSG00000013275	PSMC4	turquoise	tan	turquoise	red	honeydew1	plum1
ENSG00000013288	MAN2B2	turquoise	magenta	orange	firebrick3	pink	darkolivegreen
ENSG00000013293	SLC7A14	cyan	magenta	floralwhite	steelblue	skyblue3	black
ENSG00000013297	CLDN11	darkgreen	blue	darkolivegreen4	black	darkorange2	blue
ENSG00000013306	SLC25A39	cyan	turquoise	floralwhite	grey	midnightblue	brown
ENSG00000013364	MVP	darkred	green	lightyellow	navajowhite3	navajowhite2	chocolate3
ENSG00000013374	NUB1	turquoise	magenta	orange	yellow	green	palevioletred3
ENSG00000013375	PGM3	cyan	turquoise	palevioletred3	mediumpurple4	lightgreen	brown
ENSG00000013392	RWDD2A	cyan	blue	floralwhite	salmon	plum1	brown
ENSG00000013441	CLK1	cyan	brown	floralwhite	tan	indianred4	antiquewhite1
ENSG00000013503	POLR3B	cyan	turquoise	palevioletred3	turquoise	steelblue	darkolivegreen4
ENSG00000013523	ANGEL1	turquoise	lightgreen	orange	coral	honeydew1	brown4
ENSG00000013561	RNF14	turquoise	blue	darkolivegreen	skyblue	darkorange	black
ENSG00000013573	DDX11	grey	turquoise	orange	grey	grey	grey
ENSG00000013583	HEBP1	turquoise	brown	darkolivegreen	cyan	white	royalblue
ENSG00000013588	GPRC5A	turquoise	turquoise	turquoise	blue	plum3	lightpink4
ENSG00000013725	CD6	darkturquoise	brown	grey60	grey	purple	black
ENSG00000013810	TACC3	cyan	turquoise	floralwhite	grey	palevioletred2	darkseagreen4
ENSG00000014123	UFL1	darkgreen	blue	black	magenta	paleturquoise	blue
ENSG00000014138	POLA2	cyan	brown	darkolivegreen4	darkslateblue	darkorange	aliceblue
ENSG00000014164	ZC3H3	turquoise	turquoise	orange	green4	lightgreen	blue2
ENSG00000014216	CAPN1	cyan	turquoise	palevioletred3	darkmagenta	turquoise	brown
ENSG00000014257	ACP3	cyan	brown	lightyellow	grey	plum1	chocolate3
ENSG00000014641	MDH1	cyan	brown	floralwhite	darkorange2	brown	aliceblue
ENSG00000014824	SLC30A9	cyan	turquoise	floralwhite	lightgreen	yellow	aliceblue
ENSG00000014914	MTMR11	cyan	turquoise	lightyellow	tan	blue	blue3
ENSG00000014919	COX15	pink	turquoise	yellow	turquoise	brown	royalblue
ENSG00000015133	CCDC88C	cyan	turquoise	floralwhite	green	skyblue3	aliceblue
ENSG00000015153	YAF2	darkturquoise	magenta	black	orange	pink	black
ENSG00000015171	ZMYND11	turquoise	turquoise	lightcyan1	yellow	brown4	royalblue
ENSG00000015475	BID	turquoise	blue	lightsteelblue1	darkmagenta	darkolivegreen	black
ENSG00000015479	MATR3	darkturquoise	magenta	darkolivegreen	darkseagreen4	turquoise	skyblue
ENSG00000015532	XYLT2	turquoise	turquoise	turquoise	darkgrey	blue	cyan
ENSG00000015568	RGPD5	cyan	turquoise	firebrick4	royalblue	ivory	darkolivegreen
ENSG00000015592	STMN4	cyan	blue	orange	violet	magenta	aliceblue
ENSG00000015676	NUDCD3	cyan	blue	palevioletred3	sienna4	salmon	aliceblue
ENSG00000016391	CHDH	cyan	turquoise	lightsteelblue	thistle1	darkgrey	magenta2
ENSG00000016402	IL20RA	turquoise	turquoise	orange	darkseagreen3	turquoise	plum1
ENSG00000016602	CLCA4	darkgreen	midnightblue	darkolivegreen4	black	darkgrey	blue
ENSG00000016864	GLT8D1	turquoise	turquoise	floralwhite	darkred	ivory	grey60
ENSG00000017260	ATP2C1	cyan	purple	yellow	red	brown	lightsteelblue
ENSG00000017427	IGF1	turquoise	turquoise	turquoise	brown2	thistle1	aliceblue
ENSG00000017797	RALBP1	turquoise	blue	green	yellow	yellow	darkolivegreen2
ENSG00000018189	RUFY3	turquoise	blue	floralwhite	darkslateblue	turquoise	blue2
ENSG00000018236	CNTN1	turquoise	blue	green	darkseagreen3	blue	aliceblue
ENSG00000018280	SLC11A1	cyan	turquoise	lightyellow	darkolivegreen2	navajowhite1	chocolate3
ENSG00000018408	WWTR1	cyan	tan	darkviolet	lightpink3	salmon2	chocolate3
ENSG00000018510	AGPS	turquoise	blue	turquoise	black	orangered4	black
ENSG00000018625	ATP1A2	grey60	green	lightsteelblue	orangered3	antiquewhite4	plum3
ENSG00000018699	TTC27	turquoise	turquoise	turquoise	lightyellow	turquoise	blue
ENSG00000018869	ZNF582	turquoise	turquoise	turquoise	turquoise	antiquewhite2	chocolate3
ENSG00000019102	VSIG2	turquoise	green	orange	grey	royalblue	aliceblue
ENSG00000019144	PHLDB1	darkgreen	green	darkolivegreen4	darkturquoise	floralwhite	blue
ENSG00000019485	PRDM11	cyan	turquoise	yellow	green	brown	aliceblue
ENSG00000019505	SYT13	cyan	cyan	black	salmon2	salmon	black
ENSG00000019549	SNAI2	turquoise	turquoise	darkolivegreen	grey	red	aliceblue
ENSG00000019582	CD74	purple	brown	darkred	lightskyblue4	yellow2	lightcyan
ENSG00000019991	HGF	darkred	turquoise	lightyellow	lightblue4	coral1	chocolate3
ENSG00000019995	ZRANB1	cyan	blue	floralwhite	paleturquoise	darkturquoise	grey60
ENSG00000020129	NCDN	turquoise	turquoise	orange	darkmagenta	green	orangered3
ENSG00000020181	ADGRA2	darkturquoise	turquoise	darkslateblue	skyblue3	darkred	cyan
ENSG00000020256	ZFP64	turquoise	turquoise	orange	grey	green	brown
ENSG00000020426	MNAT1	turquoise	blue	lightsteelblue1	brown4	mediumpurple3	brown
ENSG00000020577	SAMD4A	cyan	turquoise	lightyellow	firebrick2	orangered3	chocolate3
ENSG00000020922	MRE11	cyan	brown	turquoise	brown	midnightblue	aliceblue
ENSG00000021300	PLEKHB1	darkgreen	turquoise	lightsteelblue	skyblue1	darkorange	blue
ENSG00000021355	SERPINB1	darkred	brown	lightyellow	firebrick2	blue	chocolate3
ENSG00000021461	CYP3A43	turquoise	cyan	turquoise	grey	grey	grey
ENSG00000021574	SPAST	turquoise	cyan	lightsteelblue1	orange	mediumpurple3	black
ENSG00000021645	NRXN3	green	magenta	orange	mediumpurple2	grey60	black
ENSG00000021762	OSBPL5	turquoise	brown	orange	grey	purple	cyan
ENSG00000021776	AQR	cyan	brown	green	red	cyan	brown
ENSG00000021826	CPS1	turquoise	turquoise	orange	grey	pink	black
ENSG00000022277	RTF2	turquoise	blue	maroon	magenta	turquoise	mistyrose
ENSG00000022355	GABRA1	cyan	blue	palevioletred3	pink4	salmon	aliceblue
ENSG00000022556	NLRP2	cyan	turquoise	floralwhite	grey	honeydew	aliceblue
ENSG00000022567	SLC45A4	darkturquoise	blue	yellowgreen	brown4	mediumpurple3	thistle2
ENSG00000022840	RNF10	turquoise	blue	orange	turquoise	honeydew1	orangered3
ENSG00000022976	ZNF839	turquoise	blue	turquoise	grey	lavenderblush3	royalblue
ENSG00000023041	ZDHHC6	cyan	brown	floralwhite	lightcyan1	steelblue	brown
ENSG00000023171	GRAMD1B	pink	magenta	orange	white	yellow	aliceblue
ENSG00000023191	RNH1	darkgreen	pink	darkolivegreen4	black	purple	blue
ENSG00000023228	NDUFS1	cyan	turquoise	yellow	white	yellow4	aliceblue
ENSG00000023287	RB1CC1	cyan	blue	yellow	green	coral	brown4
ENSG00000023318	ERP44	cyan	brown	floralwhite	orangered4	skyblue1	brown4
ENSG00000023330	ALAS1	cyan	pink	turquoise	coral1	lightpink4	brown
ENSG00000023445	BIRC3	turquoise	blue	lightyellow	steelblue	brown2	cyan
ENSG00000023516	AKAP11	green	cyan	orange	navajowhite2	darkturquoise	brown
ENSG00000023572	GLRX2	cyan	turquoise	floralwhite	plum2	purple	aliceblue
ENSG00000023608	SNAPC1	cyan	brown	orange	grey	red	grey60
ENSG00000023697	DERA	turquoise	darkred	orange	thistle3	darkgrey	blue
ENSG00000023734	STRAP	cyan	blue	floralwhite	darkviolet	brown	aliceblue
ENSG00000023892	DEF6	purple	turquoise	darkred	greenyellow	darkslateblue	lightcyan
ENSG00000023902	PLEKHO1	turquoise	magenta	orange	saddlebrown	plum3	royalblue
ENSG00000023909	GCLM	darkturquoise	green	darkolivegreen4	orange	steelblue	black
ENSG00000024048	UBR2	turquoise	brown	floralwhite	tan	brown	antiquewhite4
ENSG00000024422	EHD2	turquoise	brown	floralwhite	maroon	steelblue	brown
ENSG00000024526	DEPDC1	darkturquoise	brown	black	royalblue	darkred	brown
ENSG00000024862	CCDC28A	cyan	turquoise	floralwhite	darkslateblue	green	aliceblue
ENSG00000025039	RRAGD	turquoise	lightgreen	lightsteelblue1	lightcyan1	skyblue2	black
ENSG00000025156	HSF2	cyan	turquoise	floralwhite	darkslateblue	saddlebrown	tan3
ENSG00000025293	PHF20	turquoise	blue	lightsteelblue1	darkseagreen3	honeydew1	brown
ENSG00000025423	HSD17B6	turquoise	blue	orange	darkseagreen3	skyblue2	blueviolet
ENSG00000025434	NR1H3	turquoise	brown	turquoise	violet	midnightblue	darkseagreen4
ENSG00000025708	TYMP	darkred	brown	lightyellow	darkolivegreen2	midnightblue	chocolate3
ENSG00000025770	NCAPH2	cyan	turquoise	lightcyan	magenta	black	indianred2
ENSG00000025772	TOMM34	cyan	cyan	palevioletred3	darkorange2	blue3	plum1
ENSG00000025796	SEC63	green	blue	orange	turquoise	honeydew1	cyan
ENSG00000025800	KPNA6	green	blue	orange	coral	darkmagenta	thistle4
ENSG00000026025	VIM	cyan	turquoise	floralwhite	mediumpurple3	red	sienna2
ENSG00000026036	RTEL1-TNFRSF6B	turquoise	turquoise	turquoise	grey	black	brown
ENSG00000026103	FAS	darkred	turquoise	yellow	mediumpurple4	coral1	chocolate3
ENSG00000026297	RNASET2	purple	turquoise	darkred	greenyellow	lightpink4	lightcyan
ENSG00000026508	CD44	cyan	midnightblue	lightyellow	lightpink3	navajowhite2	chocolate3
ENSG00000026559	KCNG1	cyan	magenta	floralwhite	steelblue	purple	aliceblue
ENSG00000026652	AGPAT4	turquoise	turquoise	darkolivegreen4	antiquewhite4	darkmagenta	blue
ENSG00000026751	SLAMF7	darkturquoise	brown	green	mediumorchid	deeppink	brown
ENSG00000026950	BTN3A1	green	blue	thistle	yellowgreen	midnightblue	tan4
ENSG00000027001	MIPEP	turquoise	cyan	turquoise	grey	darkturquoise	aliceblue
ENSG00000027075	PRKCH	green	blue	yellow	lightcoral	steelblue	skyblue4
ENSG00000027697	IFNGR1	purple	blue	darkred	greenyellow	brown2	lightcyan
ENSG00000027847	B4GALT7	cyan	turquoise	floralwhite	violet	blue	aliceblue
ENSG00000028116	VRK2	darkgreen	blue	darkolivegreen4	lightpink2	darkorange	blue
ENSG00000028137	TNFRSF1B	darkred	green	lightyellow	greenyellow	lightskyblue4	chocolate3
ENSG00000028203	VEZT	cyan	blue	lightcyan	lightsteelblue1	brown4	aliceblue
ENSG00000028277	POU2F2	cyan	turquoise	lightyellow	darkolivegreen2	navajowhite1	chocolate3
ENSG00000028310	BRD9	turquoise	blue	orange	indianred4	palevioletred2	brown
ENSG00000028528	SNX1	cyan	brown	darkolivegreen4	sienna3	thistle	blue
ENSG00000028839	TBPL1	cyan	blue	floralwhite	magenta	grey60	aliceblue
ENSG00000029153	ARNTL2	cyan	blue	black	violet	darkturquoise	aliceblue
ENSG00000029363	BCLAF1	cyan	blue	lightsteelblue1	darkgreen	yellow	indianred2
ENSG00000029364	SLC39A9	turquoise	blue	floralwhite	brown	lightcyan1	aliceblue
ENSG00000029534	ANK1	cyan	blue	yellow	white	magenta	cyan
ENSG00000029639	TFB1M	cyan	turquoise	floralwhite	grey	slateblue	brown
ENSG00000029725	RABEP1	turquoise	turquoise	turquoise	yellow	lightcyan1	royalblue
ENSG00000030066	NUP160	cyan	turquoise	palevioletred3	darkgreen	grey60	aliceblue
ENSG00000030110	BAK1	turquoise	green	darkolivegreen	cyan	purple	darkolivegreen
ENSG00000030304	MUSK	darkgreen	blue	darkolivegreen4	bisque4	floralwhite	blue
ENSG00000030419	IKZF2	cyan	green	floralwhite	maroon	brown2	palevioletred
ENSG00000030582	GRN	cyan	magenta	lightsteelblue1	red	lightyellow	brown4
ENSG00000031003	FAM13B	darkturquoise	blue	black	paleturquoise	brown	cyan
ENSG00000031081	ARHGAP31	grey60	green	lightsteelblue	plum3	midnightblue	plum3
ENSG00000031691	CENPQ	turquoise	brown	orange	black	lightgreen	cyan
ENSG00000031698	SARS1	turquoise	brown	floralwhite	lightgreen	blue2	plum1
ENSG00000031823	RANBP3	darkturquoise	blue	darkolivegreen	darkseagreen4	ivory	yellow3
ENSG00000032219	ARID4A	turquoise	brown	orange	yellow	yellow	palevioletred3
ENSG00000032389	EIPR1	turquoise	turquoise	floralwhite	violet	blue	aliceblue
ENSG00000032444	PNPLA6	turquoise	cyan	orange	skyblue3	lightgreen	indianred4
ENSG00000032742	IFT88	darkgreen	turquoise	orange	grey	green	blue
ENSG00000033011	ALG1	turquoise	brown	lightcyan	grey	yellow	aliceblue
ENSG00000033030	ZCCHC8	turquoise	brown	lightcyan	tan	green4	cyan
ENSG00000033050	ABCF2	cyan	blue	floralwhite	cyan	turquoise	plum1
ENSG00000033100	CHPF2	turquoise	blue	turquoise	grey	darkred	cyan
ENSG00000033122	LRRC7	turquoise	brown	turquoise	firebrick4	green	brown
ENSG00000033170	FUT8	darkgreen	turquoise	yellow	brown4	mediumpurple3	blue
ENSG00000033178	UBA6	turquoise	blue	yellow	darkgreen	firebrick2	black
ENSG00000033327	GAB2	cyan	blue	salmon2	skyblue1	darkorange	indianred2
ENSG00000033627	ATP6V0A1	green	blue	orange	red	turquoise	blue2
ENSG00000033800	PIAS1	green	blue	orange	firebrick4	skyblue	cyan
ENSG00000033867	SLC4A7	turquoise	blue	floralwhite	plum2	magenta	aliceblue
ENSG00000034053	APBA2	cyan	magenta	palevioletred3	skyblue3	skyblue	plum1
ENSG00000034152	MAP2K3	darkturquoise	cyan	lightyellow	powderblue	antiquewhite2	chocolate3
ENSG00000034239	EFCAB1	grey	turquoise	yellow	grey	purple	brown
ENSG00000034510	TMSB10	turquoise	blue	floralwhite	magenta4	thistle	black
ENSG00000034533	ASTE1	pink	turquoise	orange	pink	lightcyan1	darkred
ENSG00000034677	RNF19A	turquoise	green	blue2	indianred3	salmon2	chocolate3
ENSG00000034693	PEX3	turquoise	blue	turquoise	brown4	orangered4	coral3
ENSG00000034713	GABARAPL2	cyan	blue	lightsteelblue1	honeydew1	white	cyan
ENSG00000035115	SH3YL1	turquoise	brown	turquoise	darkviolet	midnightblue	magenta
ENSG00000035141	FAM136A	turquoise	brown	turquoise	turquoise	turquoise	brown4
ENSG00000035403	VCL	turquoise	darkgreen	lightsteelblue1	navajowhite3	sienna3	brown
ENSG00000035499	DEPDC1B	turquoise	blue	orange	grey	darkred	black
ENSG00000035664	DAPK2	darkgreen	turquoise	darkolivegreen4	darkturquoise	white	blue
ENSG00000035681	NSMAF	turquoise	purple	orange	brown	saddlebrown	black
ENSG00000035687	ADSS2	turquoise	blue	floralwhite	mediumpurple4	lightcyan	grey60
ENSG00000035862	TIMP2	darkturquoise	magenta	orange	steelblue	lightcyan	brown
ENSG00000035928	RFC1	turquoise	blue	yellow	yellow	cyan	blue
ENSG00000036054	TBC1D23	turquoise	blue	turquoise	pink	coral2	tan
ENSG00000036257	CUL3	cyan	brown	yellow	red	brown	black
ENSG00000036448	MYOM2	cyan	magenta	yellow	grey	green	brown
ENSG00000036530	CYP46A1	turquoise	lightgreen	turquoise	pink	black	tomato2
ENSG00000036549	ZZZ3	darkgreen	cyan	orange	paleturquoise	skyblue	cyan
ENSG00000036672	USP2	turquoise	magenta	orange	magenta2	skyblue	cyan
ENSG00000036828	CASR	turquoise	turquoise	turquoise	blue	pink	bisque4
ENSG00000037042	TUBG2	pink	blue	orange	firebrick3	lightcyan1	blue2
ENSG00000037241	RPL26L1	turquoise	blue	turquoise	darkseagreen4	turquoise	darkolivegreen
ENSG00000037280	FLT4	turquoise	turquoise	yellow	lavenderblush1	darkred	blue
ENSG00000037474	NSUN2	turquoise	blue	lightsteelblue1	brown	yellow3	black
ENSG00000037637	FBXO42	darkgreen	turquoise	yellow	salmon	darkturquoise	aliceblue
ENSG00000037749	MFAP3	turquoise	turquoise	lightsteelblue1	firebrick3	lightgreen	black
ENSG00000037757	MRI1	darkturquoise	brown	black	grey	brown	cyan
ENSG00000037897	METTL1	turquoise	turquoise	turquoise	turquoise	white	darkred
ENSG00000038002	AGA	turquoise	brown	turquoise	black	darkgrey	blue
ENSG00000038210	PI4K2B	turquoise	turquoise	lightsteelblue1	orange	blue	black
ENSG00000038219	BOD1L1	turquoise	brown	lightsteelblue1	yellow	yellow	indianred2
ENSG00000038274	MAT2B	cyan	blue	floralwhite	brown	brown4	darkolivegreen
ENSG00000038295	TLL1	turquoise	turquoise	floralwhite	floralwhite	maroon	blue
ENSG00000038358	EDC4	turquoise	magenta	orange	red	blue	aliceblue
ENSG00000038382	TRIO	turquoise	turquoise	turquoise	mediumpurple2	grey60	brown
ENSG00000038427	VCAN	cyan	green	floralwhite	darkseagreen2	darkolivegreen4	blue
ENSG00000038532	CLEC16A	turquoise	blue	floralwhite	mediumpurple2	darkmagenta	lavenderblush1
ENSG00000038945	MSR1	purple	turquoise	lightyellow	lightskyblue4	lightskyblue4	lightcyan
ENSG00000039068	CDH1	darkgreen	turquoise	darkolivegreen4	darkturquoise	red	blue
ENSG00000039123	MTREX	turquoise	blue	maroon	coral1	yellow	mistyrose
ENSG00000039139	DNAH5	cyan	turquoise	lightcyan	white	steelblue	aliceblue
ENSG00000039319	ZFYVE16	cyan	blue	floralwhite	darkturquoise	black	blue
ENSG00000039523	RIPOR1	turquoise	green	orange	lightgreen	royalblue	navajowhite1
ENSG00000039560	RAI14	green	turquoise	yellow	skyblue1	darkorange	antiquewhite1
ENSG00000039650	PNKP	cyan	turquoise	floralwhite	grey	orangered4	cyan
ENSG00000039987	BEST2	darkturquoise	turquoise	grey60	grey	steelblue	brown
ENSG00000040199	PHLPP2	green	turquoise	orange	red	green	blue
ENSG00000040275	SPDL1	cyan	blue	darkolivegreen	turquoise	darkorange	aliceblue
ENSG00000040341	STAU2	cyan	turquoise	black	white	darkturquoise	brown4
ENSG00000040487	SLC66A1	cyan	blue	green	cyan	orangered4	yellowgreen
ENSG00000040531	CTNS	cyan	blue	yellow	green	darkslateblue	blue
ENSG00000040608	RTN4R	cyan	blue	yellow	saddlebrown	saddlebrown	cyan
ENSG00000040633	PHF23	turquoise	turquoise	turquoise	darkmagenta	turquoise	magenta
ENSG00000040731	CDH10	cyan	magenta	yellow	darkslateblue	salmon	brown
ENSG00000040933	INPP4A	lightcyan	blue	black	yellow3	lightyellow	black
ENSG00000041353	RAB27B	cyan	brown	black	steelblue	maroon	black
ENSG00000041357	PSMA4	turquoise	blue	floralwhite	magenta4	brown	orangered3
ENSG00000041515	MYO16	cyan	magenta	yellow	steelblue	magenta	aliceblue
ENSG00000041802	LSG1	turquoise	brown	turquoise	tan	brown	cyan
ENSG00000041880	PARP3	darkturquoise	blue	darkolivegreen	grey	black	darkolivegreen
ENSG00000041982	TNC	darkgreen	midnightblue	black	lightpink3	salmon2	blue
ENSG00000041988	THAP3	turquoise	brown	turquoise	grey	orangered4	black
ENSG00000042062	RIPOR3	darkturquoise	turquoise	yellow	brown	mistyrose	blue
ENSG00000042088	TDP1	cyan	blue	lightcyan	green	green	black
ENSG00000042286	AIFM2	green	turquoise	black	grey	white	aliceblue
ENSG00000042304	C2orf83	turquoise	blue	green	grey	violet	black
ENSG00000042317	SPATA7	turquoise	blue	turquoise	grey	green	darkolivegreen
ENSG00000042429	MED17	turquoise	blue	turquoise	coral1	blue	aliceblue
ENSG00000042445	RETSAT	turquoise	cyan	orange	darkseagreen3	blue	blue
ENSG00000042493	CAPG	purple	green	darkred	mediumpurple4	lightcoral	lightcyan
ENSG00000042753	AP2S1	cyan	blue	floralwhite	darkseagreen4	ivory	aliceblue
ENSG00000042781	USH2A	cyan	turquoise	green	white	grey60	brown
ENSG00000042980	ADAM28	purple	magenta	darkred	greenyellow	darkslateblue	lightcyan
ENSG00000043039	BARX2	turquoise	turquoise	green	grey	pink	brown
ENSG00000043093	DCUN1D1	darkturquoise	blue	palevioletred3	orange	green	brown
ENSG00000043143	JADE2	turquoise	magenta	orange	yellow4	midnightblue	brown
ENSG00000043355	ZIC2	grey60	turquoise	lightsteelblue	plum3	red	plum3
ENSG00000043462	LCP2	purple	brown	lightyellow	darkolivegreen2	navajowhite1	lightcyan
ENSG00000043514	TRIT1	turquoise	cyan	floralwhite	darkmagenta	midnightblue	aliceblue
ENSG00000043591	ADRB1	cyan	lightgreen	black	salmon	greenyellow	brown4
ENSG00000044090	CUL7	turquoise	turquoise	yellow	lightyellow	white	blue
ENSG00000044115	CTNNA1	darkgreen	cyan	yellow	black	magenta	blue
ENSG00000044459	CNTLN	cyan	brown	yellow	yellow	brown	aliceblue
ENSG00000044524	EPHA3	cyan	brown	floralwhite	royalblue	skyblue3	aliceblue
ENSG00000044574	HSPA5	turquoise	brown	lightcyan	orangered4	skyblue1	magenta
ENSG00000046604	DSG2	turquoise	turquoise	skyblue1	mediumpurple3	red	plum
ENSG00000046889	PREX2	grey60	blue	lightsteelblue	darkseagreen3	coral1	plum3
ENSG00000047056	WDR37	green	magenta	orange	blueviolet	lightgreen	royalblue
ENSG00000047188	YTHDC2	turquoise	blue	orange	red	cyan	royalblue
ENSG00000047249	ATP6V1H	cyan	blue	floralwhite	grey60	midnightblue	grey60
ENSG00000047315	POLR2B	turquoise	blue	floralwhite	antiquewhite2	brown	aliceblue
ENSG00000047346	FAM214A	turquoise	brown	floralwhite	lightsteelblue1	firebrick4	brown
ENSG00000047365	ARAP2	cyan	brown	palevioletred3	black	cyan	blue
ENSG00000047410	TPR	cyan	pink	black	yellow	yellow	indianred2
ENSG00000047457	CP	cyan	green	lightyellow	lightcoral	steelblue	chocolate3
ENSG00000047578	KATNIP	cyan	blue	floralwhite	grey	lightcyan1	black
ENSG00000047579	DTNBP1	cyan	turquoise	grey60	magenta4	brown	brown
ENSG00000047617	ANO2	pink	turquoise	yellow	lightcoral	steelblue	chocolate3
ENSG00000047621	C12orf4	cyan	turquoise	floralwhite	darkseagreen3	brown	aliceblue
ENSG00000047662	FAM184B	turquoise	turquoise	floralwhite	grey	saddlebrown	cyan
ENSG00000047849	MAP4	turquoise	blue	lightsteelblue1	skyblue1	darkorange	black
ENSG00000047932	GOPC	cyan	blue	floralwhite	violet	brown4	aliceblue
ENSG00000047936	ROS1	darkturquoise	magenta	orange	honeydew	green	aliceblue
ENSG00000048028	USP28	turquoise	cyan	orange	turquoise	brown	magenta
ENSG00000048052	HDAC9	cyan	blue	floralwhite	skyblue4	grey60	aliceblue
ENSG00000048140	TSPAN17	cyan	magenta	black	firebrick3	steelblue	aliceblue
ENSG00000048162	NOP16	turquoise	turquoise	turquoise	lightcyan1	brown	brown
ENSG00000048342	CC2D2A	turquoise	turquoise	floralwhite	grey	darkred	black
ENSG00000048392	RRM2B	turquoise	blue	floralwhite	navajowhite2	paleturquoise	black
ENSG00000048405	ZNF800	cyan	blue	floralwhite	yellow	yellow	aliceblue
ENSG00000048471	SNX29	darkgreen	green	darkolivegreen4	grey	darkorange	blue
ENSG00000048540	LMO3	cyan	magenta	black	salmon2	salmon	aliceblue
ENSG00000048544	MRPS10	turquoise	blue	floralwhite	grey	red	brown4
ENSG00000048649	RSF1	turquoise	tan	darkolivegreen	yellow	yellow	palevioletred3
ENSG00000048707	VPS13D	turquoise	turquoise	turquoise	darkgreen	darkmagenta	coral
ENSG00000048740	CELF2	turquoise	blue	turquoise	green	green	brown
ENSG00000048828	FAM120A	cyan	turquoise	floralwhite	mediumpurple2	salmon	grey60
ENSG00000048991	R3HDM1	turquoise	turquoise	turquoise	lightgreen	green	black
ENSG00000049089	COL9A2	darkgreen	green	darkolivegreen4	black	darkorange	blue
ENSG00000049130	KITLG	cyan	brown	floralwhite	skyblue2	skyblue	black
ENSG00000049167	ERCC8	turquoise	turquoise	turquoise	lightslateblue	antiquewhite2	darkolivegreen
ENSG00000049192	ADAMTS6	turquoise	blue	turquoise	grey	thistle1	blue
ENSG00000049239	H6PD	cyan	brown	floralwhite	grey	turquoise	magenta
ENSG00000049245	VAMP3	cyan	turquoise	darkolivegreen4	black	mediumpurple	blue
ENSG00000049246	PER3	turquoise	brown	floralwhite	magenta2	saddlebrown	blue2
ENSG00000049249	TNFRSF9	turquoise	turquoise	grey60	blue4	pink	mediumpurple4
ENSG00000049283	EPN3	turquoise	brown	orange	lightcyan	darkolivegreen	aliceblue
ENSG00000049323	LTBP1	turquoise	turquoise	yellow	lightpink3	salmon2	brown1
ENSG00000049449	RCN1	turquoise	blue	orange	brown2	maroon	brown4
ENSG00000049540	ELN	cyan	turquoise	darkolivegreen4	antiquewhite1	sienna3	blue
ENSG00000049541	RFC2	turquoise	turquoise	turquoise	turquoise	sienna3	brown
ENSG00000049618	ARID1B	turquoise	turquoise	turquoise	orange	green	aliceblue
ENSG00000049656	CLPTM1L	turquoise	brown	lightsteelblue1	indianred4	skyblue1	orangered3
ENSG00000049759	NEDD4L	green	magenta	orange	blue2	green	brown
ENSG00000049860	HEXB	turquoise	blue	floralwhite	ivory	blue2	aliceblue
ENSG00000049883	PTCD2	green	blue	yellow	saddlebrown	darkturquoise	chocolate3
ENSG00000050130	JKAMP	turquoise	blue	turquoise	royalblue	black	aliceblue
ENSG00000050165	DKK3	turquoise	turquoise	floralwhite	green	turquoise	grey60
ENSG00000050344	NFE2L3	turquoise	brown	grey60	darkred	indianred4	cyan
ENSG00000050393	MCUR1	cyan	green	darkolivegreen	yellow	lightcyan	royalblue
ENSG00000050405	LIMA1	green	brown	yellow	darkseagreen2	darkolivegreen4	antiquewhite1
ENSG00000050426	LETMD1	cyan	magenta	floralwhite	lightgreen	blue2	darkolivegreen
ENSG00000050438	SLC4A8	green	brown	orange	maroon	green	darkolivegreen
ENSG00000050555	LAMC3	turquoise	turquoise	orange	mediumpurple3	coral4	plum
ENSG00000050628	PTGER3	cyan	brown	floralwhite	steelblue	darkolivegreen	aliceblue
ENSG00000050730	TNIP3	turquoise	turquoise	turquoise	salmon4	royalblue	aliceblue
ENSG00000050748	MAPK9	cyan	blue	black	plum2	bisque4	aliceblue
ENSG00000050767	COL23A1	cyan	turquoise	floralwhite	grey	black	aliceblue
ENSG00000050820	BCAR1	turquoise	brown	turquoise	orangered3	lightgreen	blue
ENSG00000051009	FAM160A2	cyan	turquoise	palevioletred3	darkmagenta	ivory	orangered3
ENSG00000051108	HERPUD1	darkturquoise	purple	lightyellow	coral3	lightpink4	brown
ENSG00000051128	HOMER3	darkgreen	green	yellow	darkorange	lightgreen	aliceblue
ENSG00000051180	RAD51	turquoise	turquoise	turquoise	grey	lavenderblush3	aliceblue
ENSG00000051341	POLQ	turquoise	blue	turquoise	grey	white	brown
ENSG00000051382	PIK3CB	lightcyan	blue	black	lightsteelblue1	green	black
ENSG00000051523	CYBA	purple	cyan	lightyellow	powderblue	antiquewhite2	lightcyan
ENSG00000051596	THOC3	cyan	blue	floralwhite	blue	lightsteelblue1	aliceblue
ENSG00000051620	HEBP2	cyan	turquoise	yellow	mediumpurple4	yellowgreen	chocolate3
ENSG00000051825	MPHOSPH9	cyan	blue	plum3	thistle2	cyan	thistle2
ENSG00000052126	PLEKHA5	turquoise	blue	turquoise	blue	green	aliceblue
ENSG00000052344	PRSS8	darkturquoise	brown	grey60	grey	plum1	brown
ENSG00000052723	SIKE1	darkturquoise	turquoise	green	darkviolet	yellow	brown
ENSG00000052749	RRP12	darkgreen	blue	yellow	blueviolet	greenyellow	brown
ENSG00000052795	FNIP2	green	magenta	yellow	plum2	brown	firebrick3
ENSG00000052802	MSMO1	turquoise	blue	darkolivegreen	yellow4	lightcyan	deeppink2
ENSG00000052841	TTC17	turquoise	green	lightsteelblue1	antiquewhite2	cyan	darkolivegreen2
ENSG00000052850	ALX4	turquoise	brown	green	mediumpurple3	red	blue
ENSG00000053108	FSTL4	pink	magenta	orange	honeydew	royalblue	indianred4
ENSG00000053254	FOXN3	cyan	turquoise	floralwhite	navajowhite2	steelblue	brown
ENSG00000053328	METTL24	turquoise	blue	turquoise	grey	darkgreen	brown
ENSG00000053371	AKR7A2	turquoise	cyan	turquoise	ivory	yellowgreen	brown4
ENSG00000053372	MRTO4	turquoise	cyan	floralwhite	grey	grey	antiquewhite4
ENSG00000053438	NNAT	cyan	turquoise	plum1	lightcyan	grey60	aliceblue
ENSG00000053501	USE1	turquoise	brown	turquoise	plum1	turquoise	darkolivegreen
ENSG00000053524	MCF2L2	turquoise	blue	floralwhite	yellow	coral	black
ENSG00000053702	NRIP2	cyan	turquoise	floralwhite	darkorange	antiquewhite4	aliceblue
ENSG00000053747	LAMA3	turquoise	turquoise	lightsteelblue1	turquoise	darkred	brown
ENSG00000053770	AP5M1	turquoise	turquoise	green	paleturquoise	green	cyan
ENSG00000053900	ANAPC4	turquoise	lightyellow	yellow	darkgreen	magenta	orangered4
ENSG00000054116	TRAPPC3	turquoise	blue	floralwhite	coral1	tan	grey60
ENSG00000054118	THRAP3	turquoise	blue	violet	magenta	ivory	indianred2
ENSG00000054148	PHPT1	turquoise	blue	green	coral1	coral2	cyan
ENSG00000054179	ENTPD2	cyan	green	lightsteelblue	mediumpurple1	navajowhite2	magenta2
ENSG00000054219	LY75	turquoise	brown	darkred	greenyellow	lightcoral	lightcyan
ENSG00000054267	ARID4B	cyan	blue	floralwhite	yellow	yellow	palevioletred3
ENSG00000054277	OPN3	cyan	blue	floralwhite	skyblue4	skyblue	aliceblue
ENSG00000054282	SDCCAG8	turquoise	blue	yellowgreen	yellow	yellow	palevioletred3
ENSG00000054356	PTPRN	pink	magenta	orange	green	salmon	orangered3
ENSG00000054392	HHAT	turquoise	turquoise	floralwhite	white	salmon	aliceblue
ENSG00000054523	KIF1B	turquoise	turquoise	orange	red	bisque4	aliceblue
ENSG00000054598	FOXC1	turquoise	turquoise	skyblue1	mediumpurple3	red	plum
ENSG00000054611	TBC1D22A	turquoise	blue	orange	sienna3	sienna3	yellow3
ENSG00000054654	SYNE2	cyan	brown	floralwhite	cornflowerblue	mistyrose	slateblue1
ENSG00000054690	PLEKHH1	darkgreen	darkred	darkolivegreen4	darkturquoise	floralwhite	blue
ENSG00000054793	ATP9A	green	pink	orange	blueviolet	lightyellow	cyan
ENSG00000054803	CBLN4	cyan	blue	floralwhite	firebrick4	skyblue3	black
ENSG00000054965	FAM168A	turquoise	green	turquoise	darkmagenta	orange	brown
ENSG00000054967	RELT	turquoise	turquoise	lightyellow	coral3	indianred4	chocolate3
ENSG00000054983	GALC	turquoise	green	orange	brown4	darkorange	blue
ENSG00000055044	NOP58	cyan	brown	violet	yellow	yellow	palevioletred3
ENSG00000055070	SZRD1	cyan	blue	black	turquoise	darkred	blue2
ENSG00000055118	KCNH2	darkgreen	turquoise	orange	darkolivegreen	yellowgreen	lightpink4
ENSG00000055130	CUL1	cyan	brown	floralwhite	plum2	brown	aliceblue
ENSG00000055147	FAM114A2	turquoise	turquoise	turquoise	grey	brown	aliceblue
ENSG00000055163	CYFIP2	green	turquoise	orange	blueviolet	lightyellow	orangered3
ENSG00000055208	TAB2	cyan	blue	darkmagenta	lightsteelblue1	darkgrey	aliceblue
ENSG00000055211	GINM1	cyan	blue	yellow	sienna3	blue	brown
ENSG00000055332	EIF2AK2	turquoise	greenyellow	turquoise	yellowgreen	midnightblue	cyan
ENSG00000055483	USP36	turquoise	blue	floralwhite	salmon	greenyellow	brown4
ENSG00000055609	KMT2C	cyan	brown	floralwhite	red	cyan	brown2
ENSG00000055732	MCOLN3	turquoise	brown	orange	grey	grey60	thistle4
ENSG00000055813	CCDC85A	cyan	magenta	floralwhite	plum4	plum1	cyan
ENSG00000055917	PUM2	turquoise	blue	orange	red	honeydew1	antiquewhite4
ENSG00000055950	MRPL43	turquoise	blue	turquoise	cyan	lightpink4	brown
ENSG00000055955	ITIH4	turquoise	brown	turquoise	grey	navajowhite2	aliceblue
ENSG00000056050	HPF1	turquoise	blue	floralwhite	sienna3	green	antiquewhite4
ENSG00000056097	ZFR	turquoise	magenta	orange	darkseagreen4	lightyellow	orangered4
ENSG00000056291	NPFFR2	turquoise	cyan	turquoise	salmon4	skyblue3	aliceblue
ENSG00000056487	PHF21B	darkturquoise	cyan	orange	palevioletred3	red	blue
ENSG00000056558	TRAF1	darkgreen	turquoise	darkolivegreen4	darkturquoise	green	blue
ENSG00000056586	RC3H2	darkturquoise	magenta	orange	paleturquoise	lightcyan1	brown
ENSG00000056736	IL17RB	cyan	cyan	floralwhite	thistle1	skyblue2	orangered4
ENSG00000056972	TRAF3IP2	cyan	turquoise	floralwhite	lightsteelblue	lightcyan	chocolate3
ENSG00000057019	DCBLD2	green	turquoise	black	darkgrey	blue	aliceblue
ENSG00000057252	SOAT1	cyan	green	lightyellow	yellow	turquoise	lightcyan
ENSG00000057294	PKP2	cyan	turquoise	floralwhite	mediumpurple3	red	aliceblue
ENSG00000057468	MSH4	cyan	brown	lightcyan	grey	red	magenta
ENSG00000057593	F7	cyan	turquoise	lightcyan	grey	lightyellow	aliceblue
ENSG00000057608	GDI2	turquoise	blue	orange	honeydew1	blue2	cyan
ENSG00000057657	PRDM1	turquoise	turquoise	turquoise	grey60	lightskyblue4	antiquewhite1
ENSG00000057663	ATG5	turquoise	blue	lightsteelblue1	lavenderblush2	brown	black
ENSG00000057704	TMCC3	darkgreen	turquoise	darkolivegreen4	black	steelblue	blue
ENSG00000057757	PITHD1	cyan	cyan	floralwhite	darkslateblue	yellowgreen	grey60
ENSG00000057935	MTA3	pink	brown	orange	brown	darkmagenta	cyan
ENSG00000058056	USP13	cyan	brown	black	coral	lightsteelblue1	magenta
ENSG00000058063	ATP11B	cyan	blue	black	plum2	cyan	cyan
ENSG00000058085	LAMC2	darkturquoise	turquoise	lightyellow	grey	blue	blue
ENSG00000058091	CDK14	cyan	turquoise	floralwhite	pink4	grey60	brown4
ENSG00000058262	SEC61A1	cyan	turquoise	darkviolet	mediumpurple4	darkgrey	brown4
ENSG00000058272	PPP1R12A	cyan	tan	darkolivegreen4	yellow	yellow	plum1
ENSG00000058335	RASGRF1	green	magenta	orange	skyblue4	lightcyan1	aliceblue
ENSG00000058404	CAMK2B	cyan	blue	yellow	thistle	darkturquoise	aliceblue
ENSG00000058453	CROCC	green	blue	black	grey	saddlebrown	brown
ENSG00000058600	POLR3E	cyan	turquoise	lightcyan	darkolivegreen	palevioletred2	plum1
ENSG00000058668	ATP2B4	green	blue	orange	steelblue	magenta	brown
ENSG00000058673	ZC3H11A	turquoise	turquoise	lightcyan	royalblue	skyblue1	orangered4
ENSG00000058729	RIOK2	turquoise	blue	turquoise	pink	salmon	tan
ENSG00000058799	YIPF1	turquoise	brown	turquoise	tan	turquoise	aliceblue
ENSG00000058804	NDC1	turquoise	blue	lightsteelblue1	magenta	salmon	black
ENSG00000058866	DGKG	cyan	blue	floralwhite	salmon4	skyblue3	palevioletred
ENSG00000059122	FLYWCH1	darkturquoise	turquoise	floralwhite	skyblue3	plum1	brown
ENSG00000059145	UNKL	turquoise	turquoise	turquoise	lightcyan	brown	brown
ENSG00000059377	TBXAS1	purple	turquoise	darkred	greenyellow	lightcoral	lightcyan
ENSG00000059378	PARP12	turquoise	turquoise	thistle	yellowgreen	midnightblue	tan4
ENSG00000059573	ALDH18A1	turquoise	green	turquoise	mediumpurple4	green	blue
ENSG00000059588	TARBP1	turquoise	purple	lavenderblush3	darkgreen	blue	magenta
ENSG00000059691	GATB	cyan	turquoise	floralwhite	magenta	green	aliceblue
ENSG00000059728	MXD1	turquoise	purple	lightsteelblue1	tan	indianred4	brown
ENSG00000059758	CDK17	turquoise	cyan	lightsteelblue1	royalblue	green	black
ENSG00000059769	DNAJC25	turquoise	turquoise	floralwhite	grey	blue	brown4
ENSG00000059804	SLC2A3	cyan	magenta	floralwhite	orangered1	lightpink4	chocolate3
ENSG00000059915	PSD	turquoise	blue	turquoise	green	palevioletred3	cyan
ENSG00000060069	CTDP1	turquoise	turquoise	green	turquoise	tan	plum1
ENSG00000060138	YBX3	cyan	blue	lightyellow	orangered1	magenta4	chocolate3
ENSG00000060140	STYK1	cyan	brown	floralwhite	salmon2	magenta	aliceblue
ENSG00000060237	WNK1	turquoise	magenta	lightsteelblue1	skyblue1	darkorange	brown2
ENSG00000060339	CCAR1	cyan	blue	floralwhite	yellow	yellow	lavenderblush1
ENSG00000060491	OGFR	turquoise	turquoise	turquoise	grey	yellow	plum1
ENSG00000060558	GNA15	turquoise	turquoise	turquoise	grey	palevioletred3	blue
ENSG00000060642	PIGV	turquoise	turquoise	turquoise	grey	white	magenta
ENSG00000060656	PTPRU	pink	cyan	orange	paleturquoise	skyblue	orangered3
ENSG00000060688	SNRNP40	turquoise	turquoise	turquoise	lightcyan1	lightcyan	brown
ENSG00000060709	RIMBP2	green	magenta	orange	green	magenta	brown
ENSG00000060718	COL11A1	darkturquoise	turquoise	lightsteelblue1	darkseagreen2	red	cyan
ENSG00000060749	QSER1	cyan	turquoise	floralwhite	turquoise	darkturquoise	grey60
ENSG00000060762	MPC1	turquoise	blue	turquoise	orange	ivory	blue
ENSG00000060971	ACAA1	turquoise	blue	green	sienna3	turquoise	yellowgreen
ENSG00000060982	BCAT1	cyan	green	floralwhite	navajowhite	magenta	black
ENSG00000061273	HDAC7	cyan	turquoise	floralwhite	darkturquoise	plum2	brown
ENSG00000061337	LZTS1	pink	blue	orange	green	orange	cyan
ENSG00000061455	PRDM6	grey	brown	skyblue1	mediumpurple3	red	grey
ENSG00000061656	SPAG4	turquoise	turquoise	orange	orangered	lightpink4	aliceblue
ENSG00000061676	NCKAP1	cyan	turquoise	floralwhite	plum2	salmon	blue
ENSG00000061794	MRPS35	turquoise	blue	turquoise	brown4	mediumpurple3	brown4
ENSG00000061918	GUCY1B1	cyan	blue	palevioletred3	darkslateblue	salmon	aliceblue
ENSG00000061936	SFSWAP	turquoise	green	floralwhite	darkturquoise	darkorange2	blue
ENSG00000061938	TNK2	turquoise	blue	turquoise	magenta3	palevioletred3	cyan
ENSG00000061987	MON2	turquoise	purple	turquoise	darkgreen	cyan	blue
ENSG00000062038	CDH3	turquoise	blue	floralwhite	grey	lightslateblue	blue
ENSG00000062194	GPBP1	turquoise	pink	orange	tan	brown	black
ENSG00000062282	DGAT2	cyan	magenta	floralwhite	lightcyan	skyblue	aliceblue
ENSG00000062370	ZNF112	darkturquoise	brown	orange	darkgreen	green	brown
ENSG00000062485	CS	green	green	orange	firebrick3	lightcyan1	blue2
ENSG00000062524	LTK	cyan	turquoise	darkolivegreen4	grey	magenta	blue
ENSG00000062582	MRPS24	turquoise	green	darkolivegreen	honeydew1	brown4	darkolivegreen
ENSG00000062598	ELMO2	pink	magenta	orange	turquoise	coral	black
ENSG00000062650	WAPL	cyan	blue	yellow	thistle2	yellow	aliceblue
ENSG00000062716	VMP1	turquoise	blue	orangered4	brown4	magenta4	chocolate3
ENSG00000062725	APPBP2	turquoise	blue	lightsteelblue1	brown	antiquewhite4	black
ENSG00000062822	POLD1	turquoise	turquoise	turquoise	skyblue3	grey60	chocolate3
ENSG00000063015	SEZ6	green	brown	orange	lightcyan	thistle1	aliceblue
ENSG00000063046	EIF4B	turquoise	turquoise	maroon	green	blue2	darkolivegreen2
ENSG00000063127	SLC6A16	cyan	blue	floralwhite	grey	mediumpurple	blue2
ENSG00000063169	BICRA	turquoise	turquoise	floralwhite	indianred4	purple	lightpink4
ENSG00000063176	SPHK2	cyan	blue	darkslateblue	magenta3	palevioletred3	aliceblue
ENSG00000063177	RPL18	royalblue	blue	orangered4	plum1	darkgreen	coral4
ENSG00000063180	CA11	cyan	blue	floralwhite	plum4	palevioletred3	aliceblue
ENSG00000063241	ISOC2	turquoise	blue	turquoise	darkolivegreen4	turquoise	darkseagreen4
ENSG00000063244	U2AF2	darkturquoise	brown	green	lightcyan1	darkgreen	brown
ENSG00000063245	EPN1	turquoise	blue	orange	lightgreen	lightyellow	navajowhite1
ENSG00000063322	MED29	cyan	blue	floralwhite	darkred	yellow	magenta
ENSG00000063438	AHRR	cyan	magenta	darkolivegreen4	grey	thistle2	aliceblue
ENSG00000063660	GPC1	turquoise	blue	turquoise	darkolivegreen	coral2	cyan
ENSG00000063761	ADCK1	cyan	cyan	floralwhite	grey	darkorange2	cyan
ENSG00000063854	HAGH	turquoise	blue	floralwhite	lavenderblush2	turquoise	plum1
ENSG00000063978	RNF4	turquoise	purple	turquoise	cyan	darkturquoise	aliceblue
ENSG00000064012	CASP8	turquoise	cyan	grey60	pink	midnightblue	brown
ENSG00000064042	LIMCH1	cyan	blue	darkolivegreen4	black	magenta	blue
ENSG00000064102	INTS13	turquoise	turquoise	orange	turquoise	cyan	black
ENSG00000064115	TM7SF3	darkturquoise	greenyellow	green	turquoise	magenta	brown
ENSG00000064199	SPA17	turquoise	blue	turquoise	grey	lightsteelblue1	brown
ENSG00000064201	TSPAN32	turquoise	brown	turquoise	grey	darkgreen	brown
ENSG00000064205	CCN5	turquoise	turquoise	turquoise	grey	plum2	cyan
ENSG00000064225	ST3GAL6	cyan	green	floralwhite	mediumpurple4	thistle1	black
ENSG00000064270	ATP2C2	cyan	turquoise	turquoise	salmon4	grey60	aliceblue
ENSG00000064309	CDON	pink	blue	yellow	grey	salmon	blue
ENSG00000064313	TAF2	turquoise	blue	turquoise	violet	brown	black
ENSG00000064393	HIPK2	cyan	turquoise	lightsteelblue	skyblue1	darkorange	magenta2
ENSG00000064419	TNPO3	cyan	purple	green	yellow	mediumpurple3	tomato2
ENSG00000064490	RFXANK	turquoise	turquoise	orangered4	mediumpurple4	turquoise	aliceblue
ENSG00000064545	TMEM161A	darkturquoise	cyan	green	grey	salmon4	brown
ENSG00000064601	CTSA	turquoise	turquoise	floralwhite	darkred	tan	yellow3
ENSG00000064607	SUGP2	turquoise	turquoise	turquoise	turquoise	coral	skyblue
ENSG00000064651	SLC12A2	darkgreen	turquoise	darkolivegreen4	black	darkorange2	blue
ENSG00000064652	SNX24	turquoise	turquoise	floralwhite	grey	darkred	royalblue
ENSG00000064655	EYA2	darkturquoise	brown	orange	orangered3	antiquewhite4	firebrick3
ENSG00000064666	CNN2	cyan	brown	floralwhite	grey	red	cyan
ENSG00000064687	ABCA7	turquoise	turquoise	turquoise	darkorange	tan	chocolate4
ENSG00000064692	SNCAIP	darkturquoise	cyan	black	mediumpurple3	red	cyan
ENSG00000064703	DDX20	cyan	brown	floralwhite	brown	green	royalblue
ENSG00000064726	BTBD1	turquoise	green	turquoise	orange	purple	aliceblue
ENSG00000064763	FAR2	cyan	turquoise	floralwhite	darkslateblue	salmon	aliceblue
ENSG00000064787	BCAS1	darkgreen	turquoise	darkolivegreen4	skyblue1	darkorange	blue
ENSG00000064886	CHI3L2	darkred	turquoise	lightyellow	lightpink3	navajowhite2	chocolate3
ENSG00000064932	SBNO2	darkred	brown	lightyellow	orangered1	navajowhite1	chocolate3
ENSG00000064933	PMS1	turquoise	turquoise	turquoise	thistle2	brown	brown4
ENSG00000064961	HMG20B	cyan	blue	palevioletred3	darkorange	purple	aliceblue
ENSG00000064989	CALCRL	turquoise	blue	orange	lightpink2	skyblue	black
ENSG00000064995	TAF11	turquoise	brown	green	turquoise	red	aliceblue
ENSG00000064999	ANKS1A	turquoise	turquoise	turquoise	navajowhite	magenta	brown
ENSG00000065000	AP3D1	turquoise	turquoise	orange	firebrick3	purple	darkolivegreen
ENSG00000065029	ZNF76	darkturquoise	brown	black	orangered4	brown	brown
ENSG00000065054	SLC9A3R2	cyan	blue	darkolivegreen	darkred	plum2	darkolivegreen
ENSG00000065057	NTHL1	turquoise	magenta	floralwhite	violet	black	black
ENSG00000065060	UHRF1BP1	turquoise	turquoise	orange	red	steelblue	thistle4
ENSG00000065135	GNAI3	turquoise	blue	turquoise	plum3	brown	chocolate3
ENSG00000065150	IPO5	cyan	blue	floralwhite	darkorange	skyblue	aliceblue
ENSG00000065154	OAT	cyan	cyan	floralwhite	plum2	brown	black
ENSG00000065183	WDR3	cyan	cyan	floralwhite	saddlebrown	brown	plum1
ENSG00000065243	PKN2	cyan	blue	floralwhite	thistle2	yellow	tan3
ENSG00000065268	WDR18	turquoise	brown	floralwhite	grey	turquoise	aliceblue
ENSG00000065308	TRAM2	turquoise	brown	floralwhite	grey	skyblue	cyan
ENSG00000065320	NTN1	darkturquoise	turquoise	orange	darkseagreen2	navajowhite2	brown
ENSG00000065325	GLP2R	cyan	magenta	floralwhite	skyblue2	darkviolet	aliceblue
ENSG00000065357	DGKA	turquoise	brown	turquoise	grey	pink	darkred
ENSG00000065361	ERBB3	darkgreen	turquoise	darkolivegreen4	black	darkorange2	blue
ENSG00000065413	ANKRD44	turquoise	blue	orange	greenyellow	darkslateblue	blue
ENSG00000065427	KARS1	turquoise	cyan	turquoise	tan	brown	plum1
ENSG00000065457	ADAT1	turquoise	magenta	orange	darkgreen	palevioletred2	coral
ENSG00000065485	PDIA5	turquoise	blue	orange	grey	salmon4	antiquewhite1
ENSG00000065491	TBC1D22B	cyan	cyan	palevioletred3	turquoise	blue	brown
ENSG00000065518	NDUFB4	turquoise	turquoise	green	darkred	yellow	brown
ENSG00000065526	SPEN	turquoise	purple	lightsteelblue1	red	darkmagenta	black
ENSG00000065534	MYLK	darkgreen	blue	floralwhite	skyblue1	floralwhite	blue
ENSG00000065548	ZC3H15	cyan	blue	floralwhite	yellow	brown	plum1
ENSG00000065559	MAP2K4	cyan	blue	floralwhite	plum2	grey60	aliceblue
ENSG00000065600	PACC1	darkgreen	pink	darkolivegreen4	black	darkorange2	blue
ENSG00000065609	SNAP91	green	turquoise	yellow	darkslateblue	lightyellow	aliceblue
ENSG00000065613	SLK	turquoise	pink	lightcyan1	yellow	yellow	palevioletred3
ENSG00000065615	CYB5R4	turquoise	turquoise	turquoise	plum	yellow	bisque4
ENSG00000065618	COL17A1	turquoise	turquoise	turquoise	darkgrey	red	bisque4
ENSG00000065621	GSTO2	turquoise	turquoise	turquoise	plum	darkolivegreen2	tan
ENSG00000065665	SEC61A2	cyan	cyan	palevioletred3	plum2	lightblue4	aliceblue
ENSG00000065675	PRKCQ	turquoise	brown	turquoise	black	sienna3	blue
ENSG00000065717	TLE2	darkturquoise	brown	darkslateblue	steelblue	thistle1	cyan
ENSG00000065802	ASB1	cyan	turquoise	floralwhite	skyblue1	darkorange	aliceblue
ENSG00000065809	FAM107B	darkgreen	green	darkolivegreen4	black	darkorange2	blue
ENSG00000065833	ME1	cyan	turquoise	darkolivegreen	darkviolet	lightcyan	blue
ENSG00000065882	TBC1D1	turquoise	blue	floralwhite	grey	green	aliceblue
ENSG00000065883	CDK13	cyan	blue	yellow	brown4	turquoise	blue4
ENSG00000065911	MTHFD2	darkred	turquoise	lightyellow	darkolivegreen2	darkred	chocolate3
ENSG00000065970	FOXJ2	green	magenta	orange	darkviolet	saddlebrown	thistle4
ENSG00000065978	YBX1	green	blue	black	green	darkgreen	black
ENSG00000065989	PDE4A	green	blue	orange	lightgreen	orange	navajowhite1
ENSG00000066027	PPP2R5A	turquoise	pink	orange	thistle3	steelblue	aliceblue
ENSG00000066032	CTNNA2	darkturquoise	turquoise	orange	lightyellow	grey60	thistle4
ENSG00000066044	ELAVL1	darkturquoise	turquoise	orange	orangered4	pink	brown
ENSG00000066056	TIE1	turquoise	turquoise	yellow	lightcoral	steelblue	skyblue4
ENSG00000066084	DIP2B	darkgreen	green	darkolivegreen4	black	tan	blue
ENSG00000066117	SMARCD1	turquoise	blue	orange	red	lavenderblush3	blue2
ENSG00000066135	KDM4A	cyan	brown	darkmagenta	red	lightyellow	plum1
ENSG00000066136	NFYC	cyan	brown	palevioletred3	lightcyan1	pink	brown
ENSG00000066185	ZMYND12	turquoise	turquoise	turquoise	grey	thistle1	lightcyan
ENSG00000066248	NGEF	cyan	magenta	palevioletred3	green	magenta	cyan
ENSG00000066279	ASPM	darkturquoise	magenta	darkolivegreen4	salmon	greenyellow	black
ENSG00000066294	CD84	purple	blue	darkred	greenyellow	lightcoral	lightcyan
ENSG00000066322	ELOVL1	darkgreen	blue	darkolivegreen4	black	darkorange2	blue
ENSG00000066336	SPI1	purple	turquoise	lightyellow	greenyellow	darkslateblue	lightcyan
ENSG00000066379	POLR1H	turquoise	brown	darkolivegreen	magenta	midnightblue	lavenderblush
ENSG00000066382	MPPED2	darkgreen	magenta	yellow	lightgreen	magenta	aliceblue
ENSG00000066405	CLDN18	turquoise	turquoise	floralwhite	grey	lightgreen	grey
ENSG00000066422	ZBTB11	cyan	pink	floralwhite	brown	plum1	brown4
ENSG00000066427	ATXN3	turquoise	brown	grey60	blue	turquoise	powderblue
ENSG00000066455	GOLGA5	turquoise	turquoise	turquoise	turquoise	yellow	aliceblue
ENSG00000066468	FGFR2	darkgreen	turquoise	darkolivegreen4	lightyellow	orangered3	blue
ENSG00000066557	LRRC40	turquoise	brown	lightsteelblue1	royalblue	paleturquoise	orangered4
ENSG00000066583	ISOC1	turquoise	blue	turquoise	magenta	darkolivegreen	indianred2
ENSG00000066629	EML1	cyan	blue	floralwhite	sienna4	darkorange2	blue
ENSG00000066651	TRMT11	turquoise	cyan	floralwhite	thistle4	cyan	black
ENSG00000066654	THUMPD1	cyan	green	lightcyan	tan4	pink	brown4
ENSG00000066697	MSANTD3	cyan	turquoise	plum1	lightcyan	firebrick4	aliceblue
ENSG00000066735	KIF26A	turquoise	turquoise	yellow	slateblue	darkred	aliceblue
ENSG00000066739	ATG2B	green	brown	orange	red	cyan	coral
ENSG00000066777	ARFGEF1	turquoise	brown	turquoise	lightsteelblue1	cyan	cyan
ENSG00000066813	ACSM2B	turquoise	turquoise	turquoise	pink	lightsteelblue1	brown
ENSG00000066827	ZFAT	turquoise	brown	turquoise	saddlebrown	darkturquoise	blue4
ENSG00000066855	MTFR1	darkgreen	blue	orange	black	blue	brown
ENSG00000066923	STAG3	turquoise	brown	turquoise	darkturquoise	pink	bisque4
ENSG00000066926	FECH	cyan	brown	lightcyan	grey	brown	blue
ENSG00000066933	MYO9A	turquoise	brown	orange	antiquewhite2	cyan	aliceblue
ENSG00000067057	PFKP	cyan	turquoise	floralwhite	lightyellow	lightpink4	plum1
ENSG00000067064	IDI1	turquoise	blue	turquoise	yellow4	lightcyan	deeppink2
ENSG00000067066	SP100	cyan	green	floralwhite	pink	midnightblue	lightcyan
ENSG00000067082	KLF6	cyan	brown	floralwhite	orangered1	greenyellow	chocolate3
ENSG00000067113	PLPP1	darkturquoise	brown	turquoise	darkred	purple	black
ENSG00000067141	NEO1	lightcyan	greenyellow	lightsteelblue	thistle1	darkorange2	brown4
ENSG00000067167	TRAM1	darkgreen	turquoise	yellow	orange	paleturquoise	brown
ENSG00000067182	TNFRSF1A	darkred	brown	lightyellow	firebrick2	orangered3	chocolate3
ENSG00000067191	CACNB1	pink	magenta	orange	blue2	saddlebrown	cyan
ENSG00000067208	EVI5	cyan	lightyellow	orange	thistle4	cyan	cyan
ENSG00000067221	STOML1	cyan	blue	floralwhite	thistle	turquoise	black
ENSG00000067225	PKM	cyan	turquoise	floralwhite	darkslateblue	lightpink4	plum1
ENSG00000067248	DHX29	cyan	blue	black	antiquewhite2	cyan	darkolivegreen
ENSG00000067334	DNTTIP2	turquoise	turquoise	darkolivegreen	yellow	yellow	indianred2
ENSG00000067365	METTL22	turquoise	turquoise	turquoise	grey	plum1	brown
ENSG00000067369	TP53BP1	cyan	blue	darkmagenta	antiquewhite2	darkmagenta	plum1
ENSG00000067533	RRP15	cyan	turquoise	black	grey	honeydew1	black
ENSG00000067560	RHOA	turquoise	blue	orange	turquoise	yellow	aliceblue
ENSG00000067596	DHX8	turquoise	turquoise	darkolivegreen	green	darkmagenta	brown
ENSG00000067601	PMS2P4	turquoise	turquoise	turquoise	grey	salmon4	black
ENSG00000067606	PRKCZ	cyan	blue	floralwhite	turquoise	palevioletred3	brown4
ENSG00000067704	IARS2	turquoise	blue	green	antiquewhite2	salmon	brown
ENSG00000067715	SYT1	green	pink	orange	darkslateblue	salmon	tan3
ENSG00000067798	NAV3	turquoise	magenta	floralwhite	mediumpurple2	grey60	black
ENSG00000067836	ROGDI	cyan	blue	violet	lavenderblush2	purple	darkolivegreen2
ENSG00000067900	ROCK1	cyan	brown	palevioletred3	yellow	yellow	palevioletred3
ENSG00000067955	CBFB	darkgreen	cyan	yellow	lightblue3	cyan	brown
ENSG00000068001	HYAL2	turquoise	greenyellow	lightyellow	slateblue	sienna4	blue1
ENSG00000068024	HDAC4	turquoise	cyan	turquoise	paleturquoise	skyblue	brown
ENSG00000068028	RASSF1	turquoise	turquoise	orange	darkred	blue	cyan
ENSG00000068078	FGFR3	turquoise	green	lightsteelblue	orangered3	antiquewhite4	plum3
ENSG00000068079	IFI35	turquoise	turquoise	blue2	yellowgreen	midnightblue	chocolate3
ENSG00000068097	HEATR6	turquoise	turquoise	lightsteelblue1	red	brown	black
ENSG00000068120	COASY	turquoise	blue	orange	lightgreen	royalblue	cyan
ENSG00000068137	PLEKHH3	turquoise	turquoise	turquoise	grey	turquoise	grey60
ENSG00000068305	MEF2A	turquoise	brown	orange	lightcyan	green	grey60
ENSG00000068383	INPP5A	turquoise	magenta	lightcyan	mistyrose	salmon	brown4
ENSG00000068489	PRR11	turquoise	turquoise	grey60	grey	lightyellow	brown
ENSG00000068615	REEP1	lightcyan	magenta	black	plum2	salmon	brown4
ENSG00000068650	ATP11A	cyan	cyan	darkolivegreen4	bisque4	turquoise	blue
ENSG00000068654	POLR1A	turquoise	blue	orange	turquoise	darkmagenta	coral
ENSG00000068697	LAPTM4A	darkturquoise	blue	orange	magenta	yellow	brown4
ENSG00000068724	TTC7A	darkgreen	blue	yellow	darkturquoise	darkslateblue	blue
ENSG00000068745	IP6K2	turquoise	blue	floralwhite	tan4	brown	indianred4
ENSG00000068784	SRBD1	turquoise	pink	orange	brown	brown	black
ENSG00000068796	KIF2A	darkturquoise	blue	darkolivegreen4	red	yellow	cyan
ENSG00000068831	RASGRP2	cyan	magenta	floralwhite	white	blue2	brown
ENSG00000068878	PSME4	turquoise	tan	floralwhite	salmon	greenyellow	blue
ENSG00000068885	IFT80	turquoise	darkred	lightsteelblue1	antiquewhite4	thistle3	black
ENSG00000068903	SIRT2	darkgreen	blue	darkolivegreen4	black	floralwhite	blue
ENSG00000068912	ERLEC1	cyan	turquoise	floralwhite	sienna4	yellow	aliceblue
ENSG00000068971	PPP2R5B	green	blue	yellow	thistle	green	cyan
ENSG00000068976	PYGM	cyan	green	lightsteelblue	lightyellow	antiquewhite4	firebrick3
ENSG00000069020	MAST4	turquoise	cyan	turquoise	skyblue4	green	brown
ENSG00000069122	ADGRF5	cyan	turquoise	orange	lavenderblush1	darkred	skyblue4
ENSG00000069188	SDK2	turquoise	turquoise	orange	lightgreen	brown	indianred4
ENSG00000069206	ADAM7	turquoise	brown	turquoise	grey	darkseagreen4	brown
ENSG00000069248	NUP133	turquoise	blue	orange	darkgreen	bisque4	orangered4
ENSG00000069275	NUCKS1	darkturquoise	blue	green	magenta	yellow	mistyrose
ENSG00000069329	VPS35	cyan	brown	floralwhite	plum2	brown	aliceblue
ENSG00000069345	DNAJA2	cyan	brown	floralwhite	plum2	paleturquoise	grey60
ENSG00000069424	KCNAB2	turquoise	brown	orange	lightgreen	orange	navajowhite1
ENSG00000069431	ABCC9	cyan	green	floralwhite	lightpink3	darkgrey	indianred1
ENSG00000069493	CLEC2D	turquoise	turquoise	turquoise	greenyellow	blue	brown2
ENSG00000069667	RORA	darkturquoise	turquoise	green	orange	grey60	black
ENSG00000069702	TGFBR3	cyan	greenyellow	palevioletred3	thistle1	red	aliceblue
ENSG00000069849	ATP1B3	cyan	turquoise	floralwhite	brown	greenyellow	darkolivegreen
ENSG00000069869	NEDD4	turquoise	turquoise	turquoise	blue	pink	tan
ENSG00000069943	PIGB	turquoise	brown	turquoise	grey	blue	black
ENSG00000069956	MAPK6	lightcyan	magenta	lightsteelblue1	blue2	green	brown4
ENSG00000069966	GNB5	lightcyan	turquoise	black	pink4	cyan	black
ENSG00000069974	RAB27A	cyan	turquoise	lightyellow	grey	darkslateblue	chocolate3
ENSG00000069998	HDHD5	turquoise	blue	floralwhite	magenta	midnightblue	lavenderblush1
ENSG00000070010	UFD1	cyan	turquoise	yellow	darkorange	green	cyan
ENSG00000070018	LRP6	cyan	blue	salmon2	magenta	cyan	blue
ENSG00000070047	PHRF1	turquoise	blue	mediumpurple2	grey	lightcyan	darkolivegreen2
ENSG00000070061	ELP1	cyan	brown	lightcyan	darkgreen	darkmagenta	lightsteelblue
ENSG00000070081	NUCB2	turquoise	blue	darkolivegreen	yellow	yellow	darkslateblue
ENSG00000070087	PFN2	cyan	magenta	floralwhite	darkslateblue	turquoise	aliceblue
ENSG00000070159	PTPN3	cyan	brown	yellow	floralwhite	darkviolet	aliceblue
ENSG00000070182	SPTB	green	blue	yellow	darkmagenta	magenta	cyan
ENSG00000070190	DAPP1	purple	blue	lightyellow	darkolivegreen2	darkslateblue	lightcyan
ENSG00000070193	FGF10	cyan	brown	turquoise	grey	red	blue
ENSG00000070214	SLC44A1	darkgreen	turquoise	darkolivegreen4	black	darkorange2	blue
ENSG00000070269	TMEM260	turquoise	cyan	lightsteelblue1	lightgreen	darkgreen	black
ENSG00000070366	SMG6	turquoise	green	floralwhite	blueviolet	brown	black
ENSG00000070367	EXOC5	darkturquoise	brown	green	orange	yellow	brown
ENSG00000070371	CLTCL1	turquoise	brown	green	red	darkred	brown4
ENSG00000070388	FGF22	turquoise	blue	floralwhite	darkolivegreen	purple	aliceblue
ENSG00000070404	FSTL3	turquoise	turquoise	orange	chocolate3	lightcyan	chocolate3
ENSG00000070413	DGCR2	cyan	magenta	palevioletred3	darkmagenta	lightyellow	aliceblue
ENSG00000070423	RNF126	cyan	cyan	orange	skyblue3	purple	coral3
ENSG00000070444	MNT	turquoise	darkgreen	turquoise	indianred4	lightgreen	brown
ENSG00000070476	ZXDC	turquoise	blue	floralwhite	brown	plum3	brown2
ENSG00000070495	JMJD6	turquoise	purple	lavenderblush3	tan	indianred4	magenta
ENSG00000070501	POLB	turquoise	blue	darkolivegreen	brown4	mediumpurple3	darkolivegreen
ENSG00000070526	ST6GALNAC1	turquoise	turquoise	yellow	lightcoral	steelblue	skyblue4
ENSG00000070540	WIPI1	turquoise	brown	yellow	maroon	darkgrey	darkolivegreen
ENSG00000070601	FRMPD1	cyan	turquoise	palevioletred3	tan3	blue	cyan
ENSG00000070610	GBA2	cyan	tan	palevioletred3	darkorange	white	cyan
ENSG00000070614	NDST1	turquoise	purple	floralwhite	orangered3	lightgreen	blue2
ENSG00000070669	ASNS	green	blue	yellow	darkslateblue	coral	antiquewhite1
ENSG00000070718	AP3M2	cyan	magenta	floralwhite	plum2	green	aliceblue
ENSG00000070729	CNGB1	green	magenta	black	floralwhite	skyblue3	aliceblue
ENSG00000070756	PABPC1	cyan	turquoise	darkolivegreen	navajowhite2	blue2	black
ENSG00000070759	TESK2	turquoise	cyan	orange	lightcyan	red	blue
ENSG00000070761	CFAP20	turquoise	blue	floralwhite	skyblue	yellow	plum1
ENSG00000070770	CSNK2A2	green	cyan	orange	darkviolet	lightgreen	thistle4
ENSG00000070778	PTPN21	turquoise	blue	floralwhite	plum3	lightsteelblue1	brown2
ENSG00000070785	EIF2B3	turquoise	turquoise	floralwhite	green	midnightblue	aliceblue
ENSG00000070808	CAMK2A	turquoise	blue	orange	thistle	lightyellow	aliceblue
ENSG00000070814	TCOF1	turquoise	turquoise	orange	darkmagenta	honeydew1	antiquewhite1
ENSG00000070831	CDC42	turquoise	blue	orange	cyan	antiquewhite2	black
ENSG00000070882	OSBPL3	cyan	brown	yellow	lightcyan	yellow	aliceblue
ENSG00000070950	RAD18	turquoise	blue	lightcyan	grey	pink	brown
ENSG00000070961	ATP2B1	cyan	blue	black	darkorange2	salmon	brown4
ENSG00000071051	NCK2	cyan	blue	floralwhite	saddlebrown	blue	brown
ENSG00000071054	MAP4K4	darkgreen	blue	salmon2	skyblue1	darkorange	indianred2
ENSG00000071073	MGAT4A	turquoise	magenta	lightsteelblue1	paleturquoise	grey60	black
ENSG00000071082	RPL31	white	blue	darkolivegreen	lightslateblue	turquoise	skyblue
ENSG00000071127	WDR1	turquoise	blue	blue2	magenta3	yellow	brown1
ENSG00000071189	SNX13	pink	brown	yellow	violet	cyan	black
ENSG00000071205	ARHGAP10	turquoise	blue	orange	brown4	sienna3	aliceblue
ENSG00000071242	RPS6KA2	cyan	turquoise	floralwhite	lightcyan	thistle1	aliceblue
ENSG00000071243	ING3	turquoise	turquoise	turquoise	lightyellow	cyan	chocolate3
ENSG00000071246	VASH1	turquoise	cyan	floralwhite	skyblue1	darkorange	firebrick3
ENSG00000071282	LMCD1	darkturquoise	turquoise	orange	lightcyan	sienna3	brown
ENSG00000071462	BUD23	turquoise	brown	orange	skyblue3	turquoise	indianred4
ENSG00000071537	SEL1L	cyan	brown	floralwhite	saddlebrown	skyblue1	indianred4
ENSG00000071539	TRIP13	turquoise	turquoise	floralwhite	grey	red	black
ENSG00000071564	TCF3	turquoise	blue	yellow	grey	thistle	skyblue
ENSG00000071575	TRIB2	cyan	turquoise	plum1	lightcyan	firebrick4	aliceblue
ENSG00000071626	DAZAP1	cyan	lightyellow	grey60	darkmagenta	black	brown
ENSG00000071655	MBD3	darkturquoise	magenta	orange	saddlebrown	palevioletred3	aliceblue
ENSG00000071794	HLTF	turquoise	turquoise	green	orangered3	blue	brown
ENSG00000071894	CPSF1	turquoise	brown	turquoise	darkolivegreen4	green	black
ENSG00000071909	MYO3B	darkturquoise	cyan	grey60	grey	magenta	grey60
ENSG00000071967	CYBRD1	cyan	turquoise	coral1	darkseagreen3	skyblue2	blueviolet
ENSG00000071991	CDH19	darkgreen	turquoise	darkolivegreen4	black	darkorange2	blue
ENSG00000071994	PDCD2	turquoise	turquoise	turquoise	turquoise	purple	brown
ENSG00000072041	SLC6A15	cyan	lightyellow	floralwhite	green	saddlebrown	aliceblue
ENSG00000072042	RDH11	turquoise	turquoise	orange	black	lightcyan	royalblue
ENSG00000072062	PRKACA	green	blue	orange	firebrick3	lightcyan1	blue2
ENSG00000072071	ADGRL1	turquoise	blue	orange	lightgreen	royalblue	navajowhite1
ENSG00000072080	SPP2	turquoise	turquoise	turquoise	blue	pink	darkred
ENSG00000072110	ACTN1	turquoise	magenta	orange	blueviolet	skyblue3	chocolate3
ENSG00000072121	ZFYVE26	turquoise	blue	floralwhite	red	grey60	bisque4
ENSG00000072134	EPN2	cyan	blue	lightsteelblue	black	darkolivegreen4	blue2
ENSG00000072135	PTPN18	turquoise	turquoise	lightsteelblue1	greenyellow	orange	brown
ENSG00000072163	LIMS2	darkturquoise	blue	yellow	darkseagreen2	darkolivegreen4	orange4
ENSG00000072182	ASIC4	cyan	magenta	floralwhite	brown2	thistle1	aliceblue
ENSG00000072195	SPEG	turquoise	blue	turquoise	green	grey60	cyan
ENSG00000072201	LNX1	cyan	turquoise	black	tan4	skyblue	brown4
ENSG00000072210	ALDH3A2	darkred	green	orange	lightskyblue4	plum4	cyan
ENSG00000072274	TFRC	turquoise	turquoise	darkolivegreen	coral3	greenyellow	darkolivegreen
ENSG00000072310	SREBF1	cyan	cyan	darkolivegreen4	mediumpurple1	lightcyan	magenta
ENSG00000072364	AFF4	turquoise	tan	green	red	darkolivegreen	plum1
ENSG00000072401	UBE2D1	cyan	cyan	lightsteelblue1	royalblue	paleturquoise	black
ENSG00000072415	MPP5	darkgreen	turquoise	orange	lightsteelblue1	honeydew1	cyan
ENSG00000072422	RHOBTB1	cyan	turquoise	floralwhite	darkgreen	green	plum1
ENSG00000072518	MARK2	pink	turquoise	orange	green	royalblue	indianred4
ENSG00000072609	CHFR	turquoise	blue	turquoise	turquoise	lightgreen	aliceblue
ENSG00000072657	TRHDE	cyan	magenta	black	pink4	maroon	black
ENSG00000072682	P4HA2	cyan	brown	lavenderblush3	tan	lightpink4	magenta
ENSG00000072694	FCGR2B	purple	turquoise	darkred	firebrick	palevioletred1	lightcyan
ENSG00000072736	NFATC3	cyan	blue	black	darkred	lightcyan1	aliceblue
ENSG00000072756	TRNT1	cyan	blue	black	yellow3	brown	magenta
ENSG00000072778	ACADVL	cyan	cyan	floralwhite	green	tan4	antiquewhite1
ENSG00000072786	STK10	turquoise	blue	orange	darkolivegreen2	darkred	lightcyan
ENSG00000072803	FBXW11	turquoise	turquoise	turquoise	green	purple	aliceblue
ENSG00000072818	ACAP1	cyan	turquoise	floralwhite	grey	orangered4	cyan
ENSG00000072832	CRMP1	cyan	turquoise	palevioletred3	thistle4	midnightblue	cyan
ENSG00000072840	EVC	grey60	brown	black	palevioletred3	coral1	plum3
ENSG00000072849	DERL2	turquoise	turquoise	orange	lightcyan1	skyblue1	brown
ENSG00000072858	SIDT1	pink	blue	orange	blue	greenyellow	cyan
ENSG00000072864	NDE1	darkgreen	green	darkolivegreen4	darkturquoise	floralwhite	blue
ENSG00000072952	IRAG1	cyan	blue	darkviolet	chocolate3	orangered3	sienna2
ENSG00000072954	TMEM38A	cyan	magenta	floralwhite	floralwhite	darkviolet	aliceblue
ENSG00000072958	AP1M1	turquoise	turquoise	turquoise	violet	darkgreen	brown
ENSG00000073008	PVR	cyan	brown	floralwhite	lightcyan	purple	aliceblue
ENSG00000073050	XRCC1	turquoise	brown	turquoise	darkred	blue	black
ENSG00000073060	SCARB1	darkturquoise	blue	darkolivegreen4	lightcoral	lightpink4	brown
ENSG00000073111	MCM2	turquoise	green	floralwhite	saddlebrown	lightgreen	yellowgreen
ENSG00000073146	MOV10L1	darkgreen	brown	darkolivegreen4	grey	green4	aliceblue
ENSG00000073150	PANX2	turquoise	turquoise	orange	lightgreen	orange	indianred4
ENSG00000073169	SELENOO	darkturquoise	brown	darkslateblue	skyblue3	plum3	brown
ENSG00000073331	ALPK1	turquoise	brown	turquoise	plum	yellow4	chocolate3
ENSG00000073350	LLGL2	turquoise	turquoise	orange	antiquewhite4	blue	blue
ENSG00000073417	PDE8A	darkgreen	blue	darkolivegreen4	darkturquoise	darkorange	blue
ENSG00000073536	NLE1	cyan	turquoise	black	lavenderblush2	darkred	blue
ENSG00000073578	SDHA	cyan	turquoise	green	blue	thistle2	brown
ENSG00000073584	SMARCE1	cyan	turquoise	lightsteelblue1	brown	coral	black
ENSG00000073605	GSDMB	turquoise	blue	turquoise	chocolate4	bisque4	coral3
ENSG00000073614	KDM5A	turquoise	cyan	turquoise	yellow	darkmagenta	brown4
ENSG00000073670	ADAM11	cyan	brown	yellow	thistle	darkturquoise	aliceblue
ENSG00000073711	PPP2R3A	cyan	turquoise	floralwhite	bisque4	cyan	aliceblue
ENSG00000073712	FERMT2	cyan	cyan	yellow	mediumpurple4	coral1	blueviolet
ENSG00000073737	DHRS9	turquoise	turquoise	orange	greenyellow	lightcoral	lightblue3
ENSG00000073756	PTGS2	cyan	lightcyan	lightyellow	coral3	skyblue	blue
ENSG00000073792	IGF2BP2	cyan	brown	floralwhite	grey	red	brown
ENSG00000073803	MAP3K13	green	blue	yellow	skyblue4	firebrick4	aliceblue
ENSG00000073849	ST6GAL1	purple	blue	darkred	greenyellow	lightcoral	lightcyan
ENSG00000073910	FRY	green	lightgreen	orange	coral4	green	coral
ENSG00000073921	PICALM	darkgreen	blue	black	brown4	turquoise	blue
ENSG00000073969	NSF	cyan	blue	palevioletred3	darkslateblue	yellow	tan3
ENSG00000074047	GLI2	grey60	turquoise	lightsteelblue	palevioletred3	orangered3	plum3
ENSG00000074054	CLASP1	turquoise	blue	orange	red	cyan	blue2
ENSG00000074071	MRPS34	turquoise	blue	turquoise	skyblue	coral2	darkolivegreen
ENSG00000074181	NOTCH3	grey60	brown	floralwhite	cornflowerblue	mistyrose	skyblue4
ENSG00000074201	CLNS1A	turquoise	turquoise	orangered4	plum1	turquoise	coral4
ENSG00000074211	PPP2R2C	darkturquoise	turquoise	darkolivegreen	violet	coral	darkslateblue
ENSG00000074266	EED	turquoise	turquoise	firebrick4	lightslateblue	lightyellow	darkolivegreen
ENSG00000074276	CDHR2	turquoise	turquoise	orange	coral	royalblue	blue
ENSG00000074317	SNCB	green	turquoise	yellow	darkorange2	magenta	cyan
ENSG00000074319	TSG101	turquoise	turquoise	floralwhite	turquoise	turquoise	brown
ENSG00000074356	NCBP3	turquoise	midnightblue	floralwhite	darkturquoise	darkorange2	blue
ENSG00000074370	ATP2A3	darkturquoise	turquoise	darkolivegreen	grey	white	brown
ENSG00000074410	CA12	turquoise	cyan	yellow	mediumpurple4	darkgrey	grey
ENSG00000074416	MGLL	darkturquoise	blue	lightcyan	magenta3	antiquewhite2	cyan
ENSG00000074527	NTN4	cyan	turquoise	floralwhite	white	maroon	aliceblue
ENSG00000074582	BCS1L	turquoise	blue	turquoise	orangered4	cyan	skyblue
ENSG00000074590	NUAK1	cyan	turquoise	palevioletred3	brown	salmon	aliceblue
ENSG00000074603	DPP8	lightcyan	brown	black	navajowhite2	darkturquoise	coral3
ENSG00000074621	SLC24A1	darkturquoise	brown	green	grey	mediumpurple2	magenta
ENSG00000074657	ZNF532	cyan	turquoise	floralwhite	pink	blue	black
ENSG00000074660	SCARF1	turquoise	blue	yellow	lightcoral	sienna4	aliceblue
ENSG00000074695	LMAN1	cyan	turquoise	palevioletred3	lightpink2	plum	brown
ENSG00000074696	HACD3	turquoise	blue	orange	darkseagreen3	turquoise	brown4
ENSG00000074706	IPCEF1	green	magenta	yellow	skyblue4	salmon	firebrick4
ENSG00000074755	ZZEF1	turquoise	purple	lightsteelblue1	red	darkmagenta	coral
ENSG00000074800	ENO1	turquoise	blue	green	darkseagreen3	lightpink4	brown
ENSG00000074803	SLC12A1	cyan	turquoise	floralwhite	yellow2	lightcyan	aliceblue
ENSG00000074842	MYDGF	turquoise	turquoise	turquoise	cyan	purple	black
ENSG00000074855	ANO8	turquoise	turquoise	turquoise	mediumpurple1	royalblue	tan
ENSG00000074935	TUBE1	turquoise	blue	turquoise	pink4	turquoise	brown
ENSG00000074964	ARHGEF10L	turquoise	green	turquoise	skyblue3	palevioletred3	blue
ENSG00000074966	TXK	turquoise	cyan	turquoise	grey	skyblue	firebrick4
ENSG00000075035	WSCD2	cyan	blue	yellow	paleturquoise	skyblue3	aliceblue
ENSG00000075043	KCNQ2	turquoise	brown	turquoise	green	orange	yellowgreen
ENSG00000075073	TACR2	darkturquoise	blue	orange	grey	blue	brown
ENSG00000075089	ACTR6	turquoise	blue	lightsteelblue1	yellow3	turquoise	black
ENSG00000075131	TIPIN	turquoise	blue	orange	grey	saddlebrown	brown
ENSG00000075142	SRI	cyan	turquoise	coral1	darkseagreen3	skyblue2	blueviolet
ENSG00000075151	EIF4G3	turquoise	pink	orange	yellow	cyan	darkolivegreen2
ENSG00000075188	NUP37	darkturquoise	turquoise	orange	grey	turquoise	brown
ENSG00000075213	SEMA3A	darkturquoise	magenta	yellow	salmon4	skyblue3	aliceblue
ENSG00000075218	GTSE1	darkturquoise	blue	grey60	blue	lightgreen	steelblue
ENSG00000075223	SEMA3C	turquoise	turquoise	turquoise	skyblue2	skyblue3	black
ENSG00000075234	TTC38	cyan	blue	yellow	sienna3	salmon	aliceblue
ENSG00000075239	ACAT1	turquoise	blue	orange	turquoise	turquoise	blue2
ENSG00000075240	GRAMD4	cyan	turquoise	lightsteelblue1	thistle	turquoise	aliceblue
ENSG00000075275	CELSR1	cyan	brown	floralwhite	grey60	tan	magenta
ENSG00000075292	ZNF638	cyan	brown	plum3	thistle2	yellow	palevioletred3
ENSG00000075303	SLC25A40	lightcyan	blue	black	royalblue	plum1	black
ENSG00000075336	TIMM21	turquoise	blue	violet	brown	turquoise	magenta
ENSG00000075340	ADD2	green	magenta	orange	coral4	green	aliceblue
ENSG00000075391	RASAL2	green	brown	orange	tan3	grey60	cyan
ENSG00000075399	VPS9D1	turquoise	turquoise	orange	green	brown	cyan
ENSG00000075407	ZNF37A	turquoise	green	turquoise	pink	black	antiquewhite1
ENSG00000075413	MARK3	turquoise	brown	floralwhite	lightgreen	darkorange	coral3
ENSG00000075415	SLC25A3	cyan	blue	floralwhite	darkorange2	plum1	aliceblue
ENSG00000075420	FNDC3B	cyan	turquoise	lightyellow	darkslateblue	magenta	chocolate3
ENSG00000075426	FOSL2	turquoise	lightcyan	turquoise	salmon	greenyellow	chocolate3
ENSG00000075461	CACNG4	cyan	pink	turquoise	darkseagreen2	darkolivegreen4	orange4
ENSG00000075539	FRYL	darkgreen	brown	darkolivegreen4	bisque4	cyan	blue
ENSG00000075568	TMEM131	turquoise	turquoise	turquoise	lightsteelblue1	green	brown
ENSG00000075618	FSCN1	turquoise	blue	orange	black	turquoise	blue
ENSG00000075624	ACTB	turquoise	blue	orange	turquoise	darkolivegreen	aliceblue
ENSG00000075643	MOCOS	cyan	turquoise	palevioletred3	grey	turquoise	plum3
ENSG00000075651	PLD1	darkgreen	blue	darkolivegreen4	antiquewhite4	darkgrey	blue
ENSG00000075702	WDR62	darkturquoise	turquoise	grey60	grey	white	black
ENSG00000075711	DLG1	cyan	blue	salmon2	brown	yellow	blue
ENSG00000075785	RAB7A	turquoise	turquoise	orange	turquoise	darkmagenta	blue2
ENSG00000075790	BCAP29	lightcyan	cyan	black	royalblue	yellow	black
ENSG00000075826	SEC31B	turquoise	blue	turquoise	green	black	brown
ENSG00000075856	SART3	darkturquoise	blue	violet	magenta	turquoise	darkolivegreen2
ENSG00000075884	ARHGAP15	turquoise	turquoise	floralwhite	pink	black	darkred
ENSG00000075914	EXOSC7	turquoise	blue	darkolivegreen	lightslateblue	plum2	grey60
ENSG00000075945	KIFAP3	cyan	turquoise	palevioletred3	darkslateblue	yellow	tan3
ENSG00000075975	MKRN2	turquoise	blue	floralwhite	cyan	blue2	black
ENSG00000076003	MCM6	cyan	green	floralwhite	blueviolet	darkgrey	royalblue
ENSG00000076043	REXO2	turquoise	green	orange	grey	brown	lightsteelblue
ENSG00000076053	RBM7	cyan	blue	floralwhite	orange	lightyellow	brown
ENSG00000076067	RBMS2	cyan	brown	floralwhite	lightcoral	darkred	skyblue4
ENSG00000076108	BAZ2A	turquoise	blue	turquoise	red	lightcyan1	royalblue
ENSG00000076201	PTPN23	turquoise	brown	orange	green4	royalblue	blue2
ENSG00000076242	MLH1	turquoise	pink	orange	brown	brown	aliceblue
ENSG00000076248	UNG	turquoise	turquoise	orange	darkseagreen3	brown2	blueviolet
ENSG00000076258	FMO4	darkgreen	turquoise	yellow	lightyellow	yellow2	blue
ENSG00000076321	KLHL20	turquoise	blue	turquoise	magenta	white	brown
ENSG00000076344	RGS11	turquoise	green	floralwhite	darkturquoise	darkred	pink3
ENSG00000076351	SLC46A1	cyan	blue	floralwhite	orangered3	darkgrey	grey60
ENSG00000076356	PLXNA2	turquoise	magenta	orange	lightgreen	green	indianred4
ENSG00000076382	SPAG5	turquoise	pink	floralwhite	lightcyan	skyblue1	blue4
ENSG00000076513	ANKRD13A	darkgreen	brown	darkolivegreen4	green	brown	blue
ENSG00000076554	TPD52	cyan	turquoise	black	darkorange2	salmon	black
ENSG00000076555	ACACB	grey60	blue	lightsteelblue	plum3	coral1	plum3
ENSG00000076604	TRAF4	darkgreen	turquoise	yellow	grey	greenyellow	blue
ENSG00000076641	PAG1	darkturquoise	brown	green	navajowhite2	magenta	brown
ENSG00000076650	GPATCH1	turquoise	turquoise	turquoise	yellow	lightyellow	darkolivegreen
ENSG00000076662	ICAM3	turquoise	green	orange	grey	tan	black
ENSG00000076685	NT5C2	turquoise	greenyellow	floralwhite	brown	palevioletred3	indianred2
ENSG00000076706	MCAM	darkgreen	cyan	darkolivegreen4	black	sienna3	blue
ENSG00000076826	CAMSAP3	pink	turquoise	orange	green	royalblue	indianred4
ENSG00000076864	RAP1GAP	turquoise	magenta	orange	blue2	purple	cyan
ENSG00000076924	XAB2	turquoise	blue	lightsteelblue1	red	cyan	aliceblue
ENSG00000076928	ARHGEF1	cyan	turquoise	floralwhite	darkturquoise	floralwhite	blue
ENSG00000076944	STXBP2	cyan	brown	floralwhite	greenyellow	darkslateblue	cyan
ENSG00000076984	MAP2K7	turquoise	turquoise	turquoise	darkred	yellowgreen	brown
ENSG00000077044	DGKD	darkturquoise	turquoise	turquoise	brown	magenta	brown
ENSG00000077063	CTTNBP2	turquoise	brown	turquoise	bisque4	cyan	blue
ENSG00000077080	ACTL6B	cyan	turquoise	floralwhite	tan4	greenyellow	plum1
ENSG00000077092	RARB	cyan	brown	floralwhite	floralwhite	skyblue3	aliceblue
ENSG00000077097	TOP2B	darkturquoise	blue	violet	magenta	yellow	indianred2
ENSG00000077147	TM9SF3	turquoise	blue	green	magenta	yellow	darkolivegreen
ENSG00000077150	NFKB2	cyan	brown	lightyellow	orangered1	midnightblue	chocolate3
ENSG00000077152	UBE2T	cyan	turquoise	floralwhite	plum2	plum2	aliceblue
ENSG00000077157	PPP1R12B	turquoise	brown	turquoise	coral	cyan	black
ENSG00000077232	DNAJC10	turquoise	greenyellow	turquoise	sienna3	blue	orangered4
ENSG00000077235	GTF3C1	turquoise	magenta	lightsteelblue1	red	darkmagenta	black
ENSG00000077238	IL4R	darkred	turquoise	lightyellow	darkolivegreen2	sienna4	chocolate3
ENSG00000077254	USP33	cyan	blue	floralwhite	magenta	turquoise	aliceblue
ENSG00000077312	SNRPA	turquoise	pink	turquoise	darkred	brown	yellow3
ENSG00000077327	SPAG6	cyan	turquoise	floralwhite	floralwhite	darkviolet	aliceblue
ENSG00000077348	EXOSC5	turquoise	magenta	floralwhite	skyblue	black	aliceblue
ENSG00000077380	DYNC1I2	darkgreen	cyan	darkolivegreen4	black	floralwhite	blue
ENSG00000077420	APBB1IP	purple	turquoise	darkred	greenyellow	darkslateblue	lightcyan
ENSG00000077454	LRCH4	turquoise	brown	floralwhite	blue	blue	tan
ENSG00000077458	FAM76B	pink	brown	orange	royalblue	paleturquoise	black
ENSG00000077463	SIRT6	turquoise	turquoise	turquoise	grey	purple	brown
ENSG00000077514	POLD3	turquoise	blue	turquoise	grey60	magenta	brown4
ENSG00000077522	ACTN2	cyan	blue	darkmagenta	skyblue2	mediumpurple2	plum1
ENSG00000077549	CAPZB	turquoise	brown	turquoise	plum2	green	royalblue
ENSG00000077585	GPR137B	cyan	turquoise	darkmagenta	darkseagreen3	midnightblue	plum1
ENSG00000077616	NAALAD2	turquoise	pink	turquoise	tan	green	brown
ENSG00000077684	JADE1	turquoise	brown	floralwhite	green	saddlebrown	black
ENSG00000077782	FGFR1	turquoise	turquoise	floralwhite	lightcyan	skyblue	plum3
ENSG00000077942	FBLN1	turquoise	blue	green	palevioletred2	red	brown
ENSG00000077943	ITGA8	cyan	brown	floralwhite	salmon4	sienna3	skyblue
ENSG00000078018	MAP2	green	blue	orange	coral4	lightyellow	aliceblue
ENSG00000078043	PIAS2	turquoise	brown	turquoise	grey	darkturquoise	brown
ENSG00000078053	AMPH	green	magenta	yellow	darkslateblue	yellow	tan3
ENSG00000078070	MCCC1	turquoise	turquoise	green	orangered3	lightcyan	brown
ENSG00000078098	FAP	turquoise	turquoise	orange	brown2	thistle1	tan
ENSG00000078114	NEBL	cyan	blue	palevioletred3	darkseagreen3	darkgreen	brown
ENSG00000078124	ACER3	darkgreen	cyan	darkolivegreen4	black	lightcyan1	blue
ENSG00000078140	UBE2K	green	turquoise	black	lightsteelblue1	mediumpurple3	black
ENSG00000078142	PIK3C3	turquoise	brown	turquoise	thistle4	cyan	brown
ENSG00000078177	N4BP2	darkturquoise	blue	green	paleturquoise	lightcyan	brown
ENSG00000078237	TIGAR	cyan	blue	floralwhite	violet	grey60	magenta
ENSG00000078246	TULP3	darkturquoise	turquoise	black	lightsteelblue	sienna4	yellow3
ENSG00000078269	SYNJ2	darkgreen	magenta	darkolivegreen4	antiquewhite4	skyblue	blue
ENSG00000078295	ADCY2	turquoise	magenta	lightsteelblue1	blue	darkgrey	brown
ENSG00000078304	PPP2R5C	turquoise	turquoise	lightsteelblue1	steelblue	grey60	brown4
ENSG00000078319	PMS2P1	darkturquoise	blue	green	grey	tan	black
ENSG00000078328	RBFOX1	lightcyan	turquoise	black	mediumpurple2	grey60	black
ENSG00000078369	GNB1	cyan	blue	black	lightcyan1	tan	aliceblue
ENSG00000078401	EDN1	darkred	green	lightyellow	slateblue	plum2	blue1
ENSG00000078403	MLLT10	turquoise	blue	turquoise	darkseagreen2	blue	lavenderblush1
ENSG00000078487	ZCWPW1	turquoise	turquoise	orange	grey	turquoise	blue
ENSG00000078549	ADCYAP1R1	cyan	blue	floralwhite	orangered3	magenta	magenta2
ENSG00000078618	NRDC	cyan	cyan	yellow	red	lightgreen	brown
ENSG00000078668	VDAC3	cyan	turquoise	floralwhite	darkorange2	brown	aliceblue
ENSG00000078674	PCM1	cyan	blue	floralwhite	yellow	cyan	indianred2
ENSG00000078687	TNRC6C	turquoise	blue	turquoise	darkmagenta	blue	brown
ENSG00000078699	CBFA2T2	turquoise	blue	turquoise	grey60	darkmagenta	bisque4
ENSG00000078725	BRINP1	cyan	blue	darkmagenta	blue2	lightgreen	brown
ENSG00000078747	ITCH	darkgreen	turquoise	orange	lightpink2	darkorange	blue
ENSG00000078795	PKD2L2	turquoise	green	turquoise	grey60	palevioletred2	grey
ENSG00000078804	TP53INP2	cyan	turquoise	lightsteelblue	skyblue1	darkorange	blue
ENSG00000078808	SDF4	turquoise	turquoise	floralwhite	lightcyan1	mediumpurple3	black
ENSG00000078814	MYH7B	cyan	blue	darkolivegreen4	darkturquoise	floralwhite	indianred2
ENSG00000078902	TOLLIP	green	magenta	orange	darkmagenta	green	black
ENSG00000078967	UBE2D4	turquoise	brown	orange	darkseagreen4	darkorange	indianred4
ENSG00000079101	CLUL1	turquoise	brown	floralwhite	grey	yellow3	aliceblue
ENSG00000079102	RUNX1T1	turquoise	blue	orange	violet	skyblue	aliceblue
ENSG00000079112	CDH17	turquoise	blue	turquoise	mediumorchid	magenta	aliceblue
ENSG00000079134	THOC1	cyan	green	floralwhite	darkturquoise	lightskyblue4	darkolivegreen
ENSG00000079150	FKBP7	turquoise	turquoise	turquoise	grey	lightgreen	black
ENSG00000079156	OSBPL6	green	blue	orange	skyblue4	green	aliceblue
ENSG00000079215	SLC1A3	cyan	blue	lightsteelblue	darkseagreen3	coral1	slateblue1
ENSG00000079246	XRCC5	turquoise	turquoise	floralwhite	antiquewhite2	lightgreen	indianred4
ENSG00000079257	LXN	darkturquoise	turquoise	turquoise	grey	pink	cyan
ENSG00000079263	SP140	turquoise	turquoise	orange	grey	midnightblue	black
ENSG00000079277	MKNK1	turquoise	brown	floralwhite	greenyellow	blue	chocolate3
ENSG00000079308	TNS1	cyan	cyan	lightsteelblue	plum3	mistyrose	blue
ENSG00000079313	REXO1	turquoise	magenta	orange	green	orange	indianred4
ENSG00000079332	SAR1A	turquoise	blue	green	brown	yellow	grey60
ENSG00000079335	CDC14A	green	turquoise	yellow	darkseagreen3	brown2	slateblue1
ENSG00000079337	RAPGEF3	cyan	turquoise	black	plum3	antiquewhite4	plum3
ENSG00000079385	CEACAM1	turquoise	blue	turquoise	grey	brown	yellowgreen
ENSG00000079387	SENP1	turquoise	blue	yellow	thistle2	honeydew	blue4
ENSG00000079432	CIC	turquoise	green	turquoise	indianred4	lightgreen	navajowhite1
ENSG00000079435	LIPE	darkgreen	turquoise	darkolivegreen4	black	bisque4	blue
ENSG00000079459	FDFT1	turquoise	blue	turquoise	yellow4	lightcyan	deeppink2
ENSG00000079462	PAFAH1B3	turquoise	blue	floralwhite	honeydew	darkgrey	plum1
ENSG00000079616	KIF22	turquoise	brown	turquoise	grey	blue	cyan
ENSG00000079691	CARMIL1	cyan	brown	floralwhite	thistle1	skyblue2	slateblue1
ENSG00000079739	PGM1	darkturquoise	blue	maroon	darkseagreen3	turquoise	brown
ENSG00000079785	DDX1	cyan	blue	floralwhite	yellow	brown	aliceblue
ENSG00000079805	DNM2	darkgreen	blue	darkolivegreen4	antiquewhite4	darkred	blue
ENSG00000079819	EPB41L2	turquoise	blue	floralwhite	yellow	yellow	black
ENSG00000079841	RIMS1	darkturquoise	blue	black	brown4	coral	black
ENSG00000079931	MOXD1	turquoise	turquoise	turquoise	darkseagreen3	skyblue2	brown
ENSG00000079950	STX7	darkturquoise	blue	black	brown	darkturquoise	brown
ENSG00000079974	RABL2B	turquoise	blue	turquoise	cyan	lightgreen	darkred
ENSG00000079999	KEAP1	turquoise	blue	green	orange	green	skyblue
ENSG00000080031	PTPRH	turquoise	green	darkolivegreen4	black	mediumpurple	blue
ENSG00000080166	DCT	cyan	turquoise	lightcyan	grey	plum1	blue
ENSG00000080189	SLC35C2	darkturquoise	brown	lightcyan	grey	royalblue	orangered4
ENSG00000080200	CRYBG3	darkgreen	green	darkolivegreen4	bisque4	magenta	blue
ENSG00000080224	EPHA6	cyan	turquoise	floralwhite	brown2	skyblue3	aliceblue
ENSG00000080298	RFX3	darkturquoise	blue	orange	brown2	green	black
ENSG00000080345	RIF1	darkturquoise	blue	turquoise	antiquewhite2	cyan	cyan
ENSG00000080371	RAB21	cyan	blue	floralwhite	darkviolet	paleturquoise	brown
ENSG00000080493	SLC4A4	cyan	turquoise	lightsteelblue	darkseagreen3	coral1	firebrick3
ENSG00000080503	SMARCA2	darkgreen	blue	orange	yellow	yellow	brown
ENSG00000080546	SESN1	cyan	magenta	floralwhite	tan4	brown2	blue
ENSG00000080573	COL5A3	grey60	green	orange	lightyellow	steelblue	plum3
ENSG00000080603	SRCAP	turquoise	turquoise	turquoise	indianred4	lightgreen	black
ENSG00000080608	PUM3	cyan	blue	violet	coral1	cyan	royalblue
ENSG00000080618	CPB2	cyan	turquoise	darkolivegreen4	bisque4	floralwhite	blue
ENSG00000080709	KCNN2	turquoise	blue	mediumorchid	brown4	mediumpurple3	palevioletred2
ENSG00000080802	CNOT4	turquoise	brown	green	turquoise	darkturquoise	orangered4
ENSG00000080815	PSEN1	darkgreen	blue	darkolivegreen4	black	darkorange2	blue
ENSG00000080819	CPOX	darkgreen	blue	darkolivegreen4	black	salmon	blue
ENSG00000080822	CLDND1	darkgreen	blue	darkolivegreen4	black	darkorange2	blue
ENSG00000080823	MOK	turquoise	brown	turquoise	lightsteelblue1	coral1	aliceblue
ENSG00000080824	HSP90AA1	darkturquoise	purple	orange	yellow	brown	cyan
ENSG00000080839	RBL1	cyan	blue	yellowgreen	thistle2	orangered	thistle2
ENSG00000080845	DLGAP4	turquoise	turquoise	turquoise	lightgreen	orange	indianred4
ENSG00000080854	IGSF9B	turquoise	magenta	turquoise	blue2	greenyellow	black
ENSG00000080947	CROCCP3	turquoise	blue	turquoise	pink	purple	darkred
ENSG00000080986	NDC80	turquoise	turquoise	floralwhite	grey	darkseagreen4	aliceblue
ENSG00000081014	AP4E1	turquoise	blue	darkolivegreen	darkgreen	yellow4	black
ENSG00000081019	RSBN1	green	brown	black	lightsteelblue1	turquoise	black
ENSG00000081026	MAGI3	darkgreen	brown	yellow	white	darkturquoise	plum1
ENSG00000081052	COL4A4	darkturquoise	green	yellow	navajowhite3	mistyrose	aliceblue
ENSG00000081059	TCF7	turquoise	brown	turquoise	green	lightcyan	yellowgreen
ENSG00000081087	OSTM1	turquoise	brown	lightsteelblue1	orange	paleturquoise	black
ENSG00000081138	CDH7	cyan	turquoise	palevioletred3	white	magenta	blue
ENSG00000081148	IMPG2	turquoise	blue	floralwhite	grey	lavenderblush3	aliceblue
ENSG00000081154	PCNP	lightcyan	brown	lightsteelblue1	royalblue	cyan	black
ENSG00000081177	EXD2	darkturquoise	blue	lightcyan	coral1	skyblue1	lightsteelblue
ENSG00000081181	ARG2	cyan	brown	floralwhite	darkorange	firebrick4	aliceblue
ENSG00000081189	MEF2C	cyan	magenta	yellow	firebrick4	salmon	aliceblue
ENSG00000081237	PTPRC	purple	turquoise	darkred	greenyellow	blue4	lightcyan
ENSG00000081277	PKP1	cyan	magenta	black	grey	maroon	tan
ENSG00000081307	UBA5	cyan	brown	floralwhite	darkslateblue	tan	aliceblue
ENSG00000081320	STK17B	cyan	turquoise	palevioletred3	darkseagreen3	brown2	blueviolet
ENSG00000081377	CDC14B	darkgreen	blue	yellow	lightpink2	darkorange	blue
ENSG00000081386	ZNF510	turquoise	blue	darkolivegreen	brown	blue3	darkolivegreen
ENSG00000081479	LRP2	darkgreen	brown	darkolivegreen4	antiquewhite4	floralwhite	blue
ENSG00000081665	ZNF506	turquoise	turquoise	floralwhite	mistyrose	thistle3	darkred
ENSG00000081692	JMJD4	turquoise	brown	floralwhite	sienna3	turquoise	orangered4
ENSG00000081721	DUSP12	darkturquoise	turquoise	turquoise	grey	turquoise	brown
ENSG00000081760	AACS	turquoise	magenta	orange	yellow4	lightcyan	aliceblue
ENSG00000081791	DELE1	turquoise	purple	floralwhite	grey	lightgreen	black
ENSG00000081803	CADPS2	cyan	blue	floralwhite	floralwhite	skyblue	grey60
ENSG00000081818	PCDHB4	cyan	green	green	aliceblue	blueviolet	plum1
ENSG00000081842	PCDHA6	cyan	blue	palevioletred3	brown	grey	brown
ENSG00000081853	PCDHGA2	grey60	turquoise	lightsteelblue	palevioletred3	midnightblue	plum3
ENSG00000081870	HSPB11	turquoise	turquoise	turquoise	grey	brown	brown4
ENSG00000081913	PHLPP1	cyan	turquoise	darkolivegreen4	black	navajowhite2	blue
ENSG00000081923	ATP8B1	cyan	brown	orange	skyblue2	skyblue3	aliceblue
ENSG00000081985	IL12RB2	cyan	blue	palevioletred3	steelblue	maroon	aliceblue
ENSG00000082014	SMARCD3	turquoise	purple	turquoise	darkolivegreen	yellowgreen	brown4
ENSG00000082068	WDR70	turquoise	blue	orange	cyan	darkorange	plum1
ENSG00000082074	FYB1	purple	brown	darkred	greenyellow	darkslateblue	lightcyan
ENSG00000082126	MPP4	turquoise	turquoise	turquoise	grey	red	grey
ENSG00000082146	STRADB	turquoise	blue	turquoise	brown	blue3	orangered4
ENSG00000082153	BZW1	turquoise	magenta	mediumpurple2	salmon	yellow	black
ENSG00000082175	PGR	green	brown	yellow	cornflowerblue	mistyrose	plum
ENSG00000082196	C1QTNF3	turquoise	green	darkolivegreen4	darkturquoise	skyblue2	blue
ENSG00000082212	ME2	turquoise	cyan	floralwhite	darkorange	brown	cyan
ENSG00000082213	C5orf22	green	turquoise	orange	turquoise	yellow	yellow3
ENSG00000082258	CCNT2	turquoise	blue	turquoise	plum1	darkslateblue	grey
ENSG00000082269	FAM135A	cyan	blue	yellow	thistle2	cyan	brown
ENSG00000082293	COL19A1	cyan	brown	floralwhite	salmon4	blue	aliceblue
ENSG00000082397	EPB41L3	cyan	blue	darkmagenta	darkorange2	darkorange2	plum1
ENSG00000082438	COBLL1	turquoise	brown	green	cornflowerblue	darkred	plum
ENSG00000082482	KCNK2	turquoise	turquoise	turquoise	salmon4	skyblue3	aliceblue
ENSG00000082497	SERTAD4	cyan	blue	black	white	lightgreen	brown4
ENSG00000082512	TRAF5	green	magenta	orange	steelblue	skyblue	brown4
ENSG00000082515	MRPL22	turquoise	blue	floralwhite	brown4	yellow	darkslateblue
ENSG00000082516	GEMIN5	turquoise	blue	lightsteelblue1	red	darkgrey	black
ENSG00000082556	OPRK1	green	blue	black	floralwhite	skyblue3	cyan
ENSG00000082641	NFE2L1	turquoise	greenyellow	turquoise	brown	tan	aliceblue
ENSG00000082684	SEMA5B	cyan	magenta	palevioletred3	salmon	maroon	cyan
ENSG00000082701	GSK3B	green	pink	orange	navajowhite2	cyan	aliceblue
ENSG00000082781	ITGB5	turquoise	turquoise	orange	darkseagreen3	darkgrey	brown
ENSG00000082805	ERC1	cyan	brown	black	brown4	mediumpurple3	black
ENSG00000082898	XPO1	cyan	brown	palevioletred3	tan	brown	magenta
ENSG00000082996	RNF13	darkgreen	blue	darkolivegreen4	black	floralwhite	blue
ENSG00000083067	TRPM3	cyan	turquoise	floralwhite	floralwhite	grey60	plum3
ENSG00000083093	PALB2	turquoise	purple	saddlebrown	tan	darkgreen	lavenderblush
ENSG00000083097	DOP1A	turquoise	purple	turquoise	darkgreen	cyan	orangered4
ENSG00000083099	LYRM2	turquoise	greenyellow	lightsteelblue1	blue	brown	brown4
ENSG00000083123	BCKDHB	turquoise	green	yellow	thistle3	darkred	blueviolet
ENSG00000083168	KAT6A	cyan	turquoise	lightsteelblue1	red	cyan	black
ENSG00000083223	TUT7	cyan	blue	darkolivegreen	yellow	yellow	black
ENSG00000083290	ULK2	cyan	darkred	turquoise	steelblue	darkgrey	cyan
ENSG00000083307	GRHL2	turquoise	turquoise	orange	grey	mediumorchid	blue2
ENSG00000083312	TNPO1	cyan	blue	darkmagenta	coral1	salmon	brown
ENSG00000083444	PLOD1	cyan	brown	lavenderblush3	tan	brown	magenta
ENSG00000083454	P2RX5	cyan	blue	floralwhite	grey	turquoise	aliceblue
ENSG00000083457	ITGAE	turquoise	turquoise	orange	cyan	green	black
ENSG00000083520	DIS3	cyan	brown	floralwhite	darkgreen	darkturquoise	black
ENSG00000083535	PIBF1	cyan	blue	yellowgreen	thistle2	cyan	thistle2
ENSG00000083544	TDRD3	darkgreen	cyan	yellow	brown4	lightsteelblue1	aliceblue
ENSG00000083635	NUFIP1	turquoise	blue	floralwhite	grey	pink	brown4
ENSG00000083642	PDS5B	green	tan	orange	navajowhite2	green	brown
ENSG00000083720	OXCT1	cyan	blue	floralwhite	magenta	darkolivegreen	aliceblue
ENSG00000083799	CYLD	green	green	yellow	turquoise	honeydew1	cyan
ENSG00000083807	SLC27A5	darkturquoise	turquoise	turquoise	palevioletred2	sienna3	brown
ENSG00000083812	ZNF324	turquoise	blue	green	darkgreen	magenta	yellowgreen
ENSG00000083814	ZNF671	turquoise	turquoise	floralwhite	tan	pink	grey60
ENSG00000083817	ZNF416	turquoise	blue	lightcyan	grey	greenyellow	brown
ENSG00000083828	ZNF586	cyan	turquoise	darkmagenta	thistle4	turquoise	cyan
ENSG00000083838	ZNF446	cyan	turquoise	floralwhite	lightcyan	grey	coral
ENSG00000083844	ZNF264	darkturquoise	magenta	turquoise	green4	darkmagenta	cyan
ENSG00000083845	RPS5	royalblue	green	darkolivegreen	plum1	darkgreen	coral4
ENSG00000083857	FAT1	grey60	green	lightsteelblue	lightyellow	midnightblue	firebrick3
ENSG00000083896	YTHDC1	cyan	blue	salmon2	brown	yellow	indianred2
ENSG00000083937	CHMP2B	turquoise	blue	turquoise	black	tan	brown
ENSG00000084070	SMAP2	cyan	turquoise	yellow	greenyellow	blue	brown
ENSG00000084072	PPIE	turquoise	brown	floralwhite	grey	magenta	grey60
ENSG00000084073	ZMPSTE24	turquoise	brown	orange	lightgreen	brown	brown
ENSG00000084090	STARD7	darkturquoise	turquoise	darkolivegreen	brown	yellow	darkolivegreen
ENSG00000084092	NOA1	cyan	turquoise	palevioletred3	grey	pink	blue2
ENSG00000084093	REST	cyan	greenyellow	palevioletred3	magenta	cyan	plum1
ENSG00000084112	SSH1	turquoise	blue	orange	lightgreen	orange	cyan
ENSG00000084207	GSTP1	royalblue	greenyellow	blue2	plum1	darkgreen	brown1
ENSG00000084234	APLP2	cyan	blue	darkmagenta	darkolivegreen1	blue	darkolivegreen2
ENSG00000084444	FAM234B	cyan	brown	floralwhite	salmon2	lightgreen	darkolivegreen
ENSG00000084453	SLCO1A2	darkgreen	brown	darkolivegreen4	black	darkorange	blue
ENSG00000084463	WBP11	turquoise	blue	orange	turquoise	darkturquoise	orangered3
ENSG00000084623	EIF3I	turquoise	blue	turquoise	orangered4	green	grey60
ENSG00000084628	NKAIN1	turquoise	blue	turquoise	grey	yellow	steelblue
ENSG00000084636	COL16A1	darkturquoise	turquoise	orange	lightyellow	steelblue	chocolate4
ENSG00000084652	TXLNA	cyan	brown	floralwhite	firebrick2	black	magenta
ENSG00000084674	APOB	darkturquoise	turquoise	green	mediumpurple3	red	aliceblue
ENSG00000084676	NCOA1	turquoise	blue	orange	red	cyan	black
ENSG00000084693	AGBL5	cyan	green	turquoise	grey	palevioletred3	yellowgreen
ENSG00000084710	EFR3B	cyan	turquoise	yellow	lightcyan	skyblue3	aliceblue
ENSG00000084731	KIF3C	green	blue	orange	blueviolet	lightyellow	cyan
ENSG00000084733	RAB10	turquoise	green	orange	black	salmon	darkolivegreen
ENSG00000084734	GCKR	turquoise	turquoise	turquoise	grey	plum1	aliceblue
ENSG00000084754	HADHA	darkturquoise	blue	black	darkseagreen3	tan4	brown
ENSG00000084764	MAPRE3	pink	turquoise	orange	darkred	lightcyan1	brown
ENSG00000084774	CAD	turquoise	lightyellow	lightsteelblue1	red	firebrick3	coral
ENSG00000085063	CD59	purple	cyan	lightyellow	slateblue	plum2	chocolate3
ENSG00000085117	CD82	turquoise	blue	orange	black	white	blue
ENSG00000085231	AK6	turquoise	green	turquoise	honeydew1	yellow	black
ENSG00000085265	FCN1	turquoise	turquoise	turquoise	indianred1	blue4	brown
ENSG00000085274	MYNN	cyan	turquoise	yellow	steelblue	paleturquoise	brown
ENSG00000085276	MECOM	darkturquoise	greenyellow	yellow	lavenderblush1	darkred	skyblue4
ENSG00000085365	SCAMP1	cyan	blue	lightsteelblue1	royalblue	paleturquoise	black
ENSG00000085377	PREP	cyan	turquoise	floralwhite	skyblue4	turquoise	aliceblue
ENSG00000085382	HACE1	cyan	turquoise	floralwhite	royalblue	skyblue1	black
ENSG00000085415	SEH1L	green	turquoise	orange	royalblue	paleturquoise	black
ENSG00000085433	WDR47	cyan	blue	floralwhite	plum2	darkgreen	brown4
ENSG00000085449	WDFY1	turquoise	blue	turquoise	lightgreen	mediumpurple4	brown4
ENSG00000085465	OVGP1	turquoise	brown	orange	orangered4	white	magenta
ENSG00000085491	SLC25A24	turquoise	cyan	turquoise	orange	blue2	black
ENSG00000085511	MAP3K4	darkturquoise	magenta	green	darkgreen	darkturquoise	brown
ENSG00000085514	PILRA	purple	cyan	darkred	grey	darkred	lightcyan
ENSG00000085563	ABCB1	darkturquoise	blue	yellow	lavenderblush1	darkred	skyblue4
ENSG00000085644	ZNF213	turquoise	turquoise	orange	lightgreen	purple	indianred4
ENSG00000085662	AKR1B1	turquoise	turquoise	darkolivegreen	green	turquoise	darkolivegreen
ENSG00000085719	CPNE3	cyan	blue	palevioletred3	mediumpurple4	coral1	blueviolet
ENSG00000085721	RRN3	turquoise	blue	floralwhite	cyan	darkgrey	black
ENSG00000085733	CTTN	cyan	blue	floralwhite	magenta	cyan	indianred2
ENSG00000085760	MTIF2	turquoise	blue	maroon	yellow	brown	darkolivegreen2
ENSG00000085788	DDHD2	cyan	pink	floralwhite	sienna4	yellow	grey60
ENSG00000085831	TTC39A	cyan	turquoise	floralwhite	white	darkolivegreen	brown4
ENSG00000085832	EPS15	darkturquoise	magenta	black	brown	yellow	darkmagenta
ENSG00000085840	ORC1	cyan	blue	floralwhite	grey	blue	grey
ENSG00000085871	MGST2	turquoise	cyan	turquoise	grey	tan4	darkred
ENSG00000085872	CHERP	turquoise	turquoise	orange	indianred4	royalblue	blue2
ENSG00000085978	ATG16L1	cyan	blue	floralwhite	turquoise	saddlebrown	aliceblue
ENSG00000085982	USP40	cyan	pink	black	darkgreen	darkmagenta	black
ENSG00000085998	POMGNT1	turquoise	cyan	turquoise	lightyellow	pink	cyan
ENSG00000085999	RAD54L	turquoise	brown	floralwhite	grey	thistle4	magenta
ENSG00000086015	MAST2	turquoise	turquoise	orange	darkmagenta	orange	brown
ENSG00000086061	DNAJA1	cyan	purple	lavenderblush3	tan	brown	magenta
ENSG00000086062	B4GALT1	purple	blue	lightyellow	coral3	greenyellow	lightcyan
ENSG00000086065	CHMP5	turquoise	turquoise	floralwhite	yellow3	yellow	black
ENSG00000086102	NFX1	turquoise	blue	turquoise	blue	red	tan
ENSG00000086159	AQP6	turquoise	green	orange	darkorange	skyblue2	black
ENSG00000086189	DIMT1	turquoise	blue	orange	lightsteelblue1	yellow	brown
ENSG00000086200	IPO11	turquoise	turquoise	darkolivegreen	lightyellow	brown	black
ENSG00000086205	FOLH1	darkgreen	midnightblue	darkolivegreen4	black	darkorange2	blue
ENSG00000086232	EIF2AK1	green	purple	orange	turquoise	darkorange	aliceblue
ENSG00000086289	EPDR1	cyan	cyan	floralwhite	lightcyan	darkolivegreen	aliceblue
ENSG00000086300	SNX10	lightcyan	blue	black	royalblue	salmon	black
ENSG00000086475	SEPHS1	turquoise	cyan	orange	darkorange	brown1	lavenderblush
ENSG00000086504	MRPL28	turquoise	blue	floralwhite	magenta4	turquoise	aliceblue
ENSG00000086544	ITPKC	darkred	turquoise	lightyellow	orangered1	orangered3	chocolate3
ENSG00000086570	FAT2	turquoise	cyan	turquoise	lightblue2	grey	magenta
ENSG00000086589	RBM22	cyan	blue	darkolivegreen	lightcyan1	darkred	yellow3
ENSG00000086598	TMED2	turquoise	tan	turquoise	cyan	skyblue1	black
ENSG00000086619	ERO1B	cyan	brown	lightsteelblue1	grey	mediumpurple2	black
ENSG00000086666	ZFAND6	turquoise	green	orange	skyblue	darkturquoise	black
ENSG00000086696	HSD17B2	turquoise	turquoise	turquoise	lightpink4	plum1	powderblue
ENSG00000086730	LAT2	purple	turquoise	lightyellow	darkolivegreen2	lightcoral	lightcyan
ENSG00000086827	ZW10	turquoise	blue	turquoise	darkgreen	darkmagenta	brown
ENSG00000086848	ALG9	pink	blue	yellow	magenta	turquoise	antiquewhite1
ENSG00000086991	NOX4	turquoise	blue	orange	brown4	mediumpurple3	brown
ENSG00000087008	ACOX3	cyan	brown	floralwhite	darkgreen	turquoise	indianred2
ENSG00000087053	MTMR2	cyan	turquoise	floralwhite	red	lightcyan	cyan
ENSG00000087074	PPP1R15A	turquoise	brown	floralwhite	coral3	indianred4	firebrick
ENSG00000087076	HSD17B14	turquoise	green	turquoise	darkorange	navajowhite2	brown
ENSG00000087077	TRIP6	darkgreen	turquoise	yellow	mediumpurple4	antiquewhite4	royalblue
ENSG00000087085	ACHE	green	brown	yellow	firebrick3	royalblue	tan
ENSG00000087086	FTL	cyan	green	yellow	thistle3	darkgreen	coral4
ENSG00000087087	SRRT	cyan	brown	lightsteelblue1	sienna3	lightgreen	black
ENSG00000087088	BAX	turquoise	blue	darkolivegreen	lightslateblue	turquoise	darkolivegreen
ENSG00000087095	NLK	cyan	brown	floralwhite	pink4	green	aliceblue
ENSG00000087111	PIGS	cyan	brown	palevioletred3	grey	yellow	brown
ENSG00000087116	ADAMTS2	cyan	magenta	turquoise	salmon	skyblue	aliceblue
ENSG00000087152	ATXN7L3	darkturquoise	brown	orange	thistle	palevioletred3	aliceblue
ENSG00000087157	PGS1	turquoise	turquoise	orange	lightgreen	lightcyan	magenta
ENSG00000087191	PSMC5	cyan	blue	violet	sienna3	white	brown4
ENSG00000087206	UIMC1	turquoise	blue	mediumorchid	brown4	mediumpurple3	palevioletred2
ENSG00000087245	MMP2	darkturquoise	turquoise	black	greenyellow	red	plum
ENSG00000087250	MT3	cyan	turquoise	plum	lightslateblue	yellow	royalblue
ENSG00000087253	LPCAT2	purple	turquoise	darkred	greenyellow	darkslateblue	lightcyan
ENSG00000087258	GNAO1	turquoise	blue	orange	indianred4	lightgreen	blue2
ENSG00000087263	OGFOD1	darkturquoise	brown	turquoise	grey	black	brown
ENSG00000087266	SH3BP2	cyan	green	floralwhite	palevioletred3	darkgrey	brown
ENSG00000087269	NOP14	turquoise	blue	violet	magenta	brown	palevioletred3
ENSG00000087274	ADD1	turquoise	blue	lightsteelblue1	lightpink2	turquoise	black
ENSG00000087299	L2HGDH	turquoise	brown	orange	grey60	tan	black
ENSG00000087301	TXNDC16	turquoise	lightyellow	floralwhite	brown4	plum1	brown
ENSG00000087302	RTRAF	turquoise	blue	turquoise	green	turquoise	black
ENSG00000087303	NID2	darkturquoise	turquoise	black	mediumpurple3	red	black
ENSG00000087338	GMCL1	green	brown	lightcyan1	orangered4	steelblue	darkolivegreen4
ENSG00000087365	SF3B2	cyan	blue	violet	yellow	yellow	indianred2
ENSG00000087448	KLHL42	lightcyan	brown	black	firebrick4	yellow	brown
ENSG00000087460	GNAS	pink	blue	orange	darkorange2	lightcyan1	yellow3
ENSG00000087470	DNM1L	cyan	pink	palevioletred3	plum2	cyan	aliceblue
ENSG00000087494	PTHLH	cyan	magenta	floralwhite	brown2	thistle1	aliceblue
ENSG00000087495	PHACTR3	cyan	turquoise	floralwhite	brown	darkgrey	aliceblue
ENSG00000087502	ERGIC2	turquoise	blue	yellowgreen	lightpink2	lightsteelblue	royalblue
ENSG00000087586	AURKA	turquoise	blue	turquoise	grey	red	bisque4
ENSG00000087589	CASS4	turquoise	cyan	yellow	greenyellow	lightpink4	blue
ENSG00000087884	AAMDC	turquoise	turquoise	darkolivegreen	darkgrey	palevioletred2	darkolivegreen
ENSG00000087903	RFX2	grey60	turquoise	lightsteelblue	palevioletred3	mediumpurple1	plum3
ENSG00000087995	METTL2A	turquoise	brown	lightsteelblue1	grey	honeydew1	black
ENSG00000088035	ALG6	cyan	turquoise	darkolivegreen	brown4	grey60	black
ENSG00000088038	CNOT3	turquoise	blue	floralwhite	green4	lightcyan1	black
ENSG00000088053	GP6	turquoise	turquoise	turquoise	grey	black	deeppink1
ENSG00000088179	PTPN4	lightcyan	blue	black	paleturquoise	salmon	black
ENSG00000088205	DDX18	cyan	blue	green	cyan	turquoise	brown4
ENSG00000088247	KHSRP	turquoise	turquoise	orange	green4	royalblue	aliceblue
ENSG00000088256	GNA11	turquoise	turquoise	green	darkseagreen4	palevioletred3	aliceblue
ENSG00000088280	ASAP3	darkred	turquoise	yellow	lightpink3	navajowhite2	chocolate3
ENSG00000088298	EDEM2	turquoise	turquoise	turquoise	grey	orange	brown
ENSG00000088305	DNMT3B	grey	brown	yellow	grey	royalblue	blue
ENSG00000088325	TPX2	cyan	turquoise	palevioletred3	salmon	midnightblue	blue
ENSG00000088340	FER1L4	turquoise	turquoise	turquoise	grey	darkolivegreen	grey60
ENSG00000088356	PDRG1	turquoise	cyan	floralwhite	violet	skyblue1	darkolivegreen
ENSG00000088367	EPB41L1	turquoise	cyan	orange	lightgreen	lightyellow	navajowhite1
ENSG00000088386	SLC15A1	darkturquoise	turquoise	turquoise	grey	violet	black
ENSG00000088387	DOCK9	turquoise	blue	darkolivegreen4	darkturquoise	bisque4	blue
ENSG00000088448	ANKRD10	turquoise	blue	turquoise	royalblue	turquoise	chocolate3
ENSG00000088451	TGDS	turquoise	cyan	orange	mediumpurple4	turquoise	cyan
ENSG00000088538	DOCK3	green	tan	orange	coral4	grey60	brown
ENSG00000088543	C3orf18	turquoise	blue	floralwhite	cyan	darkgrey	brown4
ENSG00000088682	COQ9	darkturquoise	turquoise	lightcyan1	violet	turquoise	cyan
ENSG00000088726	TMEM40	darkturquoise	turquoise	turquoise	grey	grey	brown
ENSG00000088727	KIF9	turquoise	turquoise	floralwhite	paleturquoise	blue	aliceblue
ENSG00000088756	ARHGAP28	turquoise	cyan	turquoise	white	red	black
ENSG00000088766	CRLS1	turquoise	cyan	orange	turquoise	yellowgreen	brown2
ENSG00000088808	PPP1R13B	turquoise	turquoise	lightsteelblue1	brown4	mediumpurple3	palevioletred2
ENSG00000088812	ATRN	cyan	tan	yellow	red	green	brown
ENSG00000088826	SMOX	darkturquoise	midnightblue	black	darkseagreen3	darkgrey	black
ENSG00000088832	FKBP1A	cyan	magenta	yellow	violet	ivory	aliceblue
ENSG00000088833	NSFL1C	pink	turquoise	yellow	sienna3	turquoise	black
ENSG00000088854	C20orf194	turquoise	turquoise	turquoise	red	cyan	royalblue
ENSG00000088876	ZNF343	darkturquoise	blue	violet	brown	chocolate4	darkolivegreen2
ENSG00000088881	EBF4	darkturquoise	cyan	orange	saddlebrown	salmon	brown
ENSG00000088888	MAVS	cyan	green	floralwhite	plum3	steelblue	aliceblue
ENSG00000088899	LZTS3	turquoise	lightgreen	orange	thistle	palevioletred3	indianred4
ENSG00000088930	XRN2	darkturquoise	blue	black	sienna4	turquoise	black
ENSG00000088970	KIZ	darkgreen	cyan	yellow	lightcyan	orangered4	aliceblue
ENSG00000088986	DYNLL1	turquoise	brown	floralwhite	tan	brown	darkolivegreen
ENSG00000088992	TESC	cyan	blue	floralwhite	ivory	yellowgreen	aliceblue
ENSG00000089006	SNX5	cyan	blue	floralwhite	darkseagreen3	white	aliceblue
ENSG00000089009	RPL6	royalblue	blue	orange	darkseagreen4	darkgreen	coral4
ENSG00000089022	MAPKAPK5	turquoise	magenta	turquoise	moccasin	blue	magenta
ENSG00000089041	P2RX7	cyan	turquoise	darkolivegreen4	antiquewhite4	lightcyan	blue
ENSG00000089048	ESF1	cyan	blue	lightcyan1	yellow	yellow	palevioletred3
ENSG00000089050	RBBP9	turquoise	blue	yellow	violet	white	brown
ENSG00000089053	ANAPC5	turquoise	cyan	darkolivegreen4	green	coral2	blue
ENSG00000089057	SLC23A2	pink	brown	orange	red	turquoise	cyan
ENSG00000089060	SLC8B1	darkturquoise	turquoise	black	lightyellow	plum2	brown
ENSG00000089063	TMEM230	turquoise	blue	turquoise	darkred	yellow	brown
ENSG00000089091	DZANK1	turquoise	turquoise	orange	grey	mediumpurple2	cyan
ENSG00000089094	KDM2B	green	turquoise	black	sienna3	purple	black
ENSG00000089101	CFAP61	darkgreen	blue	orange	grey	red	aliceblue
ENSG00000089123	TASP1	turquoise	cyan	turquoise	brown4	mediumpurple3	aliceblue
ENSG00000089127	OAS1	turquoise	turquoise	thistle	yellowgreen	midnightblue	tan4
ENSG00000089154	GCN1	turquoise	blue	lightcyan	red	mediumpurple3	brown2
ENSG00000089157	RPLP0	purple	turquoise	orange	plum1	darkgreen	royalblue
ENSG00000089159	PXN	cyan	green	floralwhite	darkolivegreen2	sienna4	chocolate3
ENSG00000089163	SIRT4	turquoise	blue	turquoise	brown	salmon	aliceblue
ENSG00000089169	RPH3A	pink	magenta	orange	skyblue4	lightcyan1	cyan
ENSG00000089177	KIF16B	turquoise	turquoise	orange	magenta	turquoise	palevioletred3
ENSG00000089195	TRMT6	cyan	blue	floralwhite	magenta	brown4	grey60
ENSG00000089199	CHGB	cyan	blue	darkmagenta	darkorange2	lavenderblush2	plum1
ENSG00000089220	PEBP1	cyan	blue	floralwhite	royalblue3	thistle	grey60
ENSG00000089234	BRAP	turquoise	blue	turquoise	darkred	brown4	brown4
ENSG00000089248	ERP29	turquoise	blue	green	magenta4	blue2	lavenderblush
ENSG00000089250	NOS1	cyan	brown	floralwhite	navajowhite	magenta	cyan
ENSG00000089280	FUS	turquoise	blue	turquoise	coral1	blue	brown4
ENSG00000089327	FXYD5	cyan	blue	floralwhite	greenyellow	salmon	lightcyan
ENSG00000089335	ZNF302	cyan	blue	yellow	salmon	ivory	cyan
ENSG00000089351	GRAMD1A	turquoise	turquoise	floralwhite	darkgrey	coral2	black
ENSG00000089356	FXYD3	cyan	magenta	palevioletred3	grey	darkgrey	cyan
ENSG00000089486	CDIP1	turquoise	blue	orange	darkred	antiquewhite4	grey60
ENSG00000089505	CMTM1	turquoise	cyan	darkolivegreen	grey	turquoise	cyan
ENSG00000089558	KCNH4	cyan	magenta	orange	floralwhite	saddlebrown	aliceblue
ENSG00000089597	GANAB	cyan	blue	floralwhite	red	green	brown4
ENSG00000089639	GMIP	purple	brown	darkred	greenyellow	darkslateblue	lightcyan
ENSG00000089693	MLF2	cyan	blue	floralwhite	darkseagreen4	turquoise	darkolivegreen
ENSG00000089723	OTUB2	cyan	turquoise	black	grey	yellow4	aliceblue
ENSG00000089737	DDX24	cyan	brown	darkmagenta	darkslateblue	paleturquoise	plum1
ENSG00000089775	ZBTB25	turquoise	turquoise	turquoise	darkorange2	turquoise	cyan
ENSG00000089818	NECAP1	cyan	blue	floralwhite	plum2	brown4	aliceblue
ENSG00000089847	ANKRD24	cyan	turquoise	darkslateblue	green	darkolivegreen	cyan
ENSG00000089876	DHX32	turquoise	turquoise	turquoise	violet	plum1	grey60
ENSG00000089902	RCOR1	lightcyan	turquoise	black	grey	magenta	brown
ENSG00000089916	GPATCH2L	turquoise	brown	turquoise	red	green	cyan
ENSG00000090006	LTBP4	turquoise	magenta	orange	green	sienna3	orangered3
ENSG00000090013	BLVRB	turquoise	turquoise	turquoise	skyblue	lightcyan	royalblue
ENSG00000090020	SLC9A1	pink	brown	orange	lightgreen	saddlebrown	orangered3
ENSG00000090054	SPTLC1	turquoise	turquoise	turquoise	brown	darkred	brown
ENSG00000090060	PAPOLA	turquoise	brown	lightcyan	tan	brown	magenta
ENSG00000090061	CCNK	darkturquoise	brown	black	darkviolet	lightcyan1	cyan
ENSG00000090097	PCBP4	darkgreen	brown	darkolivegreen4	black	salmon	blue
ENSG00000090104	RGS1	purple	green	darkred	coral3	greenyellow	lightcyan
ENSG00000090238	YPEL3	darkturquoise	turquoise	orange	darkorange2	yellowgreen	black
ENSG00000090263	MRPS33	turquoise	blue	turquoise	mediumpurple2	turquoise	aliceblue
ENSG00000090266	NDUFB2	turquoise	cyan	darkolivegreen	honeydew1	brown4	darkslateblue
ENSG00000090273	NUDC	cyan	blue	violet	sienna3	brown	indianred2
ENSG00000090316	MAEA	cyan	brown	palevioletred3	brown	salmon1	black
ENSG00000090339	ICAM1	darkred	cyan	lightyellow	orangered1	magenta4	chocolate3
ENSG00000090372	STRN4	cyan	magenta	darkolivegreen	green	purple	cyan
ENSG00000090376	IRAK3	purple	turquoise	lightyellow	maroon	brown2	lightcyan
ENSG00000090382	LYZ	purple	brown	lightyellow	indianred1	blue4	lightcyan
ENSG00000090432	MUL1	cyan	turquoise	floralwhite	blue	green	brown
ENSG00000090447	TFAP4	darkturquoise	turquoise	grey60	grey	ivory	brown
ENSG00000090470	PDCD7	turquoise	blue	turquoise	pink	turquoise	lightpink4
ENSG00000090487	SPG21	darkgreen	greenyellow	orange	darkseagreen4	turquoise	aliceblue
ENSG00000090520	DNAJB11	turquoise	purple	green	orangered4	skyblue1	brown
ENSG00000090530	P3H2	lightcyan	blue	green	grey	blue	brown
ENSG00000090539	CHRD	pink	brown	yellow	sienna3	orangered4	aliceblue
ENSG00000090554	FLT3LG	cyan	turquoise	turquoise	grey	sienna3	brown
ENSG00000090565	RAB11FIP3	darkgreen	magenta	darkslateblue	saddlebrown	orange	yellowgreen
ENSG00000090581	GNPTG	turquoise	turquoise	yellow	red	darkgreen	brown
ENSG00000090612	ZNF268	cyan	turquoise	floralwhite	skyblue	brown	brown
ENSG00000090615	GOLGA3	turquoise	blue	turquoise	brown	blue	brown
ENSG00000090621	PABPC4	turquoise	blue	orange	darkseagreen4	turquoise	brown4
ENSG00000090659	CD209	darkturquoise	blue	grey60	mediumpurple3	red	brown
ENSG00000090661	CERS4	turquoise	brown	yellow	skyblue3	blue	aliceblue
ENSG00000090674	MCOLN1	turquoise	turquoise	orange	grey	lightgreen	chocolate3
ENSG00000090686	USP48	turquoise	blue	floralwhite	yellow	brown	palevioletred3
ENSG00000090857	PDPR	turquoise	turquoise	floralwhite	grey	thistle2	aliceblue
ENSG00000090861	AARS1	green	blue	yellow	red	green	skyblue
ENSG00000090863	GLG1	turquoise	blue	lightsteelblue1	red	orange	bisque4
ENSG00000090905	TNRC6A	turquoise	blue	turquoise	magenta	blue	black
ENSG00000090924	PLEKHG2	darkturquoise	blue	grey60	blue4	red	steelblue
ENSG00000090932	DLL3	turquoise	cyan	turquoise	white	darkolivegreen4	aliceblue
ENSG00000090971	NAT14	cyan	tan	darkolivegreen	blue	coral2	black
ENSG00000090975	PITPNM2	turquoise	blue	orange	lightgreen	royalblue	indianred4
ENSG00000090989	EXOC1	turquoise	pink	green	darkgreen	plum1	brown
ENSG00000091009	RBM27	turquoise	turquoise	lightsteelblue1	yellow	yellow	brown4
ENSG00000091039	OSBPL8	lightcyan	brown	lightsteelblue1	royalblue	paleturquoise	black
ENSG00000091073	DTX2	cyan	turquoise	floralwhite	grey	blue	royalblue
ENSG00000091106	NLRC4	darkred	turquoise	lightyellow	powderblue	magenta4	chocolate3
ENSG00000091127	PUS7	turquoise	turquoise	turquoise	thistle2	saddlebrown	brown4
ENSG00000091129	NRCAM	turquoise	cyan	orange	red	salmon	royalblue
ENSG00000091136	LAMB1	darkgreen	brown	yellow	lightcyan	skyblue3	magenta
ENSG00000091137	SLC26A4	cyan	magenta	yellow	steelblue	skyblue	aliceblue
ENSG00000091140	DLD	cyan	blue	palevioletred3	brown	yellow	lavenderblush
ENSG00000091157	WDR7	green	brown	yellow	coral4	bisque4	brown
ENSG00000091164	TXNL1	cyan	green	floralwhite	blue	thistle1	aliceblue
ENSG00000091181	IL5RA	turquoise	turquoise	turquoise	grey	turquoise	aliceblue
ENSG00000091262	ABCC6	darkturquoise	green	grey60	grey	grey	black
ENSG00000091317	CMTM6	purple	green	lightyellow	orange	royalblue	lightcyan
ENSG00000091409	ITGA6	green	blue	yellow	lightcoral	darkred	blue1
ENSG00000091428	RAPGEF4	turquoise	turquoise	yellow	green	coral	cyan
ENSG00000091436	MAP3K20	pink	greenyellow	yellow	steelblue	sienna3	chocolate3
ENSG00000091483	FH	cyan	brown	floralwhite	darkorange2	darkolivegreen	brown
ENSG00000091490	SEL1L3	turquoise	brown	turquoise	honeydew	thistle1	aliceblue
ENSG00000091513	TF	darkgreen	turquoise	darkolivegreen4	black	darkorange2	blue
ENSG00000091527	CDV3	turquoise	blue	violet	magenta	plum3	mistyrose
ENSG00000091536	MYO15A	turquoise	blue	turquoise	yellow4	mediumpurple1	black
ENSG00000091542	ALKBH5	cyan	brown	yellow	turquoise	lightpink4	aliceblue
ENSG00000091592	NLRP1	cyan	blue	floralwhite	sienna2	purple	aliceblue
ENSG00000091622	PITPNM3	darkgreen	brown	orange	thistle	orange	cyan
ENSG00000091640	SPAG7	turquoise	blue	floralwhite	magenta	tan	mistyrose
ENSG00000091651	ORC6	turquoise	turquoise	turquoise	grey	black	black
ENSG00000091656	ZFHX4	grey60	cyan	lightsteelblue	palevioletred3	floralwhite	magenta2
ENSG00000091664	SLC17A6	cyan	magenta	floralwhite	white	darkolivegreen	brown4
ENSG00000091732	ZC3HC1	turquoise	brown	turquoise	grey	black	aliceblue
ENSG00000091831	ESR1	turquoise	brown	orange	grey	skyblue	brown
ENSG00000091844	RGS17	cyan	blue	black	orange	paleturquoise	black
ENSG00000091879	ANGPT2	cyan	turquoise	lightyellow	slateblue	plum2	chocolate3
ENSG00000091947	TMEM101	turquoise	turquoise	green	skyblue	turquoise	aliceblue
ENSG00000091972	CD200	green	blue	yellow	darkslateblue	yellow	aliceblue
ENSG00000091986	CCDC80	turquoise	cyan	turquoise	lightpink3	yellow3	aliceblue
ENSG00000092010	PSME1	turquoise	brown	blue2	turquoise	yellow	aliceblue
ENSG00000092020	PPP2R3C	turquoise	turquoise	turquoise	grey60	tan	brown
ENSG00000092036	HAUS4	royalblue	cyan	orangered4	mediumpurple1	brown4	aliceblue
ENSG00000092051	JPH4	turquoise	blue	turquoise	green	orange	indianred4
ENSG00000092054	MYH7	cyan	blue	floralwhite	magenta	darkolivegreen	cyan
ENSG00000092068	SLC7A8	green	green	yellow	firebrick3	magenta	aliceblue
ENSG00000092094	OSGEP	darkturquoise	brown	orange	darkgreen	darkred	chocolate4
ENSG00000092096	SLC22A17	green	blue	palevioletred3	skyblue3	purple	orangered3
ENSG00000092098	RNF31	cyan	brown	lavenderblush3	yellowgreen	midnightblue	magenta
ENSG00000092108	SCFD1	turquoise	blue	turquoise	darkmagenta	yellow	brown4
ENSG00000092140	G2E3	darkturquoise	green	orange	royalblue	paleturquoise	black
ENSG00000092148	HECTD1	cyan	blue	floralwhite	antiquewhite2	cyan	mistyrose
ENSG00000092199	HNRNPC	turquoise	blue	maroon	tan	green	mistyrose
ENSG00000092201	SUPT16H	green	blue	yellow	yellow	yellow	indianred2
ENSG00000092203	TOX4	cyan	blue	turquoise	turquoise	turquoise	royalblue
ENSG00000092208	GEMIN2	turquoise	turquoise	turquoise	grey	green	aliceblue
ENSG00000092330	TINF2	turquoise	blue	turquoise	grey60	darkred	brown1
ENSG00000092421	SEMA6A	darkgreen	turquoise	darkolivegreen4	bisque4	floralwhite	blue
ENSG00000092439	TRPM7	cyan	blue	darkmagenta	thistle2	cyan	thistle2
ENSG00000092445	TYRO3	cyan	brown	yellow	turquoise	magenta	grey60
ENSG00000092470	WDR76	turquoise	turquoise	floralwhite	white	darkgreen	grey60
ENSG00000092529	CAPN3	darkgreen	turquoise	darkolivegreen4	black	darkorange2	blue
ENSG00000092531	SNAP23	cyan	brown	yellow	tan	indianred4	cyan
ENSG00000092621	PHGDH	lightcyan	turquoise	black	lightyellow	turquoise	black
ENSG00000092758	COL9A3	darkgreen	green	darkolivegreen4	black	darkorange	blue
ENSG00000092820	EZR	green	turquoise	yellow	lightblue4	coral1	firebrick3
ENSG00000092841	MYL6	turquoise	blue	darkolivegreen	cyan	red	royalblue
ENSG00000092847	AGO1	turquoise	brown	orange	red	darkmagenta	brown2
ENSG00000092850	TEKT2	turquoise	turquoise	orange	grey	orangered4	brown4
ENSG00000092853	CLSPN	turquoise	turquoise	floralwhite	yellow	skyblue	aliceblue
ENSG00000092871	RFFL	darkgreen	green	darkolivegreen4	black	purple	blue
ENSG00000092929	UNC13D	cyan	brown	darkmagenta	darkturquoise	turquoise	aliceblue
ENSG00000092931	MFSD11	turquoise	greenyellow	lightcyan1	salmon	green	darkolivegreen2
ENSG00000092964	DPYSL2	turquoise	green	turquoise	darkmagenta	darkgrey	blue
ENSG00000092969	TGFB2	cyan	turquoise	darkviolet	darkseagreen3	orangered3	aliceblue
ENSG00000092978	GPATCH2	cyan	blue	firebrick4	yellow	yellow	grey60
ENSG00000093000	NUP50	lightcyan	blue	black	brown	purple	brown
ENSG00000093010	COMT	turquoise	green	black	thistle3	turquoise	aliceblue
ENSG00000093072	ADA2	purple	turquoise	orange	greenyellow	midnightblue	lightcyan
ENSG00000093100	N/A	turquoise	turquoise	turquoise	skyblue1	royalblue	brown
ENSG00000093134	VNN3	turquoise	blue	turquoise	grey	magenta	brown
ENSG00000093144	ECHDC1	turquoise	blue	turquoise	brown	lightcyan	yellowgreen
ENSG00000093167	LRRFIP2	turquoise	blue	turquoise	maroon	salmon	blue
ENSG00000093183	SEC22C	turquoise	cyan	orange	turquoise	violet	blue2
ENSG00000093217	XYLB	turquoise	turquoise	turquoise	grey	black	cyan
ENSG00000094661	OR1I1	darkturquoise	brown	turquoise	grey60	pink	brown
ENSG00000094804	CDC6	cyan	turquoise	darkolivegreen4	paleturquoise	skyblue	blue
ENSG00000094880	CDC23	turquoise	turquoise	lightcyan	darkslateblue	blue	brown4
ENSG00000094914	AAAS	turquoise	turquoise	turquoise	brown	magenta	plum1
ENSG00000094916	CBX5	turquoise	turquoise	orange	navajowhite2	darkturquoise	brown
ENSG00000094963	FMO2	turquoise	turquoise	orange	mediumpurple3	red	plum
ENSG00000094975	SUCO	cyan	blue	black	brown	cyan	aliceblue
ENSG00000095002	MSH2	turquoise	blue	lightsteelblue1	yellow3	lightgreen	black
ENSG00000095015	MAP3K1	turquoise	blue	yellow	yellowgreen	darkolivegreen4	darkolivegreen4
ENSG00000095059	DHPS	turquoise	blue	floralwhite	pink	lightgreen	plum1
ENSG00000095066	HOOK2	cyan	tan	orange	turquoise	orange	aliceblue
ENSG00000095110	NXPE1	cyan	turquoise	floralwhite	grey	lightblue4	black
ENSG00000095139	ARCN1	cyan	blue	floralwhite	magenta	brown	indianred2
ENSG00000095203	EPB41L4B	turquoise	blue	orange	green	lightyellow	lavenderblush
ENSG00000095209	TMEM38B	darkgreen	darkred	orange	orange	darkgrey	cyan
ENSG00000095261	PSMD5	turquoise	blue	orange	brown4	mediumpurple3	grey60
ENSG00000095303	PTGS1	turquoise	brown	darkred	greenyellow	lightcoral	lightcyan
ENSG00000095319	NUP188	cyan	blue	lightsteelblue1	red	darkmagenta	coral
ENSG00000095321	CRAT	turquoise	brown	orange	blueviolet	green	black
ENSG00000095370	SH2D3C	cyan	cyan	palevioletred3	green	darkred	cyan
ENSG00000095380	NANS	turquoise	brown	turquoise	blue	brown	blue
ENSG00000095383	TBC1D2	darkgreen	blue	darkolivegreen4	darkturquoise	floralwhite	blue
ENSG00000095397	WHRN	cyan	brown	darkolivegreen4	darkturquoise	floralwhite	blue
ENSG00000095464	PDE6C	turquoise	blue	turquoise	grey	brown	brown
ENSG00000095485	CWF19L1	turquoise	turquoise	floralwhite	lightyellow	greenyellow	black
ENSG00000095539	SEMA4G	turquoise	brown	orange	salmon	magenta	brown
ENSG00000095564	BTAF1	cyan	turquoise	black	darkgreen	cyan	black
ENSG00000095574	IKZF5	darkturquoise	blue	green	orange	brown4	brown
ENSG00000095585	BLNK	turquoise	turquoise	darkred	greenyellow	darkslateblue	lightblue3
ENSG00000095587	TLL2	lightcyan	magenta	floralwhite	lightgreen	blue	brown4
ENSG00000095596	CYP26A1	turquoise	brown	floralwhite	salmon4	sienna3	aliceblue
ENSG00000095627	TDRD1	cyan	brown	floralwhite	floralwhite	darkviolet	aliceblue
ENSG00000095637	SORBS1	cyan	blue	floralwhite	lightpink3	navajowhite2	aliceblue
ENSG00000095713	CRTAC1	cyan	brown	floralwhite	white	skyblue3	aliceblue
ENSG00000095739	BAMBI	turquoise	turquoise	orange	salmon	greenyellow	blue
ENSG00000095787	WAC	turquoise	turquoise	lightsteelblue1	brown	darkturquoise	brown
ENSG00000095794	CREM	turquoise	lightcyan	turquoise	orangered1	greenyellow	blue
ENSG00000095906	NUBP2	turquoise	turquoise	green	darkolivegreen4	white	darkolivegreen
ENSG00000095951	HIVEP1	turquoise	turquoise	orange	skyblue4	darkturquoise	blue2
ENSG00000095970	TREM2	purple	blue	darkred	greenyellow	lightcoral	lightcyan
ENSG00000096060	FKBP5	cyan	brown	floralwhite	maroon	brown2	palevioletred
ENSG00000096063	SRPK1	green	turquoise	yellow	violet	skyblue	firebrick4
ENSG00000096070	BRPF3	turquoise	blue	orange	green4	lightcyan1	black
ENSG00000096080	MRPS18A	turquoise	turquoise	turquoise	violet	tan	plum1
ENSG00000096092	TMEM14A	cyan	cyan	darkolivegreen	yellow3	paleturquoise	black
ENSG00000096093	EFHC1	turquoise	green	turquoise	pink	black	darkred
ENSG00000096384	HSP90AB1	cyan	purple	black	yellow	brown	brown4
ENSG00000096401	CDC5L	turquoise	blue	maroon	yellow	magenta	darkolivegreen2
ENSG00000096433	ITPR3	cyan	turquoise	floralwhite	cornflowerblue	darkred	black
ENSG00000096654	ZNF184	cyan	lightcyan	floralwhite	salmon	greenyellow	aliceblue
ENSG00000096696	DSP	darkturquoise	blue	skyblue1	mediumpurple3	red	plum
ENSG00000096717	SIRT1	darkturquoise	green	palevioletred3	paleturquoise	black	brown
ENSG00000096746	HNRNPH3	turquoise	brown	turquoise	darkviolet	brown	brown
ENSG00000096872	IFT74	turquoise	brown	yellowgreen	yellow	yellow	palevioletred3
ENSG00000096968	JAK2	cyan	magenta	floralwhite	honeydew	maroon	brown
ENSG00000096996	IL12RB1	darkturquoise	brown	orange	grey	midnightblue	black
ENSG00000097007	ABL1	cyan	turquoise	lightsteelblue	darkmagenta	lightgreen	black
ENSG00000097021	ACOT7	cyan	turquoise	palevioletred3	violet	royalblue	aliceblue
ENSG00000097033	SH3GLB1	cyan	green	floralwhite	darkorange2	coral1	aliceblue
ENSG00000097046	CDC7	cyan	turquoise	lightcyan	grey	orangered3	aliceblue
ENSG00000097096	SYDE2	darkgreen	brown	orange	grey	lightcyan	blue
ENSG00000099139	PCSK5	cyan	blue	yellow	plum1	blue	darkmagenta
ENSG00000099194	SCD	darkgreen	turquoise	darkolivegreen4	lightpink3	lightcyan	blue
ENSG00000099203	TMED1	turquoise	cyan	turquoise	lightblue4	purple	cyan
ENSG00000099204	ABLIM1	cyan	green	floralwhite	thistle1	darkorange2	magenta2
ENSG00000099219	ERMP1	darkgreen	turquoise	darkolivegreen4	black	cyan	blue
ENSG00000099246	RAB18	turquoise	blue	floralwhite	plum2	brown	brown4
ENSG00000099250	NRP1	turquoise	blue	floralwhite	lightsteelblue	orangered3	chocolate3
ENSG00000099251	HSD17B7P2	darkturquoise	green	orange	yellow4	lightcyan	brown
ENSG00000099256	PRTFDC1	darkgreen	brown	orange	darkseagreen3	plum2	blue
ENSG00000099260	PALMD	darkturquoise	turquoise	black	lavenderblush1	darkred	skyblue4
ENSG00000099282	TSPAN15	darkgreen	greenyellow	darkolivegreen4	black	darkorange2	blue
ENSG00000099284	MACROH2A2	turquoise	blue	turquoise	darkolivegreen4	yellowgreen	cyan
ENSG00000099290	WASHC2A	turquoise	blue	darkolivegreen	grey	skyblue	darkolivegreen
ENSG00000099308	MAST3	turquoise	magenta	orange	lightgreen	royalblue	navajowhite1
ENSG00000099326	MZF1	turquoise	blue	floralwhite	skyblue3	purple	cyan
ENSG00000099330	OCEL1	cyan	cyan	floralwhite	grey	white	black
ENSG00000099331	MYO9B	darkgreen	turquoise	floralwhite	darkturquoise	floralwhite	blue
ENSG00000099337	KCNK6	darkturquoise	blue	grey60	blue4	deeppink	steelblue
ENSG00000099338	CATSPERG	turquoise	turquoise	palevioletred3	blue	turquoise	steelblue
ENSG00000099341	PSMD8	turquoise	blue	floralwhite	skyblue	mediumpurple4	plum1
ENSG00000099364	FBXL19	cyan	blue	darkslateblue	saddlebrown	palevioletred3	aliceblue
ENSG00000099365	STX1B	turquoise	magenta	orange	lightgreen	royalblue	navajowhite1
ENSG00000099377	HSD3B7	cyan	turquoise	lightyellow	lightpink3	navajowhite2	chocolate3
ENSG00000099381	SETD1A	turquoise	turquoise	orange	indianred4	lightgreen	blue2
ENSG00000099385	BCL7C	turquoise	turquoise	orange	darkolivegreen4	purple	lightpink4
ENSG00000099622	CIRBP	darkgreen	pink	lavenderblush3	skyblue3	yellow	magenta
ENSG00000099624	ATP5F1D	turquoise	turquoise	yellow	magenta4	green	brown
ENSG00000099625	CBARP	darkgreen	lightcyan	orange	salmon	greenyellow	moccasin
ENSG00000099783	HNRNPM	cyan	blue	violet	yellow	brown	aliceblue
ENSG00000099785	MARCHF2	turquoise	blue	turquoise	darkolivegreen4	darkolivegreen	aliceblue
ENSG00000099795	NDUFB7	turquoise	brown	green	skyblue	white	darkslateblue
ENSG00000099797	TECR	darkturquoise	blue	turquoise	darkred	coral2	yellow3
ENSG00000099800	TIMM13	turquoise	blue	darkolivegreen	coral1	white	lavenderblush
ENSG00000099804	CDC34	cyan	lightgreen	firebrick4	magenta4	cyan	aliceblue
ENSG00000099810	MTAP	turquoise	green	turquoise	violet	blue	brown
ENSG00000099814	CEP170B	turquoise	turquoise	turquoise	lightgreen	orange	indianred4
ENSG00000099817	POLR2E	pink	green	orange	sienna3	darkslateblue	yellow3
ENSG00000099821	POLRMT	turquoise	turquoise	orange	blue	greenyellow	brown4
ENSG00000099822	HCN2	turquoise	blue	orange	lightgreen	orange	indianred4
ENSG00000099834	CDHR5	turquoise	cyan	turquoise	cyan	lightgreen	darkseagreen4
ENSG00000099840	IZUMO4	turquoise	turquoise	orange	darkseagreen3	green	yellowgreen
ENSG00000099849	RASSF7	turquoise	magenta	floralwhite	darkolivegreen	coral2	navajowhite3
ENSG00000099860	GADD45B	darkred	lightcyan	lightyellow	orangered1	magenta4	chocolate3
ENSG00000099864	PALM	turquoise	turquoise	floralwhite	green	orange	indianred4
ENSG00000099875	MKNK2	cyan	brown	lightcyan	tan	indianred4	magenta
ENSG00000099889	ARVCF	darkturquoise	brown	green	paleturquoise	darkgrey	cyan
ENSG00000099899	TRMT2A	turquoise	blue	green	darkolivegreen	darkgreen	indianred4
ENSG00000099901	RANBP1	turquoise	turquoise	floralwhite	ivory	purple	brown
ENSG00000099904	ZDHHC8	turquoise	blue	turquoise	green	orangered4	indianred4
ENSG00000099910	KLHL22	cyan	brown	floralwhite	blue	darkgreen	aliceblue
ENSG00000099917	MED15	turquoise	blue	turquoise	indianred4	royalblue	orangered3
ENSG00000099937	SERPIND1	turquoise	turquoise	turquoise	mediumpurple3	red	black
ENSG00000099940	SNAP29	darkturquoise	turquoise	green	turquoise	orange	cyan
ENSG00000099942	CRKL	turquoise	blue	green	coral	mediumpurple3	orangered4
ENSG00000099949	LZTR1	turquoise	blue	turquoise	grey	tan	magenta
ENSG00000099953	MMP11	darkturquoise	turquoise	grey60	grey	pink	brown
ENSG00000099954	CECR2	cyan	turquoise	darkolivegreen4	darkturquoise	floralwhite	blue
ENSG00000099956	SMARCB1	turquoise	blue	palevioletred3	lightcyan1	honeydew1	yellow3
ENSG00000099957	P2RX6	cyan	turquoise	floralwhite	grey	green	aliceblue
ENSG00000099958	DERL3	darkturquoise	brown	yellow	orangered4	lightcyan	aliceblue
ENSG00000099960	SLC7A4	cyan	brown	yellow	grey	honeydew1	aliceblue
ENSG00000099968	BCL2L13	cyan	turquoise	yellow	mediumpurple3	darkolivegreen	blue
ENSG00000099974	DDTL	turquoise	blue	orange	grey	salmon	brown4
ENSG00000099977	DDT	turquoise	blue	turquoise	skyblue	tan	darkolivegreen
ENSG00000099991	CABIN1	turquoise	turquoise	orange	blueviolet	royalblue	orangered3
ENSG00000099992	TBC1D10A	turquoise	turquoise	turquoise	turquoise	blue	brown
ENSG00000099995	SF3A1	green	green	orange	firebrick3	lightcyan1	cyan
ENSG00000099998	GGT5	cyan	turquoise	lightyellow	lightcoral	darkred	blue1
ENSG00000099999	RNF215	cyan	brown	darkolivegreen	turquoise	purple	black
ENSG00000100003	SEC14L2	turquoise	magenta	orange	blue2	darkgrey	black
ENSG00000100014	SPECC1L	cyan	blue	mediumpurple2	brown	honeydew1	black
ENSG00000100023	PPIL2	turquoise	blue	green	darkred	ivory	yellow3
ENSG00000100024	UPB1	darkturquoise	blue	grey60	grey	blue	steelblue
ENSG00000100027	YPEL1	darkturquoise	lightgreen	orange	steelblue	coral	brown
ENSG00000100028	SNRPD3	turquoise	blue	maroon	lavenderblush2	paleturquoise	mistyrose
ENSG00000100029	PES1	turquoise	turquoise	turquoise	lightgreen	lightgreen	brown
ENSG00000100030	MAPK1	cyan	blue	black	plum2	purple	brown4
ENSG00000100031	GGT1	turquoise	cyan	floralwhite	grey	black	brown
ENSG00000100033	PRODH	cyan	brown	black	plum3	powderblue	black
ENSG00000100034	PPM1F	darkgreen	brown	darkolivegreen4	thistle	palevioletred3	blue
ENSG00000100036	SLC35E4	cyan	brown	floralwhite	skyblue3	purple	aliceblue
ENSG00000100038	TOP3B	darkturquoise	blue	lightcyan	turquoise	sienna3	darkolivegreen4
ENSG00000100055	CYTH4	purple	brown	darkred	darkolivegreen2	navajowhite1	lightcyan
ENSG00000100056	ESS2	cyan	brown	floralwhite	tan	turquoise	magenta
ENSG00000100058	CRYBB2P1	turquoise	turquoise	turquoise	grey	lightcyan1	skyblue
ENSG00000100060	MFNG	purple	blue	darkred	lavenderblush1	plum2	lightcyan
ENSG00000100065	CARD10	turquoise	turquoise	orange	lightcoral	steelblue	skyblue4
ENSG00000100068	LRP5L	darkturquoise	blue	orange	grey	royalblue	aliceblue
ENSG00000100075	SLC25A1	darkgreen	turquoise	yellow	darkolivegreen	lightcyan	aliceblue
ENSG00000100077	GRK3	cyan	turquoise	yellow	violet	magenta	aliceblue
ENSG00000100083	GGA1	turquoise	turquoise	floralwhite	grey	plum1	tan
ENSG00000100084	HIRA	cyan	brown	floralwhite	blue	turquoise	cyan
ENSG00000100092	SH3BP1	cyan	magenta	darkolivegreen	blue2	darkslateblue	aliceblue
ENSG00000100095	SEZ6L	green	blue	orange	firebrick4	skyblue3	black
ENSG00000100097	LGALS1	turquoise	blue	turquoise	skyblue	green	darkslateblue
ENSG00000100099	HPS4	turquoise	turquoise	turquoise	salmon	brown	yellowgreen
ENSG00000100100	PIK3IP1	darkgreen	green	yellow	lightyellow	saddlebrown	aliceblue
ENSG00000100104	SRRD	cyan	brown	floralwhite	antiquewhite2	turquoise	aliceblue
ENSG00000100105	PATZ1	darkgreen	blue	darkolivegreen4	saddlebrown	orange	aliceblue
ENSG00000100106	TRIOBP	green	blue	yellow	deeppink	plum2	aliceblue
ENSG00000100109	TFIP11	turquoise	turquoise	turquoise	grey	skyblue	brown
ENSG00000100116	GCAT	turquoise	magenta	floralwhite	turquoise	blue	grey60
ENSG00000100124	ANKRD54	cyan	blue	lightcyan	darkgrey	yellowgreen	aliceblue
ENSG00000100129	EIF3L	turquoise	green	turquoise	plum1	blue2	coral4
ENSG00000100138	SNU13	cyan	blue	palevioletred3	darkred	honeydew1	brown
ENSG00000100139	MICALL1	darkgreen	blue	darkolivegreen4	darkturquoise	midnightblue	blue
ENSG00000100142	POLR2F	turquoise	blue	maroon	lavenderblush2	turquoise	darkslateblue
ENSG00000100146	SOX10	darkgreen	turquoise	darkolivegreen4	black	darkorange2	blue
ENSG00000100147	CCDC134	turquoise	turquoise	turquoise	mediumpurple2	mediumpurple3	palevioletred2
ENSG00000100150	DEPDC5	cyan	brown	palevioletred3	orangered4	plum2	black
ENSG00000100151	PICK1	cyan	turquoise	green	bisque4	bisque4	aliceblue
ENSG00000100154	TTC28	turquoise	turquoise	lightcyan	brown4	mediumpurple3	brown4
ENSG00000100156	SLC16A8	cyan	pink	darkolivegreen4	darkturquoise	bisque4	blue
ENSG00000100162	CENPM	darkturquoise	turquoise	grey60	grey	blue	brown
ENSG00000100167	SEPTIN3	green	blue	orange	coral4	lightyellow	brown
ENSG00000100170	SLC5A1	turquoise	blue	green	grey	sienna3	brown
ENSG00000100181	TPTEP1	turquoise	blue	turquoise	pink	black	blue
ENSG00000100191	SLC5A4	turquoise	brown	turquoise	grey	green4	aliceblue
ENSG00000100196	KDELR3	darkturquoise	magenta	grey60	maroon	brown	brown
ENSG00000100197	CYP2D6	turquoise	turquoise	lightcyan	grey	mediumpurple4	brown
ENSG00000100201	DDX17	turquoise	blue	turquoise	pink4	greenyellow	blue
ENSG00000100206	DMC1	turquoise	brown	orange	grey	blue	aliceblue
ENSG00000100207	TCF20	darkturquoise	blue	black	sienna3	darkmagenta	brown4
ENSG00000100209	HSCB	turquoise	blue	orange	plum1	coral1	black
ENSG00000100211	CBY1	turquoise	brown	orange	cyan	lightcyan1	aliceblue
ENSG00000100216	TOMM22	turquoise	blue	green	cyan	mediumorchid	aliceblue
ENSG00000100218	RSPH14	turquoise	turquoise	lightsteelblue1	deeppink	steelblue	black
ENSG00000100219	XBP1	turquoise	brown	turquoise	orangered4	skyblue1	chocolate3
ENSG00000100220	RTCB	turquoise	blue	green	antiquewhite2	brown	plum1
ENSG00000100221	JOSD1	cyan	brown	floralwhite	salmon	turquoise	aliceblue
ENSG00000100225	FBXO7	cyan	turquoise	black	grey	grey	black
ENSG00000100226	GTPBP1	cyan	brown	lightsteelblue1	lightcyan1	salmon	magenta
ENSG00000100227	POLDIP3	cyan	blue	lightcyan	turquoise	salmon	aliceblue
ENSG00000100228	RAB36	turquoise	turquoise	orange	yellow2	pink	cyan
ENSG00000100234	TIMP3	cyan	blue	lightsteelblue	thistle1	skyblue2	slateblue1
ENSG00000100239	PPP6R2	turquoise	cyan	turquoise	turquoise	blue2	aliceblue
ENSG00000100241	SBF1	turquoise	blue	turquoise	saddlebrown	palevioletred3	yellowgreen
ENSG00000100242	SUN2	darkgreen	turquoise	darkolivegreen4	lightblue3	darkorange2	blue
ENSG00000100243	CYB5R3	turquoise	turquoise	floralwhite	indianred4	antiquewhite4	blue2
ENSG00000100246	DNAL4	cyan	magenta	floralwhite	lightcyan	saddlebrown	aliceblue
ENSG00000100258	LMF2	turquoise	cyan	ivory	darkolivegreen	coral2	lightpink4
ENSG00000100263	RHBDD3	turquoise	turquoise	darkolivegreen	mediumpurple4	tan	aliceblue
ENSG00000100266	PACSIN2	turquoise	blue	turquoise	maroon	lightyellow	grey60
ENSG00000100271	TTLL1	turquoise	blue	turquoise	darkolivegreen1	orangered4	darkolivegreen
ENSG00000100276	RASL10A	cyan	magenta	floralwhite	ivory	yellowgreen	lightpink4
ENSG00000100280	AP1B1	darkturquoise	brown	grey60	skyblue3	darkturquoise	brown
ENSG00000100281	HMGXB4	cyan	cyan	lightsteelblue1	yellow	lightcyan1	blue
ENSG00000100284	TOM1	cyan	turquoise	palevioletred3	cyan	green	orangered3
ENSG00000100285	NEFH	turquoise	blue	orange	white	darkolivegreen	black
ENSG00000100288	CHKB	turquoise	cyan	turquoise	darkgreen	salmon	cyan
ENSG00000100292	HMOX1	darkred	turquoise	lightyellow	lightyellow	sienna3	chocolate3
ENSG00000100294	MCAT	cyan	turquoise	palevioletred3	lightgreen	purple	aliceblue
ENSG00000100296	THOC5	turquoise	blue	orange	grey	darkturquoise	plum1
ENSG00000100297	MCM5	purple	green	darkred	greenyellow	antiquewhite4	lightcyan
ENSG00000100299	ARSA	turquoise	brown	orange	grey	orange	brown4
ENSG00000100300	TSPO	purple	blue	lightyellow	darkolivegreen4	magenta4	lightcyan
ENSG00000100302	RASD2	turquoise	lightgreen	orange	lightgreen	orange	navajowhite1
ENSG00000100304	TTLL12	turquoise	cyan	orange	magenta3	purple	yellowgreen
ENSG00000100307	CBX7	turquoise	blue	orange	magenta3	orange	indianred4
ENSG00000100311	PDGFB	cyan	magenta	floralwhite	salmon	darkred	aliceblue
ENSG00000100314	CABP7	turquoise	magenta	turquoise	salmon4	navajowhite2	brown
ENSG00000100316	RPL3	turquoise	turquoise	darkolivegreen	plum1	darkgreen	royalblue
ENSG00000100319	ZMAT5	turquoise	turquoise	turquoise	darkolivegreen4	sienna3	tan
ENSG00000100320	RBFOX2	green	blue	yellow	violet	magenta	tan3
ENSG00000100321	SYNGR1	darkgreen	brown	yellow	thistle	darkturquoise	aliceblue
ENSG00000100324	TAB1	darkturquoise	lightgreen	turquoise	orangered4	brown	magenta
ENSG00000100325	ASCC2	lightcyan	turquoise	firebrick4	darkseagreen4	orangered4	black
ENSG00000100330	MTMR3	darkturquoise	blue	black	red	darkgrey	brown
ENSG00000100335	MIEF1	cyan	turquoise	floralwhite	magenta	green	black
ENSG00000100336	APOL4	turquoise	turquoise	green	lightsteelblue	orangered3	brown
ENSG00000100341	PNPLA5	lightcyan	turquoise	black	grey	red	black
ENSG00000100342	APOL1	cyan	turquoise	lightyellow	yellowgreen	midnightblue	chocolate3
ENSG00000100344	PNPLA3	cyan	turquoise	floralwhite	yellow4	lightcyan	aliceblue
ENSG00000100345	MYH9	turquoise	blue	mediumpurple2	sienna3	coral4	black
ENSG00000100346	CACNA1I	turquoise	brown	orange	lightgreen	royalblue	cyan
ENSG00000100347	SAMM50	turquoise	blue	floralwhite	lightcyan1	darkred	aliceblue
ENSG00000100348	TXN2	turquoise	turquoise	turquoise	darkred	salmon	yellow3
ENSG00000100350	FOXRED2	turquoise	blue	orange	firebrick3	lightcyan1	blue2
ENSG00000100353	EIF3D	turquoise	blue	turquoise	green	blue2	black
ENSG00000100354	TNRC6B	turquoise	blue	turquoise	firebrick4	cyan	aliceblue
ENSG00000100359	SGSM3	darkturquoise	turquoise	floralwhite	saddlebrown	lightgreen	brown
ENSG00000100360	IFT27	cyan	turquoise	lightyellow	navajowhite1	magenta	magenta
ENSG00000100362	PVALB	cyan	blue	floralwhite	white	yellow	chocolate3
ENSG00000100364	KIAA0930	cyan	brown	floralwhite	turquoise	skyblue1	antiquewhite1
ENSG00000100368	CSF2RB	purple	turquoise	lightyellow	darkolivegreen2	navajowhite1	lightcyan
ENSG00000100372	SLC25A17	turquoise	cyan	darkolivegreen	darkorange2	brown	darkolivegreen
ENSG00000100376	FAM118A	turquoise	brown	turquoise	grey	grey60	brown4
ENSG00000100379	KCTD17	cyan	blue	floralwhite	plum4	blue	aliceblue
ENSG00000100380	ST13	darkturquoise	purple	yellow	tan	yellow	darkolivegreen2
ENSG00000100385	IL2RB	darkturquoise	turquoise	darkolivegreen	grey	darkmagenta	brown
ENSG00000100387	RBX1	turquoise	greenyellow	darkolivegreen	cyan	brown4	skyblue
ENSG00000100393	EP300	turquoise	magenta	turquoise	green4	lightcyan1	blue2
ENSG00000100395	L3MBTL2	cyan	turquoise	floralwhite	sienna2	darkorange2	cyan
ENSG00000100399	CHADL	darkgreen	darkred	darkolivegreen4	black	darkgrey	blue
ENSG00000100401	RANGAP1	cyan	brown	yellow	tan	brown	coral3
ENSG00000100403	ZC3H7B	turquoise	brown	darkslateblue	magenta3	palevioletred3	yellowgreen
ENSG00000100410	PHF5A	turquoise	blue	turquoise	cyan	turquoise	cyan
ENSG00000100412	ACO2	darkturquoise	turquoise	grey60	darkmagenta	green	indianred4
ENSG00000100413	POLR3H	turquoise	turquoise	yellow	grey	lavenderblush3	chocolate3
ENSG00000100416	TRMU	turquoise	brown	turquoise	turquoise	skyblue	blue2
ENSG00000100417	PMM1	turquoise	turquoise	floralwhite	grey	turquoise	darkolivegreen
ENSG00000100418	DESI1	cyan	blue	orange	darkgrey	pink	aliceblue
ENSG00000100422	CERK	turquoise	blue	floralwhite	white	magenta	brown4
ENSG00000100425	BRD1	turquoise	blue	darkolivegreen	darkred	blue	darkolivegreen
ENSG00000100426	ZBED4	turquoise	brown	lightcyan	tan	green	orangered4
ENSG00000100427	MLC1	cyan	blue	lightsteelblue	darkseagreen3	antiquewhite4	firebrick3
ENSG00000100429	HDAC10	turquoise	turquoise	turquoise	grey	pink	darkolivegreen4
ENSG00000100433	KCNK10	cyan	turquoise	yellow	grey	sienna3	plum3
ENSG00000100439	ABHD4	cyan	blue	floralwhite	lightyellow	blue	magenta2
ENSG00000100441	KHNYN	cyan	blue	palevioletred3	lightyellow	salmon	cyan
ENSG00000100442	FKBP3	cyan	blue	green	brown4	mediumpurple3	thistle2
ENSG00000100445	SDR39U1	turquoise	brown	turquoise	darkseagreen4	lavenderblush3	brown
ENSG00000100461	RBM23	turquoise	green	turquoise	brown4	blue	black
ENSG00000100462	PRMT5	turquoise	brown	turquoise	brown	green	darkred
ENSG00000100473	COCH	turquoise	brown	floralwhite	floralwhite	red	aliceblue
[truncated: 18,560 more rows]

## Sheet: Module_Assignment_Muscle
WGCNA-Module assignment for skeletal muscle dataset
Ensembl_Gene_ID	HGNC_Symbol	No_adjustment	CONFETI	Known_covariates	PC	PEER	RUVCorr		grey=unassigned gene
ENSG00000000003	TSPAN6	slateblue2	turquoise	honeydew1	lightgreen	turquoise	navajowhite
ENSG00000000005	TNMD	mediumpurple	turquoise	darkviolet	bisque4	orange	green4
ENSG00000000419	DPM1	darkgreen	orange	lightslateblue	midnightblue	green	blueviolet
ENSG00000000457	SCYL3	bisque4	turquoise	darkmagenta	green	darkgreen	blueviolet
ENSG00000000460	C1orf112	magenta	yellow	chocolate3	grey	grey	mediumpurple3
ENSG00000000938	FGR	lightslateblue	blue	darkolivegreen2	orangered3	tan	mediumpurple4
ENSG00000000971	CFH	antiquewhite2	turquoise	darkviolet	white	coral3	blue4
ENSG00000001036	FUCA2	antiquewhite2	turquoise	lightcoral	brown	skyblue3	blueviolet
ENSG00000001084	GCLC	darkslateblue	turquoise	darkgrey	green	paleturquoise	turquoise
ENSG00000001167	NFYA	pink	turquoise	red	black	blue	firebrick3
ENSG00000001460	STPG1	darkolivegreen	blue	darkorange	grey	brown	midnightblue
ENSG00000001461	NIPAL3	pink	yellow	blueviolet	blue	brown	green
ENSG00000001497	LAS1L	lightblue2	darkmagenta	pink4	yellow	brown	green
ENSG00000001561	ENPP4	darkslateblue	turquoise	coral4	yellow	grey	blueviolet
ENSG00000001617	SEMA3F	blue	blue	lightcoral	honeydew	violet	darkmagenta
ENSG00000001629	ANKIB1	darkslateblue	grey60	darkgrey	green	turquoise	green
ENSG00000001630	CYP51A1	grey	turquoise	red	green	blue	grey
ENSG00000001631	KRIT1	blue	turquoise	darkgrey	green	grey	grey60
ENSG00000002016	RAD52	navajowhite1	turquoise	yellow	navajowhite1	skyblue	darkseagreen4
ENSG00000002330	BAD	slateblue2	maroon	darkorange2	grey60	turquoise	brown2
ENSG00000002549	LAP3	bisque4	magenta	lightpink1	blue	pink	mediumpurple3
ENSG00000002586	CD99	mediumpurple4	brown	bisque4	honeydew1	black	lavenderblush3
ENSG00000002587	HS3ST1	brown1	blue	floralwhite	brown	darkgreen	navajowhite3
ENSG00000002745	WNT16	grey	turquoise	darkmagenta	bisque4	blue	grey
ENSG00000002746	HECW1	grey	blue	darkviolet	coral3	orange	blue4
ENSG00000002822	MAD1L1	lightyellow	turquoise	honeydew1	greenyellow	greenyellow	lightcyan1
ENSG00000002834	LASP1	firebrick	blue	darkviolet	salmon4	mediumorchid	antiquewhite2
ENSG00000002919	SNX11	darkgreen	lightyellow	darkseagreen	yellow	magenta	blueviolet
ENSG00000002933	TMEM176A	antiquewhite2	turquoise	darkviolet	lightcoral	orange	royalblue3
ENSG00000003056	M6PR	bisque4	orangered4	green	green	grey	plum4
ENSG00000003096	KLHL13	pink	turquoise	green	turquoise	grey	brown2
ENSG00000003137	CYP26B1	maroon	turquoise	floralwhite	salmon4	green	palevioletred3
ENSG00000003147	ICA1	antiquewhite2	blue	blue2	lightgreen	violet	brown1
ENSG00000003249	DBNDD1	pink	turquoise	green	brown	grey	black
ENSG00000003393	ALS2	blueviolet	turquoise	antiquewhite2	pink	turquoise	cyan
ENSG00000003400	CASP10	antiquewhite2	turquoise	cornsilk	lightgreen	thistle1	lightslateblue
ENSG00000003402	CFLAR	pink	turquoise	green	skyblue2	sienna3	navajowhite1
ENSG00000003436	TFPI	pink	turquoise	green	skyblue	blue	darkmagenta
ENSG00000003509	NDUFAF7	green3	skyblue3	blueviolet	blue	blue	black
ENSG00000003756	RBM5	darkgoldenrod3	green	darkolivegreen1	darkseagreen4	green	palevioletred2
ENSG00000003987	MTMR7	bisque4	turquoise	indianred4	midnightblue	grey	grey60
ENSG00000003989	SLC7A2	bisque4	magenta3	dodgerblue4	coral3	coral1	floralwhite
ENSG00000004059	ARF5	magenta	lightsteelblue1	chocolate3	tan	lightgreen	lightcyan1
ENSG00000004139	SARM1	pink	turquoise	honeydew1	brown	grey	blue4
ENSG00000004142	POLDIP2	magenta	mediumpurple3	blueviolet	blue	lightyellow	cyan
ENSG00000004399	PLXND1	firebrick	blue	cornsilk	floralwhite	violet	antiquewhite2
ENSG00000004455	AK2	darkgreen	darkmagenta	honeydew1	turquoise	magenta	lightcyan1
ENSG00000004468	CD38	pink	brown	honeydew1	lavenderblush3	black	palevioletred
ENSG00000004478	FKBP4	darkseagreen	darkgrey	darkmagenta	skyblue3	purple	darkseagreen4
ENSG00000004487	KDM1A	blue	turquoise	honeydew1	black	black	palevioletred
ENSG00000004534	RBM6	bisque4	green	darkseagreen1	greenyellow	grey	darkred
ENSG00000004660	CAMKK1	coral	turquoise	bisque4	turquoise	grey	blueviolet
ENSG00000004700	RECQL	bisque4	turquoise	indianred4	turquoise	brown	sienna4
ENSG00000004766	VPS50	magenta1	lightcyan1	darkseagreen4	midnightblue	midnightblue	grey60
ENSG00000004776	HSPB6	pink	brown	darkolivegreen1	yellowgreen	lightcyan	lightcoral
ENSG00000004777	ARHGAP33	bisque4	darkorange	red	blue	yellow	black
ENSG00000004779	NDUFAB1	magenta	purple	blueviolet	blue	lightyellow	black
ENSG00000004799	PDK4	bisque4	turquoise	dodgerblue4	steelblue	midnightblue	floralwhite
ENSG00000004838	ZMYND10	navajowhite1	honeydew1	darkorange2	grey	grey	turquoise
ENSG00000004848	ARX	blue2	blue	yellow	yellow	brown	plum1
ENSG00000004864	SLC25A13	salmon	turquoise	yellow	mediumpurple2	brown	brown2
ENSG00000004866	ST7	pink	turquoise	green	darkgreen	greenyellow	orange
ENSG00000004897	CDC27	darkslateblue	turquoise	black	midnightblue	magenta	brown2
ENSG00000004948	CALCR	pink	turquoise	green	grey	darkseagreen3	floralwhite
ENSG00000004961	HCCS	coral	mediumpurple2	bisque4	skyblue	yellowgreen	blueviolet
ENSG00000004975	DVL2	coral	darkred	darkmagenta	blue	turquoise	coral
ENSG00000005007	UPF1	bisque4	lightsteelblue1	red	yellow	palevioletred3	coral3
ENSG00000005020	SKAP2	grey	brown	blueviolet	brown	firebrick4	brown2
ENSG00000005022	SLC25A5	honeydew	firebrick4	firebrick3	brown	brown	black
ENSG00000005059	MCUB	antiquewhite2	magenta	lightcoral	white	grey	blue2
ENSG00000005073	HOXA11	grey	lightslateblue	paleturquoise3	blueviolet	firebrick4	turquoise
ENSG00000005075	POLR2J	magenta	darkorange2	palevioletred	brown	brown	brown2
ENSG00000005100	DHX33	salmon	coral2	red	black	grey	darkmagenta
ENSG00000005102	MEOX1	antiquewhite2	blue	cornsilk	darkolivegreen2	brown4	lightslateblue
ENSG00000005108	THSD7A	antiquewhite2	blue	blue2	lightgreen	turquoise	thistle2
ENSG00000005156	LIG3	bisque4	turquoise	red	yellow	grey	mediumpurple3
ENSG00000005175	RPAP3	blueviolet	turquoise	coral4	red	salmon	lightpink4
ENSG00000005187	ACSM3	grey	turquoise	grey60	grey	black	grey
ENSG00000005189	REXO5	darkolivegreen	turquoise	darkorange	brown	blue	grey60
ENSG00000005194	CIAPIN1	chocolate3	firebrick4	bisque4	blue	lightgreen	lightcyan
ENSG00000005206	SPPL2B	blueviolet	black	honeydew1	lightyellow	grey	palevioletred
ENSG00000005238	FAM214B	darkgreen	turquoise	lightsteelblue1	black	greenyellow	blue
ENSG00000005243	COPZ2	magenta	yellow	chocolate3	darkorange2	salmon	lightcyan1
ENSG00000005249	PRKAR2B	antiquewhite2	blue	honeydew1	plum	darkturquoise	chocolate4
ENSG00000005302	MSL3	slateblue2	turquoise	darkmagenta	sienna3	pink	brown2
ENSG00000005339	CREBBP	bisque4	skyblue	darkgrey	green	black	palevioletred2
ENSG00000005379	TSPOAP1	pink	turquoise	darkorange	tan	yellow	grey60
ENSG00000005381	MPO	blue	turquoise	lightpink2	plum4	skyblue2	orangered3
ENSG00000005436	GCFC2	grey	turquoise	green	darkgreen	yellowgreen	turquoise
ENSG00000005448	WDR54	antiquewhite2	salmon	indianred2	lightgreen	blue	indianred3
ENSG00000005469	CROT	darkolivegreen	turquoise	darkorange	darkgreen	greenyellow	grey60
ENSG00000005471	ABCB4	pink	turquoise	green	darkturquoise	turquoise	blue
ENSG00000005483	KMT2E	magenta	steelblue	orange4	green	plum2	palevioletred2
ENSG00000005486	RHBDD2	bisque4	orangered4	honeydew1	brown4	brown	blue
ENSG00000005513	SOX8	pink	turquoise	darkviolet	darkred	blue	blue4
ENSG00000005700	IBTK	green3	turquoise	blueviolet	blue	blue	black
ENSG00000005801	ZNF195	bisque4	turquoise	green	black	grey	blue4
ENSG00000005810	MYCBP2	bisque4	ivory	orange4	green	blue	sienna4
ENSG00000005812	FBXL3	bisque4	tan	sienna3	red	blue	mediumpurple3
ENSG00000005844	ITGAL	lightsteelblue	cyan	navajowhite	pink4	lightcoral	skyblue4
ENSG00000005882	PDK2	magenta	turquoise	darkolivegreen1	plum2	midnightblue	black
ENSG00000005884	ITGA3	coral	turquoise	bisque4	grey	grey	blueviolet
ENSG00000005889	ZFX	mediumpurple4	brown	darkgrey	honeydew1	black	lavenderblush3
ENSG00000005893	LAMP2	blueviolet	brown	firebrick3	red	blue	coral
ENSG00000005961	ITGA2B	green3	greenyellow	green	grey	skyblue2	grey
ENSG00000005981	ASB4	honeydew	brown	green	turquoise	midnightblue	brown4
ENSG00000006007	GDE1	blueviolet	brown	firebrick3	grey60	salmon	lightcyan1
ENSG00000006015	REX1BD	magenta	red	cornflowerblue	violet	lightcyan	brown2
ENSG00000006016	CRLF1	antiquewhite2	turquoise	green	palevioletred3	grey60	indianred3
ENSG00000006025	OSBPL7	pink	blue	green	lavenderblush3	honeydew1	tan4
ENSG00000006042	TMEM98	antiquewhite2	turquoise	darkviolet	white	cyan	blue4
ENSG00000006047	YBX2	grey	turquoise	lightblue1	mediumpurple2	mediumpurple1	orange
ENSG00000006062	MAP3K14	pink	blue	honeydew1	turquoise	magenta	lightblue2
ENSG00000006071	ABCC8	blue	turquoise	darkmagenta	grey	grey	turquoise
ENSG00000006118	TMEM132A	sienna1	turquoise	blue2	darkolivegreen	darkgreen	magenta2
ENSG00000006125	AP2B1	darkolivegreen	turquoise	magenta3	greenyellow	magenta	grey60
ENSG00000006128	TAC1	lightblue3	blue	palevioletred2	darkred	grey60	lavenderblush2
ENSG00000006194	ZNF263	green3	blue	mediumorchid	purple	brown	darkmagenta
ENSG00000006210	CX3CL1	blue	turquoise	darkviolet	lightpink4	darkolivegreen4	darkmagenta
ENSG00000006282	SPATA20	pink	turquoise	indianred4	grey	grey	grey
ENSG00000006327	TNFRSF12A	bisque4	turquoise	sienna3	coral2	darkgrey	brown4
ENSG00000006377	DLX6	grey	black	blue2	ivory	brown	grey
ENSG00000006432	MAP3K9	blue	turquoise	honeydew1	green	salmon	midnightblue
ENSG00000006451	RALA	darkolivegreen	darkred	firebrick2	turquoise	turquoise	midnightblue
ENSG00000006453	BAIAP2L1	green3	blue	honeydew1	yellow	brown4	palevioletred
ENSG00000006459	KDM7A	bisque4	lavenderblush1	darkmagenta	darkturquoise	yellow	navajowhite1
ENSG00000006468	ETV1	antiquewhite2	turquoise	honeydew1	salmon4	tan	blue4
ENSG00000006530	AGK	slateblue2	turquoise	royalblue	blue	grey	grey60
ENSG00000006534	ALDH3B1	blueviolet	turquoise	darkgrey	salmon	lightcyan1	blue
ENSG00000006576	PHTF2	blueviolet	red	slateblue2	darkorange	lavenderblush3	lightcyan
ENSG00000006606	CCL26	grey	turquoise	antiquewhite1	grey	blue	grey
ENSG00000006607	FARP2	salmon	turquoise	yellow	black	grey	turquoise
ENSG00000006625	GGCT	magenta	coral1	blueviolet	blue	yellow	black
ENSG00000006634	DBF4	bisque4	turquoise	indianred4	purple	grey	lightcyan1
ENSG00000006638	TBXA2R	darkmagenta	turquoise	darkviolet	floralwhite	royalblue	magenta3
ENSG00000006652	IFRD1	grey	black	bisque4	darkolivegreen4	midnightblue	maroon
ENSG00000006695	COX10	darkgoldenrod4	turquoise	bisque4	blue	lavenderblush3	black
ENSG00000006704	GTF2IRD1	pink	brown	dodgerblue4	mediumpurple3	brown	firebrick4
ENSG00000006712	PAF1	slateblue2	green	lightsteelblue1	brown	brown	brown2
ENSG00000006715	VPS41	darkolivegreen	turquoise	darkorange	tan	magenta	grey60
ENSG00000006740	ARHGAP44	pink	brown	green	thistle1	green	lightcyan1
ENSG00000006744	ELAC2	darkgreen	turquoise	honeydew1	lightyellow	brown	lightcyan1
ENSG00000006747	SCIN	mediumpurple	turquoise	darkviolet	bisque4	orange	green4
ENSG00000006756	ARSD	antiquewhite2	brown	floralwhite	ivory	black	indianred3
ENSG00000006757	PNPLA4	magenta	brown	blueviolet	turquoise	black	black
ENSG00000006788	MYH13	firebrick3	greenyellow	slateblue	lavenderblush3	honeydew1	mediumorchid
ENSG00000006831	ADIPOR2	maroon	turquoise	green	grey	brown	black
ENSG00000006837	CDKL3	grey	turquoise	lightsteelblue1	midnightblue	grey	lightcyan1
ENSG00000007047	MARK4	green3	turquoise	darkolivegreen1	skyblue4	grey	grey
ENSG00000007062	PROM1	pink	magenta	green4	grey	red	palevioletred
ENSG00000007080	CCDC124	darkgreen	darkorange2	chocolate3	sienna3	yellow	lightcyan1
ENSG00000007129	CEACAM21	grey	turquoise	lightcoral	grey	darkturquoise	purple
ENSG00000007168	PAFAH1B1	blue	pink	antiquewhite2	pink	brown	darkmagenta
ENSG00000007171	NOS2	pink	turquoise	green	grey	greenyellow	grey
ENSG00000007202	KIAA0100	blue	lightcyan	darkmagenta	lightcyan	lightpink3	darkviolet
ENSG00000007237	GAS7	antiquewhite2	turquoise	darkviolet	salmon	turquoise	blue4
ENSG00000007255	TRAPPC6A	magenta	grey60	chocolate3	lightsteelblue1	turquoise	lightcyan1
ENSG00000007264	MATK	lightsteelblue	cyan	navajowhite	pink4	lightcoral	skyblue4
ENSG00000007312	CD79B	grey	green	chocolate3	floralwhite	royalblue	brown2
ENSG00000007314	SCN4A	pink	turquoise	green	greenyellow	green	cyan
ENSG00000007341	ST7L	bisque4	turquoise	lightslateblue	black	blue	darkred
ENSG00000007350	TKTL1	pink	honeydew1	honeydew1	blue	blue	palevioletred
ENSG00000007376	RPUSD1	slateblue2	turquoise	darkmagenta	lightyellow	grey	brown2
ENSG00000007384	RHBDF1	coral	yellow	magenta3	blue	red	grey60
ENSG00000007392	LUC7L	coral	green	darkseagreen1	greenyellow	turquoise	turquoise
ENSG00000007402	CACNA2D2	pink	turquoise	honeydew1	blue	grey	lightcyan1
ENSG00000007516	BAIAP3	salmon	turquoise	red	darkolivegreen	blue	turquoise
ENSG00000007520	TSR3	magenta	lightcyan	palevioletred	grey60	yellow	brown2
ENSG00000007541	PIGQ	darkgreen	lightcyan	yellow4	grey60	darkgreen	palevioletred
ENSG00000007545	CRAMP1	pink	skyblue	darkmagenta	turquoise	grey	orange
ENSG00000007866	TEAD3	pink	blue	green4	yellow	grey	darkmagenta
ENSG00000007908	SELE	darkolivegreen1	blue	lightcoral	lightpink4	darkolivegreen4	darkmagenta
ENSG00000007923	DNAJC11	coral	turquoise	bisque4	skyblue	blue	blueviolet
ENSG00000007933	FMO3	antiquewhite2	turquoise	floralwhite	thistle2	darkturquoise	mediumpurple2
ENSG00000007944	MYLIP	bisque4	darkolivegreen2	lightslateblue	grey	mediumpurple1	lightcyan1
ENSG00000008018	PSMB1	darkgreen	red	honeydew1	pink	salmon	lightcyan1
ENSG00000008056	SYN1	blue	turquoise	darkolivegreen1	turquoise	cyan	grey
ENSG00000008083	JARID2	brown2	turquoise	grey60	blue	coral1	orange
ENSG00000008086	CDKL5	darkgreen	brown	honeydew1	yellow	magenta	brown2
ENSG00000008118	CAMK1G	pink	turquoise	green	lightsteelblue	cyan	grey
ENSG00000008128	CDK11A	pink	turquoise	darkmagenta	blue	yellow	palevioletred
ENSG00000008130	NADK	blue2	blue	yellow	yellow	grey	lightpink4
ENSG00000008226	DLEC1	blue	turquoise	darkmagenta	grey	grey	grey
ENSG00000008256	CYTH3	honeydew	turquoise	red	blue2	darkorange	plum2
ENSG00000008277	ADAM22	bisque4	turquoise	honeydew1	grey	pink	blue
ENSG00000008282	SYPL1	blueviolet	royalblue	slateblue2	red	floralwhite	brown4
ENSG00000008283	CYB561	antiquewhite2	blue	darkviolet	orange	thistle1	blue4
ENSG00000008294	SPAG9	bisque4	turquoise	antiquewhite2	green	brown	black
ENSG00000008300	CELSR3	blue	turquoise	bisque4	turquoise	yellow	grey
ENSG00000008311	AASS	bisque4	brown	grey60	plum1	darkslateblue	floralwhite
ENSG00000008323	PLEKHG6	grey	greenyellow	yellow	plum	darkturquoise	chocolate4
ENSG00000008324	SS18L2	bisque4	yellow	honeydew1	midnightblue	purple	brown2
ENSG00000008382	MPND	magenta	lightcyan	blueviolet	grey60	brown	lightcyan1
ENSG00000008394	MGST1	green3	brown	floralwhite	plum	darkturquoise	royalblue3
ENSG00000008405	CRY1	bisque4	turquoise	indianred4	magenta4	plum1	darkred
ENSG00000008438	PGLYRP1	lightslateblue	greenyellow	green2	orangered3	skyblue2	mediumpurple4
ENSG00000008441	NFIX	pink	steelblue	firebrick3	greenyellow	thistle	palevioletred2
ENSG00000008513	ST3GAL1	blue	turquoise	grey60	green	darkorange2	orange
ENSG00000008516	MMP25	lightslateblue	turquoise	darkolivegreen2	orangered3	tan	mediumpurple4
ENSG00000008517	IL32	grey	turquoise	green	grey	black	aliceblue
ENSG00000008710	PKD1	darkgreen	sienna3	navajowhite2	thistle4	blue4	mistyrose
ENSG00000008735	MAPK8IP2	green3	green	orangered1	lightcyan1	cyan	darkseagreen1
ENSG00000008838	MED24	magenta	yellow	blueviolet	greenyellow	grey	salmon1
ENSG00000008853	RHOBTB2	grey	turquoise	grey60	mediumpurple3	grey	orange
ENSG00000008869	HEATR5B	magenta	tan	sienna3	green	grey	palevioletred2
ENSG00000008952	SEC62	bisque4	darkgreen	indianred4	red	blue	coral3
ENSG00000008988	RPS20	lightyellow	black	black	brown	brown	green
ENSG00000009307	CSDE1	blueviolet	yellow4	firebrick3	paleturquoise	darkred	darkviolet
ENSG00000009335	UBE3C	blueviolet	turquoise	darkgrey	lightcyan	brown	lightcyan1
ENSG00000009413	REV3L	bisque4	blue	green	blue	turquoise	orange
ENSG00000009694	TENM1	antiquewhite2	turquoise	floralwhite	white	brown	mediumpurple2
ENSG00000009709	PAX7	bisque4	blue	red	turquoise	darkseagreen3	cyan
ENSG00000009724	MASP2	bisque4	turquoise	orangered4	grey	grey	turquoise
ENSG00000009780	FAM76A	pink	turquoise	darkmagenta	magenta4	plum1	coral
ENSG00000009790	TRAF3IP3	lightsteelblue	cyan	honeydew1	lavenderblush1	maroon	skyblue4
ENSG00000009830	POMT2	bisque4	turquoise	honeydew1	pink	brown	blue
ENSG00000009844	VTA1	blueviolet	darkslateblue	coral4	midnightblue	grey	grey60
ENSG00000009950	MLXIPL	bisque4	turquoise	blueviolet	sienna4	darkorange2	salmon1
ENSG00000009954	BAZ1B	darkslateblue	skyblue	darkgrey	green	salmon	turquoise
ENSG00000010017	RANBP9	blue	turquoise	darkmagenta	green	red	brown4
ENSG00000010030	ETV7	darkseagreen2	magenta	grey60	antiquewhite2	pink	tan3
ENSG00000010072	SPRTN	bisque4	tan	grey60	steelblue	saddlebrown	floralwhite
ENSG00000010165	EEF1AKNMT	slateblue2	turquoise	honeydew1	yellow	pink	brown2
ENSG00000010219	DYRK4	magenta	turquoise	honeydew1	midnightblue	grey	lightcyan1
ENSG00000010244	ZNF207	salmon	darkmagenta	indianred4	yellow	grey	turquoise
ENSG00000010256	UQCRC1	magenta	saddlebrown	blueviolet	blue	lightyellow	black
ENSG00000010270	STARD3NL	blue	turquoise	darkgrey	tan	brown	brown2
ENSG00000010278	CD9	magenta	turquoise	darkmagenta	salmon4	pink	black
ENSG00000010282	HHATL	pink	purple	green	greenyellow	brown	lightcyan1
ENSG00000010292	NCAPD2	blue	black	darkmagenta	turquoise	brown	turquoise
ENSG00000010295	IFFO1	pink	royalblue	grey60	turquoise	blue	floralwhite
ENSG00000010310	GIPR	grey	greenyellow	lightcoral	grey	orangered3	plum4
ENSG00000010318	PHF7	grey	honeydew1	whitesmoke	skyblue	red	midnightblue
ENSG00000010319	SEMA3G	darkseagreen	blue	whitesmoke	skyblue4	white	skyblue2
ENSG00000010322	NISCH	blue	turquoise	honeydew1	turquoise	grey	palevioletred
ENSG00000010327	STAB1	mediumorchid3	cyan	tan	salmon	plum2	purple
ENSG00000010361	FUZ	magenta	turquoise	chocolate3	lightsteelblue1	grey	lightcyan1
ENSG00000010379	SLC6A13	grey	turquoise	grey	turquoise	green	grey
ENSG00000010404	IDS	bisque4	turquoise	honeydew1	blue	grey	cyan
ENSG00000010438	PRSS3	navajowhite	turquoise	salmon2	coral1	turquoise	pink4
ENSG00000010539	ZNF200	grey	blue	antiquewhite	purple	orangered4	palevioletred
ENSG00000010610	CD4	mediumorchid3	lavenderblush2	tan	salmon	plum2	purple
ENSG00000010626	LRRC23	darkgreen	darkolivegreen	chocolate3	sienna3	grey	brown2
ENSG00000010671	BTK	mediumorchid3	turquoise	tan	salmon	grey	purple
ENSG00000010704	HFE	bisque4	purple	honeydew1	grey	grey	lightcyan1
ENSG00000010803	SCMH1	pink	turquoise	green	grey60	yellowgreen	mistyrose
ENSG00000010810	FYN	antiquewhite2	turquoise	floralwhite	lightgreen	pink	blue4
ENSG00000010818	HIVEP2	pink	blue	honeydew1	green	grey	darkmagenta
ENSG00000010932	FMO1	pink	turquoise	honeydew1	darkred	lightsteelblue1	blue4
ENSG00000011007	ELOA	darkgreen	turquoise	red	black	magenta	green
ENSG00000011009	LYPLA2	bisque4	darkorange	honeydew1	lightyellow	grey	thistle1
ENSG00000011021	CLCN6	magenta	lightcoral	darkmagenta	turquoise	grey	palevioletred
ENSG00000011028	MRC2	antiquewhite2	turquoise	darkviolet	palevioletred3	lightsteelblue1	blue4
ENSG00000011105	TSPAN9	antiquewhite2	turquoise	green	orange	pink4	blue4
ENSG00000011114	BTBD7	darkslateblue	darkred	darkgrey	green	blue	lightpink4
ENSG00000011132	APBA3	bisque4	darkorange	honeydew1	lightyellow	grey	thistle1
ENSG00000011143	MKS1	blue	green	darkorange	turquoise	salmon	darkred
ENSG00000011198	ABHD5	bisque4	pink	indianred4	black	grey	palevioletred
ENSG00000011201	ANOS1	honeydew	turquoise	chocolate2	yellow	grey	brown4
ENSG00000011243	AKAP8L	bisque4	green	darkmagenta	yellow	firebrick3	coral
ENSG00000011258	MBTD1	bisque4	tan	indianred4	red	grey	palevioletred2
ENSG00000011260	UTP18	bisque4	turquoise	honeydew1	black	yellow	lightcyan1
ENSG00000011275	RNF216	blue	turquoise	darkmagenta	lightcyan	grey	coral
ENSG00000011295	TTC19	chocolate3	turquoise	red	midnightblue	darkred	black
ENSG00000011304	PTBP1	blue2	blue	mediumorchid	orange	grey	mediumpurple1
ENSG00000011332	DPF1	grey	greenyellow	darkolivegreen1	maroon	orangered3	grey
ENSG00000011347	SYT7	grey	blue	lightsteelblue1	orange	pink	turquoise
ENSG00000011376	LARS2	magenta	yellow	blueviolet	blue	grey	blueviolet
ENSG00000011405	PIK3C2A	magenta	blue	indianred4	red	darkmagenta	palevioletred2
ENSG00000011422	PLAUR	palevioletred2	blue	lightcoral	maroon	thistle1	darkmagenta
ENSG00000011426	ANLN	grey	turquoise	honeydew1	mediumorchid	ivory	antiquewhite1
ENSG00000011451	WIZ	bisque4	darkred	darkmagenta	yellow	blue	mediumpurple1
ENSG00000011454	RABGAP1	blueviolet	darkgreen	darkgrey	green	grey	palevioletred2
ENSG00000011465	DCN	antiquewhite2	blue	darkviolet	white	lightsteelblue1	mediumpurple2
ENSG00000011478	QPCTL	pink	greenyellow	honeydew1	grey	grey	turquoise
ENSG00000011485	PPP5C	magenta	lightsteelblue	chocolate3	blue	purple	lightcyan1
ENSG00000011523	CEP68	honeydew	turquoise	blueviolet	black	yellow	blue1
ENSG00000011566	MAP4K3	pink	turquoise	firebrick3	darkseagreen3	plum1	palevioletred2
ENSG00000011590	ZBTB32	grey	turquoise	darkviolet	turquoise	blue	grey
ENSG00000011600	TYROBP	mediumorchid3	magenta	tan	salmon	tan	purple
ENSG00000011638	TMEM159	pink	black	green	yellowgreen	bisque4	blue
ENSG00000012048	BRCA1	darkolivegreen	turquoise	darkorange	turquoise	brown	midnightblue
ENSG00000012061	ERCC1	darkgreen	black	black	brown2	magenta	brown2
ENSG00000012124	CD22	sienna	turquoise	pink1	lightpink2	thistle3	mediumorchid4
ENSG00000012171	SEMA3B	pink	turquoise	green	darkred	grey60	blue
ENSG00000012174	MBTPS2	coral	turquoise	coral4	red	turquoise	coral
ENSG00000012211	PRICKLE3	bisque4	salmon	green	yellow	blue	lightcyan
ENSG00000012223	LTF	blueviolet	blue	green2	plum4	skyblue2	cornflowerblue
ENSG00000012232	EXTL3	blueviolet	lightyellow	green	greenyellow	antiquewhite4	turquoise
ENSG00000012660	ELOVL5	palevioletred2	blue	lightcoral	lightpink4	darkturquoise	blue2
ENSG00000012779	ALOX5	mediumorchid3	blue	tan	salmon	tan	purple
ENSG00000012817	KDM5D	mediumpurple4	brown	green	honeydew1	black	lavenderblush3
ENSG00000012822	CALCOCO1	pink	turquoise	navajowhite2	skyblue4	purple	brown4
ENSG00000012963	UBR7	bisque4	turquoise	coral1	skyblue	blue	brown2
ENSG00000012983	MAP4K5	salmon	green	indianred4	black	lightpink3	thistle1
ENSG00000013016	EHD3	grey	brown	grey60	brown	grey	lavenderblush3
ENSG00000013275	PSMC4	darkgreen	red	lightsteelblue1	pink	salmon	bisque4
ENSG00000013288	MAN2B2	green3	turquoise	darkmagenta	greenyellow	yellow	blue
ENSG00000013297	CLDN11	antiquewhite2	turquoise	floralwhite	lightcoral	grey	blue4
ENSG00000013306	SLC25A39	darkgreen	steelblue	deeppink	yellow	tan	thistle1
ENSG00000013364	MVP	blue2	turquoise	mediumorchid	blue4	darkolivegreen2	darkmagenta
ENSG00000013374	NUB1	bisque4	turquoise	antiquewhite2	pink	blue	palevioletred
ENSG00000013375	PGM3	salmon	midnightblue	brown4	blue	lightgreen	blue
ENSG00000013392	RWDD2A	grey	blue	brown4	honeydew	lightgreen	turquoise
ENSG00000013441	CLK1	blue2	turquoise	paleturquoise4	darkmagenta	palevioletred3	darkmagenta
ENSG00000013503	POLR3B	darkolivegreen	turquoise	darkorange	blue	lightcyan1	grey60
ENSG00000013523	ANGEL1	bisque4	turquoise	honeydew1	lightcyan	yellow	grey60
ENSG00000013561	RNF14	darkslateblue	darkred	antiquewhite	skyblue	darkgrey	blueviolet
ENSG00000013563	DNASE1L1	magenta	brown	indianred4	grey60	honeydew	lightcyan1
ENSG00000013573	DDX11	grey	turquoise	honeydew1	grey	grey	grey
ENSG00000013583	HEBP1	magenta	turquoise	chocolate3	darkgreen	yellow	lightcyan1
ENSG00000013588	GPRC5A	antiquewhite2	blue	lightcoral	maroon	mediumpurple3	darkmagenta
ENSG00000013619	MAMLD1	pink	turquoise	green	yellow	blue	palevioletred
ENSG00000013725	CD6	lightsteelblue	cyan	navajowhite	indianred4	maroon	skyblue4
ENSG00000013810	TACC3	grey	turquoise	bisque4	mediumorchid	ivory	brown2
ENSG00000014123	UFL1	darkslateblue	turquoise	magenta3	darkorange	darkred	brown2
ENSG00000014138	POLA2	palevioletred	turquoise	honeydew1	turquoise	tan	darkmagenta
ENSG00000014164	ZC3H3	bisque4	darkorange	honeydew1	lightyellow	pink	darkolivegreen2
ENSG00000014216	CAPN1	slateblue2	turquoise	darkmagenta	grey60	brown2	brown2
ENSG00000014257	ACP3	grey	turquoise	salmon1	salmon	green	yellow2
ENSG00000014641	MDH1	magenta	saddlebrown	blueviolet	blue	lightyellow	black
ENSG00000014824	SLC30A9	green3	turquoise	darkorange	midnightblue	turquoise	coral
ENSG00000014914	MTMR11	antiquewhite2	turquoise	red	greenyellow	turquoise	darkred
ENSG00000014919	COX15	darkolivegreen	skyblue3	darkorange	blue	blue	grey60
ENSG00000015133	CCDC88C	firebrick	blue	cornsilk	floralwhite	deeppink	moccasin
ENSG00000015153	YAF2	bisque4	turquoise	grey60	darkseagreen3	grey	orange
ENSG00000015171	ZMYND11	blueviolet	darkgreen	darkgrey	red	darkred	lightcyan
ENSG00000015285	WAS	mediumorchid3	cyan	tan	lavenderblush1	tan	purple
ENSG00000015475	BID	pink	red	green	lightcyan	brown	brown2
ENSG00000015479	MATR3	bisque4	turquoise	red	darkorange	red	plum3
ENSG00000015520	NPC1L1	navajowhite1	turquoise	bisque4	grey	grey	turquoise
ENSG00000015532	XYLT2	salmon	turquoise	green	blue	grey	midnightblue
ENSG00000015592	STMN4	chocolate4	turquoise	orangered1	lightcyan1	cyan	darkseagreen1
ENSG00000015676	NUDCD3	magenta	turquoise	chocolate3	greenyellow	greenyellow	lightcyan1
ENSG00000016391	CHDH	green3	turquoise	green	blue	grey	mistyrose
ENSG00000016402	IL20RA	pink	turquoise	honeydew1	brown	blue	grey
ENSG00000016864	GLT8D1	bisque4	turquoise	coral2	black	brown	blueviolet
ENSG00000017260	ATP2C1	blue	red	darkmagenta	pink	purple	lightsteelblue
ENSG00000017427	IGF1	green3	brown	floralwhite	darkviolet	black	royalblue3
ENSG00000017483	SLC38A5	antiquewhite2	turquoise	lightcoral	grey	turquoise	blue2
ENSG00000017797	RALBP1	blue	yellow4	darkmagenta	paleturquoise	turquoise	darkviolet
ENSG00000018189	RUFY3	bisque4	salmon	darkorange	black	yellow	lightcyan
ENSG00000018236	CNTN1	bisque4	blue	honeydew1	darkred	cyan	palevioletred
ENSG00000018280	SLC11A1	lightslateblue	turquoise	darkolivegreen2	orangered3	tan	mediumpurple4
ENSG00000018408	WWTR1	antiquewhite2	purple	lightcoral	orangered4	navajowhite2	blue2
ENSG00000018510	AGPS	bisque4	turquoise	indianred4	red	lightsteelblue	grey60
ENSG00000018610	CXorf56	paleturquoise	turquoise	royalblue	grey	grey	darkred
ENSG00000018625	ATP1A2	green2	violet	yellow4	greenyellow	grey	palevioletred
ENSG00000018699	TTC27	magenta1	turquoise	darkseagreen4	yellow	turquoise	darkred
ENSG00000018869	ZNF582	green3	yellowgreen	yellowgreen	royalblue	salmon4	darkmagenta
ENSG00000019102	VSIG2	bisque4	turquoise	green	honeydew	red	cyan
ENSG00000019144	PHLDB1	bisque4	turquoise	honeydew1	blue	royalblue	blue4
ENSG00000019169	MARCO	mediumorchid3	turquoise	tan	salmon	plum2	purple
ENSG00000019485	PRDM11	brown2	brown	grey60	skyblue	skyblue3	orange
ENSG00000019505	SYT13	magenta	purple	blueviolet	lightcyan1	cyan	black
ENSG00000019549	SNAI2	antiquewhite2	blue	floralwhite	steelblue	thistle2	navajowhite3
ENSG00000019582	CD74	darkseagreen2	lavenderblush3	blue3	lightblue4	darkgreen	sienna1
ENSG00000019991	HGF	antiquewhite2	blue	darkviolet	lightpink4	mediumpurple3	blue2
ENSG00000019995	ZRANB1	bisque4	turquoise	indianred4	green	greenyellow	lightcyan
ENSG00000020129	NCDN	slateblue2	turquoise	honeydew1	yellow	cyan	brown2
ENSG00000020181	ADGRA2	antiquewhite2	yellow	antiquewhite1	orange	darkorange	lightskyblue3
ENSG00000020256	ZFP64	darkolivegreen	blue	darkorange	yellow	lightgreen	midnightblue
ENSG00000020426	MNAT1	magenta	blue	green	blue	turquoise	lightcyan1
ENSG00000020577	SAMD4A	purple2	turquoise	green4	paleturquoise	brown2	plum2
ENSG00000020633	RUNX3	lightsteelblue	cyan	navajowhite	indianred4	lightcoral	skyblue4
ENSG00000020922	MRE11	magenta	turquoise	chocolate3	turquoise	grey	brown2
ENSG00000021300	PLEKHB1	pink	yellow	green	lavenderblush2	cyan	turquoise
ENSG00000021355	SERPINB1	blue2	blue	mediumorchid	black	floralwhite	darkmagenta
ENSG00000021461	CYP3A43	grey	turquoise	yellow	turquoise	blue	blue2
ENSG00000021488	SLC7A9	grey	turquoise	darkorange2	grey	grey	turquoise
ENSG00000021574	SPAST	darkslateblue	orangered3	darkgrey	red	grey	lightpink4
ENSG00000021645	NRXN3	darkgreen	turquoise	green	darkred	cyan	cyan
ENSG00000021762	OSBPL5	honeydew	turquoise	mediumpurple4	darkolivegreen	grey	lightsteelblue
ENSG00000021776	AQR	salmon	tan	indianred4	purple	skyblue	brown2
ENSG00000021826	CPS1	bisque4	turquoise	darkmagenta	grey	turquoise	brown2
ENSG00000022267	FHL1	pink	turquoise	green	skyblue3	yellow	brown2
ENSG00000022277	RTF2	magenta	mediumpurple3	chocolate3	darkgreen	brown	lightcyan1
ENSG00000022567	SLC45A4	bisque4	brown	navajowhite2	plum1	black	palevioletred
ENSG00000022840	RNF10	blue	yellow4	lightsteelblue1	blue	lavenderblush2	brown2
ENSG00000022976	ZNF839	green2	turquoise	darkorange	turquoise	green	yellow3
ENSG00000023041	ZDHHC6	green4	turquoise	coral2	greenyellow	brown	plum1
ENSG00000023171	GRAMD1B	bisque4	green	grey60	darkorange2	steelblue	blue3
ENSG00000023191	RNH1	darkgreen	red	honeydew1	lightyellow	purple	lightcyan1
ENSG00000023228	NDUFS1	green3	saddlebrown	blueviolet	blue	lightyellow	black
ENSG00000023287	RB1CC1	bisque4	darkgreen	sienna3	green	midnightblue	brown4
ENSG00000023318	ERP44	bisque4	royalblue	green	brown4	lightgreen	black
ENSG00000023330	ALAS1	green3	antiquewhite4	navajowhite2	thistle3	paleturquoise	black
ENSG00000023445	BIRC3	palevioletred2	turquoise	lightcoral	orangered4	darkolivegreen4	darkmagenta
ENSG00000023516	AKAP11	darkslateblue	brown	darkgrey	red	blue2	lavenderblush1
ENSG00000023572	GLRX2	darkgreen	coral1	honeydew1	pink	blue	brown2
ENSG00000023608	SNAPC1	pink	turquoise	green	mediumpurple3	blue	orange
ENSG00000023697	DERA	bisque4	turquoise	red	blue	brown	blueviolet
ENSG00000023734	STRAP	chocolate3	turquoise	red	pink	purple	black
ENSG00000023839	ABCC2	magenta	turquoise	royalblue	grey	grey	orangered3
ENSG00000023892	DEF6	mediumorchid3	cyan	tan	lavenderblush1	lightcoral	purple
ENSG00000023902	PLEKHO1	slateblue2	turquoise	darkorange	firebrick4	grey	brown2
ENSG00000023909	GCLM	blue	antiquewhite4	lightsteelblue1	thistle3	paleturquoise	bisque4
ENSG00000024048	UBR2	blueviolet	ivory	bisque4	brown	grey	green
ENSG00000024422	EHD2	antiquewhite2	blue	cornsilk	salmon4	darkmagenta	purple2
ENSG00000024862	CCDC28A	blue	turquoise	yellowgreen	lightcyan	grey	brown4
ENSG00000025039	RRAGD	blueviolet	turquoise	green	brown	yellow	plum2
ENSG00000025156	HSF2	blueviolet	turquoise	brown4	steelblue	brown	lightcyan
ENSG00000025293	PHF20	bisque4	turquoise	indianred4	mediumpurple2	lightsteelblue	lightcyan1
ENSG00000025423	HSD17B6	slateblue2	turquoise	darkmagenta	cyan	red	turquoise
ENSG00000025434	NR1H3	navajowhite1	turquoise	honeydew1	blue2	mediumpurple1	turquoise
ENSG00000025708	TYMP	darkseagreen2	magenta	blue3	navajowhite2	pink	tan3
ENSG00000025770	NCAPH2	blue	lightcyan	navajowhite4	greenyellow	blue	green
ENSG00000025772	TOMM34	bisque4	turquoise	darkolivegreen4	tan	grey	lightcyan1
ENSG00000025796	SEC63	bisque4	midnightblue	indianred4	brown4	lightgreen	turquoise
ENSG00000025800	KPNA6	blue	lightcyan1	green	lightcyan	brown	black
ENSG00000026025	VIM	antiquewhite2	turquoise	darkviolet	palevioletred2	greenyellow	indianred3
ENSG00000026103	FAS	blue	turquoise	darkviolet	grey	grey	blue4
ENSG00000026297	RNASET2	bisque4	brown	green	salmon	grey	purple
ENSG00000026508	CD44	antiquewhite2	blue	lightcoral	palevioletred2	blue	blue2
ENSG00000026652	AGPAT4	antiquewhite2	turquoise	darkviolet	darkolivegreen	darkgreen	blue4
ENSG00000026751	SLAMF7	lightsteelblue	cyan	navajowhite	indianred4	greenyellow	skyblue4
ENSG00000026950	BTN3A1	darkseagreen2	magenta	plum4	antiquewhite2	lightcyan1	lightblue4
ENSG00000027001	MIPEP	coral	skyblue3	bisque4	blue	black	grey60
ENSG00000027075	PRKCH	grey	turquoise	blue2	lightgreen	sienna3	thistle2
ENSG00000027697	IFNGR1	bisque4	blue	indianred4	turquoise	grey	deeppink
ENSG00000027847	B4GALT7	darkgreen	midnightblue	honeydew1	yellow	lightgreen	lightcyan1
ENSG00000027869	SH2D2A	bisque4	cyan	grey60	indianred4	lightcoral	blue2
ENSG00000028116	VRK2	bisque4	brown	antiquewhite2	green	brown	brown2
ENSG00000028137	TNFRSF1B	antiquewhite2	brown	lightcoral	mediumpurple3	black	blue2
ENSG00000028203	VEZT	bisque4	darkgreen	antiquewhite2	pink	darkgrey	bisque4
ENSG00000028277	POU2F2	blue	magenta	tan	salmon	blue	purple
ENSG00000028310	BRD9	darkgreen	salmon	honeydew1	blue	yellow	lightcyan1
ENSG00000028528	SNX1	pink	green	green	darkslateblue	darkorange2	cyan
ENSG00000028839	TBPL1	bisque4	blue	coral1	purple	brown	midnightblue
ENSG00000029153	ARNTL2	antiquewhite2	blue	lightcoral	ivory	blue	blue2
ENSG00000029363	BCLAF1	darkslateblue	darkviolet	indianred4	red	turquoise	tomato
ENSG00000029364	SLC39A9	green4	tan	indianred4	purple	green	plum1
ENSG00000029534	ANK1	pink	turquoise	lightpink3	grey	grey	brown4
ENSG00000029559	IBSP	grey	brown	green	grey	black	lavenderblush3
ENSG00000029639	TFB1M	salmon1	turquoise	navajowhite2	tan	grey	lightcyan1
ENSG00000029725	RABEP1	blueviolet	salmon	darkgrey	pink	magenta	lightcyan
ENSG00000029993	HMGB3	pink	turquoise	green	tan	brown	lightcyan1
ENSG00000030066	NUP160	bisque4	lightyellow	indianred4	green	blue	palevioletred2
ENSG00000030110	BAK1	magenta	yellow	green	brown	grey	lightcyan
ENSG00000030304	MUSK	pink	turquoise	green	thistle2	grey60	lightcyan1
ENSG00000030419	IKZF2	bisque4	brown	honeydew1	grey	mediumpurple2	brown2
ENSG00000030582	GRN	mediumorchid	orangered4	chocolate3	grey60	yellow	brown2
ENSG00000031003	FAM13B	antiquewhite2	turquoise	honeydew1	red	palevioletred3	palevioletred
ENSG00000031081	ARHGAP31	antiquewhite2	blue	blue2	orange	darkmagenta	coral4
ENSG00000031691	CENPQ	bisque4	yellow	honeydew1	midnightblue	turquoise	grey60
ENSG00000031698	SARS1	bisque4	lightpink4	firebrick3	firebrick3	darkseagreen4	green
ENSG00000031823	RANBP3	darkgreen	darkorange	honeydew1	greenyellow	yellow	brown2
ENSG00000032219	ARID4A	darkslateblue	green	blueviolet	red	brown	coral3
ENSG00000032389	EIPR1	magenta	yellow	bisque4	blue	grey	blueviolet
ENSG00000032444	PNPLA6	darkgreen	lightcyan	yellow4	greenyellow	grey	palevioletred
ENSG00000032742	IFT88	slateblue2	yellow	lightpink2	tan	blue	darkred
ENSG00000033011	ALG1	darkgreen	turquoise	mediumpurple	yellow	grey	maroon
ENSG00000033030	ZCCHC8	pink	green	green	green	darkgrey	floralwhite
ENSG00000033050	ABCF2	bisque4	darkturquoise	honeydew1	lightyellow	blue	palevioletred
ENSG00000033100	CHPF2	bisque4	turquoise	darkmagenta	yellow	magenta	maroon
ENSG00000033122	LRRC7	bisque4	red	green	darkred	blue	brown2
ENSG00000033170	FUT8	antiquewhite2	turquoise	chocolate3	paleturquoise	brown	blue4
ENSG00000033178	UBA6	lightyellow	turquoise	darkgrey	red	lightpink3	brown2
ENSG00000033327	GAB2	coral	turquoise	bisque4	grey	grey	blueviolet
ENSG00000033627	ATP6V0A1	pink	royalblue	honeydew1	lightyellow	brown	brown4
ENSG00000033800	PIAS1	bisque4	tan	grey60	blue	grey	lightcyan1
ENSG00000033867	SLC4A7	darkgreen	turquoise	lightsteelblue1	darkturquoise	magenta	blue
ENSG00000034053	APBA2	grey	cyan	orangered1	lightcyan1	cyan	darkseagreen1
ENSG00000034152	MAP2K3	pink	red	green	brown2	lightsteelblue	orange
ENSG00000034510	TMSB10	antiquewhite2	magenta	lightcoral	turquoise	royalblue	blue2
ENSG00000034533	ASTE1	green4	purple	coral2	purple	grey	plum1
ENSG00000034677	RNF19A	salmon	blue	yellow	lightyellow	orangered4	blue
ENSG00000034693	PEX3	coral	brown4	darkorange	midnightblue	blue	grey60
ENSG00000034713	GABARAPL2	magenta	yellow3	chocolate3	tan	brown	lightcyan1
ENSG00000034971	MYOC	antiquewhite2	turquoise	honeydew1	bisque4	orange	green4
ENSG00000035115	SH3YL1	pink	brown	darkmagenta	grey	blue	brown2
ENSG00000035141	FAM136A	darkolivegreen	turquoise	darkorange	skyblue	turquoise	blueviolet
ENSG00000035403	VCL	brown2	turquoise	grey60	skyblue3	yellow	orange
ENSG00000035664	DAPK2	slateblue2	turquoise	darkolivegreen1	antiquewhite4	skyblue3	floralwhite
ENSG00000035681	NSMAF	blue	brown	darkmagenta	black	salmon	lightcyan
ENSG00000035687	ADSS2	bisque4	turquoise	green	darkturquoise	green	turquoise
ENSG00000035862	TIMP2	antiquewhite2	green	darkviolet	palevioletred2	skyblue1	blue4
ENSG00000035928	RFC1	magenta1	turquoise	darkgrey	turquoise	red	darkmagenta
ENSG00000036054	TBC1D23	blue	black	sienna3	red	brown	lightsteelblue
ENSG00000036257	CUL3	blue	darkslateblue	antiquewhite2	darkgreen	turquoise	brown2
ENSG00000036448	MYOM2	pink	turquoise	darkolivegreen1	thistle	honeydew1	whitesmoke
ENSG00000036530	CYP46A1	bisque4	turquoise	yellow	tan	cyan	blue2
ENSG00000036549	ZZZ3	darkslateblue	tan	indianred4	black	grey	lightpink4
ENSG00000036672	USP2	pink	blue	green	coral2	darkgrey	brown4
ENSG00000037042	TUBG2	bisque4	turquoise	mistyrose3	salmon	darkolivegreen	turquoise
ENSG00000037241	RPL26L1	darkgreen	orange	lightsteelblue1	tan	brown	lightcyan1
ENSG00000037280	FLT4	blanchedalmond	turquoise	brown3	darkolivegreen	pink	magenta2
ENSG00000037474	NSUN2	bisque4	darkolivegreen4	red	yellow	brown	mediumpurple3
ENSG00000037637	FBXO42	blue	lightyellow	darkmagenta	green	lightsteelblue	navajowhite1
ENSG00000037749	MFAP3	darkslateblue	blue	darkgrey	turquoise	yellow	green
ENSG00000037757	MRI1	blueviolet	turquoise	honeydew1	lightyellow	tan	lightcyan1
ENSG00000037897	METTL1	bisque4	coral2	red	yellow	green	mediumpurple3
ENSG00000037965	HOXC8	pink	green	darkolivegreen1	navajowhite	coral3	orange
ENSG00000038002	AGA	pink	turquoise	yellow	sienna3	grey	grey60
ENSG00000038210	PI4K2B	magenta	turquoise	indianred4	red	blue	palevioletred
ENSG00000038219	BOD1L1	bisque4	ivory	indianred4	green	yellow	sienna4
ENSG00000038274	MAT2B	darkslateblue	turquoise	sienna3	red	blue	brown4
ENSG00000038295	TLL1	antiquewhite2	blue	lightcoral	ivory	turquoise	blue2
ENSG00000038358	EDC4	bisque4	turquoise	honeydew1	lightyellow	pink	coral
ENSG00000038382	TRIO	pink	turquoise	lightsteelblue1	lightcyan	magenta	blue
ENSG00000038427	VCAN	antiquewhite2	blue	lightcoral	lightcoral	darkturquoise	blue2
ENSG00000038532	CLEC16A	bisque4	turquoise	green	greenyellow	turquoise	orange
ENSG00000038945	MSR1	mediumorchid3	turquoise	tan	salmon	plum2	purple
ENSG00000039068	CDH1	navajowhite2	lightgreen	thistle1	darkgrey	blue	coral2
ENSG00000039123	MTREX	magenta1	lightcyan1	darkseagreen4	pink	turquoise	antiquewhite4
ENSG00000039319	ZFYVE16	bisque4	turquoise	honeydew1	red	darkorange2	brown2
ENSG00000039523	RIPOR1	blueviolet	blue	honeydew1	orange	lightcyan	palevioletred
ENSG00000039537	C6	antiquewhite2	turquoise	floralwhite	lightcoral	red	blue4
ENSG00000039560	RAI14	antiquewhite2	turquoise	lightcoral	thistle2	grey60	blue2
ENSG00000039650	PNKP	mediumorchid	lightcyan	honeydew1	grey60	magenta	lightcyan1
ENSG00000039987	BEST2	grey	blue	green	grey	blue	grey
ENSG00000040199	PHLPP2	magenta	turquoise	royalblue	green	brown	blueviolet
ENSG00000040275	SPDL1	pink	turquoise	honeydew1	paleturquoise	grey	palevioletred
ENSG00000040341	STAU2	blueviolet	mediumpurple3	blueviolet	blue	brown	lavenderblush1
ENSG00000040487	SLC66A1	bisque4	lightyellow	darkmagenta	yellow	salmon	blue
ENSG00000040531	CTNS	pink	turquoise	honeydew1	yellow	steelblue	palevioletred
ENSG00000040608	RTN4R	pink	blue	green	honeydew	violet	blue4
ENSG00000040633	PHF23	bisque4	darkred	darkmagenta	green	darkgrey	turquoise
ENSG00000040933	INPP4A	pink	red	green	lightcyan	magenta4	palevioletred2
ENSG00000041357	PSMA4	darkgreen	red	lightsteelblue1	pink	salmon	bisque4
ENSG00000041802	LSG1	bisque4	turquoise	red	yellow	yellowgreen	mediumpurple3
ENSG00000041880	PARP3	magenta	turquoise	darkorange	brown	brown	blueviolet
ENSG00000041982	TNC	antiquewhite2	green	darkviolet	cyan	grey60	blue4
ENSG00000041988	THAP3	slateblue2	green	darkmagenta	yellow	skyblue	brown2
ENSG00000042062	RIPOR3	pink	turquoise	darkmagenta	blue2	darkorange	coral
ENSG00000042088	TDP1	pink	turquoise	darkolivegreen1	blue	black	floralwhite
ENSG00000042286	AIFM2	bisque4	red	honeydew1	pink	paleturquoise	blue
ENSG00000042317	SPATA7	bisque4	turquoise	coral2	darkorange	turquoise	grey60
ENSG00000042429	MED17	honeydew	turquoise	red	purple	blue	black
ENSG00000042445	RETSAT	bisque4	turquoise	grey60	plum2	midnightblue	orange
ENSG00000042493	CAPG	pink	turquoise	honeydew1	grey	lightcyan1	brown2
ENSG00000042753	AP2S1	magenta	yellow	chocolate3	tan	blue	brown2
ENSG00000042832	TG	burlywood	turquoise	salmon2	lightslateblue	mediumpurple3	orange4
ENSG00000042980	ADAM28	mediumorchid3	turquoise	tan	salmon	tan	purple
ENSG00000043039	BARX2	grey	lightgreen	green	chocolate4	black	grey
ENSG00000043093	DCUN1D1	brown2	brown	grey60	darkturquoise	grey	orange
ENSG00000043143	JADE2	pink	turquoise	green	mediumpurple3	salmon2	firebrick4
ENSG00000043462	LCP2	antiquewhite2	magenta	darkviolet	orangered4	thistle1	darkmagenta
ENSG00000043514	TRIT1	bisque4	turquoise	green	black	turquoise	blueviolet
ENSG00000043591	ADRB1	grey	turquoise	green	grey	palevioletred2	grey
ENSG00000044090	CUL7	darkgreen	darkturquoise	thistle	greenyellow	grey	darkviolet
ENSG00000044115	CTNNA1	blue2	turquoise	yellow	brown2	salmon	blue2
ENSG00000044446	PHKA2	bisque4	turquoise	burlywood	plum2	midnightblue	blue2
ENSG00000044459	CNTLN	magenta	green	floralwhite	turquoise	grey	brown2
ENSG00000044524	EPHA3	antiquewhite2	red	darkviolet	white	blue	blue4
ENSG00000044574	HSPA5	dodgerblue4	midnightblue	indianred1	brown4	lightgreen	deeppink2
ENSG00000046604	DSG2	antiquewhite2	lightgreen	blue2	lightgreen	blue	coral4
ENSG00000046647	GEMIN8	mediumorchid	brown	honeydew1	yellow	black	thistle1
ENSG00000046651	OFD1	pink	green	red	greenyellow	grey	darkseagreen4
ENSG00000046653	GPM6B	magenta	turquoise	blueviolet	darkred	blue	lavenderblush2
ENSG00000046889	PREX2	antiquewhite2	yellow	honeydew1	lightgreen	royalblue	thistle2
ENSG00000047056	WDR37	chocolate3	green	darkorange2	yellow	tan	turquoise
ENSG00000047188	YTHDC2	slateblue2	turquoise	darkmagenta	pink	grey	turquoise
ENSG00000047230	CTPS2	bisque4	turquoise	darkmagenta	yellow	grey	brown2
ENSG00000047249	ATP6V1H	coral	lightcyan1	darkorange	tan	midnightblue	darkred
ENSG00000047315	POLR2B	bisque4	turquoise	indianred4	lightcyan	yellow	plum1
ENSG00000047346	FAM214A	bisque4	turquoise	sienna3	darkturquoise	darkviolet	navajowhite1
ENSG00000047365	ARAP2	antiquewhite2	blue	lightcoral	brown	yellow	blue2
ENSG00000047410	TPR	bisque4	green	indianred4	green	grey	sienna4
ENSG00000047457	CP	antiquewhite2	blue	floralwhite	lightcoral	orange	royalblue3
ENSG00000047578	KATNIP	pink	darkolivegreen	honeydew1	turquoise	grey	blue
ENSG00000047579	DTNBP1	slateblue2	turquoise	darkmagenta	darkgreen	brown	darkviolet
ENSG00000047597	XK	green3	brown	coral4	grey	black	brown2
ENSG00000047617	ANO2	blanchedalmond	blue	brown3	darkolivegreen	pink	magenta2
ENSG00000047621	C12orf4	chocolate3	turquoise	antiquewhite	black	black	blueviolet
ENSG00000047634	SCML1	darkgreen	blue	indianred4	darkturquoise	darkgrey	brown2
ENSG00000047644	WWC3	coral	turquoise	darkmagenta	darkolivegreen	green	lightcyan
ENSG00000047648	ARHGAP6	blue	turquoise	darkmagenta	mediumpurple1	skyblue3	tan2
ENSG00000047662	FAM184B	bisque4	turquoise	green	mediumorchid	bisque4	tan4
ENSG00000047849	MAP4	blueviolet	turquoise	firebrick3	paleturquoise	coral1	darkviolet
ENSG00000047932	GOPC	lightyellow	brown4	coral4	red	salmon	brown2
ENSG00000048028	USP28	blueviolet	turquoise	darkgrey	green	turquoise	plum2
ENSG00000048052	HDAC9	bisque4	turquoise	green	mediumpurple3	yellow4	plum2
ENSG00000048140	TSPAN17	blueviolet	black	palevioletred	grey60	brown	brown2
ENSG00000048162	NOP16	bisque4	turquoise	red	yellow	darkorange2	cyan
ENSG00000048342	CC2D2A	antiquewhite2	brown	honeydew1	cyan	brown	blue4
ENSG00000048392	RRM2B	chocolate3	turquoise	red	skyblue3	sienna3	brown2
ENSG00000048405	ZNF800	bisque4	paleturquoise	indianred4	purple	grey	turquoise
ENSG00000048471	SNX29	bisque4	turquoise	antiquewhite2	pink	turquoise	cyan
ENSG00000048540	LMO3	antiquewhite2	blue	floralwhite	plum	darkturquoise	blue4
ENSG00000048544	MRPS10	green3	turquoise	darkorange	midnightblue	green	blueviolet
ENSG00000048649	RSF1	bisque4	skyblue	sienna3	green	yellow	palevioletred2
ENSG00000048707	VPS13D	bisque4	thistle3	indianred4	lightcyan	green	lightcyan1
ENSG00000048740	CELF2	pink	turquoise	darkolivegreen1	lightcyan	mediumpurple2	lightblue2
ENSG00000048828	FAM120A	blue	steelblue	red	lightcyan	magenta	brown2
ENSG00000048991	R3HDM1	blueviolet	turquoise	pink4	darkseagreen3	brown	plum3
ENSG00000049089	COL9A2	bisque4	turquoise	honeydew1	lavenderblush2	cyan	darkseagreen1
ENSG00000049130	KITLG	antiquewhite2	blue	honeydew1	lightgreen	mediumorchid	palevioletred
ENSG00000049167	ERCC8	coral	turquoise	bisque4	blue	turquoise	blueviolet
ENSG00000049192	ADAMTS6	antiquewhite2	blue	honeydew1	palevioletred3	brown	blue4
ENSG00000049239	H6PD	pink	turquoise	green	turquoise	red	floralwhite
ENSG00000049245	VAMP3	coral	turquoise	darkmagenta	tan	greenyellow	coral
ENSG00000049246	PER3	bisque4	mediumpurple1	green	magenta4	plum1	brown4
ENSG00000049283	EPN3	blue	turquoise	darkorange	darkgrey	blue	grey60
ENSG00000049323	LTBP1	antiquewhite2	brown	darkviolet	cyan	darkolivegreen	blue4
ENSG00000049449	RCN1	bisque4	brown	mediumorchid	ivory	black	blue2
ENSG00000049540	ELN	antiquewhite2	blue	tomato4	cyan	mediumpurple2	navajowhite3
ENSG00000049541	RFC2	bisque4	turquoise	pink4	darkgreen	brown	lightcyan1
ENSG00000049618	ARID1B	bisque4	darkgreen	sienna3	green	grey	palevioletred2
ENSG00000049656	CLPTM1L	bisque4	darkred	red	yellow	lightgreen	coral3
ENSG00000049759	NEDD4L	bisque4	blue	grey60	yellow	grey	floralwhite
ENSG00000049769	PPP1R3F	slateblue2	turquoise	lightsteelblue1	pink	salmon4	blue
ENSG00000049860	HEXB	bisque4	royalblue	honeydew1	darkgreen	paleturquoise	blue
ENSG00000049883	PTCD2	darkolivegreen	turquoise	darkorange	blue	brown	grey60
ENSG00000050130	JKAMP	green4	lightyellow	coral2	midnightblue	yellow	plum1
ENSG00000050165	DKK3	antiquewhite2	blue	darkviolet	salmon	darkturquoise	blue4
ENSG00000050327	ARHGEF5	antiquewhite2	blue	floralwhite	darkgrey	blue	blue4
ENSG00000050344	NFE2L3	magenta	turquoise	green	yellow	yellow	darkred
ENSG00000050393	MCUR1	slateblue2	turquoise	darkorange2	turquoise	plum3	turquoise
ENSG00000050405	LIMA1	antiquewhite2	turquoise	green	black	blue	salmon1
ENSG00000050426	LETMD1	mediumorchid	violet	honeydew1	darkgreen	blue	blue
ENSG00000050555	LAMC3	blue	turquoise	lightcoral	darkviolet	blue	blue2
ENSG00000050628	PTGER3	antiquewhite2	turquoise	honeydew1	plum	darkturquoise	chocolate4
ENSG00000050748	MAPK9	blueviolet	mediumpurple3	firebrick3	red	greenyellow	lightpink4
ENSG00000050767	COL23A1	pink	turquoise	grey60	tan	magenta	brown4
ENSG00000050820	BCAR1	bisque4	blue	darkmagenta	mediumpurple2	antiquewhite4	grey60
ENSG00000051009	FAM160A2	bisque4	lightyellow	green	yellow	grey	darkolivegreen2
ENSG00000051108	HERPUD1	grey	midnightblue	lightpink3	skyblue	lightgreen	lightpink3
ENSG00000051128	HOMER3	magenta	turquoise	green	greenyellow	yellow	brown2
ENSG00000051180	RAD51	slateblue2	turquoise	firebrick3	turquoise	turquoise	black
ENSG00000051341	POLQ	bisque4	turquoise	green	mediumorchid	ivory	antiquewhite1
ENSG00000051382	PIK3CB	bisque4	turquoise	green	lavenderblush3	sienna3	lightpink3
ENSG00000051523	CYBA	pink	turquoise	green	salmon	lightcyan	purple
ENSG00000051596	THOC3	grey	turquoise	darkmagenta	grey	salmon1	cyan
ENSG00000051620	HEBP2	magenta	purple	palevioletred	turquoise	lightcyan	brown2
ENSG00000051825	MPHOSPH9	darkolivegreen	green	bisque4	green	grey	grey60
ENSG00000052126	PLEKHA5	antiquewhite2	turquoise	darkviolet	white	green	blue4
ENSG00000052344	PRSS8	navajowhite2	lightgreen	thistle1	darkgrey	blue	coral2
ENSG00000052723	SIKE1	pink	turquoise	darkmagenta	blue	grey	blueviolet
ENSG00000052749	RRP12	bisque4	blue	red	yellow	grey	mediumpurple3
ENSG00000052795	FNIP2	salmon	turquoise	yellow	darkslateblue	blue	darkmagenta
ENSG00000052802	MSMO1	paleturquoise	pink	royalblue	midnightblue	brown	grey60
ENSG00000052841	TTC17	pink	green	green	turquoise	grey	black
ENSG00000052850	ALX4	mediumpurple4	brown	honeydew1	grey	black	lavenderblush3
ENSG00000053108	FSTL4	pink	turquoise	green	grey	grey	grey
ENSG00000053254	FOXN3	blueviolet	brown	linen	green	turquoise	palevioletred2
ENSG00000053371	AKR7A2	magenta	red	indianred4	grey60	blue2	green
ENSG00000053372	MRTO4	bisque4	coral2	red	yellow	turquoise	mediumpurple3
ENSG00000053438	NNAT	coral	yellow	coral	navajowhite1	skyblue3	orange
ENSG00000053501	USE1	darkgreen	brown2	chocolate3	sienna3	green	brown2
ENSG00000053524	MCF2L2	pink	turquoise	green	brown	darkolivegreen	cyan
ENSG00000053702	NRIP2	antiquewhite2	blue	antiquewhite1	cyan	plum	lightskyblue3
ENSG00000053747	LAMA3	antiquewhite2	blue	floralwhite	darkolivegreen	blue	blue4
ENSG00000053770	AP5M1	coral	firebrick4	coral4	skyblue	magenta	blueviolet
ENSG00000053900	ANAPC4	bisque4	turquoise	darkseagreen4	darkorange	yellow	brown2
ENSG00000053918	KCNQ1	mediumorchid3	yellow	tan	salmon	tan	purple
ENSG00000054116	TRAPPC3	darkgreen	pink	honeydew1	turquoise	yellow	brown2
ENSG00000054118	THRAP3	bisque4	green	sienna3	green	brown	navajowhite1
ENSG00000054148	PHPT1	magenta	grey60	blueviolet	turquoise	lightyellow	brown2
ENSG00000054179	ENTPD2	pink	plum1	green	darkred	grey60	lavenderblush2
ENSG00000054219	LY75	antiquewhite2	turquoise	blue2	lightblue4	blue	thistle2
ENSG00000054267	ARID4B	bisque4	paleturquoise	indianred4	green	grey	palevioletred2
ENSG00000054277	OPN3	coral	turquoise	bisque4	blue	grey	blueviolet
ENSG00000054282	SDCCAG8	bisque4	green	green	pink	grey	yellow3
ENSG00000054356	PTPRN	chocolate4	greenyellow	orangered1	lightcyan1	cyan	plum4
ENSG00000054392	HHAT	bisque4	turquoise	honeydew1	greenyellow	grey	blue4
ENSG00000054523	KIF1B	blueviolet	steelblue	darkgrey	green	turquoise	lightpink4
ENSG00000054598	FOXC1	darkmagenta	turquoise	antiquewhite1	cyan	brown4	magenta3
ENSG00000054611	TBC1D22A	darkgreen	turquoise	lightsteelblue1	pink	turquoise	blue
ENSG00000054654	SYNE2	brown2	turquoise	grey60	blue	grey	brown4
ENSG00000054690	PLEKHH1	purple2	pink	firebrick3	brown	turquoise	blueviolet
ENSG00000054793	ATP9A	blueviolet	blue	aliceblue	blue	grey	black
ENSG00000054803	CBLN4	pink	blue	honeydew1	darkred	green	palevioletred
ENSG00000054938	CHRDL2	bisque4	turquoise	grey60	grey	darkseagreen3	orange
ENSG00000054965	FAM168A	blueviolet	brown	grey60	darkseagreen3	black	floralwhite
ENSG00000054967	RELT	pink	turquoise	grey60	mediumpurple1	turquoise	orange
ENSG00000054983	GALC	bisque4	turquoise	darkseagreen4	turquoise	grey	grey60
ENSG00000055044	NOP58	blue2	blue	yellow	black	purple	darkmagenta
ENSG00000055070	SZRD1	blueviolet	yellow	darkmagenta	grey60	brown	brown2
ENSG00000055118	KCNH2	pink	brown	honeydew1	grey	black	lavenderblush3
ENSG00000055130	CUL1	blue	turquoise	green4	skyblue3	purple	orange
ENSG00000055147	FAM114A2	coral	turquoise	darkorange	tan	brown	grey60
ENSG00000055163	CYFIP2	grey	brown	honeydew1	honeydew1	black	brown2
ENSG00000055208	TAB2	blueviolet	orangered3	darkgrey	green	darkred	lightcyan
ENSG00000055211	GINM1	bisque4	blue	green	darkgreen	brown	turquoise
ENSG00000055332	EIF2AK2	bisque4	bisque4	honeydew1	salmon2	pink	lightpink4
ENSG00000055483	USP36	salmon	blue	paleturquoise4	blue	brown	darkmagenta
ENSG00000055609	KMT2C	bisque4	ivory	darkgrey	green	turquoise	palevioletred2
ENSG00000055732	MCOLN3	bisque4	brown	honeydew1	palevioletred2	skyblue1	blue4
ENSG00000055813	CCDC85A	antiquewhite2	turquoise	blue2	lightgreen	darkmagenta	coral4
ENSG00000055917	PUM2	darkslateblue	darkred	darkgrey	red	grey	lightpink4
ENSG00000055950	MRPL43	magenta	red	chocolate3	tan	brown	lightcyan1
ENSG00000055955	ITIH4	pink	turquoise	green	grey	red	black
ENSG00000056050	HPF1	darkgreen	turquoise	maroon	midnightblue	brown	lightcyan1
ENSG00000056097	ZFR	bisque4	lightcyan1	indianred4	green	darkgrey	brown2
ENSG00000056277	ZNF280C	magenta	brown	green	red	grey	cyan
ENSG00000056487	PHF21B	blueviolet	brown	tan1	grey	black	grey
ENSG00000056558	TRAF1	blue	blue	darkorange	grey	grey	thistle1
ENSG00000056586	RC3H2	darkslateblue	darkred	darkgrey	red	turquoise	lightcyan1
ENSG00000056736	IL17RB	blue	turquoise	royalblue	lightsteelblue1	grey	lightcyan1
ENSG00000056972	TRAF3IP2	pink	blue	green	turquoise	midnightblue	lightcyan1
ENSG00000056998	GYG2	cornflowerblue	brown	powderblue	plum	darkturquoise	chocolate4
ENSG00000057019	DCBLD2	bisque4	salmon	honeydew1	red	grey	lightcyan1
ENSG00000057252	SOAT1	bisque4	blue	green	antiquewhite4	lightsteelblue	grey60
ENSG00000057294	PKP2	mediumpurple4	brown	green	blue	black	lavenderblush3
ENSG00000057468	MSH4	grey	turquoise	honeydew1	darkgreen	green	palevioletred
ENSG00000057608	GDI2	bisque4	violet	red	darkorange	mediumpurple4	plum3
ENSG00000057657	PRDM1	antiquewhite2	blue	lightcoral	indianred4	turquoise	blue2
ENSG00000057663	ATG5	bisque4	turquoise	darkseagreen4	midnightblue	salmon	blueviolet
ENSG00000057704	TMCC3	blue	turquoise	blueviolet	black	plum1	blue1
ENSG00000057757	PITHD1	darkgreen	turquoise	red	tan	grey	blueviolet
ENSG00000057935	MTA3	bisque4	green	yellow	darkturquoise	lightpink3	grey60
ENSG00000058056	USP13	blueviolet	turquoise	slateblue2	darkorange	floralwhite	brown4
ENSG00000058063	ATP11B	bisque4	turquoise	sienna3	red	yellow	palevioletred2
ENSG00000058085	LAMC2	pink	turquoise	darkmagenta	white	grey	coral
ENSG00000058091	CDK14	blueviolet	turquoise	black	red	darkgreen	brown2
ENSG00000058262	SEC61A1	bisque4	midnightblue	green	yellow	lightgreen	palevioletred2
ENSG00000058272	PPP1R12A	lightyellow	ivory	darkgrey	red	grey	lightcyan1
ENSG00000058404	CAMK2B	pink	lightcyan	green	greenyellow	brown	turquoise
ENSG00000058453	CROCC	bisque4	turquoise	indianred4	greenyellow	indianred4	turquoise
ENSG00000058600	POLR3E	bisque4	lightcyan	honeydew1	lightyellow	darkred	palevioletred
ENSG00000058668	ATP2B4	pink	yellow	darkviolet	orange	blue	lightskyblue3
ENSG00000058673	ZC3H11A	bisque4	turquoise	indianred4	brown	grey	lightcyan1
ENSG00000058729	RIOK2	green4	palevioletred3	coral2	purple	turquoise	blueviolet
ENSG00000058799	YIPF1	bisque4	maroon	honeydew1	darkgreen	grey	brown2
ENSG00000058804	NDC1	bisque4	turquoise	green	black	brown	lavenderblush
ENSG00000058866	DGKG	darkgreen	red	lightsteelblue1	cyan	darkslateblue	bisque4
ENSG00000059122	FLYWCH1	pink	blue	thistle	pink	purple	blue
ENSG00000059145	UNKL	darkgreen	antiquewhite4	darkmagenta	thistle3	paleturquoise	blue
ENSG00000059377	TBXAS1	mediumorchid3	turquoise	tan	salmon	orange	purple
ENSG00000059378	PARP12	green3	bisque4	plum4	navajowhite2	floralwhite	lightblue4
ENSG00000059573	ALDH18A1	wheat3	turquoise	yellow	black	lightgreen	orange
ENSG00000059588	TARBP1	bisque4	turquoise	darkmagenta	grey	purple	turquoise
ENSG00000059691	GATB	magenta	skyblue3	darkorange	blue	brown	grey60
ENSG00000059728	MXD1	lightyellow	turquoise	yellow	darkturquoise	tan	lightcyan1
ENSG00000059758	CDK17	magenta	blue	yellow	red	darkolivegreen	turquoise
ENSG00000059769	DNAJC25	salmon	blue	red	skyblue	red	black
ENSG00000059804	SLC2A3	palevioletred2	blue	lightcoral	maroon	lightpink4	darkmagenta
ENSG00000059915	PSD	blueviolet	turquoise	orangered1	lightcyan1	cyan	darkseagreen1
ENSG00000060069	CTDP1	bisque4	sienna3	darkmagenta	yellow	grey	brown2
ENSG00000060138	YBX3	bisque4	salmon4	black	greenyellow	brown	green
ENSG00000060140	STYK1	magenta	turquoise	darkorange	grey	greenyellow	blueviolet
ENSG00000060237	WNK1	blue	green	darkgrey	green	blue	green
ENSG00000060339	CCAR1	bisque4	green	indianred4	blue	yellow	palevioletred2
ENSG00000060491	OGFR	green3	bisque4	mediumorchid	salmon2	floralwhite	green
ENSG00000060558	GNA15	mediumorchid3	blue	tan	salmon	blue	purple
ENSG00000060642	PIGV	navajowhite1	turquoise	darkorange	blue	grey	thistle1
ENSG00000060656	PTPRU	bisque4	brown	honeydew1	greenyellow	yellow	palevioletred
ENSG00000060688	SNRNP40	bisque4	paleturquoise	red	purple	grey	green
ENSG00000060709	RIMBP2	pink	turquoise	green	thistle2	grey60	brown4
ENSG00000060718	COL11A1	mediumpurple	turquoise	honeydew1	bisque4	orange	green4
ENSG00000060749	QSER1	blueviolet	darkorange	chocolate3	green	turquoise	lightpink4
ENSG00000060762	MPC1	magenta	purple	blueviolet	blue	darkslateblue	black
ENSG00000060971	ACAA1	magenta	purple	blueviolet	blue	magenta	cyan
ENSG00000060982	BCAT1	pink	turquoise	tan	salmon	tan	purple
ENSG00000061273	HDAC7	blueviolet	turquoise	indianred2	darkolivegreen	grey	grey60
ENSG00000061337	LZTS1	antiquewhite2	plum1	blue2	thistle1	darkorange	magenta2
ENSG00000061455	PRDM6	bisque4	turquoise	honeydew1	cyan	brown4	blue4
ENSG00000061656	SPAG4	pink	turquoise	green	brown	blue	brown2
ENSG00000061676	NCKAP1	bisque4	red	indianred4	red	grey	lightcyan1
ENSG00000061794	MRPS35	coral	blueviolet	bisque4	midnightblue	brown	blueviolet
ENSG00000061918	GUCY1B1	antiquewhite2	plum1	antiquewhite1	cyan	darkorange	lightskyblue3
ENSG00000061936	SFSWAP	pink	green	mediumorchid	yellow	turquoise	green
ENSG00000061938	TNK2	pink	turquoise	lightblue1	grey	grey	salmon1
ENSG00000061987	MON2	magenta	lightcyan1	indianred4	green	mediumpurple3	brown2
ENSG00000062194	GPBP1	darkslateblue	turquoise	darkgrey	brown	yellow	lightpink4
ENSG00000062282	DGAT2	cornflowerblue	turquoise	bisque4	plum	darkturquoise	chocolate4
ENSG00000062370	ZNF112	grey	yellowgreen	blue4	royalblue	orangered4	grey60
ENSG00000062485	CS	green3	saddlebrown	blueviolet	blue	brown	black
ENSG00000062524	LTK	maroon	brown	green	yellow3	black	lavenderblush3
ENSG00000062582	MRPS24	magenta	grey60	blueviolet	turquoise	mediumpurple4	brown2
ENSG00000062598	ELMO2	slateblue2	turquoise	darkmagenta	darkturquoise	plum1	turquoise
ENSG00000062650	WAPL	bisque4	skyblue	indianred4	green	green	palevioletred2
ENSG00000062716	VMP1	blue2	blue	red	paleturquoise	salmon	darkmagenta
ENSG00000062725	APPBP2	darkslateblue	tan	darkgrey	red	red	lightpink4
ENSG00000062822	POLD1	pink	lightcyan	honeydew1	greenyellow	mediumpurple2	thistle1
ENSG00000063046	EIF4B	blue	black	antiquewhite2	brown	magenta	lightcyan
ENSG00000063127	SLC6A16	green3	blue	floralwhite	cyan	blue	magenta3
ENSG00000063169	BICRA	pink	green	darkmagenta	violet	lightcyan	palevioletred
ENSG00000063176	SPHK2	bisque4	green	honeydew1	plum1	darkslateblue	blue
ENSG00000063177	RPL18	lightyellow	black	black	brown	brown	green
ENSG00000063180	CA11	slateblue2	yellow	darkorange2	paleturquoise	cyan	turquoise
ENSG00000063241	ISOC2	magenta	lightcyan	blueviolet	turquoise	brown	brown2
ENSG00000063244	U2AF2	bisque4	thistle	darkmagenta	lightyellow	lightsteelblue	coral
ENSG00000063245	EPN1	magenta	lightcyan	palevioletred	grey60	brown	brown2
ENSG00000063322	MED29	darkgreen	yellow	honeydew1	tan	yellow	darkred
ENSG00000063438	AHRR	grey	turquoise	grey	grey	turquoise	grey
ENSG00000063587	ZNF275	bisque4	turquoise	indianred4	purple	grey	navajowhite2
ENSG00000063601	MTMR1	bisque4	yellow	green	yellow	turquoise	lightpink3
ENSG00000063660	GPC1	salmon1	turquoise	green	grey60	darkorange2	brown2
ENSG00000063761	ADCK1	slateblue2	turquoise	darkorange2	blue	lightgreen	turquoise
ENSG00000063854	HAGH	magenta	grey60	palevioletred	lightsteelblue1	brown	brown2
ENSG00000063978	RNF4	bisque4	paleturquoise	yellow	yellow	grey	darkmagenta
ENSG00000064012	CASP8	antiquewhite2	magenta	tan	lightyellow	turquoise	purple
ENSG00000064042	LIMCH1	pink	brown	green	blue4	yellow	blue
ENSG00000064102	INTS13	bisque4	turquoise	darkmagenta	black	grey	turquoise
ENSG00000064115	TM7SF3	darkolivegreen	black	darkorange	lightcyan	blue	midnightblue
ENSG00000064199	SPA17	grey	turquoise	honeydew1	sienna3	blue	lightcyan1
ENSG00000064201	TSPAN32	lightsteelblue	cyan	green	lavenderblush1	maroon	purple
ENSG00000064205	CCN5	antiquewhite2	turquoise	darkviolet	white	skyblue1	blue4
ENSG00000064218	DMRT3	antiquewhite2	blue	darkviolet	lightpink4	darkorange	blue2
ENSG00000064225	ST3GAL6	pink	brown	green	pink	black	blue
ENSG00000064300	NGFR	antiquewhite2	blue	palevioletred2	darkred	grey60	lavenderblush2
ENSG00000064309	CDON	antiquewhite2	turquoise	green	grey	yellow	blue4
ENSG00000064313	TAF2	salmon	green	indianred4	purple	grey	brown2
ENSG00000064393	HIPK2	darkgoldenrod4	turquoise	indianred4	lightcyan	greenyellow	lightcoral
ENSG00000064419	TNPO3	blue	turquoise	darkmagenta	black	yellow	turquoise
ENSG00000064490	RFXANK	magenta	turquoise	darkorange	pink	grey	thistle1
ENSG00000064545	TMEM161A	darkgreen	turquoise	honeydew1	pink	red	darkolivegreen2
ENSG00000064547	LPAR2	blue	lavenderblush3	tan	lavenderblush1	tan	purple
ENSG00000064601	CTSA	darkslateblue	orangered4	chocolate3	sienna3	brown	lightcyan1
ENSG00000064607	SUGP2	pink	darkmagenta	darkmagenta	darkorange	magenta	yellow3
ENSG00000064651	SLC12A2	honeydew	turquoise	green	blue	white	brown4
ENSG00000064652	SNX24	coral	turquoise	bisque4	blue	turquoise	blueviolet
ENSG00000064655	EYA2	antiquewhite2	turquoise	floralwhite	grey	yellow	blue4
ENSG00000064666	CNN2	antiquewhite2	yellow	darkviolet	salmon4	mediumorchid	blue4
ENSG00000064687	ABCA7	green3	red	yellow4	yellow	salmon	darkseagreen4
ENSG00000064692	SNCAIP	antiquewhite2	turquoise	darkviolet	lightgreen	deeppink	blue4
ENSG00000064703	DDX20	bisque4	lightyellow	green	purple	green	blue2
ENSG00000064726	BTBD1	blueviolet	turquoise	slateblue2	turquoise	blue	lightcyan
ENSG00000064763	FAR2	lightyellow	turquoise	black	lightgreen	yellow	green
ENSG00000064787	BCAS1	chocolate4	green	orange3	lavenderblush2	cyan	darkseagreen1
ENSG00000064835	POU1F1	grey	turquoise	coral4	grey	grey	grey
ENSG00000064886	CHI3L2	green3	turquoise	yellow	salmon	blue	royalblue3
ENSG00000064932	SBNO2	blue2	blue	yellow	firebrick4	saddlebrown	darkmagenta
ENSG00000064933	PMS1	pink	turquoise	green	brown	green	lightsteelblue
ENSG00000064961	HMG20B	darkgreen	turquoise	chocolate3	black	grey	brown2
ENSG00000064989	CALCRL	antiquewhite2	red	floralwhite	lightgreen	darkmagenta	blue4
ENSG00000064995	TAF11	darkgreen	turquoise	lightslateblue	pink	floralwhite	lightcyan1
ENSG00000064999	ANKS1A	bisque4	turquoise	green	darkolivegreen	brown4	blue
ENSG00000065000	AP3D1	bisque4	lightcyan	honeydew1	lightcyan	brown	palevioletred
ENSG00000065029	ZNF76	pink	turquoise	green	greenyellow	purple	palevioletred
ENSG00000065054	SLC9A3R2	magenta	blue	yellow	floralwhite	royalblue	firebrick
ENSG00000065057	NTHL1	salmon	yellow	indianred4	turquoise	lightcyan	brown2
ENSG00000065060	UHRF1BP1	bisque4	turquoise	green	green	grey	brown2
ENSG00000065135	GNAI3	blue2	pink	yellow	red	blue	palevioletred
ENSG00000065150	IPO5	blue	black	antiquewhite2	brown	magenta	lightcyan
ENSG00000065154	OAT	blueviolet	turquoise	firebrick3	turquoise	coral1	lightcyan
ENSG00000065183	WDR3	bisque4	coral2	red	black	grey	mediumpurple3
ENSG00000065243	PKN2	darkslateblue	darkred	darkgrey	red	lightpink3	lightcyan1
ENSG00000065268	WDR18	magenta	pink	chocolate3	blue	blue	lightcyan1
ENSG00000065308	TRAM2	antiquewhite2	turquoise	floralwhite	palevioletred2	skyblue1	blue4
ENSG00000065320	NTN1	darkmagenta	turquoise	antiquewhite1	cyan	green	magenta3
ENSG00000065328	MCM10	pink	turquoise	green	grey	grey	midnightblue
ENSG00000065357	DGKA	antiquewhite2	magenta	floralwhite	darkolivegreen	maroon	blue2
ENSG00000065361	ERBB3	blue	lightgreen	green	thistle2	skyblue3	black
ENSG00000065413	ANKRD44	magenta	turquoise	chocolate3	lightsteelblue1	brown	lightcyan
ENSG00000065427	KARS1	darkgreen	brown2	honeydew1	darkgreen	magenta	lightcyan1
ENSG00000065457	ADAT1	bisque4	turquoise	red	turquoise	turquoise	grey60
ENSG00000065485	PDIA5	antiquewhite2	blue	lightcoral	black	lightgreen	blue2
ENSG00000065491	TBC1D22B	pink	turquoise	green	skyblue2	sienna3	firebrick4
ENSG00000065518	NDUFB4	magenta	purple	blueviolet	turquoise	lightyellow	cyan
ENSG00000065526	SPEN	bisque4	paleturquoise	indianred4	green	grey	palevioletred2
ENSG00000065534	MYLK	darkmagenta	honeydew	antiquewhite1	cyan	plum	magenta3
ENSG00000065548	ZC3H15	salmon	turquoise	lightpink1	midnightblue	blue	darkred
ENSG00000065559	MAP2K4	blueviolet	pink	coral4	midnightblue	purple	green
ENSG00000065600	PACC1	pink	black	darkmagenta	grey	brown	turquoise
ENSG00000065609	SNAP91	grey	turquoise	firebrick3	lightcyan1	cyan	darkseagreen1
ENSG00000065613	SLK	bisque4	salmon	indianred4	green	grey	lightcyan1
ENSG00000065615	CYB5R4	bisque4	red	antiquewhite2	darkgreen	grey	bisque4
ENSG00000065618	COL17A1	navajowhite2	turquoise	thistle1	darkgrey	blue	coral2
ENSG00000065621	GSTO2	blue	turquoise	darkorange	darkgreen	blue	grey60
ENSG00000065665	SEC61A2	blue	turquoise	darkmagenta	brown	floralwhite	turquoise
ENSG00000065675	PRKCQ	honeydew	turquoise	green	darkturquoise	grey	plum2
ENSG00000065717	TLE2	pink	salmon4	green	grey60	grey	turquoise
ENSG00000065802	ASB1	green3	salmon	firebrick2	paleturquoise	turquoise	blue2
ENSG00000065809	FAM107B	antiquewhite2	blue	darkviolet	cyan	mediumorchid	blue4
ENSG00000065833	ME1	blueviolet	red	thistle	darkorange	paleturquoise	blue
ENSG00000065882	TBC1D1	blue	turquoise	grey60	sienna3	indianred3	orange
ENSG00000065883	CDK13	bisque4	tan	indianred4	green	turquoise	palevioletred2
ENSG00000065911	MTHFD2	magenta	blue	indianred4	skyblue3	sienna3	blueviolet
ENSG00000065923	SLC9A7	blue	salmon	thistle	paleturquoise	black	darkviolet
ENSG00000065970	FOXJ2	bisque4	darkmagenta	indianred4	black	darkolivegreen	darkmagenta
ENSG00000065978	YBX1	magenta	salmon4	black	brown	magenta	green
ENSG00000065989	PDE4A	magenta	brown	lightpink1	plum2	grey	darkred
ENSG00000066027	PPP2R5A	blueviolet	turquoise	honeydew1	mediumpurple3	turquoise	grey
ENSG00000066044	ELAVL1	bisque4	turquoise	honeydew1	tan	red	thistle1
ENSG00000066056	TIE1	brown1	blue	blue1	lightgreen	grey	brown1
ENSG00000066084	DIP2B	bisque4	tan	chocolate3	green	green	sienna4
ENSG00000066117	SMARCD1	pink	sienna3	darkmagenta	blue	grey	coral
ENSG00000066135	KDM4A	blue	tan	yellow	green	grey	darkmagenta
ENSG00000066136	NFYC	magenta	navajowhite2	darkorange	lightyellow	grey	blueviolet
ENSG00000066185	ZMYND12	magenta	turquoise	darkorange	grey	grey	grey60
ENSG00000066230	SLC9A3	blue	turquoise	green	darkred	turquoise	grey
ENSG00000066248	NGEF	pink	turquoise	green	darkred	cyan	grey
ENSG00000066294	CD84	mediumorchid3	cyan	tan	salmon	tan	purple
ENSG00000066322	ELOVL1	bisque4	turquoise	green	greenyellow	blue	brown2
ENSG00000066336	SPI1	mediumorchid3	turquoise	tan	lavenderblush1	tan	purple
ENSG00000066379	POLR1H	bisque4	turquoise	honeydew1	brown	turquoise	brown2
ENSG00000066382	MPPED2	pink	turquoise	green	grey	grey	brown4
ENSG00000066405	CLDN18	burlywood	turquoise	salmon2	lightslateblue	mediumpurple3	orange4
ENSG00000066422	ZBTB11	darkslateblue	turquoise	darkgrey	red	yellow	lightpink4
ENSG00000066427	ATXN3	antiquewhite1	turquoise	floralwhite	greenyellow	magenta	lightcyan1
ENSG00000066455	GOLGA5	bisque4	palevioletred3	antiquewhite2	turquoise	lightgreen	blue
ENSG00000066468	FGFR2	chocolate4	lightgreen	orange3	darkgrey	blue	darkseagreen1
ENSG00000066557	LRRC40	chocolate3	lightcyan1	coral4	purple	turquoise	palevioletred
ENSG00000066583	ISOC1	pink	blue	darkmagenta	darkturquoise	green	grey60
ENSG00000066629	EML1	pink	turquoise	green	turquoise	brown4	palevioletred
ENSG00000066651	TRMT11	slateblue2	darkmagenta	darkmagenta	midnightblue	purple	darkred
ENSG00000066654	THUMPD1	darkslateblue	tan	coral2	purple	brown	brown2
ENSG00000066697	MSANTD3	blueviolet	green	green	plum2	midnightblue	brown2
ENSG00000066735	KIF26A	sienna1	blue	blue2	orange	violet	antiquewhite2
ENSG00000066739	ATG2B	bisque4	ivory	indianred4	green	darkgrey	sienna4
ENSG00000066777	ARFGEF1	bisque4	red	darkmagenta	green	grey	black
ENSG00000066827	ZFAT	slateblue2	turquoise	darkmagenta	turquoise	grey	turquoise
ENSG00000066855	MTFR1	blue	turquoise	darkmagenta	tan	grey	turquoise
ENSG00000066923	STAG3	pink	turquoise	sienna3	paleturquoise	grey	brown4
ENSG00000066926	FECH	coral	skyblue3	darkorange	blue	skyblue	grey60
ENSG00000066933	MYO9A	darkslateblue	turquoise	orange4	green	thistle2	palevioletred2
ENSG00000067048	DDX3Y	mediumpurple4	brown	indianred4	honeydew1	black	lavenderblush3
ENSG00000067057	PFKP	pink	brown	green	skyblue2	black	firebrick4
ENSG00000067064	IDI1	green3	turquoise	brown1	darkmagenta	white	darkmagenta
ENSG00000067066	SP100	green3	bisque4	brown4	salmon2	floralwhite	black
ENSG00000067082	KLF6	pink	turquoise	mediumorchid	steelblue	thistle2	darkmagenta
ENSG00000067113	PLPP1	pink	turquoise	aliceblue	pink	yellow4	plum2
ENSG00000067141	NEO1	pink	turquoise	green	green	plum1	lightcyan1
ENSG00000067167	TRAM1	green4	midnightblue	indianred4	red	lightgreen	palevioletred
ENSG00000067177	PHKA1	blue	darkolivegreen2	green	greenyellow	mediumpurple1	blue
ENSG00000067182	TNFRSF1A	bisque4	blue	darkmagenta	black	brown	darkmagenta
ENSG00000067191	CACNB1	magenta	brown	indianred4	greenyellow	coral2	brown2
ENSG00000067208	EVI5	blue	turquoise	darkgrey	red	grey	lightcyan1
ENSG00000067221	STOML1	magenta	turquoise	chocolate3	yellow	midnightblue	lightcyan1
ENSG00000067225	PKM	pink	thistle2	darkolivegreen1	blue4	brown2	aliceblue
ENSG00000067248	DHX29	bisque4	palevioletred3	antiquewhite2	darkorange	purple	blue
ENSG00000067334	DNTTIP2	bisque4	green	red	purple	paleturquoise	bisque4
ENSG00000067365	METTL22	darkgreen	turquoise	honeydew1	greenyellow	blue	brown2
ENSG00000067369	TP53BP1	darkolivegreen	darkolivegreen	darkorange	lightcyan	yellow	grey60
ENSG00000067445	TRO	green3	green	yellow	turquoise	darkorange2	darkmagenta
ENSG00000067533	RRP15	magenta1	salmon	mistyrose3	black	grey	palevioletred3
ENSG00000067560	RHOA	lightyellow	turquoise	black	sienna3	salmon	lightcyan1
ENSG00000067596	DHX8	bisque4	lightcyan1	green	green	yellowgreen	blue
ENSG00000067601	PMS2P4	paleturquoise	yellow	lightsteelblue1	grey	grey	blue
ENSG00000067606	PRKCZ	blue	lightgreen	darkolivegreen1	lightcyan1	cyan	darkseagreen1
ENSG00000067646	ZFY	mediumpurple4	brown	darkgrey	honeydew1	black	lavenderblush3
ENSG00000067704	IARS2	blueviolet	skyblue3	firebrick3	blue	magenta	green
ENSG00000067715	SYT1	chocolate4	turquoise	orangered1	lightcyan1	cyan	darkseagreen1
ENSG00000067798	NAV3	magenta	yellow	chocolate3	thistle2	turquoise	cyan
ENSG00000067829	IDH3G	magenta	darkorange2	chocolate3	lightsteelblue1	plum4	lightcyan1
ENSG00000067836	ROGDI	magenta	turquoise	indianred4	turquoise	turquoise	brown2
ENSG00000067840	PDZD4	pink	turquoise	honeydew1	blue	skyblue3	palevioletred
ENSG00000067900	ROCK1	magenta	turquoise	chocolate3	cyan	grey	lightcyan1
ENSG00000067955	CBFB	bisque4	brown	green	red	turquoise	blueviolet
ENSG00000067992	PDK3	darkmagenta	turquoise	floralwhite	cyan	green	indianred3
ENSG00000068001	HYAL2	pink	blue	dodgerblue4	floralwhite	royalblue	lightskyblue4
ENSG00000068024	HDAC4	blue	turquoise	magenta1	turquoise	yellow4	lightblue2
ENSG00000068028	RASSF1	lightyellow	blue	green3	maroon	lightpink4	cyan
ENSG00000068078	FGFR3	navajowhite2	turquoise	thistle1	darkgrey	blue	coral2
ENSG00000068079	IFI35	darkseagreen2	bisque4	blue3	navajowhite2	pink	blue2
ENSG00000068097	HEATR6	darkolivegreen	tan	darkorange	turquoise	grey	midnightblue
ENSG00000068120	COASY	slateblue2	red	darkorange2	yellow	grey	brown2
ENSG00000068137	PLEKHH3	bisque4	sienna3	lightpink3	yellow	yellow4	lightpink3
ENSG00000068305	MEF2A	blueviolet	turquoise	black	green	turquoise	lavenderblush1
ENSG00000068308	OTUD5	bisque4	darkmagenta	honeydew1	yellow	brown	lightcyan1
ENSG00000068323	TFE3	bisque4	antiquewhite4	darkmagenta	skyblue	paleturquoise	coral
ENSG00000068354	TBC1D25	bisque4	turquoise	darkmagenta	yellow	turquoise	coral
ENSG00000068366	ACSL4	pink	brown	green	blue	coral1	blue
ENSG00000068383	INPP5A	blueviolet	steelblue	red	greenyellow	yellow4	lightcyan1
ENSG00000068394	GPKOW	darkgreen	turquoise	honeydew1	lightyellow	purple	lightcyan1
ENSG00000068400	GRIPAP1	pink	darkmagenta	honeydew1	blue	darkred	palevioletred
ENSG00000068438	FTSJ1	bisque4	turquoise	red	yellow	red	palevioletred2
ENSG00000068489	PRR11	grey	turquoise	yellow	turquoise	ivory	cyan
ENSG00000068615	REEP1	pink	grey60	green	greenyellow	coral1	palevioletred
ENSG00000068650	ATP11A	blue	brown	chocolate3	turquoise	black	lightcyan
ENSG00000068654	POLR1A	bisque4	indianred3	red	yellow	turquoise	lightcyan
ENSG00000068697	LAPTM4A	pink	royalblue	darkmagenta	tan	turquoise	palevioletred
ENSG00000068724	TTC7A	antiquewhite2	turquoise	green	blue	turquoise	brown2
ENSG00000068745	IP6K2	navajowhite1	blue4	yellow	turquoise	blue	turquoise
ENSG00000068784	SRBD1	purple2	turquoise	darkolivegreen1	lightcyan	turquoise	grey60
ENSG00000068796	KIF2A	magenta	yellow	blueviolet	green	blue	cyan
ENSG00000068831	RASGRP2	navajowhite4	blue	antiquewhite1	cyan	turquoise	firebrick
ENSG00000068878	PSME4	bisque4	turquoise	darkmagenta	blue	grey	navajowhite1
ENSG00000068885	IFT80	bisque4	turquoise	honeydew1	red	yellowgreen	grey60
ENSG00000068903	SIRT2	pink	salmon4	green	turquoise	bisque4	cyan
ENSG00000068912	ERLEC1	blueviolet	turquoise	coral4	darkorange	lightgreen	darkmagenta
ENSG00000068971	PPP2R5B	slateblue2	pink	darkorange2	black	darkred	turquoise
ENSG00000068976	PYGM	pink	mediumorchid	honeydew1	lavenderblush3	brown2	whitesmoke
ENSG00000069011	PITX1	grey	brown	paleturquoise3	coral4	orangered1	grey
ENSG00000069020	MAST4	salmon	turquoise	green	grey	brown	floralwhite
ENSG00000069122	ADGRF5	brown1	turquoise	blue2	lightgreen	darkmagenta	brown1
ENSG00000069248	NUP133	bisque4	lightcyan1	darkseagreen4	turquoise	grey	antiquewhite4
ENSG00000069275	NUCKS1	pink	yellow	honeydew1	midnightblue	midnightblue	brown2
ENSG00000069329	VPS35	magenta1	blueviolet	darkorange	turquoise	blue	grey60
ENSG00000069345	DNAJA2	coral	palevioletred3	red	darkorange	brown	black
ENSG00000069399	BCL3	darkolivegreen1	blue	lightcoral	lightpink4	darkolivegreen4	darkmagenta
ENSG00000069424	KCNAB2	pink	turquoise	green	blue	grey	floralwhite
ENSG00000069431	ABCC9	bisque4	plum1	green	yellow	darkorange	navajowhite1
ENSG00000069482	GAL	antiquewhite2	grey60	lightcoral	cyan	turquoise	blue2
ENSG00000069493	CLEC2D	blue	magenta	honeydew1	greenyellow	maroon	lightcyan1
ENSG00000069509	FUNDC1	magenta	turquoise	darkorange	skyblue	mediumpurple3	darkred
ENSG00000069535	MAOB	magenta	turquoise	blueviolet	blue	brown	black
ENSG00000069667	RORA	bisque4	yellow	indianred4	darkslateblue	blue	palevioletred2
ENSG00000069696	DRD4	blueviolet	green	darkgrey	violet	blue	green
ENSG00000069702	TGFBR3	brown1	turquoise	floralwhite	white	lightsteelblue1	mediumpurple2
ENSG00000069712	NA	salmon1	turquoise	sienna3	grey	cyan	brown4
ENSG00000069764	PLA2G10	grey	turquoise	darkmagenta	grey	yellow	grey
ENSG00000069849	ATP1B3	paleturquoise	blue	darkorange	lightyellow	palevioletred2	darkmagenta
ENSG00000069869	NEDD4	blue	turquoise	darkmagenta	darkseagreen3	lightsteelblue	lightpink4
ENSG00000069943	PIGB	blue	turquoise	darkmagenta	greenyellow	red	coral
ENSG00000069956	MAPK6	blue	yellow	darkgrey	darkorange	turquoise	green
ENSG00000069966	GNB5	antiquewhite2	turquoise	darkviolet	thistle1	turquoise	blue4
ENSG00000069974	RAB27A	antiquewhite2	blue	lightcoral	lightpink4	turquoise	blue2
ENSG00000069998	HDHD5	magenta	saddlebrown	blueviolet	blue	bisque4	cyan
ENSG00000070010	UFD1	darkgreen	red	lightsteelblue1	pink	salmon	blue
ENSG00000070018	LRP6	pink	grey60	firebrick3	green	green	lightpink4
ENSG00000070019	GUCY2C	pink	turquoise	honeydew1	grey	red	grey
ENSG00000070031	SCT	pink	turquoise	darkmagenta	blue	skyblue3	grey60
ENSG00000070047	PHRF1	bisque4	sienna3	darkmagenta	yellow	lightcyan	mediumpurple1
ENSG00000070061	ELP1	darkolivegreen	turquoise	darkorange	lightcyan	grey	midnightblue
ENSG00000070081	NUCB2	pink	midnightblue	green	brown4	lightgreen	black
ENSG00000070087	PFN2	coral	turquoise	green	darkorange	coral1	grey60
ENSG00000070159	PTPN3	bisque4	turquoise	lightpink3	yellowgreen	steelblue	lightpink3
ENSG00000070182	SPTB	bisque4	darkturquoise	darkorange	lightcyan	yellowgreen	blueviolet
ENSG00000070190	DAPP1	bisque4	red	green	lavenderblush1	green	turquoise
ENSG00000070193	FGF10	antiquewhite2	blue	chocolate3	darkviolet	grey	blue4
ENSG00000070214	SLC44A1	antiquewhite2	turquoise	darkviolet	thistle1	royalblue	blue4
ENSG00000070269	TMEM260	blueviolet	tan	darkolivegreen4	blue	red	grey60
ENSG00000070366	SMG6	blue	salmon	darkgrey	lightcyan	darkred	cyan
ENSG00000070367	EXOC5	darkslateblue	darkgreen	darkgrey	red	purple	lavenderblush1
ENSG00000070371	CLTCL1	bisque4	brown	navajowhite2	greenyellow	brown	palevioletred
ENSG00000070388	FGF22	grey	turquoise	yellow	plum1	blue	coral
ENSG00000070404	FSTL3	antiquewhite2	green	tomato4	darkred	turquoise	indianred3
ENSG00000070413	DGCR2	bisque4	turquoise	grey60	black	grey	orange
ENSG00000070423	RNF126	darkgreen	lightcyan	yellow4	grey60	lightcyan	brown2
ENSG00000070444	MNT	green3	yellow	yellow	blue	saddlebrown	darkmagenta
ENSG00000070476	ZXDC	bisque4	tan	green	lightcyan	blue	mediumpurple1
ENSG00000070495	JMJD6	bisque4	darkgrey	darkmagenta	skyblue3	purple	darkred
ENSG00000070501	POLB	pink	turquoise	green	darkgreen	darkorange2	plum2
ENSG00000070526	ST6GALNAC1	sienna1	turquoise	blue2	floralwhite	darkmagenta	firebrick
ENSG00000070540	WIPI1	blueviolet	turquoise	aliceblue	blue	grey	plum2
ENSG00000070601	FRMPD1	magenta	turquoise	darkmagenta	darkslateblue	midnightblue	blueviolet
ENSG00000070610	GBA2	magenta	firebrick4	sienna	skyblue	purple	black
ENSG00000070614	NDST1	green3	pink	honeydew1	green	yellow	green
ENSG00000070669	ASNS	blue2	lightpink4	yellow	firebrick3	darkseagreen4	darkmagenta
ENSG00000070718	AP3M2	pink	turquoise	darkmagenta	brown	grey	grey60
ENSG00000070731	ST6GALNAC2	honeydew	turquoise	firebrick3	greenyellow	blue	black
ENSG00000070756	PABPC1	blue2	turquoise	yellow	brown	brown	darkmagenta
ENSG00000070759	TESK2	bisque4	turquoise	mediumpurple4	skyblue	darkgrey	black
ENSG00000070761	CFAP20	pink	turquoise	lightpink3	brown	turquoise	midnightblue
ENSG00000070770	CSNK2A2	bisque4	violet	darkmagenta	darkorange	magenta	palevioletred
ENSG00000070778	PTPN21	blueviolet	salmon	firebrick3	blue	brown	lightcyan
ENSG00000070785	EIF2B3	magenta	turquoise	chocolate3	pink	black	lightcyan1
ENSG00000070808	CAMK2A	pink	pink	green	yellowgreen	skyblue3	blue
ENSG00000070814	TCOF1	bisque4	darkturquoise	honeydew1	lightyellow	brown	coral
ENSG00000070831	CDC42	pink	pink	darkmagenta	tan	purple	coral
ENSG00000070882	OSBPL3	bisque4	turquoise	green	grey	black	grey
ENSG00000070950	RAD18	magenta	turquoise	chocolate3	grey	darkmagenta	palevioletred
ENSG00000070961	ATP2B1	blue	turquoise	black	red	brown	lightcyan1
ENSG00000071051	NCK2	blue	brown	bisque4	blue	black	blueviolet
ENSG00000071054	MAP4K4	blue	skyblue2	darkmagenta	paleturquoise	yellow	darkviolet
ENSG00000071073	MGAT4A	magenta	turquoise	darkorange	orangered4	royalblue	lightcyan1
ENSG00000071082	RPL31	lightyellow	black	black	brown	yellow	green
ENSG00000071127	WDR1	antiquewhite2	turquoise	darkviolet	salmon4	grey	blue2
ENSG00000071189	SNX13	blueviolet	orangered3	darkgrey	red	turquoise	brown2
ENSG00000071205	ARHGAP10	grey	green	grey60	darkgreen	midnightblue	floralwhite
ENSG00000071242	RPS6KA2	lightskyblue2	turquoise	red	plum1	lightpink4	green3
ENSG00000071243	ING3	grey	green	darkgrey	purple	darkgreen	brown2
ENSG00000071246	VASH1	antiquewhite2	blue	cornsilk	darkolivegreen	pink	antiquewhite2
ENSG00000071282	LMCD1	pink	turquoise	darkolivegreen1	black	turquoise	blue
ENSG00000071462	BUD23	darkgreen	orangered4	honeydew1	tan	brown	lightcyan1
ENSG00000071537	SEL1L	bisque4	midnightblue	indianred4	brown4	lightgreen	green
ENSG00000071539	TRIP13	magenta	turquoise	blueviolet	yellow	ivory	black
ENSG00000071553	ATP6AP1	magenta	royalblue	indianred4	sienna3	brown	lightcyan1
ENSG00000071564	TCF3	slateblue2	darkorange	darkmagenta	blue	brown	turquoise
ENSG00000071575	TRIB2	antiquewhite2	blue	blue2	lightgreen	navajowhite2	thistle2
ENSG00000071626	DAZAP1	bisque4	steelblue	honeydew1	blue	salmon	coral
ENSG00000071655	MBD3	magenta	lightcyan	palevioletred	grey60	turquoise	turquoise
ENSG00000071794	HLTF	pink	turquoise	honeydew1	blue	yellow	blue
ENSG00000071859	FAM50A	darkgreen	red	chocolate3	sienna3	honeydew	brown2
ENSG00000071889	FAM3A	magenta	turquoise	chocolate3	grey60	honeydew	lightcyan1
ENSG00000071894	CPSF1	bisque4	lightcyan	honeydew1	greenyellow	grey	palevioletred
ENSG00000071967	CYBRD1	antiquewhite2	midnightblue	floralwhite	white	turquoise	mediumpurple2
ENSG00000071991	CDH19	lightblue3	turquoise	palevioletred2	darkred	grey60	lavenderblush2
ENSG00000071994	PDCD2	bisque4	turquoise	honeydew1	brown	yellow	brown2
ENSG00000072042	RDH11	antiquewhite2	turquoise	black	lightyellow	red	palevioletred
ENSG00000072062	PRKACA	magenta	yellow	blueviolet	blue	red	black
ENSG00000072071	ADGRL1	antiquewhite2	turquoise	floralwhite	orange	grey	indianred3
ENSG00000072110	ACTN1	darkmagenta	blue	antiquewhite1	cyan	mediumorchid	magenta3
ENSG00000072121	ZFYVE26	antiquewhite2	plum4	lightcoral	green	turquoise	blue2
ENSG00000072133	RPS6KA6	bisque4	brown	honeydew1	salmon	grey	lightcyan1
ENSG00000072134	EPN2	blue	turquoise	darkmagenta	lightcyan	purple	turquoise
ENSG00000072135	PTPN18	blueviolet	blue	firebrick3	salmon	blue	lightcyan1
ENSG00000072163	LIMS2	navajowhite4	blue	antiquewhite1	floralwhite	deeppink	firebrick
ENSG00000072182	ASIC4	blueviolet	greenyellow	firebrick3	thistle	orangered3	plum4
ENSG00000072195	SPEG	blueviolet	skyblue2	firebrick3	tan	turquoise	darkred
ENSG00000072201	LNX1	brown1	blue	rosybrown4	lightgreen	royalblue	brown1
ENSG00000072210	ALDH3A2	aliceblue	turquoise	thistle	thistle3	paleturquoise	palevioletred3
ENSG00000072274	TFRC	green3	darkseagreen3	navajowhite2	thistle3	lavenderblush2	black
ENSG00000072310	SREBF1	grey	darkolivegreen2	honeydew1	greenyellow	mediumpurple1	lightcyan1
ENSG00000072364	AFF4	bisque4	blue	indianred4	darkturquoise	grey	palevioletred2
ENSG00000072401	UBE2D1	blueviolet	turquoise	sienna3	darkorange	darkorange2	brown4
ENSG00000072415	MPP5	blueviolet	pink	coral4	red	yellowgreen	lavenderblush1
ENSG00000072422	RHOBTB1	honeydew	turquoise	green	blue	brown	lightcyan
ENSG00000072501	SMC1A	bisque4	brown	darkmagenta	lightcyan	black	palevioletred2
ENSG00000072506	HSD17B10	darkgreen	grey60	honeydew1	tan	magenta	lightcyan1
ENSG00000072518	MARK2	bisque4	skyblue	darkmagenta	lightcyan	grey	coral
ENSG00000072571	HMMR	salmon1	turquoise	green	black	ivory	darkred
ENSG00000072609	CHFR	bisque4	turquoise	green	blue	salmon4	mediumorchid
ENSG00000072657	TRHDE	bisque4	turquoise	grey60	white	darkturquoise	mediumpurple2
ENSG00000072682	P4HA2	grey	darkgrey	navajowhite2	blue	purple	blue
ENSG00000072694	FCGR2B	mediumorchid3	lavenderblush2	tan	salmon	plum2	purple
ENSG00000072736	NFATC3	bisque4	turquoise	darkgrey	green	darkorange2	palevioletred2
ENSG00000072756	TRNT1	bisque4	turquoise	red	black	grey	grey60
ENSG00000072778	ACADVL	magenta	skyblue4	blueviolet	plum2	midnightblue	deeppink1
ENSG00000072786	STK10	sienna1	magenta	blue2	lightgreen	darkmagenta	antiquewhite2
ENSG00000072803	FBXW11	blueviolet	mediumpurple3	darkgrey	green	yellowgreen	brown2
ENSG00000072818	ACAP1	magenta	cyan	green	lavenderblush1	maroon	brown2
ENSG00000072832	CRMP1	antiquewhite2	yellow	darkviolet	turquoise	blue	blue4
ENSG00000072840	EVC	antiquewhite2	yellow	darkviolet	turquoise	blue	blue4
ENSG00000072849	DERL2	bisque4	midnightblue	honeydew1	purple	lightgreen	bisque4
ENSG00000072858	SIDT1	bisque4	magenta	red	grey	turquoise	black
ENSG00000072864	NDE1	blue	turquoise	darkmagenta	green	blue	darkred
ENSG00000072952	IRAG1	darkmagenta	plum1	antiquewhite1	cyan	darkorange	magenta3
ENSG00000072954	TMEM38A	pink	mediumorchid	darkolivegreen1	greenyellow	magenta	plum2
ENSG00000072958	AP1M1	bisque4	darkorange	honeydew1	brown4	tan	lightcyan1
ENSG00000073008	PVR	blue2	yellow	mediumorchid	yellow	lightpink3	darkmagenta
ENSG00000073050	XRCC1	darkgreen	turquoise	honeydew1	lightyellow	blue	palevioletred
ENSG00000073060	SCARB1	bisque4	turquoise	green	blue	darkgreen	brown4
ENSG00000073111	MCM2	pink	turquoise	darkmagenta	lightyellow	grey	antiquewhite4
ENSG00000073150	PANX2	green3	turquoise	honeydew1	bisque4	orange	blue
ENSG00000073169	SELENOO	pink	red	honeydew1	grey60	purple	lightcyan1
ENSG00000073282	TP63	maroon	blue	coral	skyblue2	brown	palevioletred3
ENSG00000073331	ALPK1	blue2	turquoise	yellow	salmon2	turquoise	darkmagenta
ENSG00000073350	LLGL2	green3	lightgreen	darkmagenta	orange	blue	turquoise
ENSG00000073417	PDE8A	magenta	blue	yellow	grey60	turquoise	lightcyan1
ENSG00000073464	CLCN4	blue	brown	thistle	brown	green	darkviolet
ENSG00000073536	NLE1	bisque4	violet	red	black	magenta	mediumpurple3
ENSG00000073578	SDHA	magenta	saddlebrown	blueviolet	blue	lightyellow	black
ENSG00000073584	SMARCE1	bisque4	green	coral1	darkorange	yellow	darkred
ENSG00000073605	GSDMB	navajowhite1	turquoise	antiquewhite	yellow	skyblue	darkseagreen4
ENSG00000073614	KDM5A	bisque4	turquoise	indianred4	green	grey	sienna4
ENSG00000073670	ADAM11	blue	turquoise	darkolivegreen1	tan	cyan	brown2
ENSG00000073711	PPP2R3A	pink	turquoise	green	skyblue3	grey	blue
ENSG00000073712	FERMT2	blue	turquoise	honeydew1	greenyellow	turquoise	palevioletred
ENSG00000073737	DHRS9	mediumorchid3	turquoise	grey60	lavenderblush1	grey	purple
ENSG00000073756	PTGS2	darkmagenta	blue	antiquewhite1	cyan	darkolivegreen4	darkmagenta
ENSG00000073792	IGF2BP2	salmon	brown	yellow	black	black	darkmagenta
ENSG00000073803	MAP3K13	blue	turquoise	darkmagenta	lightcyan	grey	coral
ENSG00000073849	ST6GAL1	grey	turquoise	darkolivegreen1	turquoise	plum1	floralwhite
ENSG00000073861	TBX21	lightsteelblue	cyan	navajowhite	pink4	lightcoral	skyblue4
ENSG00000073905	VDAC1P1	cyan	turquoise	blueviolet	magenta	red	plum4
ENSG00000073910	FRY	pink	blue	green4	yellow3	blue	blue
ENSG00000073921	PICALM	magenta	turquoise	blueviolet	salmon4	yellow	lightcyan
ENSG00000073969	NSF	pink	plum2	mistyrose3	antiquewhite4	blue2	plum2
ENSG00000074047	GLI2	bisque4	brown	red	turquoise	turquoise	blue4
ENSG00000074054	CLASP1	honeydew	turquoise	green	green	grey	brown4
ENSG00000074071	MRPS34	magenta	red	cornflowerblue	grey60	lightcyan	indianred4
ENSG00000074181	NOTCH3	antiquewhite2	plum1	antiquewhite1	blue2	darkorange	lightskyblue3
ENSG00000074201	CLNS1A	magenta	violet	mistyrose	darkorange	magenta	plum3
ENSG00000074211	PPP2R2C	blueviolet	turquoise	honeydew1	bisque4	orange	magenta3
ENSG00000074219	TEAD2	grey	blue	floralwhite	grey	blue2	blue2
ENSG00000074266	EED	darkslateblue	turquoise	darkgrey	green	brown	midnightblue
ENSG00000074317	SNCB	magenta	turquoise	green	lightcyan1	cyan	darkseagreen1
ENSG00000074319	TSG101	darkgreen	turquoise	mistyrose	pink	grey	bisque4
ENSG00000074356	NCBP3	salmon	green	indianred4	black	purple	brown2
ENSG00000074370	ATP2A3	antiquewhite2	cyan	green	cyan	darkturquoise	antiquewhite2
ENSG00000074410	CA12	antiquewhite2	lightgreen	darkviolet	darkgrey	blue	blue4
ENSG00000074416	MGLL	pink	turquoise	green	orange	navajowhite2	thistle2
ENSG00000074527	NTN4	antiquewhite2	purple	darkviolet	salmon4	turquoise	lightskyblue3
ENSG00000074582	BCS1L	magenta	turquoise	darkorange	turquoise	plum1	thistle1
ENSG00000074590	NUAK1	salmon	turquoise	green	turquoise	grey	deeppink
ENSG00000074603	DPP8	blueviolet	yellow	coral4	red	grey	lavenderblush1
ENSG00000074621	SLC24A1	magenta	turquoise	darkorange	grey	grey	blueviolet
ENSG00000074657	ZNF532	blueviolet	purple	bisque4	black	purple	lightcyan
ENSG00000074660	SCARF1	blue	blue	darkmagenta	lightgreen	turquoise	darkmagenta
ENSG00000074695	LMAN1	blueviolet	midnightblue	coral4	darkturquoise	lightgreen	green
ENSG00000074696	HACD3	bisque4	red	black	black	grey	floralwhite
ENSG00000074706	IPCEF1	slateblue2	cyan	honeydew1	grey	maroon	turquoise
ENSG00000074755	ZZEF1	bisque4	turquoise	honeydew1	lightcyan	pink	palevioletred
ENSG00000074800	ENO1	blue2	turquoise	yellow	tan	brown	darkmagenta
ENSG00000074842	MYDGF	dodgerblue4	midnightblue	indianred1	brown4	lightgreen	brown2
ENSG00000074855	ANO8	slateblue2	turquoise	darkorange2	greenyellow	turquoise	turquoise
ENSG00000074935	TUBE1	blue	blue	blue4	lightcyan	darkseagreen4	grey60
ENSG00000074964	ARHGEF10L	green3	brown	green	grey60	mediumpurple2	blue1
ENSG00000074966	TXK	grey	turquoise	honeydew1	grey	lightcoral	grey
ENSG00000075035	WSCD2	antiquewhite2	turquoise	honeydew1	lavenderblush2	orange	blue4
ENSG00000075073	TACR2	blue	turquoise	darkmagenta	thistle3	grey	brown2
ENSG00000075089	ACTR6	coral	blueviolet	coral4	midnightblue	red	grey60
ENSG00000075131	TIPIN	grey	turquoise	darkorange	black	grey	blueviolet
ENSG00000075142	SRI	blue	turquoise	royalblue	tan	brown	lightcyan1
ENSG00000075151	EIF4G3	blueviolet	turquoise	darkmagenta	paleturquoise	darkred	black
ENSG00000075188	NUP37	magenta	turquoise	darkorange	pink	blue	darkred
ENSG00000075213	SEMA3A	antiquewhite2	turquoise	darkviolet	cyan	tan4	blue4
ENSG00000075218	GTSE1	grey	turquoise	darkmagenta	mediumorchid	ivory	antiquewhite1
ENSG00000075223	SEMA3C	pink	turquoise	green	turquoise	brown	lightpink4
ENSG00000075234	TTC38	pink	turquoise	green	plum1	grey	lightcyan
ENSG00000075239	ACAT1	magenta	skyblue3	blueviolet	blue	yellow	black
ENSG00000075240	GRAMD4	pink	turquoise	green	mediumpurple3	darkorange2	floralwhite
ENSG00000075275	CELSR1	antiquewhite2	lightgreen	antiquewhite1	cyan	blue	magenta3
ENSG00000075290	WNT8B	blue	turquoise	darkolivegreen1	brown	grey	brown2
ENSG00000075292	ZNF638	blueviolet	turquoise	darkgrey	green	grey	palevioletred2
ENSG00000075303	SLC25A40	pink	turquoise	darkorange	skyblue	turquoise	blueviolet
ENSG00000075336	TIMM21	coral	yellow	bisque4	skyblue	turquoise	blueviolet
ENSG00000075340	ADD2	antiquewhite2	blue	lightcoral	orange	brown	blue2
ENSG00000075391	RASAL2	bisque4	blue	honeydew1	lightgreen	yellow4	lightcyan1
ENSG00000075399	VPS9D1	bisque4	turquoise	indianred4	blue	greenyellow	lightcyan
ENSG00000075407	ZNF37A	magenta	green	indianred4	black	grey	brown2
ENSG00000075413	MARK3	blue	turquoise	darkmagenta	darkgreen	darkseagreen4	coral
ENSG00000075415	SLC25A3	magenta	black	blueviolet	blue	magenta	black
ENSG00000075420	FNDC3B	bisque4	turquoise	indianred4	black	grey	darkmagenta
ENSG00000075426	FOSL2	darkolivegreen4	blue	green	darkmagenta	turquoise	floralwhite
ENSG00000075461	CACNG4	blue	turquoise	green	grey	cyan	grey
ENSG00000075539	FRYL	magenta	ivory	blueviolet	green	grey	palevioletred2
ENSG00000075568	TMEM131	honeydew	turquoise	green	green	darkolivegreen	brown4
ENSG00000075618	FSCN1	antiquewhite2	blue	darkviolet	orange	turquoise	blue4
ENSG00000075624	ACTB	antiquewhite2	turquoise	darkviolet	salmon4	mediumorchid	blue4
ENSG00000075643	MOCOS	pink	turquoise	green	grey	mediumpurple2	orange
ENSG00000075651	PLD1	antiquewhite2	turquoise	red	grey	green	lightskyblue3
ENSG00000075702	WDR62	pink	turquoise	darkolivegreen1	darkgreen	grey	blue
ENSG00000075711	DLG1	bisque4	pink	darkmagenta	green	grey	navajowhite1
ENSG00000075785	RAB7A	blue	yellow	honeydew1	tan	grey	lightcyan1
ENSG00000075790	BCAP29	blue	royalblue	darkgrey	green4	salmon	palevioletred
ENSG00000075826	SEC31B	bisque4	turquoise	darkolivegreen1	grey	brown	turquoise
ENSG00000075856	SART3	bisque4	thistle	green	green	grey	skyblue2
ENSG00000075884	ARHGAP15	pink	turquoise	green	salmon4	blue	lightskyblue3
ENSG00000075886	TUBA3D	grey	honeydew1	grey	grey	red	grey
ENSG00000075914	EXOSC7	magenta	turquoise	blueviolet	turquoise	bisque4	cyan
ENSG00000075945	KIFAP3	darkolivegreen	turquoise	darkorange	darkgreen	turquoise	grey60
ENSG00000075975	MKRN2	magenta	turquoise	darkmagenta	black	green	coral
ENSG00000076003	MCM6	slateblue2	turquoise	darkmagenta	yellow	salmon	turquoise
ENSG00000076043	REXO2	bisque4	turquoise	honeydew1	midnightblue	yellow	lightcyan1
ENSG00000076053	RBM7	bisque4	blue	yellow	purple	turquoise	darkmagenta
ENSG00000076067	RBMS2	slateblue2	blue	blue2	orange	blue	thistle2
ENSG00000076108	BAZ2A	bisque4	magenta	darkmagenta	green	floralwhite	palevioletred2
ENSG00000076201	PTPN23	bisque4	darkorange	darkmagenta	lightyellow	coral1	mediumpurple1
ENSG00000076242	MLH1	magenta	turquoise	darkorange	skyblue3	purple	grey60
ENSG00000076248	UNG	blue	turquoise	honeydew1	blue	skyblue3	palevioletred
ENSG00000076258	FMO4	blue	turquoise	darkorange	grey	magenta4	darkred
ENSG00000076321	KLHL20	green3	green	darkmagenta	red	grey	brown2
ENSG00000076344	RGS11	bisque4	turquoise	honeydew1	coral1	turquoise	grey
ENSG00000076351	SLC46A1	darkolivegreen	turquoise	darkorange	blue	turquoise	midnightblue
ENSG00000076356	PLXNA2	bisque4	brown	yellow	skyblue	skyblue	yellow3
ENSG00000076382	SPAG5	blueviolet	blue	yellow	mediumorchid	ivory	grey
ENSG00000076513	ANKRD13A	blue	turquoise	grey60	darkorange	turquoise	brown4
ENSG00000076554	TPD52	pink	brown	darkmagenta	green	yellow	coral
ENSG00000076555	ACACB	bisque4	turquoise	grey60	plum2	midnightblue	orange
ENSG00000076604	TRAF4	green3	blue	yellow	turquoise	violet	blue2
ENSG00000076641	PAG1	magenta	turquoise	floralwhite	thistle1	turquoise	thistle2
ENSG00000076650	GPATCH1	bisque4	green	darkseagreen4	turquoise	grey	grey60
ENSG00000076662	ICAM3	mediumorchid3	cyan	darkolivegreen2	orangered3	tan	mediumpurple4
ENSG00000076685	NT5C2	pink	turquoise	green	green	antiquewhite4	orange
ENSG00000076706	MCAM	darkmagenta	honeydew	antiquewhite1	cyan	plum	magenta3
ENSG00000076716	GPC4	pink	turquoise	green	black	blue	blue
ENSG00000076770	MBNL3	brown1	blue	floralwhite	salmon	darkturquoise	indianred3
ENSG00000076826	CAMSAP3	grey	lightgreen	thistle1	darkgrey	blue	coral2
ENSG00000076864	RAP1GAP	chocolate4	lightgreen	orange3	lavenderblush2	cyan	darkseagreen1
ENSG00000076924	XAB2	palevioletred	darkturquoise	honeydew1	lightyellow	lightcyan	darkolivegreen2
ENSG00000076928	ARHGEF1	pink	turquoise	darkmagenta	darkolivegreen	grey	coral
ENSG00000076944	STXBP2	mediumorchid3	magenta	tan	lavenderblush1	tan	purple
ENSG00000076984	MAP2K7	bisque4	white	honeydew1	lightyellow	brown	palevioletred
ENSG00000077009	NMRK2	magenta	turquoise	darkolivegreen1	thistle	midnightblue	black
ENSG00000077044	DGKD	purple2	turquoise	grey60	yellow	grey	darkmagenta
ENSG00000077063	CTTNBP2	antiquewhite2	brown	floralwhite	grey	black	mediumpurple2
ENSG00000077092	RARB	pink	blue	honeydew1	grey	lightsteelblue1	blue
ENSG00000077097	TOP2B	blueviolet	turquoise	sienna3	green	red	palevioletred2
[truncated: 19,839 more rows]

## Sheet: Module_Assignment_Adipose
WGCNA-Module assignment for adipose dataset
[truncated: 23,976 more rows]

## Sheet: Module_Assignment_Blood
WGCNA-Module assignment for whole blood dataset
[truncated: 20,358 more rows]

[truncated: 2 more sheets: Module_Assignment_Heart, Module_Assignment_Spleen]
