# Supplementary material for: Comparison of confound adjustment methods in the construction of gene co-expression networks
Source: Genome Biol. 2022 Feb 3;23:44. doi: 10.1186/s13059-022-02606-0 (PMC8812044; doi:10.1186/s13059-022-02606-0)
Supplement: Supplementary file 2 — Additional file 2. ICA module assignment for each gene. Each sheet provides module assignments for a particular tissue dataset. [file 13059_2022_2606_MOESM2_ESM.xlsx]

## Sheet: Module_Assignment_Cortex
ICA-Module assignment for prefrontal cortex dataset
Ensembl_Gene_ID	HGNC_Symbol	No_adjustment	CONFETI	Known_covariates	PC	PEER	RUVCorr
ENSG00000000457	SCYL3	modnum132,modnum202,modnum54	N/A	N/A	N/A	N/A	modnum158
ENSG00000000460	C1orf112	modnum188,modnum309	N/A	modnum125,modnum203,modnum364	N/A	modnum110	modnum49
ENSG00000000938	FGR	modnum201,modnum202,modnum251,modnum314,modnum47	N/A	modnum179,modnum207,modnum227,modnum237	modnum311,modnum54,modnum88	modnum177,modnum220,modnum415,modnum64	modnum114,modnum298,modnum323,modnum326
ENSG00000000971	CFH	modnum24,modnum251	N/A	modnum207,modnum24	modnum344,modnum54	modnum419	modnum114,modnum200
ENSG00000001084	GCLC	modnum201,modnum89	N/A	modnum90	modnum109	N/A	modnum288
ENSG00000001460	STPG1	modnum139	N/A	N/A	N/A	modnum238,modnum258	N/A
ENSG00000001461	NIPAL3	modnum89	modnum343	modnum90	modnum21	modnum100	modnum288
ENSG00000001561	ENPP4	modnum131,modnum89	N/A	modnum90	modnum156	modnum260	modnum288
ENSG00000001617	SEMA3F	modnum178,modnum18,modnum213,modnum239,modnum251	modnum63	modnum207,modnum302	modnum54	modnum415	modnum114
ENSG00000001626	CFTR	modnum193	modnum264	modnum187	modnum332,modnum363	N/A	modnum345
ENSG00000001629	ANKIB1	modnum83	modnum351	modnum313	modnum266,modnum35	modnum249,modnum426	modnum287
ENSG00000001630	CYP51A1	modnum110	modnum325	modnum91	modnum298	modnum81	modnum374,modnum68
ENSG00000002016	RAD52	modnum85	N/A	N/A	modnum155	N/A	N/A
ENSG00000002330	BAD	modnum102,modnum153	N/A	modnum28	modnum249,modnum381	modnum166	modnum286,modnum96
ENSG00000002549	LAP3	modnum260,modnum314	N/A	modnum173,modnum237	modnum323,modnum63	modnum97	modnum326,modnum330
ENSG00000002587	HS3ST1	modnum136	N/A	modnum263	N/A	modnum231,modnum27	N/A
ENSG00000002745	WNT16	modnum14	modnum365	modnum314,modnum325	modnum260	modnum422,modnum47,modnum84	modnum110,modnum314
ENSG00000002746	HECW1	modnum172	modnum197	N/A	modnum1,modnum98	modnum407	modnum180,modnum80
ENSG00000002834	LASP1	modnum33	N/A	modnum35	modnum233	modnum112	modnum163
ENSG00000002933	TMEM176A	modnum123	N/A	modnum97	modnum192	N/A	modnum263
ENSG00000003137	CYP26B1	modnum24,modnum296,modnum99	N/A	modnum314	modnum38	modnum84	modnum110,modnum200
ENSG00000003147	ICA1	modnum83	modnum351	modnum313	modnum35	modnum426	modnum287
ENSG00000003400	CASP10	modnum221,modnum251,modnum260	N/A	modnum173,modnum207,modnum228	modnum257,modnum54,modnum63	N/A	modnum114,modnum330
ENSG00000003989	SLC7A2	modnum123,modnum149,modnum201,modnum24,modnum65	modnum113	modnum114,modnum179,modnum24,modnum345,modnum63,modnum97	modnum109,modnum15,modnum344	modnum199,modnum419	modnum200,modnum263,modnum323,modnum352
ENSG00000004468	CD38	modnum105,modnum209,modnum27	N/A	N/A	N/A	N/A	N/A
ENSG00000004478	FKBP4	modnum132	modnum255	modnum181	modnum197	modnum160,modnum386	modnum376
ENSG00000004487	KDM1A	modnum228	modnum126	modnum165	modnum84	N/A	modnum150
ENSG00000004660	CAMKK1	modnum131,modnum268,modnum93	N/A	modnum235,modnum297	modnum241	modnum241,modnum363	modnum113,modnum363
ENSG00000004799	PDK4	modnum201	modnum232	modnum179	modnum109	modnum177	modnum323
ENSG00000004809	SLC22A16	modnum154,modnum238,modnum243,modnum303,modnum98	N/A	modnum103	N/A	modnum417	modnum259
ENSG00000004838	ZMYND10	modnum168,modnum44,modnum55,modnum90	N/A	modnum359	N/A	N/A	modnum245,modnum251,modnum9
ENSG00000004846	ABCB5	modnum48	modnum285,modnum361	modnum294	modnum43,modnum83	modnum319	modnum256,modnum265,modnum319,modnum71
ENSG00000004864	SLC25A13	modnum89	N/A	modnum90	modnum50	N/A	modnum288
ENSG00000004866	ST7	modnum262,modnum59	N/A	N/A	N/A	N/A	N/A
ENSG00000004939	SLC4A1	modnum159,modnum87	modnum41	modnum152	modnum269	modnum126	modnum210,modnum350,modnum75
ENSG00000004975	DVL2	modnum157,modnum85	modnum90	modnum295,modnum362	N/A	modnum382	modnum160
ENSG00000005020	SKAP2	modnum221	N/A	modnum228	N/A	N/A	modnum34
ENSG00000005059	MCUB	modnum136	N/A	modnum263	modnum1	modnum231	modnum80
ENSG00000005108	THSD7A	modnum14,modnum296	N/A	modnum314,modnum325	modnum260,modnum38	modnum47,modnum84	modnum110,modnum314
ENSG00000005175	RPAP3	modnum93	N/A	modnum297,modnum363	N/A	N/A	N/A
ENSG00000005206	SPPL2B	modnum85	N/A	N/A	modnum219	N/A	modnum201
ENSG00000005238	FAM214B	modnum258,modnum319,modnum44,modnum68,modnum92	N/A	modnum102	N/A	N/A	N/A
ENSG00000005243	COPZ2	modnum24	N/A	modnum60,modnum89	modnum90	N/A	modnum200,modnum269,modnum329,modnum70
ENSG00000005379	TSPOAP1	modnum319	modnum42	modnum108	modnum304	modnum45	modnum303
ENSG00000005421	PON1	modnum147,modnum165,modnum230,modnum306,modnum322,modnum32,modnum49	modnum148	modnum11,modnum128,modnum208,modnum271,modnum73	modnum110	N/A	modnum155,modnum244,modnum280,modnum324,modnum354,modnum77,modnum82
ENSG00000005436	GCFC2	modnum25	N/A	modnum138,modnum17	N/A	modnum234,modnum285	modnum177
ENSG00000005469	CROT	modnum136	N/A	modnum263,modnum314	modnum1,modnum38	modnum231	modnum110,modnum80
ENSG00000005471	ABCB4	modnum146,modnum221,modnum293,modnum314,modnum322,modnum44,modnum48	N/A	modnum112,modnum228,modnum257,modnum294	modnum52	N/A	modnum315,modnum366
ENSG00000005486	RHBDD2	modnum258	N/A	N/A	N/A	N/A	modnum333
ENSG00000005513	SOX8	modnum89	N/A	modnum90	modnum156	modnum176	modnum288
ENSG00000005801	ZNF195	modnum154,modnum54	N/A	modnum45	N/A	N/A	N/A
ENSG00000005810	MYCBP2	modnum172	modnum197	N/A	modnum98	modnum152,modnum407	modnum180
ENSG00000005812	FBXL3	modnum234	N/A	modnum363	modnum81	modnum275	modnum380
ENSG00000005844	ITGAL	modnum137,modnum221,modnum265	modnum155	modnum228	modnum194,modnum55	modnum27	modnum34
ENSG00000005961	ITGA2B	modnum110,modnum129,modnum169,modnum175,modnum192,modnum19,modnum217,modnum241,modnum274,modnum276,modnum287,modnum61,modnum92,modnum95	N/A	modnum105,modnum163,modnum166,modnum201,modnum210,modnum233,modnum49,modnum4	modnum357	N/A	modnum155,modnum167,modnum229,modnum275,modnum316,modnum360,modnum54
ENSG00000005981	ASB4	modnum141,modnum145,modnum211,modnum303,modnum64	N/A	modnum140,modnum153,modnum218,modnum281	modnum18	N/A	modnum14,modnum156,modnum231,modnum279,modnum50,modnum67
ENSG00000006015	REX1BD	modnum256	N/A	modnum266	modnum352	modnum290	modnum377
ENSG00000006016	CRLF1	modnum117,modnum149,modnum162,modnum175,modnum22,modnum306,modnum4,modnum57,modnum58,modnum65	N/A	modnum157,modnum362	N/A	modnum254	modnum295,modnum31
ENSG00000006025	OSBPL7	modnum85	N/A	modnum225	N/A	N/A	modnum201
ENSG00000006042	TMEM98	modnum193,modnum89	N/A	modnum90	modnum156,modnum363	N/A	modnum288
ENSG00000006062	MAP3K14	modnum125,modnum235,modnum282,modnum75,modnum82,modnum8	N/A	modnum360,modnum40	N/A	N/A	modnum10,modnum239,modnum293
ENSG00000006118	TMEM132A	modnum256	N/A	modnum266	modnum352	modnum290	modnum377
ENSG00000006282	SPATA20	modnum101,modnum11,modnum121,modnum170,modnum205,modnum217,modnum219,modnum23,modnum242,modnum32,modnum53,modnum62,modnum64	N/A	modnum138,modnum268,modnum71	N/A	N/A	modnum83
ENSG00000006283	CACNA1G	modnum136,modnum93	N/A	modnum263,modnum297	modnum1,modnum241	modnum231	modnum80
ENSG00000006377	DLX6	modnum14,modnum163,modnum180,modnum317,modnum62,modnum88	modnum365	modnum325	modnum212,modnum260	modnum47	modnum166,modnum264,modnum282,modnum314,modnum356
ENSG00000006451	RALA	modnum33	modnum316	modnum185,modnum35	modnum233,modnum300	modnum112,modnum165	modnum163,modnum65
ENSG00000006453	BAIAP2L1	modnum190,modnum231,modnum242,modnum246,modnum293,modnum315,modnum39,modnum50,modnum53,modnum70	N/A	modnum23,modnum265,modnum281,modnum348,modnum356	modnum194	N/A	modnum161,modnum176,modnum256,modnum280,modnum3,modnum99
ENSG00000006459	KDM7A	modnum93	N/A	modnum297	modnum241	N/A	modnum363
ENSG00000006468	ETV1	modnum131,modnum296	N/A	modnum235,modnum314	modnum275,modnum38	modnum190,modnum84	modnum110,modnum113
ENSG00000006555	TTC22	modnum10,modnum177,modnum184,modnum204,modnum224,modnum236,modnum238,modnum247,modnum254,modnum273,modnum298,modnum303,modnum310,modnum84	N/A	modnum230,modnum274,modnum291,modnum60,modnum89	modnum116,modnum384	N/A	modnum143,modnum332,modnum371,modnum64
ENSG00000006611	USH1C	modnum261,modnum27,modnum89	N/A	modnum155,modnum90	modnum145	modnum192	modnum288,modnum78
ENSG00000006652	IFRD1	modnum132,modnum253	modnum298	modnum248	modnum294	modnum95	modnum351
ENSG00000006704	GTF2IRD1	modnum184,modnum70,modnum74,modnum76	N/A	modnum14,modnum180,modnum269	N/A	N/A	modnum193,modnum22,modnum328
ENSG00000006712	PAF1	modnum269	N/A	modnum219	modnum179	modnum82	modnum309
ENSG00000006715	VPS41	modnum54	N/A	modnum304	modnum261	modnum224	modnum45
ENSG00000006747	SCIN	modnum221	N/A	modnum228	modnum20,modnum55	N/A	modnum34
ENSG00000006831	ADIPOR2	modnum201,modnum89	N/A	modnum179,modnum90	modnum109,modnum156	modnum100,modnum177	modnum288,modnum323
ENSG00000006837	CDKL3	modnum83	N/A	modnum313	modnum35	N/A	modnum287
ENSG00000007001	UPP2	modnum108,modnum124,modnum189,modnum23,modnum281,modnum285	N/A	modnum136,modnum252	N/A	N/A	N/A
ENSG00000007047	MARK4	modnum228	N/A	modnum165	modnum84	N/A	modnum150
ENSG00000007062	PROM1	modnum251,modnum314	N/A	modnum207,modnum237	modnum309,modnum54	modnum220,modnum415	modnum114,modnum326
ENSG00000007080	CCDC124	modnum269	N/A	modnum185,modnum219	N/A	N/A	modnum15,modnum309
ENSG00000007174	DNAH9	modnum107,modnum131,modnum192,modnum261,modnum298,modnum312,modnum53,modnum98	N/A	modnum235	N/A	N/A	modnum113,modnum295,modnum362
ENSG00000007202	KIAA0100	modnum23	N/A	N/A	N/A	N/A	N/A
ENSG00000007341	ST7L	modnum83	N/A	modnum313	N/A	N/A	modnum171,modnum287
ENSG00000007372	PAX6	modnum149,modnum201,modnum209	N/A	modnum279,modnum63	modnum109,modnum389	N/A	modnum134,modnum343
ENSG00000007376	RPUSD1	modnum300	modnum296,modnum44	modnum7	modnum324,modnum376	modnum176	modnum105,modnum130
ENSG00000007384	RHBDF1	modnum11,modnum242,modnum288,modnum294,modnum77	N/A	modnum11,modnum180,modnum21,modnum270	modnum148	N/A	N/A
ENSG00000007402	CACNA2D2	modnum14,modnum296	N/A	N/A	N/A	N/A	N/A
ENSG00000007516	BAIAP3	modnum275,modnum300	N/A	modnum1,modnum7	modnum130	modnum176,modnum54	modnum130,modnum28
ENSG00000007520	TSR3	modnum244,modnum300	N/A	modnum305,modnum7	modnum178,modnum376	N/A	modnum130,modnum57
ENSG00000007541	PIGQ	modnum300	N/A	modnum7	modnum176	N/A	modnum130
ENSG00000007545	CRAMP1	modnum46,modnum93	N/A	N/A	N/A	N/A	modnum311
ENSG00000007933	FMO3	modnum139	N/A	modnum158,modnum277	modnum232	N/A	modnum206
ENSG00000007968	E2F2	modnum142,modnum165,modnum170,modnum174,modnum194,modnum307,modnum318,modnum325	modnum337	modnum239	modnum351	modnum43	modnum175,modnum344,modnum360,modnum92
ENSG00000008018	PSMB1	modnum153,modnum228	modnum126,modnum351	modnum165,modnum28	modnum249,modnum84	N/A	modnum150
ENSG00000008083	JARID2	modnum264	N/A	N/A	N/A	N/A	N/A
ENSG00000008118	CAMK1G	modnum82	N/A	modnum249	modnum89	modnum190,modnum241,modnum394	modnum239
ENSG00000008128	CDK11A	modnum100,modnum139,modnum169,modnum173,modnum219,modnum236,modnum239,modnum267,modnum316,modnum320,modnum50,modnum55,modnum72	modnum112,modnum4	modnum123,modnum127,modnum176,modnum251,modnum326,modnum348,modnum364	modnum270	modnum85	modnum136,modnum255,modnum279,modnum293,modnum83
ENSG00000008226	DLEC1	modnum233,modnum27,modnum303,modnum323,modnum36,modnum49,modnum58,modnum65,modnum81	N/A	modnum155,modnum291,modnum345,modnum54	modnum118,modnum145	N/A	modnum136,modnum194,modnum265,modnum268,modnum78
ENSG00000008277	ADAM22	modnum172	modnum197	N/A	modnum130,modnum98	modnum407,modnum54	modnum180
ENSG00000008282	SYPL1	modnum89	N/A	modnum90	modnum156	modnum260	modnum288
ENSG00000008394	MGST1	modnum123,modnum269	N/A	modnum97	modnum210	N/A	modnum263
ENSG00000008405	CRY1	modnum82	N/A	modnum134,modnum249	N/A	N/A	modnum245
ENSG00000008513	ST3GAL1	modnum136,modnum166,modnum177,modnum268,modnum2,modnum314,modnum72	N/A	modnum177,modnum237,modnum263	modnum46	modnum93	modnum2,modnum36,modnum74
ENSG00000008517	IL32	modnum221,modnum251,modnum254,modnum314,modnum32	N/A	modnum207,modnum237,modnum293,modnum356	modnum54	modnum205	modnum114,modnum127,modnum140,modnum176,modnum182,modnum326
ENSG00000008710	PKD1	modnum85	N/A	N/A	modnum219	N/A	modnum201
ENSG00000008838	MED24	modnum214,modnum225	N/A	modnum277	N/A	N/A	N/A
ENSG00000008853	RHOBTB2	modnum319	N/A	modnum108	N/A	modnum190	N/A
ENSG00000008952	SEC62	modnum244	modnum228,modnum412	modnum305	modnum29,modnum338	modnum120,modnum22	modnum57
ENSG00000008988	RPS20	modnum153,modnum167	modnum229	modnum28	modnum249	modnum103	modnum164,modnum96
ENSG00000009307	CSDE1	modnum104,modnum54	N/A	modnum304,modnum38	modnum261,modnum323	modnum224	modnum374,modnum45
ENSG00000009709	PAX7	modnum290	modnum363	modnum263	N/A	modnum251	N/A
ENSG00000009790	TRAF3IP3	modnum221,modnum286	N/A	modnum220,modnum228	modnum20	N/A	modnum112,modnum30,modnum312,modnum319,modnum34
ENSG00000009830	POMT2	modnum186	N/A	N/A	N/A	N/A	modnum124,modnum40
ENSG00000009954	BAZ1B	modnum244	modnum228	modnum305	modnum29	modnum120	modnum57
ENSG00000010030	ETV7	modnum202,modnum260,modnum311	N/A	modnum139,modnum173,modnum288,modnum312	N/A	N/A	N/A
ENSG00000010072	SPRTN	modnum132,modnum234	N/A	modnum181	N/A	N/A	modnum376
ENSG00000010278	CD9	modnum89	modnum384	modnum90	modnum156	modnum164,modnum260	modnum288
ENSG00000010282	HHATL	modnum12,modnum149,modnum60,modnum89	N/A	modnum114,modnum14,modnum63,modnum90	modnum282	modnum355	modnum288,modnum352,modnum47
ENSG00000010292	NCAPD2	modnum318	N/A	N/A	modnum351	N/A	N/A
ENSG00000010295	IFFO1	modnum123,modnum1,modnum244,modnum44	N/A	N/A	N/A	N/A	N/A
ENSG00000010310	GIPR	modnum246	N/A	modnum21	N/A	N/A	N/A
ENSG00000010318	PHF7	modnum232,modnum23,modnum240,modnum256	N/A	N/A	N/A	N/A	N/A
ENSG00000010319	SEMA3G	modnum201,modnum251,modnum314	N/A	modnum179,modnum207	modnum54	modnum415	modnum114,modnum323
ENSG00000010327	STAB1	modnum123,modnum137,modnum221,modnum24,modnum314	N/A	modnum228,modnum237,modnum24,modnum97	modnum210,modnum344,modnum55,modnum67	modnum345	modnum200,modnum263,modnum326,modnum34
ENSG00000010379	SLC6A13	modnum24,modnum276	N/A	modnum24	modnum344	modnum419	modnum200
ENSG00000010539	ZNF200	modnum127,modnum192,modnum25,modnum286,modnum287,modnum317,modnum34,modnum44,modnum46,modnum61,modnum72,modnum98,modnum9	N/A	modnum12	modnum221	N/A	modnum165,modnum49
ENSG00000010610	CD4	modnum221	N/A	modnum228	modnum20,modnum55	modnum27	modnum34
ENSG00000010704	HFE	modnum149,modnum179,modnum24,modnum280	modnum132	modnum24,modnum63	N/A	N/A	modnum134,modnum193
ENSG00000010810	FYN	modnum123	N/A	modnum97	N/A	modnum355	N/A
ENSG00000011007	ELOA	modnum269	N/A	modnum219	N/A	N/A	modnum309
ENSG00000011028	MRC2	modnum221,modnum24	N/A	modnum228,modnum24	modnum344	modnum419	modnum200,modnum34
ENSG00000011114	BTBD7	modnum83	modnum351	modnum313	modnum35	modnum426	modnum287
ENSG00000011143	MKS1	modnum160,modnum210,modnum227,modnum238,modnum241,modnum245,modnum289,modnum56,modnum9	modnum296	modnum194,modnum229,modnum250,modnum262,modnum271,modnum27	N/A	N/A	modnum232
ENSG00000011243	AKAP8L	modnum85	N/A	N/A	modnum219	N/A	N/A
ENSG00000011275	RNF216	modnum83	N/A	modnum313	modnum35	N/A	modnum287
ENSG00000011295	TTC19	modnum23,modnum54	N/A	modnum304	modnum261,modnum73	modnum224	modnum321,modnum45
ENSG00000011332	DPF1	modnum269,modnum93	N/A	modnum219	modnum179	N/A	N/A
ENSG00000011405	PIK3C2A	modnum149,modnum201	N/A	modnum63	modnum389	modnum199	modnum134
ENSG00000011422	PLAUR	modnum253,modnum314	N/A	modnum237,modnum248	modnum294	modnum95	modnum326,modnum351
ENSG00000011426	ANLN	modnum89	N/A	modnum90	modnum156	modnum260,modnum345	modnum288
ENSG00000011454	RABGAP1	modnum83	modnum351	modnum313	modnum35	modnum426	modnum287
ENSG00000011465	DCN	modnum24,modnum276	N/A	modnum24	modnum344	modnum225,modnum419	modnum200
ENSG00000011478	QPCTL	modnum130,modnum18,modnum291	N/A	modnum127,modnum177,modnum239,modnum287,modnum321,modnum88	modnum134	modnum377	modnum236,modnum24
ENSG00000011566	MAP4K3	modnum234	N/A	modnum363	N/A	N/A	N/A
ENSG00000011590	ZBTB32	modnum85	modnum187	modnum109,modnum160,modnum197	modnum362	N/A	modnum191
ENSG00000011600	TYROBP	modnum221	N/A	modnum228	modnum20	N/A	modnum34
ENSG00000011638	TMEM159	modnum44	N/A	modnum137	modnum159	N/A	N/A
ENSG00000012124	CD22	modnum193	N/A	modnum187	modnum363	modnum260	modnum345
ENSG00000012171	SEMA3B	modnum89	modnum113	modnum90	modnum156,modnum363	modnum100	modnum288
ENSG00000012779	ALOX5	modnum137,modnum221,modnum314	N/A	modnum228,modnum237	modnum20,modnum309,modnum55	modnum27,modnum362	modnum326,modnum34
ENSG00000012822	CALCOCO1	modnum54,modnum85	N/A	N/A	N/A	N/A	N/A
ENSG00000012963	UBR7	modnum54	N/A	modnum304	modnum261	modnum224	modnum45
ENSG00000013297	CLDN11	modnum123,modnum89	modnum384	modnum90	modnum156	modnum164,modnum260,modnum345	modnum288
ENSG00000013306	SLC25A39	modnum125,modnum15,modnum23,modnum302,modnum30,modnum39,modnum48,modnum68	N/A	modnum142,modnum206,modnum339,modnum48	modnum238	N/A	modnum152,modnum95
ENSG00000013364	MVP	modnum123	N/A	modnum97	modnum210	modnum345	modnum263
ENSG00000013573	DDX11	modnum110,modnum11,modnum121,modnum122,modnum171,modnum174,modnum211,modnum220,modnum248,modnum263,modnum274,modnum299,modnum308,modnum314,modnum323,modnum324,modnum34,modnum3,modnum51,modnum53,modnum68,modnum71	N/A	modnum143,modnum190,modnum218,modnum277,modnum284,modnum320,modnum36,modnum5,modnum64	modnum354	N/A	modnum184,modnum188,modnum191,modnum212,modnum228,modnum244,modnum273,modnum315,modnum358,modnum66,modnum72,modnum79
ENSG00000013583	HEBP1	modnum154,modnum171,modnum85	N/A	modnum220	N/A	N/A	N/A
ENSG00000013588	GPRC5A	modnum119,modnum163,modnum178,modnum252,modnum300,modnum321,modnum34,modnum95	N/A	modnum104,modnum126,modnum160,modnum193,modnum232,modnum7,modnum87	modnum326,modnum376	N/A	modnum130,modnum211,modnum22,modnum262,modnum276,modnum29
ENSG00000013725	CD6	modnum116,modnum11,modnum186,modnum236,modnum247,modnum255,modnum256,modnum290,modnum295,modnum309,modnum36,modnum39,modnum9	modnum179	modnum188,modnum194,modnum241,modnum270,modnum27,modnum2,modnum347	modnum148	N/A	modnum215,modnum260,modnum74
ENSG00000013810	TACC3	modnum11,modnum122,modnum141,modnum224,modnum314,modnum318,modnum87	modnum179,modnum337	modnum217,modnum344,modnum356	modnum351,modnum45	N/A	modnum26,modnum92
ENSG00000014123	UFL1	modnum204	modnum122	N/A	modnum2	modnum111	N/A
ENSG00000014138	POLA2	modnum170,modnum242,modnum295,modnum301,modnum68	N/A	modnum125,modnum256	N/A	N/A	N/A
ENSG00000014164	ZC3H3	modnum113,modnum125,modnum212	N/A	modnum204,modnum308,modnum326	N/A	N/A	modnum187,modnum258,modnum62
ENSG00000014216	CAPN1	modnum155	N/A	modnum94	modnum205	modnum324	N/A
ENSG00000014257	ACP3	modnum115,modnum140,modnum204,modnum221,modnum230,modnum248,modnum263,modnum291,modnum2,modnum318,modnum39,modnum46,modnum69,modnum77	N/A	modnum228,modnum262,modnum288,modnum44,modnum48,modnum71	modnum22,modnum339,modnum6	N/A	modnum11,modnum167,modnum224,modnum34,modnum42,modnum59
ENSG00000014914	MTMR11	modnum239,modnum33	N/A	modnum157,modnum166,modnum362	N/A	modnum112	modnum193
ENSG00000014919	COX15	modnum13,modnum140,modnum219	N/A	N/A	N/A	N/A	N/A
ENSG00000015133	CCDC88C	modnum109,modnum184,modnum265,modnum282,modnum296,modnum308	N/A	modnum126,modnum314,modnum360	modnum38	modnum84	modnum110,modnum301
ENSG00000015153	YAF2	modnum234	N/A	modnum363	modnum81	N/A	modnum380
ENSG00000015479	MATR3	modnum153	N/A	N/A	N/A	N/A	modnum96
ENSG00000015532	XYLT2	modnum146,modnum159,modnum194,modnum22	N/A	modnum122,modnum285,modnum361	N/A	N/A	modnum175,modnum177
ENSG00000015592	STMN4	modnum134,modnum16,modnum175,modnum184,modnum211,modnum227,modnum250,modnum264,modnum268,modnum273,modnum281,modnum35	N/A	modnum171,modnum291	N/A	N/A	modnum242,modnum311,modnum91
ENSG00000016391	CHDH	modnum149,modnum209	N/A	modnum279,modnum63	modnum225,modnum389	N/A	modnum134,modnum343
ENSG00000016402	IL20RA	modnum119,modnum149,modnum71	N/A	modnum63	modnum268	modnum38	modnum108,modnum128,modnum134,modnum155,modnum84
ENSG00000016602	CLCA4	modnum193,modnum65,modnum89	modnum113	modnum345,modnum90	modnum156,modnum15	N/A	modnum288
ENSG00000017260	ATP2C1	modnum132	N/A	modnum181	N/A	N/A	N/A
ENSG00000017797	RALBP1	modnum244	modnum228	modnum305	modnum29	modnum120	modnum57
ENSG00000018236	CNTN1	modnum149,modnum27	modnum366	modnum155,modnum63	modnum145	modnum192	modnum134,modnum78
ENSG00000018280	SLC11A1	modnum314	N/A	modnum228,modnum237	modnum309,modnum311,modnum55	modnum220	modnum326
ENSG00000018408	WWTR1	modnum123,modnum27	N/A	modnum97	modnum210	modnum192	modnum263
ENSG00000018625	ATP1A2	modnum149,modnum209	N/A	modnum114,modnum279,modnum63	modnum225,modnum389	modnum355	modnum134,modnum343,modnum352
ENSG00000018699	TTC27	modnum269	N/A	modnum219	N/A	N/A	modnum137,modnum302,modnum309,modnum77
ENSG00000019102	VSIG2	modnum225,modnum23,modnum240,modnum250,modnum275,modnum67	N/A	N/A	N/A	N/A	modnum227
ENSG00000019144	PHLDB1	modnum193	N/A	modnum187	modnum210,modnum363	modnum260	modnum345
ENSG00000019485	PRDM11	modnum136,modnum319	N/A	modnum108	N/A	N/A	N/A
ENSG00000019549	SNAI2	modnum100,modnum122,modnum139,modnum158,modnum166,modnum196,modnum20,modnum243,modnum245,modnum24,modnum288,modnum290,modnum29,modnum51,modnum69,modnum82,modnum96,modnum9	N/A	modnum199,modnum204,modnum24,modnum344,modnum348,modnum362,modnum92	N/A	N/A	modnum107,modnum237,modnum240,modnum85
ENSG00000019582	CD74	modnum221	modnum64	modnum228	modnum20,modnum55	modnum27	modnum34
ENSG00000019991	HGF	modnum123,modnum27,modnum285,modnum60,modnum65	N/A	modnum114,modnum155,modnum97	modnum210,modnum282	modnum199,modnum345	modnum263,modnum352,modnum78
ENSG00000020129	NCDN	modnum155	modnum356	N/A	modnum205	modnum324	modnum113,modnum258
ENSG00000020181	ADGRA2	modnum251,modnum300	N/A	modnum207,modnum7	modnum376,modnum54	N/A	modnum114,modnum130
ENSG00000020256	ZFP64	modnum304	modnum274	modnum194,modnum320	modnum254	modnum41	N/A
ENSG00000020426	MNAT1	modnum83	modnum351	modnum313	modnum35	modnum426	modnum287
ENSG00000020577	SAMD4A	modnum123,modnum65	modnum113	modnum345,modnum97	modnum15,modnum210	modnum416	modnum263
ENSG00000020922	MRE11	modnum322	N/A	modnum196	modnum332	N/A	modnum316
ENSG00000021355	SERPINB1	modnum123,modnum314	N/A	modnum237	modnum210,modnum268,modnum309	N/A	modnum326
ENSG00000021461	CYP3A43	modnum15,modnum263,modnum289,modnum294,modnum53,modnum71	modnum142	modnum126,modnum130,modnum154,modnum215,modnum231,modnum88	N/A	N/A	modnum111,modnum145,modnum225,modnum271,modnum369,modnum74
ENSG00000021574	SPAST	modnum234	modnum343	modnum363	modnum81	N/A	N/A
ENSG00000021645	NRXN3	modnum229,modnum93	modnum140	modnum311	modnum342	modnum108	modnum218
ENSG00000021762	OSBPL5	modnum166,modnum178,modnum194,modnum216,modnum280,modnum282,modnum296,modnum300,modnum85	modnum323	modnum276,modnum308,modnum329,modnum7	N/A	N/A	N/A
ENSG00000021776	AQR	modnum143,modnum152,modnum186,modnum23	N/A	modnum17,modnum62	N/A	modnum152	N/A
ENSG00000021826	CPS1	modnum12,modnum135,modnum162,modnum202,modnum252,modnum77,modnum89	modnum321	modnum154,modnum25,modnum90	N/A	N/A	modnum129,modnum288
ENSG00000022556	NLRP2	modnum100,modnum109,modnum114,modnum130,modnum146,modnum197,modnum211,modnum240,modnum283,modnum290,modnum312,modnum314,modnum45,modnum55,modnum74	modnum236	modnum138,modnum153,modnum158,modnum162,modnum221,modnum264,modnum284,modnum326,modnum332,modnum47	modnum141,modnum152	modnum377	modnum120,modnum140,modnum247,modnum281,modnum319,modnum358,modnum7,modnum99
ENSG00000022567	SLC45A4	modnum83	N/A	modnum313	modnum35	modnum426	modnum287
ENSG00000022840	RNF10	modnum33,modnum54	N/A	modnum35	modnum261	modnum112	modnum163,modnum65
ENSG00000022976	ZNF839	modnum233,modnum9	N/A	modnum139	modnum9	modnum143	N/A
ENSG00000023041	ZDHHC6	modnum255	N/A	N/A	N/A	N/A	N/A
ENSG00000023191	RNH1	modnum89	N/A	modnum90	modnum156	N/A	modnum288
ENSG00000023287	RB1CC1	modnum296	N/A	N/A	N/A	N/A	N/A
ENSG00000023445	BIRC3	modnum201,modnum257,modnum274,modnum275,modnum296,modnum314	N/A	modnum1,modnum314	modnum38	modnum84	modnum110
ENSG00000023516	AKAP11	modnum172	modnum412	N/A	modnum98	modnum22,modnum407	modnum180
ENSG00000023608	SNAPC1	modnum235,modnum244,modnum248,modnum269,modnum279,modnum41,modnum44,modnum54	N/A	modnum122,modnum159,modnum167,modnum319	N/A	N/A	modnum129,modnum360,modnum379,modnum57
ENSG00000023892	DEF6	modnum137,modnum221	modnum155	modnum228	modnum20,modnum55	modnum27	modnum126,modnum34
ENSG00000023902	PLEKHO1	modnum221,modnum300	N/A	modnum228,modnum7	N/A	N/A	modnum130,modnum34
ENSG00000023909	GCLM	modnum123,modnum144,modnum234	N/A	modnum363	modnum81	N/A	modnum380
ENSG00000024422	EHD2	modnum109,modnum209,modnum235,modnum273,modnum320	N/A	modnum32	N/A	N/A	N/A
ENSG00000024526	DEPDC1	modnum157,modnum234,modnum290	N/A	modnum130,modnum214,modnum306,modnum363	modnum81	N/A	modnum307,modnum380
ENSG00000025156	HSF2	modnum54	N/A	modnum304	N/A	N/A	modnum45
ENSG00000025423	HSD17B6	modnum149	N/A	modnum63	modnum389	modnum199	modnum134
ENSG00000025708	TYMP	modnum123,modnum221,modnum260,modnum314	N/A	modnum173,modnum228,modnum237,modnum97	modnum210,modnum309,modnum63	modnum97	modnum263,modnum326,modnum330,modnum34
ENSG00000025770	NCAPH2	modnum102,modnum211,modnum289,modnum64,modnum76	N/A	modnum287	N/A	N/A	modnum286
ENSG00000025772	TOMM34	modnum136	N/A	N/A	N/A	N/A	modnum80
ENSG00000025796	SEC63	modnum172	N/A	N/A	N/A	modnum22	modnum180
ENSG00000025800	KPNA6	modnum172	N/A	N/A	modnum98	N/A	modnum180
ENSG00000026025	VIM	modnum123,modnum24	N/A	modnum24,modnum97	modnum210,modnum344	modnum220,modnum419	modnum200,modnum263
ENSG00000026036	RTEL1-TNFRSF6B	modnum17,modnum289,modnum73,modnum85	N/A	modnum128,modnum150	modnum219	N/A	modnum148,modnum201,modnum249
ENSG00000026103	FAS	modnum109,modnum123,modnum14,modnum207,modnum245,modnum261,modnum271,modnum284,modnum37,modnum5,modnum9	N/A	modnum323,modnum97	N/A	N/A	modnum205,modnum274,modnum348
ENSG00000026297	RNASET2	modnum221,modnum235	N/A	modnum228	modnum20,modnum66	modnum336	modnum34
ENSG00000026508	CD44	modnum123,modnum27	modnum113	modnum155,modnum97	modnum145,modnum210	modnum192,modnum345	modnum263,modnum78
ENSG00000026559	KCNG1	modnum256,modnum275	N/A	modnum1,modnum266	modnum352	modnum290,modnum363,modnum84	modnum377
ENSG00000026652	AGPAT4	modnum150,modnum177,modnum193,modnum69,modnum89	N/A	modnum187	N/A	N/A	modnum288,modnum345
ENSG00000026751	SLAMF7	modnum241,modnum254	modnum275	modnum123,modnum317	modnum350	N/A	modnum197,modnum60
ENSG00000026950	BTN3A1	modnum179,modnum260	N/A	modnum173	modnum63	modnum97	modnum330
ENSG00000027075	PRKCH	modnum251	N/A	modnum207	modnum54	modnum415	modnum114
ENSG00000027697	IFNGR1	modnum201,modnum221,modnum251	N/A	modnum179,modnum228	modnum109,modnum20,modnum54	modnum177	modnum114,modnum323,modnum34
ENSG00000027847	B4GALT7	modnum269	modnum374	N/A	N/A	N/A	modnum210
ENSG00000028116	VRK2	modnum117,modnum89	modnum31	modnum343,modnum90	modnum266	modnum249	modnum288,modnum294
ENSG00000028137	TNFRSF1B	modnum221,modnum253,modnum314	N/A	modnum228,modnum237	modnum20,modnum294,modnum55,modnum67	N/A	modnum326,modnum34
ENSG00000028277	POU2F2	modnum137,modnum161,modnum187,modnum221,modnum287,modnum303,modnum312,modnum314,modnum57	modnum300	modnum130,modnum228,modnum237,modnum312	modnum55	N/A	modnum307,modnum326,modnum34
ENSG00000028310	BRD9	modnum240,modnum293	N/A	N/A	N/A	N/A	modnum129
ENSG00000029363	BCLAF1	modnum302	N/A	N/A	N/A	N/A	N/A
ENSG00000029534	ANK1	modnum14,modnum275	modnum365	modnum1,modnum325	modnum130,modnum260	modnum47,modnum54	modnum28,modnum314
ENSG00000029725	RABEP1	modnum244	N/A	modnum305	modnum29	modnum112	modnum57
ENSG00000030110	BAK1	modnum3	N/A	N/A	N/A	N/A	N/A
ENSG00000030304	MUSK	modnum193,modnum48	modnum314,modnum331,modnum376,modnum54	modnum187,modnum294	modnum363,modnum43	N/A	modnum147,modnum270,modnum345,modnum71
ENSG00000030419	IKZF2	modnum201,modnum314	N/A	modnum179,modnum237	modnum109,modnum309	modnum177	modnum323
ENSG00000030582	GRN	modnum155,modnum221	N/A	modnum228,modnum94	N/A	N/A	modnum34
ENSG00000031003	FAM13B	modnum131	N/A	modnum235	modnum275	modnum190	modnum113
ENSG00000031081	ARHGAP31	modnum209	modnum180	modnum279	modnum225,modnum394	modnum118	modnum343
ENSG00000031691	CENPQ	modnum89	N/A	modnum90	modnum310	N/A	modnum288,modnum39
ENSG00000031823	RANBP3	modnum258	N/A	modnum206	N/A	modnum412	modnum333
ENSG00000032219	ARID4A	modnum244	modnum228	modnum305	modnum29	modnum120	modnum57
ENSG00000032444	PNPLA6	modnum155	N/A	modnum94	modnum205	modnum324	N/A
ENSG00000033100	CHPF2	modnum85	N/A	modnum337	modnum219	N/A	modnum201
ENSG00000033170	FUT8	modnum228,modnum89	modnum126	modnum165	modnum84	modnum356	modnum150,modnum288
ENSG00000033178	UBA6	modnum152	N/A	N/A	N/A	modnum152,modnum302	modnum37
ENSG00000033327	GAB2	modnum117	modnum31	modnum343	modnum266	modnum249	modnum294
ENSG00000034152	MAP2K3	modnum31	N/A	modnum16	N/A	N/A	N/A
ENSG00000034239	EFCAB1	modnum100,modnum112,modnum122,modnum139,modnum158,modnum161,modnum170,modnum175,modnum190,modnum192,modnum207,modnum231,modnum245,modnum256,modnum262,modnum273,modnum284,modnum286,modnum298,modnum46,modnum55,modnum71	modnum413,modnum90	modnum109,modnum190,modnum193,modnum281,modnum31,modnum359,modnum48,modnum72,modnum88,modnum9	modnum132,modnum92	N/A	modnum108,modnum14,modnum161,modnum291,modnum29,modnum53,modnum87
ENSG00000034533	ASTE1	modnum159,modnum2,modnum302	N/A	modnum197	N/A	N/A	modnum257
ENSG00000034677	RNF19A	modnum27	modnum113,modnum366	modnum155	modnum145	modnum192,modnum355	modnum78
ENSG00000034693	PEX3	modnum83,modnum99	N/A	modnum313	N/A	N/A	modnum287
ENSG00000035403	VCL	modnum253	N/A	modnum248	modnum294	N/A	N/A
ENSG00000035499	DEPDC1B	modnum109,modnum184,modnum318	N/A	modnum109,modnum293,modnum326	modnum158	modnum253	modnum253,modnum49,modnum87,modnum92
ENSG00000035664	DAPK2	modnum193	N/A	modnum187	modnum363	N/A	modnum345
ENSG00000035681	NSMAF	modnum152	N/A	N/A	modnum295	N/A	N/A
ENSG00000035862	TIMP2	modnum14,modnum268,modnum275	N/A	modnum1	N/A	N/A	N/A
ENSG00000035928	RFC1	modnum89	N/A	N/A	N/A	N/A	N/A
ENSG00000036257	CUL3	modnum172	N/A	N/A	N/A	N/A	N/A
ENSG00000036448	MYOM2	modnum125,modnum158,modnum192,modnum21,modnum246,modnum250,modnum268,modnum269,modnum274,modnum278,modnum284,modnum299,modnum44,modnum61,modnum90,modnum9	N/A	modnum183,modnum189,modnum255,modnum339,modnum364,modnum53	modnum101,modnum142	N/A	modnum128,modnum172,modnum179,modnum182,modnum188,modnum261,modnum274,modnum62,modnum89
ENSG00000036549	ZZZ3	modnum237,modnum83	N/A	modnum235	modnum275,modnum35	N/A	N/A
ENSG00000036672	USP2	modnum282,modnum82	modnum111	modnum249,modnum360	modnum188,modnum89	modnum394	modnum239,modnum301
ENSG00000037280	FLT4	modnum127,modnum207,modnum251,modnum278,modnum78,modnum90	N/A	modnum129,modnum207,modnum216	modnum285,modnum331,modnum54	modnum415	modnum106,modnum114
ENSG00000037474	NSUN2	modnum122,modnum157,modnum160,modnum190,modnum194,modnum231,modnum279,modnum285,modnum308,modnum312,modnum77,modnum9	N/A	N/A	N/A	N/A	modnum165,modnum232
ENSG00000037757	MRI1	modnum105,modnum141,modnum193,modnum223,modnum248,modnum284,modnum71,modnum85	N/A	modnum150,modnum163,modnum238	N/A	N/A	modnum207
ENSG00000038002	AGA	modnum89	N/A	modnum90	N/A	N/A	modnum288
ENSG00000038210	PI4K2B	modnum234	N/A	N/A	N/A	N/A	N/A
ENSG00000038219	BOD1L1	modnum244	modnum228	modnum305	modnum29	modnum120	modnum57
ENSG00000038274	MAT2B	modnum54	N/A	N/A	modnum261	N/A	modnum45
ENSG00000038295	TLL1	modnum268,modnum296,modnum83	modnum84	modnum160,modnum313,modnum314,modnum72,modnum93	modnum160,modnum35,modnum38	modnum84	modnum110,modnum162,modnum287
ENSG00000038427	VCAN	modnum27,modnum91	modnum113,modnum180	modnum155,modnum68	modnum145,modnum394	modnum118,modnum192	modnum325,modnum78
ENSG00000038945	MSR1	modnum137,modnum221,modnum253	modnum298	modnum227,modnum228	modnum20,modnum294,modnum67	modnum27	modnum34
ENSG00000039068	CDH1	modnum13,modnum193,modnum24,modnum84,modnum89	N/A	modnum144,modnum187,modnum24	modnum344,modnum363,modnum50,modnum69	modnum419	modnum200,modnum345
ENSG00000039139	DNAH5	modnum275,modnum35,modnum8	N/A	modnum1	modnum157	modnum125	N/A
ENSG00000039319	ZFYVE16	modnum193	N/A	modnum187	modnum363	N/A	modnum345
ENSG00000039560	RAI14	modnum117,modnum201	N/A	modnum343	modnum266	N/A	modnum294,modnum323
ENSG00000039650	PNKP	modnum106,modnum11,modnum13,modnum151,modnum164,modnum174,modnum179,modnum186,modnum190,modnum308,modnum43,modnum73,modnum99	N/A	modnum212	modnum247	N/A	modnum146,modnum2
ENSG00000039987	BEST2	modnum16,modnum202,modnum204,modnum224,modnum246,modnum53	N/A	modnum119,modnum184,modnum218,modnum230,modnum267,modnum349	modnum239,modnum91	N/A	modnum172,modnum310,modnum378
ENSG00000040199	PHLPP2	modnum172	N/A	N/A	modnum233,modnum98	modnum112	modnum180
ENSG00000040275	SPDL1	modnum117,modnum182,modnum54	N/A	modnum343	modnum266	modnum249	modnum294
ENSG00000040487	SLC66A1	modnum105,modnum124,modnum178,modnum230,modnum261,modnum273,modnum303,modnum32,modnum44,modnum88,modnum94	N/A	modnum184,modnum218,modnum290,modnum295,modnum61,modnum99	N/A	N/A	modnum11
ENSG00000040531	CTNS	modnum115,modnum137,modnum36,modnum85	N/A	N/A	modnum12	N/A	modnum172
ENSG00000040608	RTN4R	modnum282	modnum111	modnum360	modnum188	modnum241	N/A
ENSG00000040731	CDH10	modnum234	N/A	modnum363	N/A	N/A	N/A
ENSG00000041515	MYO16	modnum135,modnum136,modnum14	modnum365	modnum145,modnum263,modnum325	modnum1,modnum260	modnum231,modnum47	modnum270,modnum278,modnum314,modnum80
ENSG00000041880	PARP3	modnum210	N/A	N/A	N/A	N/A	N/A
ENSG00000041982	TNC	modnum16,modnum27,modnum39,modnum65	modnum113	modnum155,modnum345	modnum145,modnum15	modnum192	modnum194,modnum78
ENSG00000042062	RIPOR3	modnum108,modnum307,modnum88,modnum94	modnum148,modnum20	modnum239,modnum80	N/A	N/A	modnum267
ENSG00000042286	AIFM2	modnum11,modnum138,modnum220,modnum230,modnum233,modnum250,modnum293,modnum312,modnum36	modnum272	modnum216	modnum393	N/A	modnum108,modnum112,modnum125,modnum368
ENSG00000042304	C2orf83	modnum138,modnum139,modnum241,modnum283,modnum309,modnum317,modnum75	N/A	modnum139,modnum217,modnum331	modnum177	modnum125	modnum125,modnum231,modnum243,modnum320
ENSG00000042317	SPATA7	modnum170,modnum17,modnum180,modnum207,modnum215,modnum311,modnum56,modnum64,modnum67	N/A	modnum239,modnum299,modnum339	N/A	N/A	modnum124,modnum177,modnum20,modnum312,modnum358
ENSG00000042493	CAPG	modnum221	N/A	modnum228	modnum20	modnum259	modnum34
ENSG00000042781	USH2A	modnum133,modnum150,modnum275,modnum279,modnum30	modnum313	modnum93	modnum131	N/A	N/A
ENSG00000042980	ADAM28	modnum137,modnum221	modnum155	modnum228	modnum20,modnum55	modnum27	modnum126,modnum34
ENSG00000043039	BARX2	modnum12,modnum171,modnum207,modnum30,modnum66	N/A	modnum11,modnum134,modnum203,modnum247,modnum264,modnum265	modnum392	N/A	modnum124,modnum207,modnum235,modnum364,modnum8
ENSG00000043093	DCUN1D1	modnum234	N/A	modnum363	modnum81	modnum224,modnum275	modnum380
ENSG00000043143	JADE2	modnum82,modnum93	N/A	N/A	N/A	N/A	N/A
ENSG00000043355	ZIC2	modnum123,modnum180,modnum209,modnum24,modnum300,modnum314	N/A	modnum24,modnum279,modnum7	modnum225,modnum344,modnum376	modnum176,modnum419	modnum130,modnum200,modnum343
ENSG00000043462	LCP2	modnum137,modnum221,modnum314	N/A	modnum228,modnum237	modnum309,modnum55	modnum220,modnum27	modnum126,modnum326,modnum34
ENSG00000043591	ADRB1	modnum237,modnum300	modnum298	modnum7	modnum376	N/A	modnum130
ENSG00000044090	CUL7	modnum232	N/A	N/A	N/A	N/A	N/A
ENSG00000044115	CTNNA1	modnum89	N/A	modnum90	modnum156	N/A	modnum288
ENSG00000044459	CNTLN	modnum244	N/A	modnum305	N/A	N/A	N/A
ENSG00000044574	HSPA5	modnum132	modnum255	modnum181,modnum205	modnum197	modnum160	modnum376
ENSG00000046604	DSG2	modnum136,modnum187,modnum24,modnum251,modnum48	N/A	modnum24,modnum263,modnum294	modnum344	modnum419	modnum200
ENSG00000046889	PREX2	modnum149,modnum209	N/A	modnum279,modnum63	modnum225,modnum389	modnum199	modnum134,modnum343
ENSG00000047410	TPR	modnum244	modnum122,modnum228	modnum305	modnum29	modnum111,modnum120	modnum57
ENSG00000047457	CP	modnum235,modnum27,modnum314	N/A	modnum207,modnum237	modnum145,modnum309,modnum54,modnum66	modnum220	modnum326
ENSG00000047617	ANO2	modnum24,modnum251,modnum260,modnum272,modnum296	N/A	modnum207	modnum54	modnum415	modnum110,modnum114,modnum122
ENSG00000047849	MAP4	modnum117,modnum209,modnum302	modnum31	modnum279,modnum343	modnum266	modnum249	modnum294,modnum343
ENSG00000047936	ROS1	modnum135,modnum201,modnum268,modnum8	N/A	modnum179	modnum126	modnum190,modnum363	modnum254,modnum323
ENSG00000048052	HDAC9	modnum131,modnum229,modnum237,modnum296	modnum140	modnum235,modnum311,modnum314	modnum275,modnum342,modnum38	modnum108,modnum190,modnum394,modnum84	modnum110,modnum113,modnum218
ENSG00000048405	ZNF800	modnum150,modnum244	modnum228	modnum244,modnum305	modnum354	N/A	modnum20
ENSG00000048540	LMO3	modnum107,modnum131,modnum296,modnum93	N/A	modnum297	modnum111,modnum241	modnum363	modnum363
ENSG00000048649	RSF1	modnum244	modnum228	modnum305	modnum29	modnum120	modnum57
ENSG00000049089	COL9A2	modnum117,modnum89	N/A	modnum90	modnum156,modnum266	modnum100,modnum249	modnum288
ENSG00000049130	KITLG	modnum296	N/A	modnum314	modnum38	modnum394,modnum84	modnum110
ENSG00000049245	VAMP3	modnum89	modnum113	modnum90	modnum156	modnum260	modnum288
ENSG00000049246	PER3	modnum282	modnum111	modnum360	modnum188	modnum241	modnum301
ENSG00000049283	EPN3	modnum111,modnum131,modnum156,modnum205,modnum275,modnum72	N/A	modnum208,modnum235	modnum275	N/A	modnum113,modnum153
ENSG00000049323	LTBP1	modnum123	modnum55	modnum350,modnum97	modnum210,modnum228	modnum225,modnum345	modnum199,modnum263
ENSG00000049449	RCN1	modnum173,modnum268,modnum296	N/A	modnum314	modnum38	modnum84	modnum110
ENSG00000049540	ELN	modnum116,modnum120,modnum193,modnum24,modnum27,modnum296,modnum60	N/A	modnum155,modnum187,modnum24,modnum350	N/A	N/A	modnum200,modnum345,modnum78
ENSG00000049883	PTCD2	modnum172,modnum288	N/A	N/A	N/A	modnum22	modnum295,modnum346
ENSG00000050393	MCUR1	modnum244,modnum38,modnum40,modnum65	N/A	modnum305	N/A	N/A	modnum57
ENSG00000050405	LIMA1	modnum117,modnum91	modnum180	N/A	modnum394	modnum118	modnum325
ENSG00000050438	SLC4A8	modnum237	N/A	N/A	N/A	N/A	modnum323
ENSG00000050555	LAMC3	modnum134,modnum223,modnum233,modnum24,modnum285,modnum303	N/A	modnum152,modnum24,modnum319,modnum320	N/A	modnum225	modnum179,modnum27
ENSG00000050628	PTGER3	modnum141,modnum187,modnum275,modnum284,modnum322	N/A	modnum106,modnum134,modnum150,modnum152,modnum1,modnum307,modnum348,modnum356	N/A	N/A	modnum120,modnum124,modnum147,modnum249,modnum348,modnum41
ENSG00000050730	TNIP3	modnum170,modnum171,modnum174,modnum187,modnum249,modnum264,modnum296,modnum297,modnum309,modnum48	modnum408	modnum112,modnum121,modnum199,modnum294,modnum72,modnum78	N/A	N/A	modnum152,modnum178,modnum238,modnum272,modnum307,modnum71
ENSG00000051108	HERPUD1	modnum132,modnum201,modnum253,modnum314	N/A	modnum179,modnum181,modnum205,modnum248	modnum197	modnum160,modnum220	modnum351,modnum376
ENSG00000051128	HOMER3	modnum102,modnum27	N/A	N/A	modnum381	N/A	modnum286
ENSG00000051180	RAD51	modnum124,modnum141,modnum180,modnum20,modnum232,modnum279,modnum309,modnum315,modnum80,modnum95	modnum411	modnum100,modnum162,modnum202,modnum282,modnum288,modnum319	modnum214	modnum265	modnum145,modnum206,modnum221,modnum268,modnum275,modnum310
ENSG00000051341	POLQ	modnum318	modnum337	modnum244	N/A	N/A	modnum275,modnum92
ENSG00000051382	PIK3CB	modnum172	modnum197	N/A	modnum98	modnum407	modnum180
ENSG00000051523	CYBA	modnum221,modnum256	N/A	modnum228	modnum20,modnum352	modnum290	modnum34
ENSG00000051620	HEBP2	modnum300	N/A	N/A	N/A	N/A	N/A
ENSG00000052344	PRSS8	modnum11,modnum240,modnum87	N/A	N/A	modnum53,modnum58	N/A	modnum31
ENSG00000052723	SIKE1	modnum131,modnum302,modnum96	N/A	N/A	modnum338	modnum22	N/A
ENSG00000052749	RRP12	modnum155,modnum163,modnum210	N/A	N/A	N/A	N/A	N/A
ENSG00000052795	FNIP2	modnum201	N/A	modnum179	modnum109	modnum177	modnum323
ENSG00000052802	MSMO1	modnum110	modnum325	modnum91	modnum298	modnum81	modnum68
ENSG00000052841	TTC17	modnum152	N/A	modnum62	modnum295	modnum152	modnum37
ENSG00000052850	ALX4	modnum195,modnum224,modnum24,modnum261,modnum284,modnum298,modnum321,modnum37,modnum48,modnum8	N/A	modnum24,modnum288,modnum294,modnum88	modnum246,modnum344	modnum419	modnum147,modnum165,modnum174,modnum191,modnum200,modnum327,modnum71
ENSG00000053108	FSTL4	modnum93	N/A	modnum297	modnum241	modnum363	modnum363
ENSG00000053371	AKR7A2	modnum300	modnum164	N/A	N/A	N/A	modnum130
ENSG00000053702	NRIP2	modnum107	N/A	modnum170,modnum235	N/A	N/A	modnum362
ENSG00000053747	LAMA3	modnum135,modnum146,modnum235,modnum251,modnum254,modnum273,modnum296,modnum92,modnum94	modnum236	modnum207,modnum295,modnum299,modnum334	N/A	N/A	modnum100,modnum114
ENSG00000053770	AP5M1	modnum131	N/A	modnum235	modnum275,modnum338	modnum22	modnum113
ENSG00000053900	ANAPC4	modnum152,modnum47	N/A	N/A	modnum295	modnum152	modnum335,modnum37
ENSG00000054118	THRAP3	modnum104	N/A	N/A	N/A	N/A	N/A
ENSG00000054148	PHPT1	modnum153,modnum300	modnum44	modnum28,modnum7	modnum249,modnum324	modnum166,modnum176	modnum130,modnum96
ENSG00000054179	ENTPD2	modnum209,modnum27,modnum300,modnum60	N/A	modnum114,modnum155,modnum279	modnum145,modnum225,modnum282	modnum192,modnum199,modnum355	modnum343,modnum78
ENSG00000054219	LY75	modnum13,modnum221	modnum222	modnum228	modnum20	N/A	modnum34
ENSG00000054267	ARID4B	modnum244	modnum228	modnum305	modnum29	modnum120	modnum57
ENSG00000054277	OPN3	modnum237	modnum211	modnum249	modnum89	modnum394	modnum239
ENSG00000054282	SDCCAG8	modnum244,modnum83	modnum351	modnum313	modnum29,modnum35	modnum426	modnum287
ENSG00000054356	PTPRN	modnum155	modnum356	N/A	modnum205,modnum241	modnum324	modnum258
ENSG00000054392	HHAT	modnum135,modnum99	N/A	modnum175	N/A	N/A	modnum279
ENSG00000054598	FOXC1	modnum24,modnum251	N/A	modnum207,modnum24	modnum344,modnum54	modnum415,modnum419	modnum114,modnum200
ENSG00000054611	TBC1D22A	modnum269	N/A	N/A	modnum179,modnum386	N/A	modnum309
ENSG00000054654	SYNE2	modnum24,modnum251	N/A	modnum207,modnum24	modnum344,modnum54	modnum415,modnum419	modnum114,modnum200
ENSG00000054690	PLEKHH1	modnum193	modnum113	modnum187	modnum363	modnum164,modnum260	modnum345
ENSG00000054793	ATP9A	modnum172	modnum197	N/A	modnum98	modnum407	modnum180
ENSG00000054803	CBLN4	modnum296	N/A	modnum314	modnum38	modnum84	modnum110
ENSG00000054967	RELT	modnum253	N/A	N/A	N/A	N/A	N/A
ENSG00000054983	GALC	modnum89	N/A	modnum90	N/A	N/A	modnum288
ENSG00000055044	NOP58	modnum244	modnum228	modnum305	modnum29	modnum120	modnum57
ENSG00000055070	SZRD1	modnum209	N/A	modnum279	modnum225	N/A	modnum343
ENSG00000055118	KCNH2	modnum300	N/A	modnum159,modnum7	modnum376	N/A	modnum130
ENSG00000055147	FAM114A2	modnum58	N/A	modnum315	N/A	N/A	modnum112,modnum204,modnum264,modnum76
ENSG00000055208	TAB2	modnum123	N/A	modnum97	modnum210	modnum345	modnum263
ENSG00000055332	EIF2AK2	modnum260	modnum284	modnum173	modnum63	modnum97	modnum330
ENSG00000055483	USP36	modnum189,modnum253	modnum298	modnum248	modnum294	modnum95	modnum351
ENSG00000055955	ITIH4	modnum208,modnum88	N/A	modnum145,modnum293	N/A	N/A	modnum141
ENSG00000056097	ZFR	modnum103,modnum181,modnum23,modnum275	N/A	N/A	N/A	N/A	N/A
ENSG00000056291	NPFFR2	modnum296,modnum48	N/A	modnum294,modnum314	modnum38,modnum46,modnum52	modnum84	modnum110,modnum36,modnum71
ENSG00000056487	PHF21B	modnum209,modnum24	N/A	modnum279	modnum225	modnum193	modnum343
ENSG00000056558	TRAF1	modnum193,modnum201,modnum65	N/A	modnum179	N/A	N/A	modnum323
ENSG00000056736	IL17RB	modnum107,modnum149,modnum60	N/A	modnum170	N/A	modnum355	modnum134,modnum362
ENSG00000056972	TRAF3IP2	modnum123	N/A	modnum97	modnum210	N/A	modnum263
ENSG00000057019	DCBLD2	modnum136	N/A	N/A	N/A	N/A	N/A
ENSG00000057252	SOAT1	modnum221	N/A	modnum228	N/A	modnum125	modnum34
ENSG00000057294	PKP2	modnum14,modnum24	modnum365	modnum24,modnum325	modnum260,modnum344	modnum419,modnum47	modnum200,modnum314
ENSG00000057468	MSH4	modnum23	N/A	modnum337,modnum33	modnum148	N/A	modnum321
ENSG00000057593	F7	modnum127,modnum129,modnum245,modnum52	modnum203	modnum350,modnum58,modnum77	modnum132	N/A	N/A
ENSG00000057657	PRDM1	modnum14,modnum230,modnum253,modnum67	N/A	modnum248,modnum325	modnum67	modnum218	modnum101,modnum314,modnum351
ENSG00000057704	TMCC3	modnum89	N/A	modnum90	modnum156	N/A	modnum288
ENSG00000057935	MTA3	modnum54	N/A	modnum304	modnum261	modnum224	modnum45
ENSG00000058085	LAMC2	modnum101,modnum112,modnum160,modnum22,modnum249,modnum291,modnum312,modnum323,modnum32,modnum3,modnum48,modnum79	modnum236	modnum247,modnum254,modnum283,modnum294,modnum318,modnum319,modnum64,modnum93	modnum75	modnum351,modnum385	modnum118,modnum14,modnum213,modnum299,modnum71
ENSG00000058262	SEC61A1	modnum60,modnum65	N/A	N/A	N/A	N/A	N/A
ENSG00000058272	PPP1R12A	modnum237,modnum244	modnum228	modnum305	modnum29	modnum120,modnum394	modnum57
ENSG00000058335	RASGRF1	modnum131	N/A	modnum235	modnum275	N/A	modnum113
ENSG00000058453	CROCC	modnum85	N/A	modnum86	modnum151,modnum219	N/A	modnum201
ENSG00000058600	POLR3E	modnum16,modnum277,modnum93	N/A	N/A	N/A	N/A	modnum75
ENSG00000058866	DGKG	modnum136,modnum201,modnum268,modnum296	modnum91	modnum177,modnum179,modnum235,modnum249,modnum263	modnum109,modnum46	modnum177,modnum394,modnum93	modnum113,modnum323,modnum36
ENSG00000059122	FLYWCH1	modnum102,modnum155,modnum177,modnum254	N/A	modnum94	N/A	N/A	modnum286
ENSG00000059377	TBXAS1	modnum221	modnum169	modnum228	modnum20	modnum345	modnum34
ENSG00000059378	PARP12	modnum260	modnum284	modnum173	modnum63	modnum97	modnum330
ENSG00000059728	MXD1	modnum132,modnum253,modnum47	N/A	modnum181,modnum248	modnum197,modnum311	modnum386,modnum64	modnum351,modnum376
ENSG00000059758	CDK17	modnum234	modnum343	modnum363	modnum81	modnum275	modnum380
ENSG00000059804	SLC2A3	modnum235,modnum253,modnum314,modnum77,modnum93	N/A	modnum141,modnum237,modnum248,modnum297	modnum294,modnum309,modnum66	modnum220	modnum109,modnum326,modnum351
ENSG00000059915	PSD	modnum256,modnum319	modnum42	modnum108,modnum266	modnum304,modnum352	modnum290,modnum45	modnum303,modnum377
ENSG00000060069	CTDP1	modnum278,modnum79	N/A	N/A	N/A	N/A	modnum25
ENSG00000060138	YBX3	modnum253,modnum314	modnum298	modnum237	modnum294,modnum309	modnum220,modnum95	modnum326
ENSG00000060339	CCAR1	modnum244	modnum228	modnum305	modnum29	modnum120	modnum57
ENSG00000060491	OGFR	modnum290,modnum85	N/A	modnum224	modnum219	N/A	modnum201
ENSG00000060558	GNA15	modnum221	N/A	modnum121,modnum145,modnum228	N/A	modnum384	modnum349,modnum34
ENSG00000060642	PIGV	modnum117	N/A	modnum202,modnum323	N/A	N/A	modnum272
ENSG00000060656	PTPRU	modnum131,modnum155,modnum282,modnum296	N/A	modnum235,modnum314	modnum275,modnum38	modnum84	modnum110,modnum113,modnum66
ENSG00000060718	COL11A1	modnum24	N/A	modnum24	modnum344	modnum419	modnum200
ENSG00000060971	ACAA1	modnum104,modnum269,modnum283,modnum97	modnum316	modnum185	modnum300	modnum165	modnum1,modnum65
ENSG00000061337	LZTS1	modnum268	N/A	modnum108	modnum304	modnum93	N/A
ENSG00000061455	PRDM6	modnum139,modnum184,modnum186,modnum22,modnum240,modnum24,modnum251,modnum286,modnum288,modnum33,modnum58	N/A	modnum130,modnum24,modnum280	modnum344	modnum419	modnum105,modnum114,modnum15,modnum186,modnum200,modnum262,modnum38
ENSG00000061656	SPAG4	modnum110,modnum142,modnum174,modnum235,modnum315,modnum85	N/A	modnum141,modnum259,modnum319	modnum66	modnum336	modnum109,modnum316,modnum98
ENSG00000061938	TNK2	modnum319	modnum42	modnum108	modnum304	N/A	modnum303
ENSG00000062038	CDH3	modnum202	N/A	N/A	N/A	modnum282	N/A
ENSG00000062194	GPBP1	modnum132	modnum255	N/A	N/A	N/A	N/A
ENSG00000062282	DGAT2	modnum282,modnum82	modnum111	modnum249,modnum360	modnum89	modnum394	modnum239,modnum301
ENSG00000062370	ZNF112	modnum145,modnum15	N/A	modnum204	modnum284	N/A	N/A
ENSG00000062524	LTK	modnum12,modnum131,modnum135,modnum210,modnum226,modnum268,modnum296	modnum177	modnum215,modnum224,modnum314,modnum31	modnum38	modnum84	modnum110
ENSG00000062716	VMP1	modnum228,modnum314	N/A	modnum237	N/A	N/A	modnum150,modnum326
ENSG00000063015	SEZ6	modnum131	N/A	N/A	N/A	N/A	N/A
ENSG00000063127	SLC6A16	modnum154,modnum174,modnum254,modnum264,modnum271,modnum303,modnum321,modnum324,modnum66,modnum94,modnum95	N/A	modnum182,modnum204,modnum317,modnum320,modnum330,modnum50,modnum79	modnum174	modnum189	modnum107,modnum160,modnum189,modnum222,modnum230,modnum276,modnum29,modnum324,modnum337,modnum54
ENSG00000063169	BICRA	modnum256,modnum308,modnum50	N/A	modnum266,modnum284,modnum72	modnum352	modnum290	modnum158,modnum377
ENSG00000063176	SPHK2	modnum102,modnum275,modnum319	modnum42	modnum108,modnum174,modnum1	modnum381	N/A	modnum286,modnum303
ENSG00000063177	RPL18	modnum153,modnum86	modnum229	modnum132,modnum28	modnum154,modnum249,modnum39	modnum103	modnum164,modnum306
ENSG00000063244	U2AF2	modnum269,modnum86	N/A	modnum102,modnum219	N/A	N/A	modnum309
ENSG00000063322	MED29	modnum104,modnum244	N/A	N/A	N/A	modnum120	N/A
ENSG00000063438	AHRR	modnum139,modnum196,modnum19,modnum223,modnum249,modnum255,modnum261,modnum275,modnum36,modnum93	modnum373	modnum112,modnum161,modnum1,modnum25,modnum288,modnum347,modnum355,modnum49,modnum84	modnum102	modnum267	modnum175,modnum207
ENSG00000064042	LIMCH1	modnum89	modnum343	modnum90	modnum21	modnum100	modnum288
ENSG00000064201	TSPAN32	modnum105,modnum18,modnum267,modnum70	modnum300	modnum17,modnum216,modnum233	modnum86	N/A	modnum108,modnum191,modnum238,modnum304
ENSG00000064205	CCN5	modnum204,modnum298	N/A	modnum133,modnum14,modnum186,modnum188,modnum215,modnum244,modnum83	modnum140	N/A	modnum242
ENSG00000064225	ST3GAL6	modnum221	N/A	modnum228	N/A	N/A	modnum34
ENSG00000064270	ATP2C2	modnum296	N/A	modnum314,modnum76	N/A	N/A	modnum348
ENSG00000064309	CDON	modnum170,modnum186,modnum297,modnum322,modnum35	N/A	N/A	N/A	N/A	modnum358
ENSG00000064393	HIPK2	modnum117,modnum209	modnum31	modnum279,modnum343	modnum225,modnum266	modnum100,modnum249	modnum294,modnum343
ENSG00000064651	SLC12A2	modnum89	modnum343	modnum90	modnum156,modnum21	modnum100	modnum288
ENSG00000064655	EYA2	modnum149,modnum209	N/A	modnum279	N/A	N/A	modnum134,modnum343
ENSG00000064666	CNN2	modnum114,modnum241,modnum24,modnum59	modnum162	modnum352	modnum344	N/A	modnum200
ENSG00000064687	ABCA7	modnum184,modnum217,modnum85	N/A	N/A	modnum219	N/A	modnum201,modnum362
ENSG00000064692	SNCAIP	modnum209,modnum24	N/A	modnum24	modnum344	modnum419	modnum200,modnum292
ENSG00000064787	BCAS1	modnum117	modnum31	modnum343	modnum266	modnum249	modnum294
ENSG00000064886	CHI3L2	modnum123,modnum27,modnum318	modnum323	modnum97	modnum145,modnum210	modnum345	modnum263
ENSG00000064932	SBNO2	modnum314	N/A	modnum237	modnum309	modnum220	modnum326
ENSG00000064961	HMG20B	modnum300	N/A	modnum7	modnum324	modnum290	N/A
ENSG00000064989	CALCRL	modnum204	N/A	N/A	N/A	N/A	N/A
ENSG00000064999	ANKS1A	modnum14	N/A	modnum325,modnum68	modnum260	N/A	N/A
ENSG00000065054	SLC9A3R2	modnum12,modnum200,modnum243,modnum251,modnum276	N/A	modnum207	modnum54	N/A	modnum114
ENSG00000065060	UHRF1BP1	modnum172	N/A	N/A	modnum98	N/A	N/A
ENSG00000065150	IPO5	modnum237,modnum296	N/A	modnum314	modnum38	modnum394,modnum84	modnum110,modnum80
ENSG00000065268	WDR18	modnum211	N/A	modnum157,modnum21,modnum259,modnum65,modnum69	modnum237,modnum292	N/A	modnum15,modnum173,modnum353,modnum51,modnum90
ENSG00000065308	TRAM2	modnum200,modnum226,modnum263,modnum72	N/A	modnum74	N/A	N/A	modnum155,modnum209
ENSG00000065325	GLP2R	modnum136,modnum160,modnum268,modnum296,modnum93,modnum9	N/A	modnum263,modnum272,modnum297,modnum314	modnum241,modnum38	modnum231,modnum363,modnum84	modnum110,modnum363,modnum80
ENSG00000065361	ERBB3	modnum193,modnum89	N/A	modnum187,modnum90	modnum156,modnum363	modnum164	modnum288
ENSG00000065413	ANKRD44	modnum221,modnum314	N/A	modnum228,modnum237	modnum20,modnum309,modnum55	modnum220	modnum326,modnum34
ENSG00000065457	ADAT1	modnum12	N/A	modnum139,modnum312	N/A	N/A	modnum257
ENSG00000065485	PDIA5	modnum11,modnum136,modnum164,modnum213,modnum239,modnum315,modnum44	N/A	modnum144,modnum83,modnum9	modnum240	N/A	modnum10,modnum160
ENSG00000065518	NDUFB4	modnum258	N/A	modnum206,modnum28	modnum249	N/A	modnum333,modnum96
ENSG00000065600	PACC1	modnum89	N/A	modnum90	modnum156	modnum260	modnum288
ENSG00000065613	SLK	modnum244	modnum228	modnum305	modnum29	modnum120	modnum57
ENSG00000065618	COL17A1	modnum125,modnum140,modnum92	N/A	modnum111,modnum223	N/A	N/A	modnum101,modnum220,modnum7,modnum83
ENSG00000065675	PRKCQ	modnum89	N/A	modnum90	modnum156	N/A	modnum288
ENSG00000065717	TLE2	modnum14,modnum192,modnum262,modnum322,modnum32,modnum51,modnum5,modnum92,modnum98	modnum133	modnum105,modnum216,modnum299,modnum48	N/A	N/A	modnum8
ENSG00000065802	ASB1	modnum117,modnum265	N/A	modnum343	modnum266	modnum249	modnum294,modnum65
ENSG00000065809	FAM107B	modnum89	N/A	modnum90	modnum156	modnum260	modnum288
ENSG00000065833	ME1	modnum110	N/A	N/A	N/A	N/A	N/A
ENSG00000065883	CDK13	modnum83	modnum351	modnum313	modnum35	modnum426	modnum287
ENSG00000065911	MTHFD2	modnum221,modnum314	N/A	modnum228,modnum237	modnum20,modnum309	N/A	modnum326,modnum34
ENSG00000065970	FOXJ2	modnum172,modnum93	N/A	N/A	N/A	N/A	modnum363
ENSG00000066032	CTNNA2	modnum229	modnum140	modnum311	modnum342	modnum108	modnum218
ENSG00000066056	TIE1	modnum251	N/A	modnum207,modnum27	modnum54	modnum415	modnum114
ENSG00000066084	DIP2B	modnum89	modnum343	modnum90	modnum21,modnum233	modnum100,modnum112	modnum288
ENSG00000066135	KDM4A	modnum112,modnum131,modnum312	N/A	modnum235	N/A	N/A	N/A
ENSG00000066248	NGEF	modnum155	modnum356	N/A	modnum1,modnum205	modnum324,modnum93	N/A
ENSG00000066279	ASPM	modnum136,modnum196,modnum201,modnum296,modnum318	modnum337	modnum263	modnum351	N/A	modnum92
ENSG00000066294	CD84	modnum221	N/A	modnum228	modnum20	modnum220,modnum345	modnum34
ENSG00000066322	ELOVL1	modnum89	N/A	modnum90	modnum156	modnum100,modnum260	modnum288
ENSG00000066336	SPI1	modnum137,modnum221,modnum314	modnum155	modnum228	modnum55	modnum27	modnum126,modnum34
ENSG00000066382	MPPED2	modnum237,modnum93	N/A	N/A	N/A	modnum363	N/A
ENSG00000066405	CLDN18	modnum170,modnum177,modnum188,modnum207,modnum277,modnum286,modnum84,modnum8	modnum184,modnum349	modnum104,modnum128,modnum196,modnum293,modnum303,modnum61	modnum136,modnum71	N/A	modnum100,modnum185,modnum278,modnum289,modnum305,modnum342,modnum41,modnum99
ENSG00000066455	GOLGA5	modnum54	N/A	modnum304	modnum261	modnum224	modnum45
ENSG00000066468	FGFR2	modnum123,modnum89	N/A	modnum90	modnum156,modnum210,modnum389	modnum416	modnum288
ENSG00000066629	EML1	modnum296,modnum308	N/A	modnum291,modnum314	modnum21	modnum164	modnum110
ENSG00000066654	THUMPD1	modnum64	N/A	N/A	N/A	N/A	N/A
ENSG00000066735	KIF26A	modnum11,modnum169,modnum231,modnum251,modnum37	N/A	modnum139,modnum207,modnum322,modnum337	modnum54	N/A	modnum114
ENSG00000066777	ARFGEF1	modnum152,modnum172	N/A	modnum62	N/A	modnum152	N/A
ENSG00000066827	ZFAT	modnum83	modnum351	modnum313	modnum35	modnum426	modnum266,modnum287
ENSG00000066855	MTFR1	modnum234	N/A	N/A	N/A	N/A	N/A
ENSG00000066933	MYO9A	modnum172	modnum197	N/A	modnum98	modnum407	modnum180
ENSG00000067064	IDI1	modnum110	modnum325	modnum91	modnum298	modnum81	modnum68
ENSG00000067066	SP100	modnum260	N/A	modnum173,modnum228	modnum63	modnum97	modnum131,modnum326,modnum330,modnum34
ENSG00000067082	KLF6	modnum253	modnum298	modnum248	modnum294	modnum95	modnum351
ENSG00000067113	PLPP1	modnum256	N/A	modnum266	modnum352	modnum290	modnum377
ENSG00000067141	NEO1	modnum209	N/A	modnum279	modnum225	N/A	modnum343
ENSG00000067167	TRAM1	modnum234	N/A	modnum363	modnum81	modnum275	modnum380
ENSG00000067182	TNFRSF1A	modnum123,modnum314	N/A	modnum237,modnum97	modnum210,modnum309	modnum416	modnum263,modnum326
ENSG00000067191	CACNB1	modnum93	N/A	N/A	modnum241	modnum363	N/A
ENSG00000067208	EVI5	modnum296,modnum83	N/A	modnum313,modnum314	modnum35	modnum426	modnum287
ENSG00000067248	DHX29	modnum152	N/A	N/A	N/A	modnum152	N/A
ENSG00000067334	DNTTIP2	modnum244	modnum228	modnum305	modnum29	modnum120	modnum57
ENSG00000067365	METTL22	modnum10,modnum223,modnum279,modnum295	N/A	modnum255,modnum58	N/A	modnum15	modnum197,modnum347
ENSG00000067596	DHX8	modnum154,modnum41	N/A	N/A	N/A	N/A	N/A
ENSG00000067715	SYT1	modnum54	modnum140,modnum412	N/A	modnum111,modnum261	modnum108,modnum224,modnum55	modnum180,modnum218,modnum45
ENSG00000067798	NAV3	modnum229	modnum140	modnum311	modnum342	modnum108	modnum218
ENSG00000067900	ROCK1	modnum244	modnum228	modnum305	modnum29	modnum120	modnum57
ENSG00000067955	CBFB	modnum201	N/A	N/A	modnum109	N/A	N/A
ENSG00000068001	HYAL2	modnum201,modnum235,modnum251,modnum276,modnum314	N/A	modnum141,modnum179,modnum207,modnum237,modnum61	modnum30,modnum54	modnum177,modnum336,modnum415	modnum109,modnum114,modnum323,modnum326
ENSG00000068078	FGFR3	modnum149,modnum209,modnum300	N/A	modnum279,modnum63	modnum15,modnum225,modnum282,modnum389	modnum170,modnum355	modnum134,modnum343
ENSG00000068079	IFI35	modnum123,modnum260	N/A	modnum173,modnum97	modnum63	modnum97	modnum263,modnum330
ENSG00000068120	COASY	modnum172	N/A	N/A	N/A	N/A	N/A
ENSG00000068137	PLEKHH3	modnum2	N/A	N/A	N/A	N/A	modnum170
ENSG00000068305	MEF2A	modnum131	N/A	modnum235	modnum275	modnum190	modnum113
ENSG00000068383	INPP5A	modnum93	N/A	modnum297	modnum241	modnum363	modnum363
ENSG00000068697	LAPTM4A	modnum149,modnum167,modnum54	N/A	N/A	modnum178	modnum421	modnum93
ENSG00000068724	TTC7A	modnum193	N/A	modnum187	modnum363,modnum55	N/A	modnum345
ENSG00000068796	KIF2A	modnum172	N/A	N/A	N/A	modnum421	N/A
ENSG00000068903	SIRT2	modnum89	N/A	modnum90	modnum156	modnum260	modnum288
ENSG00000068912	ERLEC1	modnum54	N/A	modnum304	modnum178,modnum261	modnum224,modnum421	modnum45,modnum93
ENSG00000068971	PPP2R5B	modnum155,modnum296	modnum356	N/A	modnum205	modnum324	N/A
ENSG00000068976	PYGM	modnum149,modnum209,modnum60	N/A	modnum114,modnum63	modnum282	modnum199,modnum355	modnum134,modnum352
ENSG00000069122	ADGRF5	modnum251	N/A	modnum207	modnum54	modnum415	modnum114
ENSG00000069206	ADAM7	modnum48	modnum361	modnum294	modnum34,modnum43	modnum319	modnum71
ENSG00000069424	KCNAB2	modnum319	modnum42	modnum108	modnum304	modnum45	modnum303
ENSG00000069431	ABCC9	modnum123	N/A	modnum97	modnum210	modnum345	modnum263
ENSG00000069667	RORA	modnum229	modnum140	modnum311	modnum342,modnum46	modnum108	N/A
ENSG00000069702	TGFBR3	modnum123,modnum149,modnum24	N/A	modnum24,modnum63,modnum97	modnum210,modnum344,modnum389	modnum355,modnum419	modnum134,modnum200,modnum263
ENSG00000069849	ATP1B3	modnum253,modnum54	N/A	modnum248,modnum304	modnum261,modnum294	modnum224	modnum351,modnum45
ENSG00000069943	PIGB	modnum161,modnum213	N/A	modnum33	N/A	N/A	modnum232,modnum238,modnum72
ENSG00000069974	RAB27A	modnum128,modnum137,modnum143,modnum154,modnum242,modnum286,modnum314,modnum315,modnum324,modnum67,modnum81	modnum177	modnum237,modnum259,modnum265,modnum44	N/A	N/A	modnum326,modnum47
ENSG00000070010	UFD1	modnum309,modnum65	N/A	N/A	N/A	N/A	N/A
ENSG00000070061	ELP1	modnum23	N/A	modnum136	modnum73	N/A	modnum321
ENSG00000070081	NUCB2	modnum244	N/A	modnum305	modnum178,modnum29	modnum421	modnum57,modnum93
ENSG00000070159	PTPN3	modnum136	N/A	modnum263	modnum1	modnum231	modnum80
ENSG00000070182	SPTB	modnum296	N/A	N/A	modnum38	modnum84	modnum110
ENSG00000070190	DAPP1	modnum221,modnum47	N/A	modnum227,modnum228	modnum20,modnum311	modnum364	modnum34
ENSG00000070193	FGF10	modnum225,modnum24,modnum259,modnum282,modnum298,modnum303,modnum48	N/A	modnum214,modnum294,modnum354,modnum360	modnum203,modnum226	N/A	modnum301,modnum316,modnum332,modnum370
ENSG00000070214	SLC44A1	modnum89	modnum343,modnum384	modnum90	modnum156,modnum21	modnum100	modnum288
ENSG00000070269	TMEM260	modnum30,modnum315	N/A	modnum112,modnum119,modnum25	N/A	N/A	N/A
ENSG00000070367	EXOC5	modnum234	N/A	modnum363	modnum338,modnum81	modnum22,modnum275,modnum421	modnum380
ENSG00000070371	CLTCL1	modnum11,modnum145,modnum146,modnum207,modnum212,modnum291,modnum296,modnum37	modnum264	modnum159,modnum163,modnum17,modnum314,modnum3,modnum4,modnum89	N/A	N/A	modnum110,modnum142,modnum1,modnum347,modnum371
ENSG00000070388	FGF22	modnum1,modnum300,modnum30	N/A	modnum142,modnum7	modnum158	N/A	modnum170
ENSG00000070404	FSTL3	modnum110,modnum119,modnum123,modnum178,modnum213,modnum271,modnum324	N/A	modnum194	N/A	N/A	modnum105,modnum41
ENSG00000070413	DGCR2	modnum155	modnum356	modnum94	modnum205	modnum324	N/A
ENSG00000070423	RNF126	modnum10,modnum256,modnum258,modnum321	modnum84	modnum266	modnum352	modnum290	modnum377
ENSG00000070495	JMJD6	modnum132,modnum82	N/A	modnum181	modnum197	N/A	modnum376
ENSG00000070526	ST6GALNAC1	modnum251,modnum308,modnum314,modnum78	N/A	modnum207,modnum282,modnum361,modnum79	modnum54	modnum415	modnum114,modnum67
ENSG00000070540	WIPI1	modnum120,modnum201,modnum298	N/A	modnum179,modnum26	N/A	modnum167	N/A
ENSG00000070601	FRMPD1	modnum14,modnum275	N/A	modnum325,modnum78	modnum260	N/A	N/A
ENSG00000070729	CNGB1	modnum136,modnum275,modnum296	N/A	modnum1,modnum314	modnum130,modnum38	modnum231,modnum54,modnum84	modnum110,modnum28
ENSG00000070756	PABPC1	modnum221	N/A	modnum228	modnum20	N/A	modnum34
ENSG00000070770	CSNK2A2	modnum172	N/A	N/A	modnum98	N/A	modnum180
ENSG00000070778	PTPN21	modnum209	N/A	modnum279,modnum29	N/A	N/A	modnum193
ENSG00000070808	CAMK2A	modnum319	modnum42	modnum108	modnum304	modnum45	modnum303
ENSG00000070882	OSBPL3	modnum131	N/A	modnum235	modnum275	N/A	modnum113
ENSG00000070950	RAD18	modnum23,modnum281	N/A	modnum134	N/A	N/A	N/A
ENSG00000071054	MAP4K4	modnum117	modnum31	modnum343	modnum179,modnum266	modnum249	modnum294
ENSG00000071073	MGAT4A	modnum221	N/A	modnum228	N/A	modnum363	modnum34
ENSG00000071082	RPL31	modnum153	modnum229	modnum28	modnum249	modnum103	modnum164,modnum96
ENSG00000071189	SNX13	modnum152,modnum204,modnum313	N/A	N/A	modnum295	modnum152	modnum192,modnum37
ENSG00000071205	ARHGAP10	modnum135	N/A	N/A	modnum126	modnum54	modnum254
ENSG00000071242	RPS6KA2	modnum268	N/A	modnum177	modnum46	modnum93	N/A
ENSG00000071246	VASH1	modnum117,modnum221,modnum82	N/A	modnum228	N/A	modnum249	N/A
ENSG00000071282	LMCD1	modnum125,modnum131,modnum136,modnum212,modnum215,modnum251,modnum253,modnum314,modnum43,modnum53,modnum96	N/A	modnum146	N/A	N/A	modnum113,modnum145,modnum272,modnum279,modnum292
ENSG00000071462	BUD23	modnum269	N/A	modnum108	N/A	modnum82	N/A
ENSG00000071564	TCF3	modnum101,modnum138,modnum231,modnum258,modnum314,modnum36,modnum74	N/A	modnum206	N/A	N/A	modnum306,modnum333
ENSG00000071575	TRIB2	modnum131,modnum82	N/A	modnum235,modnum249	modnum275,modnum89	modnum190	modnum113,modnum239
ENSG00000071655	MBD3	modnum102,modnum319	modnum410	modnum108	modnum381	N/A	modnum286,modnum303
ENSG00000071909	MYO3B	modnum120,modnum128,modnum148,modnum196,modnum236,modnum239,modnum246,modnum259,modnum324,modnum34,modnum44	N/A	modnum17,modnum190,modnum31,modnum43	modnum138	N/A	modnum132,modnum204,modnum234,modnum24,modnum289,modnum82
ENSG00000071967	CYBRD1	modnum149,modnum24	N/A	modnum63	modnum344,modnum389	modnum199	modnum134
ENSG00000071991	CDH19	modnum89	modnum122,modnum384	modnum90	modnum156	modnum111,modnum164,modnum260	modnum288
ENSG00000071994	PDCD2	modnum300	N/A	modnum7	modnum376	N/A	modnum130
ENSG00000072042	RDH11	modnum110	modnum325	modnum91	modnum298,modnum95	modnum81	modnum68
ENSG00000072062	PRKACA	modnum313	N/A	N/A	modnum180	modnum216	modnum258
ENSG00000072134	EPN2	modnum91	modnum180	modnum68	modnum394	modnum118	modnum325
ENSG00000072135	PTPN18	modnum221,modnum256	modnum155	modnum228	modnum55	modnum38	modnum34
ENSG00000072163	LIMS2	modnum123,modnum157,modnum251,modnum91	modnum180	modnum207,modnum68	modnum394,modnum54	modnum118,modnum415	modnum114,modnum325
ENSG00000072182	ASIC4	modnum14,modnum88,modnum91	modnum180	modnum325,modnum68	modnum394	modnum118	modnum325
ENSG00000072210	ALDH3A2	modnum201	N/A	N/A	N/A	modnum394	N/A
ENSG00000072274	TFRC	modnum251,modnum253,modnum65	N/A	modnum207,modnum248	modnum294	N/A	modnum114,modnum351
ENSG00000072310	SREBF1	modnum132,modnum209,modnum251	N/A	modnum279	modnum225	modnum355	modnum343
ENSG00000072401	UBE2D1	modnum234	N/A	modnum363	modnum81	modnum275	modnum380
ENSG00000072415	MPP5	modnum172	N/A	N/A	N/A	modnum22	N/A
ENSG00000072657	TRHDE	modnum268	modnum91	modnum177	modnum46	modnum93	modnum36
ENSG00000072682	P4HA2	modnum132	N/A	modnum181	modnum197	N/A	modnum376
ENSG00000072694	FCGR2B	modnum137,modnum173,modnum202,modnum221,modnum231,modnum24	modnum414	modnum101,modnum228,modnum24	modnum20,modnum344	modnum419	modnum200,modnum34
ENSG00000072736	NFATC3	modnum83	modnum351	modnum313	modnum35	modnum426	N/A
ENSG00000072756	TRNT1	modnum283	N/A	N/A	N/A	N/A	N/A
ENSG00000072778	ACADVL	modnum85	modnum232	N/A	modnum219	N/A	modnum201
ENSG00000072786	STK10	modnum118,modnum221,modnum314	N/A	modnum228,modnum237	N/A	N/A	modnum126,modnum326,modnum335,modnum4
ENSG00000072818	ACAP1	modnum57	N/A	modnum117	modnum246,modnum305	N/A	modnum44
ENSG00000072840	EVC	modnum209	N/A	modnum279	modnum225	modnum199	modnum343
ENSG00000072849	DERL2	modnum223,modnum318,modnum40,modnum71	N/A	modnum190	N/A	N/A	modnum111
ENSG00000072864	NDE1	modnum117,modnum193	N/A	modnum187	modnum266,modnum363	N/A	modnum345
ENSG00000072952	IRAG1	modnum123,modnum201,modnum209	N/A	modnum179,modnum279,modnum97	modnum210,modnum225	modnum355	modnum263,modnum323,modnum343
ENSG00000073008	PVR	modnum314	modnum28	modnum237	N/A	N/A	N/A
ENSG00000073050	XRCC1	modnum52	N/A	N/A	N/A	N/A	modnum313
ENSG00000073060	SCARB1	modnum235,modnum251	N/A	modnum141,modnum207,modnum303	modnum54,modnum66	modnum336	modnum109,modnum114
ENSG00000073146	MOV10L1	modnum103,modnum105,modnum142,modnum211,modnum214,modnum225,modnum246,modnum250,modnum274,modnum28,modnum310,modnum318,modnum4,modnum78,modnum9	modnum218	modnum128,modnum184,modnum201,modnum277,modnum323,modnum339,modnum95	modnum148,modnum289	N/A	modnum108,modnum123,modnum148,modnum243,modnum271,modnum334
ENSG00000073150	PANX2	modnum319	modnum42	modnum108,modnum1	modnum130,modnum304	modnum176,modnum45,modnum54	modnum28,modnum303
ENSG00000073169	SELENOO	modnum102,modnum300,modnum85	N/A	N/A	modnum219	N/A	N/A
ENSG00000073350	LLGL2	modnum158,modnum267,modnum308,modnum324,modnum73,modnum89	N/A	N/A	modnum213,modnum377	N/A	modnum288
ENSG00000073417	PDE8A	modnum193	N/A	modnum187	modnum266,modnum363	N/A	modnum345
ENSG00000073536	NLE1	modnum5	N/A	N/A	N/A	N/A	N/A
ENSG00000073578	SDHA	modnum196	N/A	N/A	modnum18	N/A	N/A
ENSG00000073584	SMARCE1	modnum54	N/A	modnum304	modnum261	N/A	N/A
ENSG00000073712	FERMT2	modnum123,modnum149,modnum60	N/A	modnum63	modnum389	modnum199	modnum134,modnum263
ENSG00000073737	DHRS9	modnum123,modnum124,modnum145,modnum168,modnum214,modnum221,modnum291	N/A	modnum228	modnum20,modnum67	modnum345	modnum162,modnum34
ENSG00000073756	PTGS2	modnum16,modnum237,modnum253,modnum314,modnum82	modnum298	modnum237,modnum248,modnum249	modnum294,modnum89	modnum394,modnum95	modnum239,modnum326,modnum351
ENSG00000073792	IGF2BP2	modnum24,modnum34,modnum48	modnum248	modnum214,modnum24,modnum294,modnum93	modnum201,modnum344,modnum43	modnum319	modnum122,modnum156,modnum15,modnum190,modnum200,modnum202,modnum228,modnum71
ENSG00000073803	MAP3K13	modnum82	N/A	N/A	N/A	modnum190	modnum113
ENSG00000073849	ST6GAL1	modnum221	N/A	modnum228	modnum20	N/A	modnum34
ENSG00000074047	GLI2	modnum149,modnum173,modnum209,modnum262,modnum289,modnum304,modnum77	N/A	modnum214,modnum279	modnum225	N/A	modnum343
ENSG00000074181	NOTCH3	modnum201,modnum251,modnum276	modnum133	modnum179,modnum207,modnum227,modnum269	modnum54	modnum415	modnum114,modnum126,modnum323
ENSG00000074266	EED	modnum167	N/A	N/A	N/A	N/A	N/A
ENSG00000074276	CDHR2	modnum125,modnum12,modnum145,modnum147,modnum230,modnum247,modnum284,modnum41,modnum46,modnum56	N/A	modnum19,modnum324,modnum339,modnum65	modnum388	N/A	modnum207,modnum338
ENSG00000074317	SNCB	modnum256,modnum258,modnum313	N/A	N/A	modnum352	N/A	modnum377
ENSG00000074370	ATP2A3	modnum111,modnum161,modnum169,modnum200,modnum208,modnum210,modnum214,modnum271,modnum293,modnum318,modnum42,modnum49,modnum62,modnum67,modnum70	N/A	modnum220,modnum221,modnum238,modnum41,modnum4	N/A	N/A	modnum154,modnum266,modnum282
ENSG00000074410	CA12	modnum107,modnum141,modnum175,modnum196,modnum250,modnum261,modnum279,modnum27,modnum290,modnum306,modnum3,modnum41,modnum60,modnum65,modnum67,modnum71	N/A	modnum345,modnum72,modnum86,modnum93	modnum7	modnum345	modnum101,modnum154,modnum173,modnum179,modnum188,modnum242,modnum250,modnum252,modnum26
ENSG00000074603	DPP8	modnum172	N/A	N/A	modnum73	modnum22	N/A
ENSG00000074621	SLC24A1	modnum174	N/A	N/A	N/A	N/A	N/A
ENSG00000074660	SCARF1	modnum141,modnum173,modnum251	modnum392	modnum150,modnum207	modnum54	N/A	modnum114
ENSG00000074696	HACD3	modnum149	N/A	modnum63	modnum389	N/A	modnum134
ENSG00000074800	ENO1	modnum123,modnum149,modnum235	N/A	modnum141,modnum63	modnum66	modnum336	modnum109,modnum134
ENSG00000074803	SLC12A1	modnum238	N/A	modnum276	N/A	N/A	modnum129,modnum29
ENSG00000074966	TXK	modnum111,modnum174,modnum236,modnum238,modnum252,modnum263,modnum318,modnum74	N/A	modnum19,modnum323,modnum39	N/A	modnum377	modnum148,modnum247,modnum30,modnum348,modnum35
ENSG00000075043	KCNQ2	modnum319	modnum42	modnum108	modnum304	modnum45	modnum303
ENSG00000075131	TIPIN	modnum122,modnum210	N/A	modnum295	modnum361,modnum62	N/A	modnum252
ENSG00000075142	SRI	modnum149	N/A	modnum219,modnum63	modnum389	modnum199	modnum134
ENSG00000075188	NUP37	modnum19,modnum291	N/A	N/A	modnum288	N/A	modnum264
ENSG00000075213	SEMA3A	modnum136,modnum201,modnum296	N/A	modnum179,modnum314	modnum109,modnum38,modnum46	modnum84,modnum93	modnum110,modnum323,modnum36
ENSG00000075218	GTSE1	modnum206	N/A	N/A	modnum62	N/A	modnum285
ENSG00000075223	SEMA3C	modnum268	N/A	modnum177,modnum263,modnum314	modnum38,modnum46	modnum84,modnum93	modnum110,modnum120,modnum36
ENSG00000075234	TTC38	modnum123	N/A	modnum97	modnum210	N/A	modnum263
ENSG00000075275	CELSR1	modnum138,modnum48,modnum50,modnum92	N/A	modnum258	N/A	N/A	N/A
ENSG00000075303	SLC25A40	modnum234	N/A	N/A	modnum81	N/A	modnum380
ENSG00000075340	ADD2	modnum172	modnum197	N/A	modnum98	modnum363,modnum407	modnum180
ENSG00000075420	FNDC3B	modnum201,modnum314,modnum65	modnum113	modnum345	N/A	N/A	modnum80
ENSG00000075426	FOSL2	modnum201,modnum253,modnum314	modnum298	modnum179,modnum237,modnum248	modnum109,modnum294	modnum95	modnum323,modnum326,modnum351
ENSG00000075461	CACNG4	modnum14,modnum275,modnum91	modnum180	modnum325,modnum68	modnum394	modnum118,modnum47	modnum314,modnum325
ENSG00000075618	FSCN1	modnum201,modnum256,modnum89	N/A	modnum266,modnum90	N/A	modnum100	modnum288,modnum377
ENSG00000075643	MOCOS	modnum119,modnum154,modnum15,modnum238,modnum246,modnum310,modnum322,modnum45,modnum63,modnum99	N/A	modnum127,modnum13,modnum233,modnum25,modnum272,modnum364	modnum339	modnum291	modnum10,modnum138,modnum187,modnum243,modnum317,modnum322,modnum347,modnum348
ENSG00000075651	PLD1	modnum89	N/A	modnum90	modnum156,modnum363	N/A	modnum288
ENSG00000075702	WDR62	modnum148,modnum292	modnum54	modnum238	N/A	N/A	modnum320
ENSG00000075711	DLG1	modnum54	N/A	modnum304	modnum261	modnum224	modnum45
ENSG00000075790	BCAP29	modnum234	N/A	modnum363	modnum81	modnum275	modnum380
ENSG00000076043	REXO2	modnum40	N/A	N/A	N/A	N/A	N/A
ENSG00000076067	RBMS2	modnum251,modnum276	N/A	modnum207	modnum54	modnum415	modnum114
ENSG00000076248	UNG	modnum149,modnum60	N/A	modnum63	modnum389	N/A	modnum134
ENSG00000076344	RGS11	modnum85	N/A	N/A	modnum219	N/A	modnum201
ENSG00000076351	SLC46A1	modnum209,modnum274	N/A	N/A	N/A	N/A	modnum343
ENSG00000076382	SPAG5	modnum131	N/A	modnum235	N/A	modnum160	modnum113
ENSG00000076513	ANKRD13A	modnum89	N/A	modnum90	modnum156	N/A	modnum288
ENSG00000076555	ACACB	modnum123,modnum201,modnum209	modnum232	modnum179,modnum279	modnum109,modnum225	modnum177,modnum199	modnum323,modnum343
ENSG00000076604	TRAF4	modnum118,modnum35,modnum91	N/A	modnum106,modnum68	N/A	N/A	modnum316
ENSG00000076641	PAG1	modnum221,modnum314	N/A	modnum228,modnum237	modnum309	N/A	modnum326,modnum34
ENSG00000076662	ICAM3	modnum111,modnum127,modnum157,modnum219,modnum245,modnum284,modnum67,modnum92	modnum331	modnum215,modnum88,modnum89,modnum92	modnum87	modnum204	modnum101,modnum111,modnum116,modnum128,modnum24,modnum341,modnum72,modnum82
ENSG00000076706	MCAM	modnum201,modnum89	modnum55	modnum90	modnum156,modnum228,modnum50	modnum177,modnum225	modnum288
ENSG00000076864	RAP1GAP	modnum93	modnum356	modnum297	modnum241	modnum165	modnum363,modnum65
ENSG00000077044	DGKD	modnum14	N/A	modnum325	N/A	N/A	modnum314
ENSG00000077092	RARB	modnum136	N/A	modnum263	modnum1,modnum46	modnum231,modnum93	modnum80
ENSG00000077097	TOP2B	modnum244	N/A	modnum305	modnum29	modnum152	modnum57
ENSG00000077147	TM9SF3	modnum54	N/A	N/A	modnum178	modnum421	N/A
ENSG00000077150	NFKB2	modnum314	N/A	modnum237	modnum309	N/A	modnum326
ENSG00000077235	GTF3C1	modnum155,modnum93	N/A	modnum297	modnum241	modnum363	modnum363
ENSG00000077238	IL4R	modnum201,modnum251,modnum314	modnum155	modnum207,modnum237	modnum109,modnum309,modnum54	modnum177,modnum220,modnum415	modnum114,modnum326
ENSG00000077254	USP33	modnum152	N/A	N/A	N/A	N/A	N/A
ENSG00000077312	SNRPA	modnum121,modnum160,modnum225	N/A	modnum261	N/A	N/A	N/A
ENSG00000077327	SPAG6	modnum136	N/A	modnum263	modnum1	modnum231	modnum80
ENSG00000077380	DYNC1I2	modnum89	N/A	modnum90	modnum156	modnum120,modnum260	modnum288
ENSG00000077420	APBB1IP	modnum137,modnum221	modnum155	modnum228	modnum20,modnum55	modnum27	modnum126,modnum34
ENSG00000077458	FAM76B	modnum234	N/A	modnum363	modnum81	modnum275	modnum380
ENSG00000077585	GPR137B	modnum149	modnum211	modnum63	modnum389	N/A	modnum134
ENSG00000077782	FGFR1	modnum131,modnum209,modnum237	N/A	modnum249,modnum279	modnum89	modnum190,modnum394	modnum239
ENSG00000077942	FBLN1	modnum209,modnum24	N/A	modnum24,modnum279	modnum344	modnum419	modnum200,modnum343
ENSG00000077943	ITGA8	modnum115,modnum136,modnum154,modnum201,modnum24,modnum296,modnum91	N/A	modnum179,modnum24,modnum263,modnum350	modnum1,modnum344	modnum225,modnum231	modnum200,modnum323,modnum80
ENSG00000078018	MAP2	modnum172,modnum319	modnum197,modnum42	N/A	modnum111,modnum304,modnum98	modnum337,modnum407,modnum45	modnum180,modnum303
ENSG00000078053	AMPH	modnum54	N/A	N/A	modnum111,modnum261	modnum224,modnum363	modnum45
ENSG00000078098	FAP	modnum166,modnum296	N/A	modnum314	modnum38	modnum84	modnum110,modnum162,modnum205
ENSG00000078114	NEBL	modnum149	modnum366	modnum155,modnum63	modnum145,modnum389	modnum192	modnum134
ENSG00000078124	ACER3	modnum89	modnum343	modnum90	modnum21	N/A	modnum288
ENSG00000078140	UBE2K	modnum172	modnum126	N/A	modnum84,modnum98	N/A	N/A
ENSG00000078142	PIK3C3	modnum213,modnum215,modnum268,modnum73,modnum83	N/A	modnum313,modnum6	N/A	N/A	N/A
ENSG00000078246	TULP3	modnum123	N/A	modnum97	modnum210	N/A	modnum263
ENSG00000078269	SYNJ2	modnum82,modnum89	N/A	modnum249,modnum90	modnum89	modnum394	N/A
ENSG00000078319	PMS2P1	modnum134,modnum191	modnum112	N/A	modnum127	N/A	N/A
ENSG00000078328	RBFOX1	modnum229	modnum140	modnum311	modnum342	modnum108	modnum218
ENSG00000078369	GNB1	modnum33	modnum316	modnum185,modnum219,modnum35	modnum233,modnum300	modnum112,modnum165	modnum163,modnum65
ENSG00000078401	EDN1	modnum201,modnum251,modnum276,modnum42,modnum47	N/A	modnum179,modnum207	modnum109,modnum54	modnum415	modnum114,modnum129,modnum323
ENSG00000078487	ZCWPW1	modnum11,modnum40,modnum78	modnum112,modnum313	modnum144,modnum19	modnum127	modnum327	modnum191,modnum52,modnum61
ENSG00000078549	ADCYAP1R1	modnum209	N/A	modnum279	modnum225	N/A	modnum343
ENSG00000078618	NRDC	modnum152,modnum172	modnum316	modnum185,modnum62	modnum300	modnum165	modnum65
ENSG00000078747	ITCH	modnum89	modnum343	modnum90	N/A	N/A	modnum288
ENSG00000078795	PKD2L2	modnum179,modnum246,modnum69,modnum87,modnum94	modnum342	modnum121,modnum23,modnum29	modnum157	N/A	modnum127,modnum167,modnum189,modnum249,modnum46
ENSG00000078804	TP53INP2	modnum117	modnum31	modnum343	modnum266	modnum249	modnum294
ENSG00000078808	SDF4	modnum223,modnum228	modnum126	modnum159,modnum165,modnum219	modnum376	modnum107	modnum130,modnum150
ENSG00000078814	MYH7B	modnum193,modnum275	N/A	modnum187,modnum1	N/A	N/A	modnum345
ENSG00000078967	UBE2D4	modnum258	N/A	modnum206	N/A	N/A	modnum333
ENSG00000079101	CLUL1	modnum13,modnum188,modnum254,modnum262,modnum298,modnum308,modnum316	modnum151	modnum123,modnum131,modnum184,modnum211,modnum226,modnum265,modnum344	N/A	modnum263,modnum315,modnum3	modnum145,modnum175,modnum189,modnum22,modnum26,modnum277,modnum348,modnum35,modnum373,modnum99,modnum9
ENSG00000079112	CDH17	modnum10,modnum48,modnum82	N/A	modnum294,modnum323	N/A	modnum85	modnum191,modnum20,modnum260,modnum277,modnum71
ENSG00000079150	FKBP7	modnum142,modnum195,modnum294,modnum32,modnum55	N/A	modnum344,modnum9	N/A	N/A	modnum188,modnum211,modnum214,modnum292,modnum357
ENSG00000079156	OSBPL6	modnum275	N/A	N/A	modnum130	modnum394	modnum28
ENSG00000079215	SLC1A3	modnum123,modnum149,modnum27	modnum366	modnum63,modnum97	modnum389	modnum192,modnum199	modnum134,modnum263,modnum78
ENSG00000079257	LXN	modnum100,modnum145,modnum175,modnum273,modnum306,modnum50	N/A	modnum100,modnum104,modnum129,modnum138,modnum147,modnum182,modnum291,modnum34	modnum132,modnum150,modnum385	N/A	modnum158,modnum249,modnum341
ENSG00000079263	SP140	modnum260	N/A	N/A	modnum279	N/A	modnum195,modnum253,modnum329,modnum330
ENSG00000079277	MKNK1	modnum221,modnum314	N/A	modnum228,modnum237	N/A	N/A	modnum34
ENSG00000079313	REXO1	modnum319	modnum42	modnum108	modnum304	modnum45	modnum303
ENSG00000079332	SAR1A	modnum54	N/A	modnum304	modnum261	modnum224	modnum45
ENSG00000079335	CDC14A	modnum149	N/A	modnum63	modnum389	N/A	modnum134
ENSG00000079337	RAPGEF3	modnum209	N/A	modnum279	modnum225	N/A	modnum343
ENSG00000079385	CEACAM1	modnum196	modnum218	modnum26,modnum361	modnum227,modnum270,modnum350	N/A	modnum101,modnum111,modnum191,modnum88
ENSG00000079387	SENP1	modnum170,modnum22,modnum56	N/A	N/A	N/A	N/A	N/A
ENSG00000079435	LIPE	modnum89	N/A	modnum90	modnum156	N/A	modnum288
ENSG00000079459	FDFT1	modnum110	modnum325	modnum91	modnum298	modnum81	modnum68
ENSG00000079691	CARMIL1	modnum149,modnum209	N/A	modnum63	modnum389	N/A	modnum134
ENSG00000079739	PGM1	modnum149	N/A	modnum63	modnum389	N/A	modnum134
ENSG00000079805	DNM2	modnum89	N/A	N/A	N/A	N/A	modnum288
ENSG00000079819	EPB41L2	modnum244,modnum296	modnum228	modnum305,modnum314	modnum29,modnum38	modnum120,modnum84	modnum110,modnum57
ENSG00000079841	RIMS1	modnum83	modnum351	modnum313	modnum35	modnum426	modnum287
ENSG00000079931	MOXD1	modnum136,modnum144,modnum149,modnum27,modnum285,modnum289,modnum29,modnum71	N/A	modnum17,modnum306,modnum63	modnum318	modnum199	modnum134,modnum18,modnum215,modnum271,modnum360,modnum36,modnum78
ENSG00000079950	STX7	modnum317,modnum54	modnum412	modnum304	modnum261	N/A	modnum45
ENSG00000080031	PTPRH	modnum76,modnum89	N/A	modnum90	modnum286	modnum382	modnum288
ENSG00000080166	DCT	modnum113,modnum127,modnum160,modnum171,modnum208,modnum220,modnum230,modnum290,modnum293,modnum31,modnum4,modnum79,modnum91	N/A	modnum17,modnum19,modnum236	N/A	N/A	modnum137,modnum143,modnum282
ENSG00000080189	SLC35C2	modnum111,modnum148,modnum177,modnum243,modnum273,modnum27	N/A	N/A	N/A	modnum410	N/A
ENSG00000080200	CRYBG3	modnum136	N/A	N/A	N/A	N/A	N/A
ENSG00000080224	EPHA6	modnum136,modnum229,modnum296	modnum140	modnum263,modnum314	modnum1,modnum38	modnum231,modnum54,modnum84	modnum110,modnum80
ENSG00000080298	RFX3	modnum172,modnum296	N/A	modnum314	modnum38	modnum84	modnum110
ENSG00000080345	RIF1	modnum152	N/A	modnum62	N/A	N/A	N/A
ENSG00000080493	SLC4A4	modnum149,modnum209	modnum113	modnum63	modnum389	modnum199	modnum134,modnum343
ENSG00000080503	SMARCA2	modnum244	N/A	modnum305	N/A	N/A	N/A
ENSG00000080546	SESN1	modnum201	N/A	modnum179	modnum109	modnum177	modnum323
ENSG00000080573	COL5A3	modnum209	N/A	modnum279	modnum225	N/A	modnum343
ENSG00000080608	PUM3	modnum107,modnum136,modnum244	N/A	N/A	N/A	N/A	N/A
ENSG00000080618	CPB2	modnum193	N/A	modnum187	modnum363	modnum260	modnum345
ENSG00000080709	KCNN2	modnum228	modnum126	modnum165	modnum84	modnum356	modnum150
ENSG00000080815	PSEN1	modnum89	modnum343	modnum90	modnum156,modnum21	N/A	modnum288
ENSG00000080819	CPOX	modnum234,modnum89	modnum343	modnum90	modnum21,modnum81	N/A	modnum288
ENSG00000080822	CLDND1	modnum89	modnum384	modnum90	modnum156	modnum260	modnum288
ENSG00000080824	HSP90AA1	modnum244	modnum228,modnum255	modnum181,modnum305	modnum29,modnum73	modnum120	modnum57
ENSG00000080854	IGSF9B	modnum93	N/A	modnum297	modnum241	modnum363	modnum363
ENSG00000080986	NDC80	modnum157,modnum318,modnum48	modnum337,modnum361	modnum294,modnum320	modnum172,modnum351,modnum43	modnum319	modnum225,modnum249,modnum71,modnum92
ENSG00000081014	AP4E1	modnum167	N/A	N/A	N/A	N/A	N/A
ENSG00000081026	MAGI3	modnum136,modnum296	N/A	modnum263	N/A	N/A	modnum80
ENSG00000081052	COL4A4	modnum116,modnum276,modnum70,modnum91	N/A	modnum105,modnum111,modnum133,modnum87	N/A	N/A	modnum325
ENSG00000081087	OSTM1	modnum234	N/A	modnum363	modnum81	modnum275	modnum380
ENSG00000081138	CDH7	modnum268	modnum91	modnum177	modnum38,modnum46	modnum93	modnum110,modnum36
ENSG00000081154	PCNP	modnum234	N/A	modnum363	modnum81	N/A	N/A
ENSG00000081237	PTPRC	modnum221,modnum47	N/A	modnum228	modnum20,modnum311	modnum64	modnum34
ENSG00000081277	PKP1	modnum101,modnum135,modnum154,modnum173,modnum223,modnum231,modnum237,modnum268,modnum275,modnum285,modnum52,modnum56,modnum75,modnum93,modnum99	N/A	modnum150,modnum1,modnum255,modnum284,modnum321	N/A	N/A	modnum307,modnum319,modnum74
ENSG00000081320	STK17B	modnum149,modnum201,modnum27,modnum60	N/A	modnum179,modnum63	modnum109,modnum389	modnum177,modnum192,modnum199	modnum134,modnum323
ENSG00000081377	CDC14B	modnum117	modnum31	modnum343	modnum266	modnum249	modnum294
ENSG00000081479	LRP2	modnum193,modnum89	N/A	modnum187,modnum90	modnum156,modnum363	N/A	modnum288,modnum345
ENSG00000081760	AACS	modnum110	modnum325	modnum91	modnum298	modnum81	modnum68
ENSG00000081803	CADPS2	modnum201,modnum275	N/A	modnum179,modnum1	modnum130	modnum54,modnum84	modnum28,modnum323
ENSG00000081818	PCDHB4	modnum129,modnum15,modnum180,modnum186,modnum280	N/A	modnum144,modnum174,modnum205,modnum215	N/A	N/A	modnum117,modnum16,modnum285
ENSG00000081842	PCDHA6	modnum54,modnum73	N/A	modnum118,modnum138,modnum182,modnum281	N/A	N/A	modnum124
ENSG00000081853	PCDHGA2	modnum209,modnum225,modnum246,modnum250,modnum90	N/A	modnum173,modnum233,modnum279,modnum54	modnum225	N/A	modnum343
ENSG00000081923	ATP8B1	modnum268,modnum287,modnum293,modnum296	N/A	modnum174,modnum314	modnum38	modnum84	modnum110
ENSG00000081985	IL12RB2	modnum275,modnum296	N/A	modnum1,modnum314	modnum116,modnum130,modnum38	modnum84	modnum110,modnum28
ENSG00000082014	SMARCD3	modnum300	N/A	modnum159,modnum7	modnum376	N/A	modnum130
ENSG00000082074	FYB1	modnum137,modnum221	modnum155	modnum228	modnum20,modnum55	modnum27	modnum34
ENSG00000082175	PGR	modnum24,modnum251,modnum260,modnum276	N/A	modnum207,modnum24	modnum344,modnum54	modnum419	modnum114,modnum200
ENSG00000082196	C1QTNF3	modnum149,modnum158,modnum193,modnum214,modnum279,modnum65	N/A	modnum187,modnum298	modnum363	modnum199	modnum24,modnum345
ENSG00000082213	C5orf22	modnum54	N/A	modnum304	modnum261	modnum224	modnum45
ENSG00000082258	CCNT2	modnum124,modnum82	N/A	modnum122,modnum320,modnum92	modnum295,modnum359	modnum152	modnum227,modnum37
ENSG00000082269	FAM135A	modnum152,modnum234,modnum83	N/A	modnum313	modnum35	N/A	modnum287
ENSG00000082293	COL19A1	modnum136,modnum296	N/A	modnum263,modnum314	modnum1	modnum84	modnum110
ENSG00000082438	COBLL1	modnum251,modnum268,modnum276	modnum91	modnum177,modnum207	modnum46,modnum54	modnum169,modnum415,modnum93	modnum114,modnum36
ENSG00000082482	KCNK2	modnum24,modnum296	N/A	modnum24,modnum314	modnum344,modnum38	modnum419,modnum84	modnum110,modnum200
ENSG00000082497	SERTAD4	modnum275	N/A	modnum1	modnum130	modnum190,modnum231,modnum54	modnum28
ENSG00000082512	TRAF5	modnum136,modnum237,modnum295,modnum82,modnum93	N/A	modnum249,modnum263,modnum297	modnum1,modnum89	modnum363,modnum394	modnum239,modnum363,modnum80
ENSG00000082515	MRPL22	modnum139,modnum198,modnum274,modnum40,modnum83	N/A	modnum313	modnum35	N/A	modnum231,modnum287,modnum342
ENSG00000082516	GEMIN5	modnum152,modnum1,modnum290	N/A	modnum62	N/A	N/A	modnum138
ENSG00000082556	OPRK1	modnum136,modnum268,modnum296	N/A	modnum263,modnum314	modnum1,modnum46	modnum231,modnum84,modnum93	modnum110,modnum36,modnum80
ENSG00000082641	NFE2L1	modnum33,modnum54	N/A	modnum304,modnum35	modnum233,modnum261	modnum112,modnum224	modnum163,modnum45
ENSG00000082684	SEMA5B	modnum268,modnum93	N/A	modnum177,modnum297	modnum241	N/A	N/A
ENSG00000082701	GSK3B	modnum172	modnum197	N/A	modnum98	modnum407	modnum180
ENSG00000082805	ERC1	modnum228,modnum83	modnum351	modnum165,modnum313	modnum35	modnum356,modnum426	modnum287
ENSG00000082898	XPO1	modnum132	N/A	modnum181	N/A	N/A	N/A
ENSG00000082996	RNF13	modnum89	N/A	modnum90	modnum156	modnum260	modnum288
ENSG00000083067	TRPM3	modnum229,modnum275,modnum285,modnum296	N/A	modnum314	modnum38	modnum84	modnum110
ENSG00000083097	DOP1A	modnum152	N/A	modnum62	modnum295	modnum152	modnum37
ENSG00000083123	BCKDHB	modnum149,modnum27,modnum31,modnum322	N/A	N/A	N/A	N/A	N/A
ENSG00000083223	TUT7	modnum201,modnum244	modnum228	modnum179,modnum305	modnum29	N/A	modnum57
ENSG00000083290	ULK2	modnum108,modnum22,modnum234,modnum275,modnum65	N/A	modnum345	N/A	N/A	N/A
ENSG00000083307	GRHL2	modnum289,modnum301	N/A	N/A	N/A	modnum261,modnum267	modnum187,modnum235,modnum302,modnum56,modnum75
ENSG00000083444	PLOD1	modnum132,modnum23	N/A	modnum181	modnum73	N/A	modnum321
ENSG00000083535	PIBF1	modnum83	N/A	N/A	N/A	N/A	N/A
ENSG00000083544	TDRD3	modnum228	N/A	modnum165	modnum84	modnum356	modnum150
ENSG00000083642	PDS5B	modnum172	modnum197	N/A	modnum98	modnum407	modnum180
ENSG00000083799	CYLD	modnum54	N/A	modnum304	N/A	N/A	modnum45
ENSG00000083812	ZNF324	modnum196,modnum48	N/A	modnum290,modnum294	N/A	N/A	modnum261,modnum270,modnum71,modnum79
ENSG00000083817	ZNF416	modnum1	N/A	N/A	modnum284	modnum218,modnum427	N/A
ENSG00000083828	ZNF586	modnum307	N/A	modnum128	N/A	modnum340	modnum274,modnum324
ENSG00000083838	ZNF446	modnum113,modnum168,modnum19,modnum202,modnum290,modnum306,modnum41,modnum42,modnum57	N/A	modnum195,modnum269	N/A	N/A	modnum107,modnum148,modnum167,modnum195
ENSG00000083845	RPS5	modnum153	modnum229	modnum28	modnum154,modnum249	modnum103	modnum164,modnum96
ENSG00000083857	FAT1	modnum149,modnum209	N/A	modnum279,modnum63	modnum389	modnum199	modnum134,modnum343
ENSG00000083896	YTHDC1	modnum54	N/A	modnum304	modnum261	modnum120,modnum224	modnum45
ENSG00000083937	CHMP2B	modnum33	N/A	modnum35	modnum233	modnum112	modnum163
ENSG00000084090	STARD7	modnum27,modnum54,modnum65	N/A	modnum304	modnum261	modnum224	modnum45
ENSG00000084092	NOA1	modnum233,modnum252,modnum44,modnum54	N/A	modnum256,modnum291	modnum214,modnum331	N/A	modnum364
ENSG00000084207	GSTP1	modnum153	N/A	modnum28	modnum249	N/A	N/A
ENSG00000084453	SLCO1A2	modnum117,modnum89	modnum31	modnum343,modnum90	modnum156,modnum266	modnum249	modnum288,modnum294
ENSG00000084628	NKAIN1	modnum136,modnum15,modnum193,modnum219,modnum223,modnum254,modnum270,modnum325,modnum35,modnum61,modnum77,modnum81	N/A	modnum143,modnum202,modnum300,modnum336	modnum224	N/A	modnum106,modnum11,modnum148,modnum63
ENSG00000084636	COL16A1	modnum193,modnum323,modnum85	N/A	N/A	modnum219	N/A	N/A
ENSG00000084652	TXLNA	modnum123	N/A	N/A	N/A	N/A	N/A
ENSG00000084674	APOB	modnum115,modnum147,modnum195,modnum1,modnum208,modnum214,modnum236,modnum241,modnum24,modnum303,modnum69,modnum84	N/A	modnum128,modnum24	modnum344	modnum419	modnum200,modnum274,modnum51,modnum88
ENSG00000084693	AGBL5	modnum129	N/A	modnum29	N/A	N/A	N/A
ENSG00000084710	EFR3B	modnum131,modnum296	N/A	N/A	modnum275	N/A	N/A
ENSG00000084734	GCKR	modnum103,modnum114,modnum123,modnum12,modnum183,modnum223,modnum265,modnum31,modnum61	modnum142	modnum137,modnum190,modnum203,modnum354,modnum8	N/A	N/A	modnum108,modnum10,modnum17,modnum264,modnum302
ENSG00000084754	HADHA	modnum149	modnum232	N/A	modnum389	N/A	modnum134
ENSG00000085063	CD59	modnum123,modnum251,modnum276	N/A	modnum97	modnum210,modnum54	N/A	modnum263
ENSG00000085117	CD82	modnum89	N/A	N/A	modnum156,modnum331	N/A	modnum288
ENSG00000085265	FCN1	modnum115,modnum170,modnum229,modnum301,modnum47	N/A	modnum147,modnum227	modnum311	modnum64	modnum178,modnum292,modnum298,modnum52
ENSG00000085274	MYNN	modnum234,modnum302,modnum324,modnum39	N/A	modnum363	N/A	N/A	N/A
ENSG00000085276	MECOM	modnum123,modnum235,modnum251,modnum314,modnum47	modnum55	modnum141,modnum207,modnum237	modnum309,modnum54	modnum220,modnum415	modnum114,modnum326
ENSG00000085382	HACE1	modnum234	N/A	N/A	N/A	modnum275	N/A
ENSG00000085415	SEH1L	modnum234	modnum316	modnum363	modnum300,modnum81	modnum165,modnum275	modnum380
ENSG00000085491	SLC25A24	modnum10	N/A	modnum147	N/A	N/A	modnum53
ENSG00000085511	MAP3K4	modnum83	modnum351	modnum313	modnum35	modnum426	modnum287
ENSG00000085514	PILRA	modnum139,modnum159,modnum18,modnum1,modnum212,modnum213,modnum221,modnum262,modnum2,modnum314,modnum40,modnum45,modnum58,modnum8	modnum112,modnum313	modnum228,modnum237,modnum324,modnum44	N/A	modnum220	modnum173,modnum184,modnum326,modnum34,modnum43,modnum46
ENSG00000085563	ABCB1	modnum251	N/A	modnum207	modnum54	modnum415	modnum114
ENSG00000085644	ZNF213	modnum256	modnum163	modnum108,modnum266	modnum304,modnum352	modnum290	modnum303,modnum349,modnum377
ENSG00000085719	CPNE3	modnum149	N/A	modnum63	modnum389	N/A	modnum134
ENSG00000085721	RRN3	modnum131	N/A	modnum235	N/A	N/A	modnum113
ENSG00000085733	CTTN	modnum104	N/A	N/A	N/A	N/A	N/A
ENSG00000085831	TTC39A	modnum275	N/A	modnum1	modnum130,modnum270	N/A	modnum28
ENSG00000085832	EPS15	modnum131,modnum237,modnum54	N/A	modnum235,modnum304	modnum261,modnum275	modnum224	modnum113,modnum45
ENSG00000085840	ORC1	modnum111,modnum157,modnum170,modnum177,modnum185,modnum190,modnum19,modnum232,modnum246,modnum273,modnum284,modnum318,modnum64,modnum71,modnum94	N/A	modnum117,modnum247,modnum261,modnum282,modnum283,modnum288,modnum361	modnum192	modnum101	modnum165,modnum171,modnum202,modnum226,modnum268,modnum319,modnum344,modnum372,modnum373,modnum92
ENSG00000085982	USP40	modnum193	N/A	N/A	N/A	N/A	N/A
ENSG00000085999	RAD54L	modnum140,modnum145,modnum197,modnum298,modnum318	modnum337,modnum99	modnum232,modnum287,modnum307	modnum351	N/A	modnum197,modnum358,modnum92
ENSG00000086061	DNAJA1	modnum132,modnum244	modnum255	modnum181,modnum305	modnum197,modnum73	modnum160,modnum386	N/A
ENSG00000086062	B4GALT1	modnum221,modnum253,modnum314,modnum43	modnum298	modnum228,modnum248	modnum294,modnum333,modnum67	modnum95	modnum34,modnum351
ENSG00000086159	AQP6	modnum263,modnum30,modnum52	N/A	modnum214	modnum158	modnum211	N/A
ENSG00000086189	DIMT1	modnum234	N/A	modnum363	modnum81	N/A	N/A
ENSG00000086205	FOLH1	modnum89	modnum113,modnum384	modnum90	modnum156	modnum164,modnum260	modnum288
ENSG00000086544	ITPKC	modnum123,modnum314	N/A	modnum237,modnum97	modnum210,modnum309	modnum416	modnum263,modnum326
ENSG00000086570	FAT2	modnum144,modnum146,modnum310	modnum148	modnum153	modnum160,modnum24	N/A	N/A
ENSG00000086589	RBM22	modnum269	N/A	modnum219	modnum179	N/A	modnum309
ENSG00000086619	ERO1B	modnum132,modnum144,modnum180,modnum195,modnum249,modnum290,modnum39,modnum56	N/A	modnum131,modnum20,modnum22,modnum48,modnum60,modnum69	modnum97	N/A	modnum305,modnum336
ENSG00000086730	LAT2	modnum221,modnum314	modnum45	modnum228,modnum237	modnum20,modnum309	N/A	modnum34
ENSG00000086827	ZW10	modnum307	N/A	N/A	N/A	N/A	N/A
ENSG00000086991	NOX4	modnum109,modnum159,modnum212,modnum216,modnum220,modnum236,modnum25,modnum272,modnum27,modnum283,modnum301,modnum72,modnum83	N/A	modnum155,modnum220,modnum239,modnum66,modnum78	modnum104	N/A	modnum127,modnum155,modnum166,modnum304,modnum341,modnum360,modnum54
ENSG00000087008	ACOX3	modnum155,modnum160,modnum180	N/A	N/A	N/A	N/A	modnum119,modnum354
ENSG00000087074	PPP1R15A	modnum253	modnum298	modnum248	modnum294	modnum386,modnum95	modnum351
ENSG00000087076	HSD17B14	modnum59	N/A	N/A	N/A	N/A	modnum118,modnum352
ENSG00000087077	TRIP6	modnum60	N/A	modnum114	modnum282	N/A	modnum352
ENSG00000087085	ACHE	modnum155,modnum300	N/A	modnum7	N/A	N/A	modnum130
ENSG00000087086	FTL	modnum153,modnum258,modnum305,modnum60	modnum229	modnum114,modnum296	modnum360	modnum337	modnum164,modnum73
ENSG00000087087	SRRT	modnum212	N/A	modnum56	N/A	N/A	N/A
ENSG00000087111	PIGS	modnum181,modnum190	N/A	modnum32	N/A	N/A	N/A
ENSG00000087116	ADAMTS2	modnum131,modnum237,modnum93	N/A	modnum235,modnum249	modnum89	modnum394	modnum113,modnum239
ENSG00000087152	ATXN7L3	modnum319	modnum42	modnum108	modnum180	modnum45	modnum303
ENSG00000087157	PGS1	modnum116,modnum124,modnum314,modnum92	N/A	modnum237	N/A	N/A	N/A
ENSG00000087191	PSMC5	modnum269	modnum316	modnum219	modnum179,modnum300	modnum165,modnum82	modnum309,modnum65
ENSG00000087206	UIMC1	modnum228	modnum126	modnum165	modnum84	modnum356	modnum150
ENSG00000087245	MMP2	modnum221,modnum48	N/A	modnum18,modnum21,modnum228	N/A	N/A	modnum34
ENSG00000087250	MT3	modnum149,modnum153,modnum54	N/A	modnum28,modnum63	modnum249	N/A	modnum96
ENSG00000087253	LPCAT2	modnum221	N/A	modnum228	modnum20	N/A	modnum34
ENSG00000087263	OGFOD1	modnum154,modnum225,modnum245,modnum284	N/A	modnum229,modnum254	N/A	N/A	N/A
ENSG00000087266	SH3BP2	modnum123,modnum209	N/A	modnum279,modnum97	modnum210,modnum225	modnum345	modnum263,modnum343
ENSG00000087301	TXNDC16	modnum83	N/A	modnum313	modnum35	N/A	modnum287
ENSG00000087303	NID2	modnum13,modnum146,modnum193,modnum201,modnum24,modnum293,modnum85	N/A	modnum179,modnum24	modnum16,modnum344	modnum265,modnum419	modnum200
ENSG00000087338	GMCL1	modnum132,modnum234	N/A	modnum363	modnum81	N/A	N/A
ENSG00000087365	SF3B2	modnum104,modnum244	modnum228	modnum305,modnum38	modnum29,modnum323	modnum120	modnum374,modnum57
ENSG00000087460	GNAS	modnum258	N/A	modnum206	N/A	N/A	modnum333
ENSG00000087494	PTHLH	modnum14	N/A	modnum325	modnum260	modnum47	modnum314
ENSG00000087586	AURKA	modnum150	N/A	modnum150,modnum295	modnum22	N/A	modnum115,modnum172,modnum173,modnum262,modnum4,modnum91
ENSG00000087589	CASS4	modnum175,modnum179,modnum188,modnum214,modnum221,modnum235,modnum238,modnum251,modnum253,modnum257,modnum312,modnum314	N/A	modnum228,modnum237	modnum196,modnum309	modnum220	modnum112,modnum204,modnum273,modnum319,modnum326,modnum34
ENSG00000087884	AAMDC	modnum187	N/A	modnum27	modnum383	N/A	N/A
ENSG00000087903	RFX2	modnum209	N/A	modnum279	modnum225	N/A	modnum343
ENSG00000088035	ALG6	modnum287	N/A	modnum122	N/A	modnum234	N/A
ENSG00000088179	PTPN4	modnum131	N/A	modnum235	modnum275	modnum190,modnum224	modnum113
ENSG00000088205	DDX18	modnum121,modnum127,modnum196,modnum254,modnum299,modnum55,modnum64,modnum96	N/A	modnum225,modnum245,modnum274,modnum333	modnum193,modnum52	N/A	N/A
ENSG00000088256	GNA11	modnum258,modnum319	N/A	modnum108,modnum206	N/A	N/A	modnum303,modnum333
ENSG00000088280	ASAP3	modnum123	N/A	modnum97	modnum210	N/A	modnum263
ENSG00000088305	DNMT3B	modnum126,modnum136,modnum166,modnum174,modnum17,modnum203,modnum236,modnum277,modnum286,modnum304,modnum324,modnum44	N/A	modnum231,modnum2	modnum31	N/A	modnum122,modnum1,modnum234,modnum235,modnum379
ENSG00000088325	TPX2	modnum318	modnum337	modnum67	modnum351	N/A	modnum191,modnum54,modnum92
ENSG00000088340	FER1L4	modnum227,modnum85	modnum242	modnum1,modnum232,modnum283	N/A	N/A	modnum191,modnum332
ENSG00000088356	PDRG1	modnum269	N/A	modnum219	modnum179	modnum378,modnum82	modnum309
ENSG00000088386	SLC15A1	modnum214,modnum21	modnum406	modnum75	modnum383	modnum370	N/A
ENSG00000088451	TGDS	modnum293	N/A	modnum109	modnum23	N/A	N/A
ENSG00000088726	TMEM40	modnum111,modnum166,modnum240,modnum273,modnum304,modnum44,modnum53	modnum331	modnum110,modnum126,modnum194,modnum271,modnum282,modnum291	modnum193,modnum32	N/A	modnum191,modnum22,modnum257,modnum379,modnum83
ENSG00000088766	CRLS1	modnum300	N/A	modnum159,modnum7	modnum376	N/A	modnum130
ENSG00000088808	PPP1R13B	modnum228	modnum126	modnum165	modnum84	modnum356	modnum150
ENSG00000088826	SMOX	modnum201,modnum65	modnum113	modnum345	modnum15	N/A	modnum194
ENSG00000088832	FKBP1A	modnum199,modnum86	N/A	N/A	modnum39	N/A	modnum306,modnum361
ENSG00000088833	NSFL1C	modnum108,modnum15,modnum269,modnum61,modnum75,modnum99	N/A	modnum185,modnum218,modnum219,modnum290	modnum179	modnum82	modnum309
ENSG00000088876	ZNF343	modnum54	N/A	N/A	N/A	N/A	N/A
ENSG00000088881	EBF4	modnum261	N/A	N/A	N/A	N/A	N/A
ENSG00000089006	SNX5	modnum149	N/A	modnum63	modnum389	N/A	modnum134
ENSG00000089009	RPL6	modnum104,modnum153,modnum258	modnum229	modnum206,modnum28	modnum154	modnum103	modnum164,modnum333
ENSG00000089048	ESF1	modnum244	modnum228	modnum305	modnum178,modnum29	modnum120,modnum421	modnum57,modnum93
ENSG00000089050	RBBP9	modnum108,modnum154,modnum205,modnum285	N/A	N/A	N/A	N/A	modnum282
ENSG00000089053	ANAPC5	modnum89	N/A	modnum90	N/A	N/A	modnum288
ENSG00000089057	SLC23A2	modnum281	N/A	modnum136	N/A	N/A	N/A
ENSG00000089060	SLC8B1	modnum189,modnum231	N/A	N/A	N/A	N/A	N/A
ENSG00000089063	TMEM230	modnum258,modnum54	N/A	modnum206,modnum304	N/A	N/A	N/A
ENSG00000089091	DZANK1	modnum97	N/A	N/A	N/A	N/A	N/A
ENSG00000089094	KDM2B	modnum194,modnum209,modnum249,modnum265,modnum293,modnum51,modnum76	N/A	N/A	N/A	N/A	modnum240
ENSG00000089101	CFAP61	modnum136,modnum142,modnum173,modnum175,modnum186,modnum231,modnum243,modnum288,modnum289,modnum315,modnum84,modnum98	modnum414	modnum210,modnum211	N/A	N/A	modnum296
ENSG00000089127	OAS1	modnum221,modnum260,modnum314	modnum284	modnum173,modnum237	modnum63	modnum97	modnum326,modnum330,modnum34
ENSG00000089154	GCN1	modnum228	N/A	N/A	N/A	N/A	N/A
ENSG00000089157	RPLP0	modnum153	modnum229	N/A	modnum154	modnum103	modnum164
ENSG00000089159	PXN	modnum276,modnum314	N/A	modnum237	modnum309	modnum220	modnum326
ENSG00000089169	RPH3A	modnum131	N/A	modnum235	modnum275	modnum190,modnum216	modnum113,modnum258
ENSG00000089177	KIF16B	modnum244	N/A	N/A	N/A	N/A	N/A
ENSG00000089199	CHGB	modnum131	N/A	N/A	modnum275	modnum190,modnum363	N/A
ENSG00000089220	PEBP1	modnum305	N/A	modnum296	modnum360,modnum95	modnum337	modnum73
ENSG00000089250	NOS1	modnum118,modnum14,modnum199,modnum241,modnum296,modnum91	modnum365	modnum325	modnum260	modnum47	modnum314,modnum361
ENSG00000089327	FXYD5	modnum162,modnum202,modnum221,modnum240,modnum273,modnum42,modnum84	modnum214,modnum266	modnum150,modnum228,modnum27,modnum319	N/A	modnum75,modnum85	modnum34,modnum74
ENSG00000089335	ZNF302	modnum199	N/A	modnum10	modnum274	modnum159	modnum361
ENSG00000089351	GRAMD1A	modnum314	N/A	modnum237	modnum309	modnum220	modnum326
ENSG00000089356	FXYD3	modnum100,modnum115,modnum123,modnum133,modnum197,modnum198,modnum267,modnum288,modnum37,modnum61	N/A	modnum319,modnum361,modnum73,modnum97	N/A	N/A	modnum378
ENSG00000089505	CMTM1	modnum114,modnum129,modnum142,modnum15,modnum161,modnum320,modnum48,modnum73,modnum95	modnum217	modnum105,modnum193,modnum303,modnum356	modnum285,modnum7	N/A	modnum164,modnum267,modnum276,modnum324
ENSG00000089558	KCNH4	modnum136,modnum237,modnum282,modnum82	modnum111	modnum249,modnum263,modnum360	modnum188,modnum1,modnum89	modnum231,modnum241,modnum394	modnum239,modnum301,modnum80
ENSG00000089639	GMIP	modnum137,modnum13,modnum18,modnum221,modnum237,modnum246,modnum262,modnum294	modnum155	modnum130,modnum228	modnum55	modnum27	modnum126,modnum232,modnum276,modnum34
ENSG00000089902	RCOR1	modnum126,modnum162,modnum261,modnum268,modnum61,modnum74	N/A	modnum218	modnum222	N/A	modnum140,modnum36
ENSG00000090006	LTBP4	modnum105,modnum24,modnum93	modnum56	modnum297,modnum356	N/A	N/A	modnum140
ENSG00000090054	SPTLC1	modnum54	N/A	modnum304	modnum261	N/A	N/A
ENSG00000090097	PCBP4	modnum89	N/A	modnum90	modnum156	N/A	modnum288
ENSG00000090104	RGS1	modnum201,modnum221,modnum253,modnum279	modnum298	modnum179,modnum228,modnum248	modnum20,modnum221,modnum294,modnum309	modnum177,modnum218,modnum95	modnum34,modnum351
ENSG00000090238	YPEL3	modnum300	N/A	modnum159,modnum7	modnum376	N/A	modnum130
ENSG00000090266	NDUFB2	modnum153	N/A	modnum28	modnum249	modnum166,modnum298	modnum96
ENSG00000090273	NUDC	modnum269,modnum54	N/A	modnum304	modnum179	modnum82	modnum309
ENSG00000090316	MAEA	modnum54,modnum59	modnum342	modnum304	modnum261	N/A	modnum45
ENSG00000090339	ICAM1	modnum123,modnum253,modnum314	modnum392	modnum237,modnum97	modnum210,modnum294,modnum309,modnum56	modnum220	modnum127,modnum263,modnum326
ENSG00000090372	STRN4	modnum135	N/A	N/A	N/A	N/A	N/A
ENSG00000090376	IRAK3	modnum137,modnum201,modnum221,modnum251,modnum276,modnum47	modnum121	modnum179,modnum207,modnum228	modnum109,modnum54,modnum55	modnum177,modnum415	modnum114,modnum323,modnum34
ENSG00000090382	LYZ	modnum115,modnum221,modnum276,modnum47	N/A	modnum227	modnum311	modnum64	modnum126,modnum298,modnum34
ENSG00000090470	PDCD7	modnum300,modnum33	N/A	modnum35,modnum7	modnum233,modnum376	modnum112	modnum130,modnum163
ENSG00000090487	SPG21	modnum258,modnum4	N/A	N/A	N/A	modnum327	N/A
ENSG00000090520	DNAJB11	modnum132	N/A	modnum181,modnum205	modnum197	modnum160	N/A
ENSG00000090530	P3H2	modnum130,modnum157,modnum216,modnum221,modnum28,modnum61,modnum76	N/A	modnum228,modnum92	modnum67	N/A	modnum22,modnum360
ENSG00000090539	CHRD	modnum113,modnum228,modnum230,modnum301	N/A	N/A	N/A	N/A	N/A
ENSG00000090554	FLT3LG	modnum144,modnum231,modnum278,modnum28,modnum299,modnum58,modnum73	N/A	modnum269,modnum282,modnum318,modnum50,modnum96	modnum134	N/A	modnum100,modnum123,modnum337,modnum88
ENSG00000090565	RAB11FIP3	modnum319	modnum42	modnum108	modnum304	modnum45	modnum303
ENSG00000090581	GNPTG	modnum130	N/A	modnum41	N/A	N/A	N/A
ENSG00000090621	PABPC4	modnum107,modnum221,modnum258,modnum314	N/A	modnum228	N/A	N/A	modnum333,modnum34
ENSG00000090659	CD209	modnum144,modnum243,modnum24,modnum292,modnum304,modnum306,modnum53,modnum66,modnum72,modnum88,modnum98	N/A	modnum183,modnum247,modnum24,modnum254,modnum288,modnum349,modnum95	modnum267,modnum344	modnum419	modnum162,modnum200,modnum375
ENSG00000090661	CERS4	modnum89	N/A	N/A	N/A	N/A	N/A
ENSG00000090674	MCOLN1	modnum205,modnum246,modnum256,modnum259,modnum267	N/A	modnum50	N/A	N/A	modnum161,modnum49
ENSG00000090857	PDPR	modnum10,modnum129,modnum218,modnum220,modnum265,modnum30,modnum34,modnum79,modnum9	modnum34	modnum163,modnum245,modnum25,modnum269,modnum312,modnum39,modnum48	modnum319,modnum47,modnum82	modnum229	modnum146,modnum147,modnum190,modnum1,modnum232,modnum25,modnum260,modnum336
ENSG00000090971	NAT14	modnum300	N/A	modnum7	modnum376	modnum176	modnum130
ENSG00000091039	OSBPL8	modnum234	modnum412	modnum363	modnum81	modnum275	modnum380
ENSG00000091073	DTX2	modnum138,modnum150,modnum242,modnum246,modnum250,modnum255,modnum28,modnum2,modnum55,modnum5,modnum74,modnum75	N/A	modnum147,modnum167,modnum255,modnum280,modnum291,modnum312	N/A	N/A	modnum125,modnum156,modnum158,modnum219,modnum364,modnum373,modnum85
ENSG00000091106	NLRC4	modnum171,modnum221,modnum318,modnum42,modnum47	N/A	modnum227,modnum228	modnum203,modnum20,modnum311	N/A	modnum34
ENSG00000091127	PUS7	modnum282	N/A	modnum360	N/A	modnum241	modnum301
ENSG00000091136	LAMB1	modnum296	N/A	modnum314	modnum38	modnum84	modnum110
ENSG00000091137	SLC26A4	modnum275	N/A	modnum1	N/A	modnum231	N/A
ENSG00000091140	DLD	modnum54	N/A	modnum304	modnum178,modnum261	modnum224,modnum421	modnum45,modnum93
ENSG00000091157	WDR7	modnum172	modnum197	N/A	modnum98	modnum407	modnum180
ENSG00000091181	IL5RA	modnum145,modnum146,modnum174,modnum179,modnum197,modnum254,modnum67,modnum6	modnum236	modnum202,modnum294,modnum315,modnum333,modnum53,modnum84,modnum92	modnum343	N/A	modnum112,modnum151,modnum155,modnum162,modnum171,modnum204,modnum225,modnum229,modnum273,modnum357,modnum5,modnum86
ENSG00000091262	ABCC6	modnum106,modnum128,modnum151,modnum188,modnum202,modnum245,modnum274,modnum297,modnum59	N/A	modnum195,modnum81,modnum92	N/A	N/A	modnum146,modnum252
ENSG00000091317	CMTM6	modnum221	N/A	modnum228	modnum20	modnum27	modnum34
ENSG00000091409	ITGA6	modnum123,modnum149,modnum251	N/A	modnum207,modnum97	modnum210,modnum54	modnum415	modnum114,modnum134,modnum263
ENSG00000091428	RAPGEF4	modnum319	N/A	modnum108	N/A	N/A	N/A
ENSG00000091513	TF	modnum89	N/A	modnum90	modnum156	modnum164,modnum260	modnum288
ENSG00000091536	MYO15A	modnum5	modnum65	modnum96	modnum307,modnum314	modnum323	modnum139
ENSG00000091542	ALKBH5	modnum235,modnum258,modnum54	N/A	modnum141,modnum315	N/A	N/A	modnum333
ENSG00000091592	NLRP1	modnum300	N/A	modnum7	modnum376	N/A	modnum130
ENSG00000091622	PITPNM3	modnum319	modnum42	modnum108	modnum304	modnum45	modnum303
ENSG00000091656	ZFHX4	modnum209	N/A	modnum279	modnum225	N/A	modnum343
ENSG00000091664	SLC17A6	modnum275	N/A	modnum1	modnum130	modnum54	modnum110,modnum28
ENSG00000091844	RGS17	modnum234	N/A	modnum363	modnum81	modnum275,modnum394	modnum380
ENSG00000091879	ANGPT2	modnum251,modnum47	modnum37,modnum84	modnum207,modnum227	modnum183,modnum311,modnum54	modnum415	modnum114
ENSG00000092054	MYH7	modnum107,modnum275	N/A	modnum170	N/A	modnum54	modnum138
ENSG00000092096	SLC22A17	modnum155,modnum256	modnum356	modnum266,modnum94	modnum205,modnum352	modnum290,modnum324	modnum377
ENSG00000092098	RNF31	modnum260	N/A	N/A	modnum63	modnum97	N/A
ENSG00000092140	G2E3	modnum234,modnum311	N/A	modnum363	modnum81	modnum275	modnum380
ENSG00000092201	SUPT16H	modnum244,modnum54	modnum228	modnum304,modnum305	modnum178,modnum29	modnum120,modnum421	modnum57,modnum93
ENSG00000092203	TOX4	modnum33	N/A	modnum35	modnum233	modnum112	N/A
ENSG00000092421	SEMA6A	modnum193	N/A	modnum187	modnum363	modnum260	modnum345
ENSG00000092445	TYRO3	modnum268	N/A	N/A	N/A	modnum93	N/A
ENSG00000092470	WDR76	modnum109,modnum36	N/A	N/A	N/A	N/A	N/A
ENSG00000092529	CAPN3	modnum89	modnum343	modnum90	modnum156	modnum164,modnum260	modnum288
ENSG00000092531	SNAP23	modnum132,modnum221	N/A	modnum181,modnum228	modnum197	modnum386	modnum34,modnum376
ENSG00000092758	COL9A3	modnum117,modnum193,modnum65,modnum89	modnum113	modnum343,modnum90	modnum15,modnum266	modnum249	modnum288,modnum294
ENSG00000092820	EZR	modnum149,modnum60,modnum65	modnum113	modnum63	modnum389	modnum199	modnum134,modnum352
ENSG00000092841	MYL6	modnum153	N/A	modnum28	modnum249	N/A	modnum96
ENSG00000092847	AGO1	modnum172	N/A	N/A	modnum98	N/A	modnum180
ENSG00000092850	TEKT2	modnum133,modnum13,modnum166,modnum196,modnum212,modnum224,modnum226,modnum232,modnum246,modnum299,modnum303,modnum68,modnum85	N/A	modnum190,modnum40	modnum279	N/A	modnum145,modnum251,modnum348,modnum353
ENSG00000092853	CLSPN	modnum237	N/A	modnum249	modnum89	modnum394	modnum239,modnum92
ENSG00000092871	RFFL	modnum89	N/A	modnum90	modnum156	N/A	modnum288
ENSG00000092931	MFSD11	modnum167,modnum212	N/A	modnum310	N/A	N/A	N/A
ENSG00000092969	TGFB2	modnum123,modnum149	N/A	modnum63,modnum97	modnum210,modnum389	modnum199	modnum134,modnum263
ENSG00000092978	GPATCH2	modnum136,modnum244	modnum228	modnum263,modnum305	modnum1,modnum29	modnum120	modnum57,modnum80
ENSG00000093000	NUP50	modnum54	N/A	N/A	modnum178	modnum421	N/A
ENSG00000093010	COMT	modnum149	N/A	N/A	N/A	N/A	N/A
ENSG00000093072	ADA2	modnum221	N/A	modnum228	modnum20	N/A	modnum34
ENSG00000093217	XYLB	modnum187	N/A	N/A	N/A	N/A	modnum299
ENSG00000094804	CDC6	modnum135,modnum296,modnum318	N/A	N/A	N/A	N/A	N/A
ENSG00000094880	CDC23	modnum184,modnum242,modnum304,modnum54	modnum99	modnum146,modnum149,modnum21,modnum27,modnum304,modnum324	N/A	N/A	modnum322
ENSG00000094963	FMO2	modnum145,modnum147,modnum175,modnum246,modnum24,modnum263,modnum287,modnum309,modnum69,modnum76	N/A	modnum133,modnum24,modnum355	modnum344	modnum419,modnum72	modnum200,modnum249
ENSG00000094975	SUCO	modnum54	N/A	N/A	N/A	N/A	N/A
ENSG00000095015	MAP3K1	modnum201,modnum221	modnum180	modnum228	modnum109,modnum20,modnum394	modnum118,modnum177	modnum323,modnum325,modnum34
ENSG00000095066	HOOK2	modnum85	N/A	N/A	modnum219	N/A	modnum201
ENSG00000095110	NXPE1	modnum120,modnum143,modnum159,modnum211,modnum255,modnum288,modnum3,modnum48,modnum57,modnum99	N/A	modnum238,modnum298,modnum41	modnum334	N/A	modnum138,modnum187
ENSG00000095139	ARCN1	modnum258	N/A	N/A	N/A	N/A	modnum333
ENSG00000095209	TMEM38B	modnum89	modnum113	modnum90	modnum15	N/A	modnum288
ENSG00000095261	PSMD5	modnum228,modnum232,modnum47	modnum126	modnum165	modnum84	modnum356	modnum150
ENSG00000095303	PTGS1	modnum221	N/A	modnum228	modnum20	N/A	modnum34
ENSG00000095383	TBC1D2	modnum109,modnum117,modnum193,modnum316	N/A	modnum152,modnum187	modnum363	N/A	modnum345
ENSG00000095397	WHRN	modnum193	N/A	modnum187	modnum363	modnum260	modnum345
ENSG00000095539	SEMA4G	modnum145,modnum149,modnum14,modnum161,modnum242,modnum87	N/A	modnum282,modnum307	modnum235	N/A	N/A
ENSG00000095564	BTAF1	modnum152,modnum23,modnum253	modnum298	N/A	N/A	N/A	modnum37
ENSG00000095585	BLNK	modnum137,modnum221,modnum314	modnum155	modnum228,modnum237	modnum20,modnum55	modnum220,modnum27,modnum2	modnum126,modnum326,modnum34
ENSG00000095596	CYP26A1	modnum296	N/A	modnum314	modnum38	modnum84	modnum110,modnum314
ENSG00000095627	TDRD1	modnum136,modnum160,modnum9	N/A	modnum263	modnum1	modnum231,modnum93	modnum80,modnum95
ENSG00000095637	SORBS1	modnum123	N/A	modnum97	modnum145,modnum210	modnum345	modnum263
ENSG00000095794	CREM	modnum253	modnum298	modnum248	modnum294	modnum95	modnum351
ENSG00000095906	NUBP2	modnum208,modnum30	N/A	modnum270	N/A	N/A	modnum375
ENSG00000095970	TREM2	modnum221	N/A	modnum228	modnum20	N/A	modnum34
ENSG00000096060	FKBP5	modnum201	N/A	modnum179	modnum109	modnum177	modnum323
ENSG00000096063	SRPK1	modnum54	N/A	modnum249	modnum89	modnum224,modnum394	modnum239,modnum45
ENSG00000096384	HSP90AB1	modnum132	N/A	modnum181	N/A	modnum160,modnum337	N/A
ENSG00000096433	ITPR3	modnum114,modnum24,modnum251,modnum260,modnum61	modnum54	modnum173,modnum207	modnum54	N/A	modnum114,modnum148,modnum277,modnum330
ENSG00000096696	DSP	modnum24	N/A	modnum24	modnum344	modnum419	modnum148,modnum200
ENSG00000096872	IFT74	modnum244	modnum228	modnum305	modnum29	modnum120	modnum57
ENSG00000096968	JAK2	modnum131,modnum201,modnum93	N/A	modnum179,modnum235,modnum297	modnum241	N/A	N/A
ENSG00000096996	IL12RB1	modnum141,modnum162,modnum163,modnum173,modnum188,modnum196,modnum221,modnum239,modnum241,modnum259,modnum260,modnum263,modnum273,modnum290,modnum297,modnum95	N/A	modnum109,modnum277,modnum290,modnum96	modnum157,modnum361	N/A	modnum141,modnum143,modnum176
ENSG00000097033	SH3GLB1	modnum123	modnum113	modnum97	modnum210	N/A	modnum263
ENSG00000097096	SYDE2	modnum136,modnum283,modnum290	N/A	N/A	N/A	N/A	N/A
ENSG00000099139	PCSK5	modnum114,modnum296,modnum59	N/A	modnum154	N/A	N/A	modnum24
ENSG00000099194	SCD	modnum110,modnum209,modnum89	modnum325	modnum90,modnum91	modnum298	modnum81	modnum288,modnum68
ENSG00000099204	ABLIM1	modnum209	N/A	modnum279	modnum225	N/A	modnum343
ENSG00000099219	ERMP1	modnum61,modnum89	N/A	modnum90	modnum21	N/A	modnum288
ENSG00000099246	RAB18	modnum234,modnum269	N/A	modnum219,modnum363	modnum179,modnum81	modnum275,modnum82	modnum309,modnum380
ENSG00000099250	NRP1	modnum123,modnum136	N/A	modnum97	modnum210	modnum416	modnum263
ENSG00000099251	HSD17B7P2	modnum110,modnum214,modnum223,modnum245,modnum44,modnum84,modnum97	N/A	modnum174,modnum244,modnum328,modnum91	modnum298,modnum79	modnum81	modnum355,modnum68
ENSG00000099260	PALMD	modnum251,modnum275	N/A	modnum1,modnum207	modnum54	modnum415	modnum114
ENSG00000099282	TSPAN15	modnum89	N/A	modnum90	modnum156	modnum260	modnum288
ENSG00000099290	WASHC2A	modnum231,modnum248	N/A	modnum21,modnum64	N/A	N/A	modnum255
ENSG00000099326	MZF1	modnum256	N/A	modnum266	modnum219,modnum352	N/A	N/A
ENSG00000099330	OCEL1	modnum184,modnum194,modnum22,modnum38	N/A	modnum140,modnum164,modnum215,modnum31,modnum3,modnum88	modnum4	modnum175	modnum138,modnum193,modnum243,modnum349,modnum56,modnum74
ENSG00000099331	MYO9B	modnum117,modnum193	N/A	modnum187,modnum343	modnum266,modnum363	modnum249,modnum260	modnum345
ENSG00000099364	FBXL19	modnum319	N/A	modnum108,modnum266	modnum381	N/A	N/A
ENSG00000099377	HSD3B7	modnum123	N/A	modnum97	modnum210	modnum345	modnum263
ENSG00000099385	BCL7C	modnum300	N/A	modnum7	N/A	N/A	modnum130,modnum149
ENSG00000099622	CIRBP	modnum23,modnum269	N/A	modnum136,modnum219	modnum179,modnum73	modnum82	modnum321
ENSG00000099624	ATP5F1D	modnum187,modnum300,modnum313,modnum85	N/A	modnum28	N/A	N/A	N/A
ENSG00000099625	CBARP	modnum228,modnum253	modnum298,modnum44	modnum159,modnum248	modnum324,modnum84	N/A	modnum105
ENSG00000099783	HNRNPM	modnum104	N/A	modnum38	N/A	N/A	N/A
ENSG00000099795	NDUFB7	modnum153	N/A	modnum28	modnum249	modnum166	modnum286,modnum96
ENSG00000099797	TECR	modnum258,modnum269	N/A	modnum206,modnum219	modnum179	modnum82	modnum309,modnum333
ENSG00000099804	CDC34	modnum256	N/A	N/A	N/A	N/A	modnum377
ENSG00000099817	POLR2E	modnum137,modnum256,modnum269,modnum298	N/A	modnum219	modnum179	modnum82	modnum309
ENSG00000099821	POLRMT	modnum102,modnum177,modnum273,modnum315	N/A	modnum113,modnum321	N/A	N/A	modnum136,modnum160,modnum360
ENSG00000099834	CDHR5	modnum323	modnum388	N/A	N/A	N/A	N/A
ENSG00000099840	IZUMO4	modnum126,modnum149,modnum201,modnum300	N/A	modnum7	N/A	N/A	modnum130
ENSG00000099849	RASSF7	modnum300	modnum44	modnum142,modnum7	modnum324,modnum376	modnum176	modnum130
ENSG00000099860	GADD45B	modnum253,modnum314	modnum298	modnum237,modnum248	modnum294,modnum309	modnum220,modnum416,modnum95	modnum326,modnum351
ENSG00000099864	PALM	modnum319	modnum42	modnum108	modnum304	modnum45	modnum303
ENSG00000099875	MKNK2	modnum132	N/A	modnum181	modnum109,modnum197	modnum160,modnum177	modnum376
ENSG00000099889	ARVCF	modnum65	N/A	modnum284,modnum345	N/A	N/A	N/A
ENSG00000099899	TRMT2A	modnum129,modnum188,modnum300	N/A	N/A	N/A	N/A	N/A
ENSG00000099901	RANBP1	modnum256	N/A	modnum266	modnum352	modnum290	modnum377
ENSG00000099937	SERPIND1	modnum24	modnum411	modnum24	modnum344,modnum60	modnum419	modnum112,modnum123,modnum143,modnum182,modnum200,modnum281,modnum341,modnum359
ENSG00000099940	SNAP29	modnum74	N/A	modnum203	N/A	N/A	N/A
ENSG00000099953	MMP11	modnum307,modnum42,modnum70	N/A	modnum295	modnum229,modnum86,modnum97	N/A	modnum234
ENSG00000099954	CECR2	modnum193,modnum209	N/A	modnum187	modnum363	modnum260	modnum345
ENSG00000099956	SMARCB1	modnum269	N/A	N/A	modnum179	N/A	modnum309
ENSG00000099957	P2RX6	modnum131,modnum140	N/A	modnum235,modnum73	N/A	N/A	N/A
ENSG00000099958	DERL3	modnum110,modnum132,modnum13,modnum142,modnum186,modnum21,modnum250,modnum301,modnum309,modnum317	N/A	modnum106,modnum13,modnum146,modnum306,modnum40	N/A	modnum327	modnum315
ENSG00000099960	SLC7A4	modnum74,modnum94	N/A	modnum285	N/A	N/A	modnum259
ENSG00000099968	BCL2L13	modnum129,modnum136,modnum201	N/A	modnum149	N/A	N/A	N/A
ENSG00000099974	DDTL	modnum105,modnum139,modnum13,modnum148,modnum185,modnum213,modnum214,modnum236,modnum245,modnum266	N/A	modnum107,modnum131,modnum160,modnum178,modnum190,modnum205,modnum71,modnum93,modnum9	modnum192,modnum237	modnum106	modnum177,modnum179,modnum260,modnum296,modnum30
ENSG00000099995	SF3A1	modnum172	N/A	N/A	modnum98	N/A	modnum258
ENSG00000099998	GGT5	modnum201,modnum215,modnum251	N/A	modnum150,modnum179,modnum207	modnum109,modnum54	modnum415	modnum114,modnum296,modnum323
ENSG00000100003	SEC14L2	modnum123,modnum65,modnum93	N/A	modnum297	modnum241	N/A	modnum363
ENSG00000100014	SPECC1L	modnum54	N/A	modnum304	modnum261	modnum224	modnum45
ENSG00000100024	UPB1	modnum242,modnum247	modnum413	modnum106,modnum356	N/A	N/A	modnum170,modnum182,modnum272
ENSG00000100027	YPEL1	modnum136,modnum237,modnum275	N/A	modnum1	N/A	modnum308	N/A
ENSG00000100031	GGT1	modnum227,modnum232,modnum269,modnum57,modnum63,modnum84,modnum85	N/A	modnum135,modnum168,modnum178,modnum247,modnum317,modnum76	N/A	modnum378,modnum46	modnum162,modnum201,modnum204,modnum219,modnum334,modnum97
ENSG00000100033	PRODH	modnum120,modnum209,modnum65	modnum113	modnum183,modnum345	modnum15	N/A	modnum343
ENSG00000100034	PPM1F	modnum319	N/A	modnum108	N/A	N/A	N/A
ENSG00000100036	SLC35E4	modnum130,modnum256	N/A	modnum163,modnum266	modnum352	N/A	modnum377
ENSG00000100038	TOP3B	modnum250,modnum295,modnum38	N/A	N/A	N/A	N/A	N/A
ENSG00000100055	CYTH4	modnum221,modnum314	N/A	modnum228,modnum237	modnum20,modnum309,modnum55	modnum220,modnum27	modnum326,modnum34
ENSG00000100056	ESS2	modnum100,modnum141,modnum214,modnum322	N/A	modnum201	N/A	modnum409	modnum20,modnum72
ENSG00000100060	MFNG	modnum211,modnum221,modnum251	modnum133	modnum207,modnum228,modnum269	modnum20,modnum309,modnum54	modnum220,modnum415	modnum114,modnum34
ENSG00000100065	CARD10	modnum235,modnum251,modnum9	modnum55	modnum194,modnum207,modnum236,modnum332,modnum39,modnum66	modnum54	modnum415	modnum109,modnum114,modnum224
ENSG00000100068	LRP5L	modnum106,modnum146,modnum173,modnum219,modnum245,modnum255,modnum286,modnum300,modnum301,modnum308,modnum312	modnum315	modnum196,modnum223,modnum240,modnum258,modnum262,modnum285,modnum37	modnum378	modnum156	modnum179,modnum19,modnum217,modnum275,modnum369
ENSG00000100075	SLC25A1	modnum256,modnum300	N/A	modnum7	N/A	N/A	N/A
ENSG00000100077	GRK3	modnum136,modnum14	modnum131,modnum365	modnum325	modnum260	modnum47	modnum314,modnum80
ENSG00000100092	SH3BP1	modnum105,modnum136,modnum137,modnum156,modnum16,modnum214,modnum221,modnum298,modnum74,modnum93	N/A	modnum12,modnum228,modnum297	modnum241,modnum55	modnum363	modnum126,modnum358,modnum363
ENSG00000100095	SEZ6L	modnum136,modnum172	N/A	N/A	modnum46,modnum98	modnum407,modnum93	modnum180,modnum36,modnum80
ENSG00000100099	HPS4	modnum67	N/A	modnum356,modnum45	modnum107	N/A	modnum83
ENSG00000100100	PIK3IP1	modnum282,modnum60,modnum65	modnum111,modnum113	modnum114,modnum345	modnum15,modnum188,modnum282	modnum241	modnum301,modnum352
ENSG00000100105	PATZ1	modnum233,modnum62	N/A	modnum120	modnum114	N/A	N/A
ENSG00000100106	TRIOBP	modnum140,modnum24,modnum251	N/A	modnum134,modnum207	modnum336	N/A	modnum114
ENSG00000100124	ANKRD54	modnum73,modnum84	N/A	modnum159	N/A	N/A	N/A
ENSG00000100139	MICALL1	modnum193	N/A	modnum187	modnum363	N/A	modnum345
ENSG00000100146	SOX10	modnum89	N/A	modnum90	modnum156,modnum376	N/A	modnum288
ENSG00000100147	CCDC134	modnum113,modnum228,modnum261,modnum283,modnum289	N/A	modnum165,modnum313	N/A	N/A	modnum10,modnum226,modnum24
ENSG00000100151	PICK1	modnum201	N/A	modnum179	N/A	N/A	N/A
ENSG00000100154	TTC28	modnum228	modnum126	modnum165	modnum84	modnum356	modnum150
ENSG00000100156	SLC16A8	modnum193	N/A	modnum187	N/A	modnum197	modnum222
ENSG00000100170	SLC5A1	modnum10,modnum120,modnum19,modnum226	N/A	modnum124,modnum27,modnum348	modnum137	modnum325,modnum353	modnum190,modnum193,modnum196,modnum214,modnum242,modnum271,modnum297,modnum304,modnum86
ENSG00000100191	SLC5A4	modnum274,modnum7,modnum90,modnum97	modnum403	modnum229,modnum328,modnum339	modnum110	N/A	modnum10,modnum112,modnum120,modnum148,modnum176,modnum355,modnum359,modnum369
ENSG00000100196	KDELR3	modnum201	N/A	N/A	N/A	modnum373	N/A
ENSG00000100197	CYP2D6	modnum225,modnum85	N/A	modnum131	N/A	N/A	modnum201
ENSG00000100206	DMC1	modnum213,modnum22,modnum261,modnum306,modnum78,modnum8,modnum94,modnum99	modnum17	modnum257,modnum303,modnum45	modnum7	modnum66	modnum108,modnum154,modnum167,modnum210,modnum223,modnum232,modnum313
ENSG00000100211	CBY1	modnum121,modnum124,modnum181,modnum203,modnum213,modnum232,modnum241,modnum269,modnum73	N/A	modnum46	N/A	N/A	modnum205,modnum310,modnum367,modnum87
ENSG00000100219	XBP1	modnum132,modnum314	N/A	modnum181,modnum205,modnum237	modnum197,modnum309	modnum160	modnum326,modnum376
ENSG00000100221	JOSD1	modnum253	modnum298	modnum248,modnum56	modnum180,modnum294	N/A	modnum351
ENSG00000100226	GTPBP1	modnum155,modnum253	modnum356	N/A	modnum205	N/A	N/A
ENSG00000100227	POLDIP3	modnum54	N/A	modnum304	modnum261	N/A	N/A
ENSG00000100234	TIMP3	modnum149,modnum209,modnum24	N/A	modnum63	modnum344,modnum389	modnum199	modnum134,modnum200
ENSG00000100241	SBF1	modnum319	modnum42	modnum108	modnum304	modnum45	modnum303
ENSG00000100242	SUN2	modnum201,modnum89	N/A	modnum179,modnum90	modnum109,modnum156	N/A	modnum288
ENSG00000100243	CYB5R3	modnum209	N/A	modnum279	N/A	N/A	modnum343
ENSG00000100258	LMF2	modnum300	modnum44	modnum7	modnum324,modnum376	modnum176,modnum288	modnum105,modnum130
ENSG00000100276	RASL10A	modnum256,modnum300	N/A	modnum266,modnum297,modnum7	modnum241,modnum352,modnum376	modnum176,modnum290	modnum130,modnum377
ENSG00000100280	AP1B1	modnum155,modnum221	modnum356	modnum228,modnum94	modnum205	N/A	N/A
ENSG00000100281	HMGXB4	modnum244,modnum315,modnum33	N/A	modnum35	N/A	modnum112	modnum163
ENSG00000100285	NEFH	modnum136,modnum275	N/A	modnum1,modnum263	modnum130	modnum54	modnum28,modnum80
ENSG00000100288	CHKB	modnum85	N/A	N/A	modnum219	N/A	modnum201
ENSG00000100292	HMOX1	modnum221,modnum314	modnum18	modnum228,modnum237	modnum20,modnum309	N/A	modnum326,modnum34
ENSG00000100296	THOC5	modnum112	N/A	modnum120	N/A	N/A	modnum373
ENSG00000100297	MCM5	modnum221,modnum318	modnum337	modnum228	modnum351	N/A	modnum34,modnum92
ENSG00000100299	ARSA	modnum17,modnum291,modnum30,modnum85	N/A	modnum278	modnum4	N/A	modnum135
ENSG00000100300	TSPO	modnum221	N/A	modnum228	N/A	N/A	modnum34
ENSG00000100304	TTLL12	modnum113,modnum205	N/A	modnum45	N/A	N/A	N/A
ENSG00000100307	CBX7	modnum319,modnum33	N/A	modnum108,modnum185,modnum35	modnum233,modnum300	modnum112,modnum165	modnum163,modnum303,modnum65
ENSG00000100311	PDGFB	modnum251,modnum253,modnum314,modnum93	N/A	modnum207,modnum237,modnum248,modnum297	modnum241,modnum309,modnum54	modnum415	modnum114,modnum274,modnum326,modnum351,modnum363
ENSG00000100314	CABP7	modnum123,modnum136,modnum201,modnum226,modnum268,modnum290,modnum57	N/A	modnum179,modnum195,modnum263,modnum97	modnum210	modnum231	modnum238,modnum263,modnum323,modnum36
ENSG00000100316	RPL3	modnum153	modnum229,modnum316	N/A	modnum154	modnum103,modnum165	modnum164
ENSG00000100325	ASCC2	modnum125,modnum236,modnum258	N/A	N/A	modnum288	N/A	N/A
ENSG00000100335	MIEF1	modnum33	N/A	modnum35	modnum233	modnum112	modnum163
ENSG00000100336	APOL4	modnum123	N/A	modnum97	modnum210	modnum416	modnum263
ENSG00000100341	PNPLA5	modnum105,modnum215,modnum236,modnum295,modnum53,modnum87	N/A	modnum156,modnum96	modnum148	N/A	modnum103,modnum117,modnum70
ENSG00000100342	APOL1	modnum112,modnum11,modnum251,modnum260,modnum314,modnum76	N/A	modnum173,modnum213,modnum237	modnum63	modnum97	modnum114,modnum12,modnum326,modnum330
ENSG00000100344	PNPLA3	modnum110,modnum154	modnum325	modnum203,modnum238,modnum91	modnum298	modnum81	modnum68
ENSG00000100345	MYH9	modnum251,modnum269	N/A	N/A	modnum54	N/A	modnum309
ENSG00000100348	TXN2	modnum269,modnum75,modnum95	modnum316	modnum185	modnum300	modnum378	modnum309
ENSG00000100360	IFT27	modnum23	N/A	N/A	N/A	N/A	N/A
ENSG00000100362	PVALB	modnum275	N/A	modnum1	modnum130	modnum231,modnum54	modnum28
ENSG00000100368	CSF2RB	modnum221,modnum314,modnum47	N/A	modnum228,modnum237	modnum309	modnum220	modnum326,modnum34
ENSG00000100376	FAM118A	modnum118,modnum11,modnum125,modnum145,modnum174,modnum184,modnum191,modnum215,modnum287,modnum28,modnum69,modnum70	N/A	modnum138,modnum163,modnum189,modnum190,modnum212,modnum267,modnum319,modnum320,modnum364,modnum64,modnum75	modnum96	N/A	modnum170,modnum221,modnum245,modnum260,modnum302,modnum304,modnum334,modnum350,modnum375,modnum95
ENSG00000100380	ST13	modnum132	N/A	N/A	modnum95	N/A	N/A
ENSG00000100399	CHADL	modnum300,modnum65,modnum89	modnum113,modnum384	modnum90	modnum156,modnum15,modnum50	modnum100	modnum288
ENSG00000100401	RANGAP1	modnum132,modnum155,modnum33	modnum255	modnum94	modnum233	modnum112	modnum163
ENSG00000100403	ZC3H7B	modnum319	modnum42	modnum108	modnum304	modnum45	modnum303
ENSG00000100412	ACO2	modnum125,modnum155	modnum356	modnum94	modnum205	modnum324	N/A
ENSG00000100413	POLR3H	modnum252,modnum281,modnum65,modnum84	N/A	N/A	N/A	N/A	modnum44
ENSG00000100416	TRMU	modnum57,modnum85	N/A	N/A	N/A	N/A	N/A
ENSG00000100418	DESI1	modnum104	N/A	modnum102	N/A	N/A	N/A
ENSG00000100422	CERK	modnum275	N/A	modnum1	modnum130	modnum54	modnum28
ENSG00000100427	MLC1	modnum149,modnum209	N/A	modnum63	modnum389	modnum254,modnum355	modnum134
ENSG00000100429	HDAC10	modnum174,modnum300	N/A	N/A	N/A	N/A	modnum130
ENSG00000100433	KCNK10	modnum179,modnum237,modnum268,modnum269,modnum282	N/A	modnum177,modnum249	N/A	modnum394	modnum36
ENSG00000100439	ABHD4	modnum209,modnum60	N/A	modnum114,modnum279	modnum282	N/A	modnum343,modnum352
ENSG00000100442	FKBP3	modnum228	modnum126	modnum165	N/A	N/A	modnum150
ENSG00000100461	RBM23	modnum219,modnum228,modnum293	N/A	modnum165	N/A	N/A	modnum150
ENSG00000100473	COCH	modnum14,modnum24,modnum275	N/A	modnum1,modnum24,modnum263,modnum325	modnum130,modnum344	modnum231	modnum200,modnum262,modnum28,modnum314,modnum80
ENSG00000100490	CDKL1	modnum131,modnum237,modnum53	N/A	modnum249	N/A	N/A	modnum239
ENSG00000100504	PYGL	modnum123,modnum221,modnum314	N/A	modnum228,modnum237,modnum97	modnum210,modnum309,modnum311	N/A	modnum263,modnum326,modnum34
ENSG00000100526	CDKN3	modnum177	N/A	N/A	N/A	N/A	N/A
ENSG00000100557	CCDC198	modnum250,modnum263,modnum287,modnum41,modnum48,modnum6,modnum95,modnum9	modnum68	modnum118,modnum201,modnum353,modnum52,modnum78	modnum281	modnum409	modnum178,modnum226,modnum307,modnum331,modnum336,modnum359,modnum54,modnum86
ENSG00000100567	PSMA3	modnum243,modnum269,modnum33	N/A	modnum219,modnum35	modnum179,modnum233	modnum112,modnum82	modnum163,modnum309
ENSG00000100568	VTI1B	modnum258	N/A	N/A	N/A	N/A	N/A
ENSG00000100577	GSTZ1	modnum226,modnum23	N/A	N/A	modnum186	N/A	N/A
ENSG00000100580	TMED8	modnum313,modnum54	N/A	N/A	N/A	modnum22	modnum45
ENSG00000100591	AHSA1	modnum132	modnum255	modnum181	modnum197,modnum73	modnum386	N/A
ENSG00000100596	SPTLC2	modnum201,modnum89	modnum343	modnum90	modnum109,modnum156,modnum21	modnum100,modnum177	modnum288
ENSG00000100599	RIN3	modnum137,modnum173	modnum155	N/A	modnum55	modnum27	modnum126,modnum191
ENSG00000100603	SNW1	modnum54	N/A	modnum304	modnum261,modnum323	modnum224	modnum374,modnum45
ENSG00000100604	CHGA	modnum275	N/A	N/A	N/A	N/A	N/A
ENSG00000100605	ITPK1	modnum258,modnum319	N/A	modnum206	N/A	N/A	modnum333
ENSG00000100614	PPM1A	modnum234	modnum412	modnum363	modnum338,modnum81	modnum22	modnum380
ENSG00000100625	SIX4	modnum132,modnum235,modnum275	N/A	modnum181,modnum1	modnum130,modnum197	modnum54	modnum28,modnum376
ENSG00000100626	GALNT16	modnum123	N/A	modnum97	modnum210	N/A	modnum263
ENSG00000100628	ASB2	modnum275,modnum296	N/A	modnum314	modnum38	modnum84	modnum110
ENSG00000100629	CEP128	modnum117	N/A	N/A	N/A	N/A	N/A
ENSG00000100632	ERH	modnum86	N/A	modnum132	modnum39	modnum8	modnum306
ENSG00000100644	HIF1A	modnum201	N/A	N/A	N/A	N/A	N/A
ENSG00000100647	SUSD6	modnum314	N/A	modnum237	modnum309	N/A	modnum326
ENSG00000100650	SRSF5	modnum104	N/A	N/A	N/A	N/A	N/A
ENSG00000100652	SLC10A1	modnum132,modnum307	N/A	N/A	N/A	N/A	modnum277,modnum376
ENSG00000100711	ZFYVE21	modnum104,modnum123,modnum149,modnum54	N/A	modnum63	N/A	modnum345	N/A
ENSG00000100726	TELO2	modnum100,modnum154,modnum213,modnum248,modnum264,modnum295,modnum297,modnum300,modnum7	N/A	modnum194,modnum75	N/A	modnum143	modnum311,modnum328
ENSG00000100749	VRK1	modnum83	modnum351	modnum313	modnum35	modnum426	modnum287
ENSG00000100767	PAPLN	modnum201,modnum209,modnum65	modnum113	modnum179,modnum279,modnum345	modnum15,modnum225	modnum177,modnum199	modnum323,modnum343
ENSG00000100796	PPP4R3A	modnum83	N/A	modnum313	N/A	N/A	N/A
ENSG00000100814	CCNB1IP1	modnum177	N/A	N/A	N/A	N/A	N/A
ENSG00000100815	TRIP11	modnum244	modnum228	modnum305	modnum29	modnum120	modnum57
ENSG00000100823	APEX1	modnum269	modnum316	modnum185	modnum300	modnum165	modnum309,modnum65
ENSG00000100836	PABPN1	modnum244	N/A	N/A	modnum29	N/A	N/A
ENSG00000100842	EFS	modnum193,modnum89	N/A	modnum187,modnum90	modnum156,modnum214,modnum363	N/A	modnum288
ENSG00000100852	ARHGAP5	modnum149	N/A	modnum63	modnum389	modnum199	modnum134
ENSG00000100867	DHRS2	modnum166,modnum259,modnum323	N/A	modnum298	modnum351	N/A	modnum143,modnum148,modnum259,modnum268
ENSG00000100890	PRORP	modnum164	N/A	N/A	modnum193	N/A	N/A
ENSG00000100906	NFKBIA	modnum201,modnum253,modnum314,modnum65	modnum113	modnum179,modnum237	modnum109,modnum15,modnum294	modnum177,modnum95	modnum323,modnum326
ENSG00000100911	PSME2	modnum260	N/A	modnum173	modnum63	modnum97	modnum330,modnum38
ENSG00000100918	REC8	modnum110,modnum120	N/A	modnum27,modnum91	modnum298	N/A	modnum68
ENSG00000100926	TM9SF1	modnum322	N/A	N/A	N/A	N/A	modnum183,modnum188
ENSG00000100941	PNN	modnum244	modnum228	modnum305	modnum178,modnum29	modnum120,modnum421	modnum57,modnum93
ENSG00000100949	RABGGTA	modnum324	N/A	N/A	N/A	N/A	modnum67
ENSG00000100968	NFATC4	modnum209,modnum60	N/A	modnum114,modnum279	modnum282	modnum355	modnum352
ENSG00000100979	PLTP	modnum149,modnum209	N/A	modnum63	N/A	N/A	modnum134
ENSG00000100987	VSX1	modnum133,modnum1,modnum215,modnum291,modnum60,modnum64,modnum65,modnum72	N/A	modnum356	N/A	N/A	modnum203,modnum298,modnum329
ENSG00000100991	TRPC4AP	modnum33	N/A	N/A	N/A	modnum112	N/A
ENSG00000100994	PYGB	modnum23	N/A	N/A	modnum73	N/A	modnum321
ENSG00000100997	ABHD12	modnum300	N/A	modnum7	modnum376	N/A	modnum130
ENSG00000101000	PROCR	modnum13,modnum143,modnum221,modnum24,modnum272	N/A	modnum350,modnum98	modnum222,modnum228	N/A	modnum133,modnum199,modnum200,modnum225,modnum30,modnum312,modnum34
ENSG00000101003	GINS1	modnum191,modnum226,modnum318	N/A	modnum260	modnum254	modnum395	N/A
ENSG00000101004	NINL	modnum85	N/A	N/A	modnum108	N/A	N/A
ENSG00000101017	CD40	modnum174,modnum186,modnum206,modnum223,modnum233,modnum290,modnum309,modnum314,modnum316,modnum37,modnum71,modnum9	modnum97	modnum174,modnum237,modnum283	modnum265,modnum332,modnum59,modnum71	N/A	modnum154,modnum187,modnum277,modnum299,modnum326,modnum49
ENSG00000101049	SGK2	modnum89	N/A	modnum90	modnum156	modnum100	modnum288
ENSG00000101076	HNF4A	modnum108,modnum12,modnum138,modnum143,modnum16,modnum207,modnum219,modnum257,modnum259,modnum295,modnum77	modnum317,modnum68	modnum101,modnum117,modnum16,modnum77,modnum89	N/A	modnum179,modnum259	modnum121,modnum268,modnum344
ENSG00000101082	SLA2	modnum16,modnum187,modnum196,modnum277	N/A	modnum147,modnum34,modnum65	modnum151,modnum31	N/A	modnum248,modnum259,modnum313,modnum366
ENSG00000101096	NFATC2	modnum221,modnum314	N/A	modnum228,modnum237	modnum20,modnum309,modnum55	modnum220,modnum27	modnum326,modnum34
ENSG00000101098	RIMS4	modnum237,modnum319	modnum42	modnum108	modnum180,modnum304	modnum394,modnum45	modnum303
ENSG00000101104	PABPC1L	modnum137,modnum144,modnum19,modnum240,modnum278,modnum294,modnum308,modnum50,modnum98	N/A	modnum14,modnum158,modnum354,modnum60	N/A	N/A	modnum157,modnum292
ENSG00000101109	STK4	modnum54	N/A	modnum304	N/A	N/A	modnum45
ENSG00000101126	ADNP	modnum172	N/A	N/A	modnum98	N/A	N/A
ENSG00000101138	CSTF1	modnum285,modnum46	N/A	modnum117,modnum267	N/A	N/A	N/A
ENSG00000101144	BMP7	modnum149,modnum209,modnum60	N/A	modnum279,modnum63	modnum225,modnum282,modnum389	modnum355	modnum134,modnum343
ENSG00000101158	NELFCD	modnum269,modnum295	N/A	modnum219	modnum179	modnum82	modnum309
ENSG00000101160	CTSZ	modnum221	N/A	modnum228	modnum20	N/A	modnum34
ENSG00000101166	PRELID3B	modnum234	N/A	N/A	modnum81	modnum275	modnum380
ENSG00000101180	HRH3	modnum131,modnum136,modnum14,modnum282,modnum300	N/A	modnum235	modnum1	modnum231	modnum113,modnum205,modnum80
ENSG00000101181	MTG2	modnum15,modnum190	N/A	modnum15,modnum211,modnum29,modnum58,modnum73	modnum157	N/A	modnum19,modnum31,modnum360,modnum65
ENSG00000101187	SLCO4A1	modnum201,modnum235,modnum251,modnum314	N/A	modnum141,modnum179,modnum207,modnum237	modnum109,modnum309,modnum54,modnum66	modnum177,modnum220,modnum336,modnum415	modnum109,modnum114,modnum323,modnum326
ENSG00000101190	TCFL5	modnum117,modnum233,modnum290	N/A	modnum343	modnum266	modnum249	modnum294
ENSG00000101193	GID8	modnum274,modnum300	N/A	N/A	modnum325	N/A	N/A
ENSG00000101198	NKAIN4	modnum123,modnum149,modnum150,modnum275,modnum72,modnum98	N/A	modnum283	N/A	N/A	N/A
ENSG00000101199	ARFGAP1	modnum155,modnum258,modnum85	N/A	modnum206	N/A	N/A	N/A
ENSG00000101203	COL20A1	modnum85,modnum91	modnum180	modnum339,modnum68	modnum394	modnum118	modnum251,modnum325
ENSG00000101204	CHRNA4	modnum17	N/A	N/A	modnum325	modnum180,modnum25	N/A
ENSG00000101213	PTK6	modnum193	N/A	modnum171,modnum175,modnum187	modnum363,modnum71	N/A	modnum345
ENSG00000101265	RASSF2	modnum117,modnum89	modnum31	modnum343,modnum90	modnum156,modnum266	modnum249,modnum260	modnum288
ENSG00000101276	SLC52A3	modnum201,modnum251,modnum260,modnum314,modnum3,modnum43,modnum47	N/A	modnum179,modnum207,modnum227,modnum237	modnum54	modnum177,modnum415	modnum114,modnum148,modnum323,modnum326,modnum340
ENSG00000101290	CDS2	modnum54	N/A	N/A	modnum180	N/A	N/A
ENSG00000101292	PROKR2	modnum13,modnum164,modnum208,modnum268,modnum296,modnum309,modnum82	modnum402	modnum314	modnum38	modnum137,modnum84	modnum110
ENSG00000101298	SNPH	modnum319	modnum42	modnum108	modnum304	modnum45	modnum303
ENSG00000101307	SIRPB1	modnum143,modnum202,modnum236,modnum291,modnum5,modnum90	modnum414	modnum101,modnum111,modnum156,modnum196,modnum210,modnum259,modnum353	modnum191,modnum242,modnum354	N/A	modnum106,modnum128,modnum152,modnum160,modnum175,modnum208,modnum305,modnum311
ENSG00000101311	FERMT1	modnum123,modnum91	modnum180	modnum265,modnum68,modnum97	modnum394	modnum118	modnum325
ENSG00000101327	PDYN	modnum268,modnum275,modnum93	N/A	modnum1,modnum297	modnum130,modnum241	modnum190,modnum363,modnum54	modnum28,modnum363
ENSG00000101331	CCM2L	modnum251	N/A	modnum207	modnum28,modnum54	modnum415	modnum114
ENSG00000101333	PLCB4	modnum268	modnum91	N/A	modnum46	modnum93	modnum36
ENSG00000101336	HCK	modnum221,modnum314	N/A	modnum228,modnum237	modnum20,modnum309,modnum55	modnum220,modnum27	modnum326,modnum34
ENSG00000101343	CRNKL1	modnum152,modnum302	N/A	N/A	N/A	N/A	modnum66
ENSG00000101346	POFUT1	modnum88	N/A	N/A	N/A	N/A	N/A
ENSG00000101347	SAMHD1	modnum201,modnum221	N/A	modnum179,modnum228	modnum109	modnum118,modnum177	modnum323,modnum34
ENSG00000101353	MROH8	modnum323	N/A	N/A	N/A	N/A	modnum166
ENSG00000101361	NOP56	modnum223,modnum244,modnum274,modnum279	N/A	modnum305	modnum29	N/A	modnum138,modnum57,modnum98
ENSG00000101384	JAG1	modnum115,modnum126,modnum251,modnum267,modnum268,modnum296,modnum82	N/A	modnum207,modnum314,modnum350	modnum228,modnum38	modnum190,modnum225,modnum84	modnum110,modnum114
ENSG00000101400	SNTA1	modnum149,modnum65	modnum113	modnum345,modnum63	modnum15,modnum389	modnum254	modnum134
ENSG00000101413	RPRD1B	modnum107,modnum228,modnum281,modnum54	modnum126	modnum304	N/A	N/A	modnum150,modnum45
ENSG00000101438	SLC32A1	modnum14	modnum365	modnum325	modnum260	modnum47	modnum309,modnum314
ENSG00000101439	CST3	modnum149,modnum256	N/A	modnum266,modnum63	modnum352,modnum389	modnum290	modnum134,modnum377
ENSG00000101442	ACTR5	modnum210,modnum263,modnum266,modnum304,modnum49	N/A	N/A	N/A	N/A	N/A
ENSG00000101445	PPP1R16B	modnum319	modnum42	modnum108	modnum304	modnum45	modnum303
ENSG00000101447	FAM83D	modnum115,modnum132,modnum148,modnum179,modnum272,modnum298,modnum43,modnum62	N/A	modnum231	N/A	modnum316	modnum178
ENSG00000101457	DNTTIP1	modnum269	N/A	modnum140,modnum219	N/A	modnum41	modnum309
ENSG00000101460	MAP1LC3A	modnum256	N/A	modnum266	modnum352	modnum290	modnum377
ENSG00000101493	ZNF516	modnum132,modnum209,modnum256	N/A	modnum279	N/A	N/A	modnum343
ENSG00000101542	CDH20	modnum123,modnum149	N/A	modnum63	modnum210,modnum389	N/A	modnum134,modnum263
ENSG00000101544	ADNP2	modnum132,modnum208,modnum211	N/A	modnum239	N/A	N/A	N/A
ENSG00000101546	RBFA	modnum131,modnum154,modnum218,modnum239	N/A	modnum235,modnum67,modnum75	modnum32	N/A	N/A
ENSG00000101557	USP14	modnum172	N/A	N/A	modnum98	N/A	modnum180
ENSG00000101558	VAPA	modnum258	N/A	modnum206	N/A	N/A	modnum333
ENSG00000101574	METTL4	modnum281	N/A	N/A	N/A	N/A	N/A
ENSG00000101577	LPIN2	modnum262,modnum59	N/A	N/A	N/A	N/A	N/A
ENSG00000101605	MYOM1	modnum65	modnum113	N/A	modnum15	modnum254	N/A
ENSG00000101608	MYL12A	modnum251,modnum276	N/A	modnum207	modnum54	modnum169,modnum415	modnum114
ENSG00000101639	CEP192	modnum83	N/A	modnum313	modnum35	modnum426	modnum287
ENSG00000101665	SMAD7	modnum235	N/A	modnum141	modnum66	modnum336	modnum109
ENSG00000101680	LAMA1	modnum209,modnum65	N/A	modnum279	modnum225	modnum192	modnum343
ENSG00000101695	RNF125	modnum37,modnum89	N/A	modnum90	modnum156	modnum112	modnum288
ENSG00000101745	ANKRD12	modnum244	modnum228	modnum305,modnum360	modnum188,modnum29	modnum120,modnum241	modnum301,modnum57
ENSG00000101751	POLI	modnum83	N/A	modnum13,modnum313	modnum22	N/A	modnum287
ENSG00000101898	MCTS2P	modnum100,modnum257,modnum305,modnum59	N/A	modnum240,modnum278,modnum39,modnum55,modnum86,modnum87	modnum159	N/A	modnum182,modnum193,modnum202,modnum205,modnum249,modnum61,modnum7
ENSG00000102189	EEA1	modnum244	modnum228	modnum305	modnum29	modnum120	modnum57
ENSG00000102445	RUBCNL	modnum221	N/A	modnum228	N/A	N/A	modnum34
ENSG00000102452	NALCN	modnum83	modnum351	modnum313	modnum35	modnum426	modnum287
ENSG00000102466	FGF14	modnum229	modnum140	N/A	modnum111,modnum342	modnum108,modnum47	modnum218
ENSG00000102524	TNFSF13B	modnum180,modnum199,modnum221,modnum237,modnum260,modnum291,modnum47,modnum7	N/A	modnum10,modnum173,modnum227,modnum9	modnum274,modnum311,modnum63	modnum159	modnum330,modnum361
ENSG00000102531	FNDC3A	modnum152,modnum162,modnum82	N/A	N/A	N/A	N/A	N/A
ENSG00000102547	CAB39L	modnum107,modnum27	N/A	modnum170,modnum265	N/A	modnum355	modnum225,modnum362,modnum78
ENSG00000102554	KLF5	modnum105,modnum14,modnum152,modnum202,modnum24,modnum263,modnum36	N/A	modnum249,modnum325	N/A	N/A	modnum148,modnum314
ENSG00000102678	FGF9	modnum275	N/A	modnum1	modnum130	modnum54	modnum28
ENSG00000102683	SGCG	modnum130,modnum131,modnum160,modnum275	N/A	modnum249,modnum268	N/A	N/A	modnum239,modnum267
ENSG00000102755	FLT1	modnum235,modnum251,modnum314	modnum55	modnum141,modnum207,modnum237	modnum54,modnum66	modnum220,modnum336,modnum415	modnum109,modnum114,modnum326
ENSG00000102760	RGCC	modnum123,modnum149,modnum201,modnum300,modnum89	N/A	modnum179,modnum63,modnum7,modnum90,modnum97	modnum109,modnum210,modnum376	modnum177,modnum290	modnum130,modnum134,modnum263,modnum288,modnum323
ENSG00000102763	VWA8	modnum190,modnum83	modnum351	modnum313	modnum35	modnum426	modnum287
ENSG00000102780	DGKH	modnum172,modnum296,modnum83	N/A	modnum313,modnum314	modnum35,modnum38	modnum84	modnum110,modnum180
ENSG00000102796	DHRS12	modnum194,modnum240,modnum255,modnum55	N/A	N/A	modnum139	N/A	modnum251,modnum266
ENSG00000102804	TSC22D1	modnum201,modnum237,modnum60	N/A	modnum114	modnum109,modnum282	modnum241	modnum352
ENSG00000102837	OLFM4	modnum138,modnum208,modnum213,modnum249,modnum296,modnum325,modnum47,modnum70,modnum94	N/A	modnum192,modnum211,modnum227,modnum309,modnum314,modnum315,modnum36	modnum311,modnum38,modnum44	modnum64,modnum84	modnum10,modnum110,modnum204,modnum27
ENSG00000102871	TRADD	modnum256	N/A	N/A	modnum352	N/A	modnum232,modnum377
ENSG00000102878	HSF4	modnum85	N/A	N/A	modnum219	N/A	modnum201
ENSG00000102879	CORO1A	modnum221,modnum300,modnum82	N/A	modnum228,modnum7	N/A	N/A	modnum34
ENSG00000102882	MAPK3	modnum258	N/A	N/A	N/A	N/A	N/A
ENSG00000102890	ELMO3	modnum184,modnum285,modnum29,modnum46,modnum85	N/A	modnum286	modnum229	N/A	modnum12,modnum201,modnum255
ENSG00000102893	PHKB	modnum23,modnum83	modnum351	modnum313	modnum35	modnum426	modnum287
ENSG00000102898	NUTF2	modnum33	N/A	modnum35	modnum233	modnum112	modnum163
ENSG00000102901	CENPT	modnum269,modnum85	N/A	modnum219	modnum179,modnum219	N/A	modnum201
ENSG00000102904	TSNAXIP1	modnum85	N/A	N/A	modnum219	N/A	modnum201
ENSG00000102921	N4BP1	modnum83	N/A	N/A	N/A	N/A	N/A
ENSG00000102934	PLLP	modnum89	N/A	modnum90	modnum156	modnum260	modnum288
ENSG00000102935	ZNF423	modnum209	N/A	modnum279	modnum225	modnum199	modnum343
ENSG00000102962	CCL22	modnum11,modnum159,modnum163,modnum171,modnum181,modnum245,modnum274,modnum292,modnum297,modnum63,modnum68,modnum79,modnum88	modnum385	modnum196,modnum337,modnum8	modnum259,modnum279,modnum366,modnum4	modnum198	modnum100,modnum19,modnum95
ENSG00000102967	DHODH	modnum310	N/A	modnum282	modnum106	modnum173	modnum169,modnum26
ENSG00000102977	ACD	modnum267	N/A	modnum218	modnum257	N/A	N/A
ENSG00000102996	MMP15	modnum118,modnum176,modnum209,modnum218,modnum233,modnum256,modnum289,modnum305,modnum4,modnum68,modnum98	N/A	modnum129,modnum159,modnum166	N/A	N/A	modnum304
ENSG00000103005	USB1	modnum228	N/A	N/A	N/A	N/A	N/A
ENSG00000103018	CYB5B	modnum110,modnum123	modnum325	modnum91,modnum97	modnum210,modnum298	modnum81	modnum263,modnum68
ENSG00000103024	NME3	modnum300	modnum44	modnum7	modnum324,modnum376	modnum176	modnum105,modnum130
ENSG00000103037	SETD6	modnum288	N/A	modnum231,modnum54,modnum74	N/A	N/A	N/A
ENSG00000103043	VAC14	modnum277,modnum86	N/A	N/A	N/A	N/A	modnum258
ENSG00000103044	HAS3	modnum139,modnum215,modnum230,modnum255	modnum120	modnum121,modnum193,modnum217,modnum226,modnum233,modnum59	modnum208,modnum87	N/A	modnum293,modnum62
ENSG00000103066	PLA2G15	modnum155	N/A	N/A	N/A	N/A	N/A
ENSG00000103089	FA2H	modnum193,modnum89	N/A	modnum187,modnum90	modnum156,modnum363	modnum164,modnum260	modnum288,modnum345
ENSG00000103150	MLYCD	modnum130	N/A	N/A	N/A	N/A	N/A
ENSG00000103154	NECAB2	modnum275	N/A	modnum1,modnum314	modnum130,modnum38	modnum54,modnum84	modnum110,modnum28
ENSG00000103168	TAF1C	modnum85	modnum397	modnum18,modnum364	modnum224	N/A	modnum201
ENSG00000103174	NAGPA	modnum268,modnum82	N/A	N/A	N/A	modnum143,modnum238	N/A
ENSG00000103175	WFDC1	modnum136,modnum196,modnum255,modnum325,modnum84	N/A	modnum158	N/A	modnum314	N/A
ENSG00000103184	SEC14L5	modnum89	N/A	modnum90	N/A	modnum241	modnum288
ENSG00000103187	COTL1	modnum221	N/A	modnum228	modnum20	N/A	modnum34
ENSG00000103194	USP10	modnum258,modnum33	N/A	modnum35	modnum233	N/A	modnum163
ENSG00000103196	CRISPLD2	modnum105,modnum253,modnum314,modnum91	N/A	modnum237,modnum248	modnum294,modnum309	modnum220	modnum325,modnum326,modnum351
ENSG00000103199	ZNF500	modnum324	N/A	modnum257,modnum334	modnum229	N/A	modnum293
ENSG00000103202	NME4	modnum155,modnum245,modnum246,modnum255,modnum264,modnum277,modnum290,modnum300,modnum85	N/A	modnum284,modnum82	N/A	N/A	modnum27
ENSG00000103222	ABCC1	modnum147,modnum219,modnum228,modnum22,modnum273,modnum41	N/A	modnum326,modnum358	N/A	modnum236	modnum125,modnum140,modnum178,modnum183,modnum298
ENSG00000103226	NOMO3	modnum106,modnum116,modnum162,modnum204,modnum213,modnum230,modnum254,modnum263,modnum27,modnum287,modnum28,modnum315,modnum95	N/A	modnum119,modnum123,modnum167,modnum178,modnum261,modnum81	modnum173,modnum62	modnum12	modnum252,modnum273,modnum373
ENSG00000103227	LMF1	modnum168,modnum239,modnum273,modnum37,modnum45	N/A	N/A	modnum372	modnum180	modnum350
ENSG00000103245	CIAO3	modnum240,modnum93	N/A	N/A	N/A	N/A	N/A
ENSG00000103248	MTHFSD	modnum101,modnum103,modnum105,modnum161,modnum186,modnum213,modnum248,modnum287,modnum299,modnum321,modnum72	N/A	modnum118,modnum157	N/A	N/A	modnum111,modnum122,modnum222,modnum242,modnum247
ENSG00000103253	HAGHL	modnum256,modnum300	N/A	modnum266,modnum7	N/A	modnum290	modnum130
ENSG00000103254	ANTKMT	modnum256,modnum300	modnum44	modnum266,modnum7	modnum324,modnum352,modnum376	modnum176,modnum290	modnum105,modnum130,modnum377
ENSG00000103257	SLC7A5	modnum235,modnum251	modnum298	modnum141,modnum207	modnum54	modnum415	modnum109,modnum114
ENSG00000103260	METRN	modnum113	modnum44	N/A	modnum324,modnum376	N/A	modnum130
ENSG00000103264	FBXO31	modnum201	N/A	modnum179	modnum109	N/A	modnum323
ENSG00000103269	RHBDL1	modnum300	modnum44	modnum7	modnum324,modnum376	modnum176	modnum105,modnum130
ENSG00000103275	UBE2I	modnum112,modnum269	N/A	modnum219	N/A	N/A	N/A
ENSG00000103313	MEFV	modnum163,modnum196,modnum300,modnum47	N/A	modnum150,modnum328	modnum132,modnum311	N/A	modnum125,modnum135,modnum227,modnum355
ENSG00000103319	EEF2K	modnum201,modnum93	N/A	modnum179,modnum249	modnum109	modnum177	modnum203,modnum323
ENSG00000103326	CAPN15	modnum300,modnum319	N/A	modnum7	N/A	modnum176	modnum303
ENSG00000103335	PIEZO1	modnum209,modnum85	N/A	modnum279	modnum225	N/A	modnum343
ENSG00000103342	GSPT1	modnum172	N/A	N/A	modnum98	N/A	N/A
ENSG00000103343	ZNF174	modnum242	N/A	N/A	modnum8	N/A	N/A
ENSG00000103351	CLUAP1	modnum312	N/A	modnum129	N/A	N/A	modnum100
ENSG00000103353	UBFD1	modnum33	N/A	modnum35	modnum233	modnum112	modnum163
ENSG00000103356	EARS2	modnum132	N/A	N/A	N/A	N/A	N/A
ENSG00000103363	ELOB	modnum153	N/A	modnum28	modnum249	modnum166	modnum96
ENSG00000103381	CPPED1	modnum89	N/A	modnum90	modnum156	N/A	modnum288
ENSG00000103449	SALL1	modnum209,modnum221	N/A	modnum228,modnum279	modnum20,modnum225	modnum416	N/A
ENSG00000103460	TOX3	modnum14,modnum255	N/A	modnum325	modnum260	modnum47	modnum314
ENSG00000103472	RRN3P2	modnum101,modnum10,modnum126,modnum187,modnum285,modnum296,modnum301,modnum309,modnum316,modnum61,modnum7,modnum88	N/A	modnum122,modnum128,modnum195,modnum220	modnum215	modnum212	modnum248,modnum341,modnum35,modnum365,modnum54,modnum72
ENSG00000103485	QPRT	modnum110,modnum12,modnum135,modnum265,modnum27,modnum47,modnum9	N/A	modnum167,modnum202,modnum213,modnum330	N/A	modnum256	modnum122,modnum140,modnum254,modnum322
ENSG00000103489	XYLT1	modnum91,modnum93	N/A	N/A	N/A	modnum118	N/A
ENSG00000103490	PYCARD	modnum221	N/A	modnum228	modnum20	modnum27	modnum34
ENSG00000103495	MAZ	modnum300,modnum319	modnum44	modnum7	modnum324	modnum176	modnum105,modnum130
ENSG00000103496	STX4	modnum193	N/A	N/A	N/A	modnum100	N/A
ENSG00000103502	CDIPT	modnum258	N/A	modnum206	N/A	N/A	modnum333
ENSG00000103510	KAT8	modnum228	N/A	N/A	N/A	N/A	N/A
ENSG00000103522	IL21R	modnum314	N/A	modnum285	modnum107,modnum155,modnum229	N/A	modnum171,modnum177
ENSG00000103528	SYT17	modnum123,modnum136,modnum275	N/A	modnum1,modnum263,modnum345	modnum1	modnum231	modnum80
ENSG00000103534	TMC5	modnum134,modnum142,modnum219,modnum257,modnum288,modnum43,modnum48	N/A	modnum147,modnum77,modnum79	modnum355,modnum4	N/A	modnum161,modnum302,modnum369,modnum56,modnum7
ENSG00000103544	VPS35L	modnum54,modnum83	N/A	modnum304,modnum313	modnum35	N/A	N/A
ENSG00000103569	AQP9	modnum130,modnum237,modnum317,modnum47,modnum57	N/A	modnum176,modnum227	modnum311	modnum64	modnum124
ENSG00000103599	IQCH	modnum112,modnum118,modnum125,modnum14,modnum163,modnum220,modnum294,modnum322,modnum43,modnum46,modnum64,modnum82	N/A	modnum100,modnum134,modnum13,modnum215,modnum259,modnum353,modnum73	modnum277,modnum303	N/A	modnum117,modnum314,modnum370,modnum56,modnum81
ENSG00000103642	LACTB	modnum103,modnum136,modnum171,modnum262,modnum263,modnum35,modnum92	N/A	modnum77	modnum303	N/A	modnum336
ENSG00000103647	CORO2B	modnum258	N/A	N/A	N/A	N/A	modnum333
ENSG00000103653	CSK	modnum142,modnum14,modnum155,modnum221,modnum259,modnum61,modnum7	N/A	modnum197,modnum228,modnum344	N/A	modnum212,modnum322	modnum34
ENSG00000103671	TRIP4	modnum227,modnum77,modnum92	N/A	N/A	N/A	N/A	modnum302
ENSG00000103707	MTFMT	modnum132	N/A	N/A	N/A	N/A	N/A
ENSG00000103710	RASL12	modnum123,modnum201,modnum27	N/A	modnum155,modnum179,modnum97	modnum109,modnum145,modnum210	modnum192,modnum416	modnum263,modnum323,modnum78
ENSG00000103740	ACSBG1	modnum149,modnum238,modnum60	modnum232	modnum63	modnum389	modnum199,modnum355	modnum134
ENSG00000103742	IGDCC4	modnum123,modnum209,modnum22	modnum189	modnum157,modnum279	modnum225	N/A	modnum343
ENSG00000103811	CTSH	modnum103,modnum109,modnum140,modnum149,modnum204,modnum287,modnum60,modnum96	N/A	modnum63	modnum389	modnum199	modnum134
ENSG00000103852	TTC23	modnum134,modnum292,modnum301,modnum43,modnum90	N/A	modnum224	modnum207	N/A	modnum279,modnum4
ENSG00000103855	CD276	modnum102,modnum133,modnum147,modnum187,modnum212,modnum243	N/A	N/A	N/A	N/A	modnum274,modnum286
ENSG00000103888	CEMIP	modnum24	N/A	modnum24	modnum344	modnum419	modnum200
ENSG00000103942	HOMER2	modnum234	N/A	modnum363,modnum76	modnum81	N/A	N/A
ENSG00000103966	EHD4	modnum146,modnum256,modnum296,modnum314,modnum47,modnum91	N/A	modnum237	modnum309	N/A	modnum326
ENSG00000103978	TMEM87A	modnum89	N/A	modnum90	modnum156	N/A	modnum288
ENSG00000104043	ATP8B4	modnum221	N/A	modnum228	modnum20	N/A	modnum34
ENSG00000104044	OCA2	modnum83	N/A	modnum313	modnum35	N/A	modnum287,modnum28
ENSG00000104081	BMF	modnum177,modnum215,modnum221,modnum280,modnum49,modnum62	N/A	modnum228,modnum281,modnum36,modnum75	modnum67	N/A	modnum34
ENSG00000104093	DMXL2	modnum152	modnum197	modnum62	modnum295	modnum152,modnum407	modnum37
ENSG00000104112	SCG3	modnum131,modnum149,modnum45,modnum65	N/A	modnum63	modnum389	N/A	modnum134
ENSG00000104131	EIF3J	modnum244	N/A	modnum305	modnum29	modnum120	modnum57
ENSG00000104133	SPG11	modnum152	N/A	N/A	modnum295	N/A	modnum37
ENSG00000104142	VPS18	modnum155	N/A	modnum94	modnum205	N/A	N/A
ENSG00000104154	SLC30A4	modnum135	N/A	N/A	N/A	N/A	N/A
ENSG00000104205	SGK3	modnum89	N/A	modnum90	N/A	N/A	modnum288
ENSG00000104213	PDGFRL	modnum133,modnum245,modnum273,modnum28,modnum290,modnum324	N/A	modnum110,modnum241,modnum274	N/A	N/A	modnum145,modnum304,modnum82
ENSG00000104218	CSPP1	modnum244,modnum83	N/A	N/A	modnum29	modnum112	modnum57
ENSG00000104219	ZDHHC2	modnum149,modnum234	N/A	modnum363	N/A	N/A	N/A
ENSG00000104228	TRIM35	modnum225	N/A	N/A	N/A	N/A	N/A
ENSG00000104267	CA2	modnum89	modnum58	modnum90	modnum156	N/A	modnum288
ENSG00000104290	FZD3	modnum234,modnum93	N/A	N/A	modnum111,modnum241,modnum81	N/A	N/A
ENSG00000104299	INTS9	modnum154	N/A	modnum126	N/A	N/A	N/A
ENSG00000104312	RIPK2	modnum240,modnum253,modnum301,modnum54	N/A	modnum248	modnum294	N/A	modnum351
ENSG00000104313	EYA1	modnum149,modnum209,modnum301	N/A	modnum279,modnum63	modnum389,modnum53	modnum416	modnum134,modnum343
ENSG00000104321	TRPA1	modnum114,modnum136,modnum147,modnum156,modnum16,modnum198,modnum19,modnum213,modnum240,modnum243,modnum316,modnum59,modnum68,modnum82,modnum91,modnum94	modnum48	modnum144,modnum263,modnum301,modnum308	modnum279	modnum276	modnum103,modnum135,modnum166,modnum182,modnum359,modnum95
ENSG00000104325	DECR1	modnum149	N/A	modnum63	modnum389	N/A	modnum134
ENSG00000104327	CALB1	modnum296	N/A	modnum314	modnum38	modnum84	modnum110
ENSG00000104332	SFRP1	modnum89	N/A	modnum90	N/A	modnum100	modnum288
ENSG00000104343	UBE2W	modnum234	N/A	modnum363	modnum81	N/A	N/A
ENSG00000104361	NIPAL2	modnum201,modnum93	N/A	modnum179	modnum109,modnum241	modnum177,modnum363	modnum323,modnum363
ENSG00000104368	PLAT	modnum201,modnum235,modnum251	N/A	modnum141,modnum207	modnum54,modnum66	modnum336,modnum415	modnum109,modnum114,modnum67
ENSG00000104419	NDRG1	modnum201,modnum89	N/A	modnum179,modnum90	modnum109	N/A	modnum288
ENSG00000104427	ZC2HC1A	modnum234	N/A	modnum363	modnum81	modnum112,modnum275	modnum380
ENSG00000104432	IL7	modnum204,modnum310,modnum3	modnum136	modnum188,modnum20	modnum2	modnum133	modnum11
ENSG00000104442	ARMC1	modnum244,modnum54	N/A	modnum304,modnum305	modnum261	modnum224	modnum45
ENSG00000104447	TRPS1	modnum149	modnum131	modnum63	modnum389	modnum199	modnum134
ENSG00000104497	SNX16	modnum234	N/A	modnum363	modnum1,modnum81	modnum275	modnum380
ENSG00000104518	GSDMD	modnum251,modnum276,modnum293	N/A	modnum207	modnum54	N/A	modnum114
ENSG00000104522	GFUS	modnum300	N/A	modnum7	modnum324	N/A	modnum130,modnum27
ENSG00000104549	SQLE	modnum110	modnum325	modnum91	modnum298	modnum81	modnum68
ENSG00000104611	SH2D4A	modnum101,modnum129,modnum233,modnum78,modnum94	N/A	modnum163,modnum197,modnum299,modnum321	N/A	N/A	modnum197,modnum204,modnum232,modnum89
ENSG00000104613	INTS10	modnum194,modnum33	N/A	N/A	N/A	N/A	N/A
ENSG00000104635	SLC39A14	modnum123	N/A	modnum97	modnum210	modnum416	modnum263
ENSG00000104689	TNFRSF10A	modnum122,modnum243,modnum251,modnum314	modnum272	modnum207,modnum237	modnum309,modnum54	modnum220,modnum415	modnum114,modnum326
ENSG00000104695	PPP2CB	modnum167	modnum113	N/A	modnum85	modnum298	N/A
ENSG00000104714	ERICH1	modnum134,modnum137,modnum161,modnum178,modnum185,modnum210,modnum252,modnum272,modnum314,modnum315,modnum51,modnum99	N/A	modnum171,modnum224,modnum237	modnum18	N/A	modnum326,modnum375
ENSG00000104722	NEFM	modnum275,modnum313	N/A	modnum1	modnum130	modnum54	modnum258,modnum28
ENSG00000104728	ARHGEF10	modnum193	N/A	modnum187	N/A	N/A	modnum345
ENSG00000104731	KLHDC4	modnum159,modnum207	N/A	modnum208,modnum271,modnum296	N/A	modnum67	modnum153
ENSG00000104738	MCM4	modnum318	N/A	modnum260	N/A	N/A	modnum92
ENSG00000104756	KCTD9	modnum172,modnum275	modnum358	modnum1	modnum130	N/A	N/A
ENSG00000104760	FGL1	modnum274,modnum297,modnum48,modnum65	N/A	modnum101,modnum294	N/A	N/A	N/A
ENSG00000104763	ASAH1	modnum221	N/A	N/A	modnum20	modnum27	modnum34
ENSG00000104774	MAN2B1	modnum114,modnum221	N/A	modnum228	modnum20	N/A	modnum34
ENSG00000104805	NUCB1	modnum155	N/A	modnum94	modnum205	modnum324	N/A
ENSG00000104812	GYS1	modnum156,modnum209,modnum235	N/A	modnum141,modnum279	modnum150,modnum66	modnum336	modnum109,modnum343
ENSG00000104814	MAP4K1	modnum125,modnum143,modnum145,modnum19,modnum205,modnum208,modnum216,modnum291,modnum292,modnum84,modnum98	N/A	modnum280,modnum296,modnum300,modnum98	modnum173	N/A	modnum122,modnum148,modnum207,modnum311,modnum83
ENSG00000104823	ECH1	modnum258	modnum232,modnum316	modnum206	N/A	N/A	modnum333
ENSG00000104824	HNRNPL	modnum104,modnum269,modnum86	N/A	modnum38	N/A	N/A	N/A
ENSG00000104825	NFKBIB	modnum11,modnum170	N/A	modnum25	N/A	N/A	modnum286
ENSG00000104833	TUBB4A	modnum313	modnum186	N/A	modnum180	modnum216	modnum258
ENSG00000104848	KCNA7	modnum109,modnum287	modnum17	modnum336	modnum147	N/A	modnum12
ENSG00000104852	SNRNP70	modnum85	N/A	N/A	modnum219	N/A	modnum201
ENSG00000104856	RELB	modnum314	N/A	modnum79	modnum157	N/A	modnum326
ENSG00000104859	CLASRP	modnum193,modnum85	N/A	modnum187	modnum219	N/A	modnum201
ENSG00000104866	PPP1R37	modnum256,modnum93	N/A	modnum266,modnum297	modnum241,modnum352	N/A	N/A
ENSG00000104870	FCGRT	modnum221,modnum24	N/A	modnum228	modnum20	N/A	modnum34
ENSG00000104880	ARHGEF18	modnum155,modnum185,modnum6,modnum80,modnum92	N/A	modnum94	N/A	N/A	N/A
ENSG00000104881	PPP1R13L	modnum130,modnum144,modnum202,modnum288,modnum64	N/A	modnum171,modnum259,modnum361	modnum254	N/A	modnum160,modnum208,modnum83
ENSG00000104883	PEX11G	modnum7	N/A	modnum183	modnum133,modnum71	N/A	modnum144
ENSG00000104884	ERCC2	modnum119,modnum12,modnum150,modnum187,modnum249	N/A	modnum140,modnum275,modnum361	modnum18	N/A	modnum146
ENSG00000104889	RNASEH2A	modnum109,modnum118,modnum156,modnum233,modnum25,modnum44	N/A	modnum103,modnum131,modnum180,modnum355	N/A	N/A	N/A
ENSG00000104892	KLC3	modnum216,modnum246,modnum308	N/A	modnum32	modnum101,modnum166,modnum351	N/A	N/A
ENSG00000104894	CD37	modnum221,modnum3	modnum155	modnum228,modnum26	modnum20,modnum55	N/A	modnum34
ENSG00000104897	SF3A2	modnum85	N/A	modnum355	modnum326	N/A	N/A
ENSG00000104903	LYL1	modnum168,modnum212,modnum221	modnum151	modnum228,modnum239	modnum20	N/A	modnum34,modnum354
ENSG00000104904	OAZ1	modnum300	N/A	modnum7	N/A	N/A	N/A
ENSG00000104907	TRMT1	modnum85	N/A	N/A	modnum219	N/A	modnum201
ENSG00000104936	DMPK	modnum85	N/A	N/A	modnum164,modnum219,modnum27	N/A	modnum201
ENSG00000104964	TLE5	modnum269	N/A	modnum219	modnum179	modnum82	modnum309
ENSG00000104967	NOVA2	modnum300	N/A	modnum7	modnum376	modnum216,modnum290	modnum130,modnum258,modnum377
ENSG00000104972	LILRB1	modnum123,modnum137,modnum221,modnum314	modnum155	modnum228	modnum55	modnum27,modnum73	modnum34
ENSG00000104976	SNAPC2	modnum250,modnum264,modnum90	N/A	modnum47	N/A	N/A	modnum360,modnum88
ENSG00000104979	C19orf53	modnum153	N/A	modnum206,modnum28	modnum249	modnum166,modnum8	modnum333,modnum96
ENSG00000104980	TIMM44	modnum226,modnum53	N/A	N/A	N/A	N/A	N/A
ENSG00000104983	CCDC61	modnum300,modnum85	N/A	modnum7	modnum376	modnum176	modnum130,modnum201
ENSG00000104998	IL27RA	modnum10,modnum115,modnum282	N/A	modnum172,modnum19,modnum299,modnum60	modnum3	N/A	modnum193,modnum342
ENSG00000105053	VRK3	modnum175	N/A	modnum240,modnum358	N/A	N/A	modnum370
ENSG00000105063	PPP6R1	modnum319	modnum42	modnum108	modnum304	modnum45	modnum303
ENSG00000105072	C19orf44	modnum139,modnum13,modnum179,modnum310,modnum51	N/A	modnum262	N/A	N/A	N/A
ENSG00000105085	MED26	modnum170,modnum173,modnum239,modnum289,modnum321,modnum41	N/A	modnum167,modnum282	modnum370	modnum372	modnum208
ENSG00000105088	OLFM2	modnum209,modnum27	modnum113	modnum279	modnum225	N/A	modnum343
ENSG00000105122	RASAL3	modnum137,modnum221	modnum155	modnum227,modnum228	modnum20,modnum55	modnum27	modnum126,modnum34,modnum38
ENSG00000105136	ZNF419	modnum144,modnum285,modnum291,modnum53,modnum66	modnum257	modnum217,modnum93	modnum114,modnum23	N/A	modnum195
ENSG00000105137	SYDE1	modnum123,modnum16,modnum192	N/A	N/A	N/A	N/A	N/A
ENSG00000105176	URI1	modnum104,modnum117	N/A	modnum343	modnum266	modnum249	modnum294
ENSG00000105186	ANKRD27	modnum82	N/A	N/A	modnum333	N/A	N/A
ENSG00000105193	RPS16	modnum241,modnum269,modnum270,modnum305	modnum316,modnum88	modnum185,modnum219,modnum296	modnum300	modnum165,modnum82	modnum309,modnum65,modnum73
ENSG00000105197	TIMM50	modnum126,modnum181,modnum317,modnum85	N/A	modnum234,modnum261	N/A	N/A	N/A
ENSG00000105204	DYRK1B	modnum155	modnum356	N/A	modnum205	N/A	modnum258
ENSG00000105223	PLD3	modnum155	modnum356	modnum94	modnum205	modnum150,modnum324	modnum286
ENSG00000105227	PRX	modnum201,modnum235,modnum251,modnum259	N/A	modnum125,modnum141,modnum179,modnum201,modnum207,modnum270,modnum322	modnum54,modnum66	modnum177,modnum336,modnum415	modnum109,modnum114,modnum323,modnum336
ENSG00000105229	PIAS4	modnum124,modnum144,modnum187,modnum197,modnum19,modnum213,modnum220,modnum73	N/A	modnum144,modnum75	modnum136,modnum138	N/A	modnum242
ENSG00000105245	NUMBL	modnum300,modnum93	N/A	N/A	N/A	N/A	modnum130,modnum258
ENSG00000105251	SHD	modnum136,modnum275	N/A	modnum1,modnum263	modnum130	modnum231,modnum363	modnum80
ENSG00000105278	ZFR2	modnum239	N/A	N/A	N/A	N/A	modnum115
ENSG00000105281	SLC1A5	modnum201,modnum221,modnum314	N/A	modnum228,modnum237	modnum20,modnum309	modnum220	modnum326,modnum34
ENSG00000105287	PRKD2	modnum106,modnum130,modnum148,modnum171,modnum175,modnum231,modnum236,modnum242,modnum273,modnum316,modnum36,modnum50,modnum63	modnum19	modnum146,modnum167,modnum229,modnum245,modnum307	modnum101,modnum204,modnum330	modnum291	modnum112,modnum128,modnum248
ENSG00000105290	APLP1	modnum89	modnum343	modnum90	modnum205,modnum21	modnum165	modnum288
ENSG00000105321	CCDC9	modnum219,modnum228,modnum240,modnum256,modnum269	N/A	modnum14,modnum165,modnum22,modnum266	modnum352	N/A	modnum150,modnum377
ENSG00000105325	FZR1	modnum111	N/A	modnum94	N/A	N/A	modnum147
ENSG00000105327	BBC3	modnum300,modnum82	N/A	modnum175,modnum212,modnum249,modnum7	N/A	N/A	modnum130,modnum154
ENSG00000105329	TGFB1	modnum137,modnum221,modnum228,modnum271,modnum322,modnum47	N/A	modnum227,modnum228	modnum311,modnum55	modnum27	modnum126,modnum34
ENSG00000105339	DENND3	modnum137,modnum314	modnum155	modnum228,modnum237	modnum309,modnum55	modnum220,modnum27	modnum126,modnum326
ENSG00000105341	DMAC2	modnum189,modnum205,modnum282	modnum245	modnum101,modnum142,modnum261,modnum352,modnum360,modnum55,modnum66	modnum216	N/A	modnum243
ENSG00000105355	PLIN3	modnum201,modnum89	N/A	modnum179,modnum90	modnum109,modnum156	modnum260	modnum288
ENSG00000105357	MYH14	modnum155,modnum209,modnum317	N/A	modnum279,modnum94	modnum205,modnum225	modnum199	N/A
ENSG00000105364	MRPL4	modnum169,modnum225,modnum241,modnum299,modnum313,modnum85,modnum9	N/A	N/A	N/A	N/A	modnum214
ENSG00000105366	SIGLEC8	modnum123,modnum201,modnum221	N/A	modnum179,modnum228,modnum97	modnum109,modnum20	modnum177,modnum345	modnum323,modnum34
ENSG00000105371	ICAM4	modnum111,modnum142,modnum238,modnum316,modnum43,modnum6,modnum87	N/A	modnum12,modnum184,modnum238,modnum245,modnum272,modnum276,modnum322,modnum331,modnum6	modnum32	N/A	modnum234,modnum253,modnum256,modnum317
ENSG00000105372	RPS19	modnum153	modnum229	modnum28	modnum154,modnum249	modnum103	modnum164,modnum96
ENSG00000105373	NOP53	modnum269	modnum316	modnum185	modnum300	modnum165,modnum258	modnum65
ENSG00000105376	ICAM5	modnum155,modnum275,modnum93	N/A	N/A	modnum205,modnum241	modnum324,modnum363	modnum363
ENSG00000105392	CRX	modnum11,modnum21	N/A	modnum221,modnum29	modnum155,modnum307,modnum88	modnum409,modnum5	modnum285
ENSG00000105397	TYK2	modnum85	N/A	N/A	modnum219	N/A	modnum201
ENSG00000105398	SULT2A1	modnum160,modnum186,modnum212,modnum239,modnum246,modnum267,modnum294,modnum325,modnum62,modnum66	N/A	modnum138,modnum197,modnum221,modnum240,modnum336,modnum354	modnum203,modnum312	N/A	modnum122,modnum143,modnum167,modnum187,modnum256,modnum2,modnum336
ENSG00000105419	MEIS3	modnum275	N/A	modnum1,modnum313	modnum130	modnum54	modnum28
ENSG00000105429	MEGF8	modnum155	modnum356	N/A	modnum205	modnum324	modnum258
ENSG00000105447	GRWD1	modnum146,modnum62	N/A	modnum128,modnum214,modnum298,modnum76	N/A	N/A	modnum175,modnum225,modnum342
ENSG00000105464	GRIN2D	modnum14,modnum316	modnum213	modnum124,modnum325	modnum260,modnum62	modnum47	modnum314
ENSG00000105479	ODAD1	modnum126,modnum163,modnum1,modnum211,modnum214,modnum253,modnum289,modnum298,modnum3,modnum56,modnum64,modnum6,modnum76	N/A	modnum194,modnum195,modnum248,modnum265,modnum48,modnum60	modnum191,modnum257,modnum375	modnum377	modnum140,modnum183,modnum188,modnum189,modnum197,modnum22,modnum233,modnum275,modnum282,modnum291
ENSG00000105483	CARD8	modnum221	N/A	modnum228	N/A	N/A	modnum34
ENSG00000105497	ZNF175	modnum284	N/A	modnum189,modnum333	N/A	modnum11	modnum48
ENSG00000105499	PLA2G4C	modnum177,modnum201,modnum267,modnum284,modnum299,modnum318,modnum320,modnum65	N/A	modnum179,modnum239	modnum101	N/A	modnum129,modnum323,modnum72,modnum97
ENSG00000105514	RAB3D	modnum14,modnum282,modnum82	N/A	modnum185	modnum300	N/A	modnum239,modnum65
ENSG00000105516	DBP	modnum282,modnum300	modnum111	modnum360	modnum188	modnum241	modnum301
ENSG00000105519	CAPS	modnum27	N/A	modnum155	modnum145,modnum44	modnum192	modnum78
ENSG00000105538	RASIP1	modnum251,modnum300	N/A	modnum110,modnum207,modnum229,modnum237,modnum7,modnum87	modnum54	modnum415	modnum114,modnum130
ENSG00000105552	BCAT2	modnum123,modnum201,modnum209,modnum85	N/A	modnum163,modnum179,modnum279	modnum102	N/A	modnum323,modnum343
ENSG00000105556	MIER2	modnum143,modnum157,modnum170,modnum179,modnum227,modnum259,modnum64,modnum73,modnum74	N/A	modnum172,modnum84	N/A	N/A	modnum151,modnum356,modnum89
ENSG00000105568	PPP2R1A	modnum155	modnum356	modnum94	modnum205	modnum324,modnum407	N/A
ENSG00000105576	TNPO2	modnum319	modnum42	modnum108	modnum304	modnum45	modnum303
ENSG00000105605	CACNG7	modnum33	N/A	modnum35	modnum233	modnum112	modnum163
ENSG00000105609	LILRB5	modnum117,modnum119,modnum121,modnum138,modnum174,modnum182,modnum214,modnum22,modnum24,modnum310	N/A	modnum110,modnum227,modnum247,modnum24,modnum65	modnum193,modnum344,modnum80	modnum419	modnum124,modnum165,modnum195,modnum200,modnum230
ENSG00000105612	DNASE2	modnum149,modnum221	N/A	modnum63	N/A	N/A	modnum134,modnum34
ENSG00000105619	TFPT	modnum153	N/A	modnum28	modnum249	modnum166	modnum40,modnum96
ENSG00000105639	JAK3	modnum137,modnum314	modnum120	modnum228,modnum237	modnum309,modnum55	modnum220	modnum326
ENSG00000105640	RPL18A	modnum153	modnum229	modnum28	modnum154,modnum249	modnum103,modnum166	modnum96
ENSG00000105641	SLC5A5	modnum109,modnum115,modnum116,modnum120,modnum129,modnum12,modnum24,modnum251,modnum303,modnum57	N/A	modnum24,modnum271	modnum344	modnum419	modnum200,modnum212,modnum298,modnum329,modnum86
ENSG00000105642	KCNN1	modnum319	modnum42	modnum108	modnum304,modnum381	modnum45	modnum303
ENSG00000105643	ARRDC2	modnum117,modnum201	N/A	modnum114,modnum179,modnum343	modnum109,modnum266	modnum177,modnum249	modnum294,modnum323
ENSG00000105647	PIK3R2	modnum300	N/A	modnum7	modnum304,modnum376	N/A	modnum130
ENSG00000105649	RAB3A	modnum313	N/A	N/A	modnum180	modnum216	modnum258
ENSG00000105650	PDE4C	modnum255,modnum322,modnum93	N/A	modnum183	N/A	N/A	N/A
ENSG00000105655	ISYNA1	modnum24,modnum300	N/A	modnum24,modnum7	modnum324	N/A	modnum105,modnum200
ENSG00000105656	ELL	modnum52	modnum28	modnum101,modnum194,modnum210,modnum32,modnum353,modnum89	N/A	N/A	modnum313
ENSG00000105662	CRTC1	modnum319	modnum359,modnum42	modnum108	modnum304	modnum216,modnum45	modnum303
ENSG00000105669	COPE	modnum102	N/A	N/A	modnum381	N/A	modnum286
ENSG00000105695	MAG	modnum89	N/A	modnum90	modnum156,modnum363	modnum164,modnum260	modnum288
ENSG00000105697	HAMP	modnum221,modnum314	N/A	modnum228,modnum237	modnum309	modnum220	modnum326,modnum34
ENSG00000105698	USF2	modnum256,modnum269	N/A	modnum219,modnum266	modnum179,modnum352	modnum107,modnum290	modnum377
ENSG00000105699	LSR	modnum85	N/A	N/A	N/A	N/A	N/A
ENSG00000105700	KXD1	modnum163,modnum325,modnum33,modnum49,modnum6	N/A	modnum195,modnum259	N/A	N/A	N/A
ENSG00000105701	FKBP8	modnum102	N/A	N/A	modnum381	N/A	modnum286
ENSG00000105707	HPN	modnum193,modnum230,modnum287,modnum301	N/A	modnum175,modnum187	modnum363,modnum388	N/A	modnum345
ENSG00000105708	ZNF14	modnum310,modnum61,modnum83	N/A	N/A	modnum354	N/A	modnum173,modnum190
ENSG00000105711	SCN1B	modnum275	N/A	modnum1	modnum130	modnum54	modnum28
ENSG00000105722	ERF	modnum253,modnum282,modnum65,modnum75,modnum86	N/A	N/A	N/A	N/A	N/A
ENSG00000105723	GSK3A	modnum300	N/A	modnum7	modnum376	N/A	modnum130,modnum258
ENSG00000105732	ZNF574	modnum295	N/A	N/A	N/A	N/A	N/A
ENSG00000105750	ZNF85	modnum124,modnum166,modnum205,modnum258,modnum273	modnum189	modnum76	modnum284	N/A	modnum333
ENSG00000105767	CADM4	modnum89	N/A	modnum90	N/A	N/A	modnum288
ENSG00000105808	RASA4	modnum130,modnum139,modnum177,modnum186,modnum205,modnum236,modnum242,modnum289,modnum297,modnum301,modnum309,modnum56,modnum58,modnum70,modnum82,modnum94	N/A	modnum189,modnum31,modnum329,modnum32	modnum379	modnum359	modnum175,modnum184,modnum273,modnum276,modnum59
ENSG00000105810	CDK6	modnum89	N/A	modnum343,modnum90	modnum266	modnum249	modnum288
ENSG00000105821	DNAJC2	modnum244	modnum228	modnum305	modnum29	modnum120	modnum57
ENSG00000105829	BET1	modnum64	N/A	modnum274,modnum280	N/A	N/A	N/A
ENSG00000105835	NAMPT	modnum123,modnum253,modnum314,modnum47	N/A	modnum237,modnum97	modnum210,modnum294,modnum309,modnum311	modnum64	modnum263,modnum326
ENSG00000105851	PIK3CG	modnum136,modnum221,modnum314	N/A	modnum228,modnum263	modnum1,modnum20	modnum220,modnum231	modnum34,modnum80
ENSG00000105852	PON3	modnum113,modnum149,modnum173,modnum184,modnum209,modnum35,modnum36,modnum65,modnum9	N/A	modnum21,modnum285	N/A	N/A	modnum20,modnum316
ENSG00000105854	PON2	modnum149	N/A	modnum63	modnum389	modnum199	modnum134
ENSG00000105855	ITGB8	modnum149,modnum201	N/A	modnum179,modnum63	modnum109,modnum389	modnum199	modnum134,modnum323
ENSG00000105856	HBP1	modnum89	N/A	modnum90	N/A	N/A	modnum288
ENSG00000105866	SP4	modnum234	N/A	modnum363	modnum81	modnum275	modnum380
ENSG00000105879	CBLL1	modnum172	N/A	N/A	modnum338	modnum22	N/A
ENSG00000105887	MTPN	modnum167	N/A	N/A	modnum85	modnum22	N/A
ENSG00000105889	STEAP1B	modnum43,modnum78,modnum90	N/A	N/A	N/A	N/A	N/A
ENSG00000105894	PTN	modnum149,modnum27	modnum366	modnum155,modnum63	modnum145,modnum389	modnum170,modnum192,modnum199	modnum134,modnum78
ENSG00000105926	MPP6	modnum136,modnum83	N/A	modnum263,modnum313	modnum35	modnum426	modnum287,modnum80
ENSG00000105928	GSDME	modnum2	N/A	modnum193	modnum197,modnum86	N/A	modnum120,modnum376,modnum86
ENSG00000105939	ZC3HAV1	modnum260	modnum284	modnum173	modnum63	modnum97	modnum330
ENSG00000105948	TTC26	modnum263,modnum280,modnum54	N/A	N/A	N/A	N/A	modnum216
ENSG00000105953	OGDH	modnum155	N/A	modnum94	N/A	N/A	N/A
ENSG00000105963	ADAP1	modnum102	N/A	modnum108	modnum381	N/A	modnum286
ENSG00000105967	TFEC	modnum221	N/A	modnum228	modnum20	N/A	modnum34
ENSG00000105968	H2AZ2	modnum131	N/A	modnum235	N/A	N/A	modnum113
ENSG00000105971	CAV2	modnum234,modnum251,modnum275,modnum276	N/A	modnum1,modnum363	modnum81	modnum275	modnum380
ENSG00000105974	CAV1	modnum111,modnum115,modnum147,modnum24,modnum251,modnum276,modnum87	N/A	modnum340,modnum350,modnum81	modnum228,modnum30	modnum225	modnum167,modnum168,modnum199,modnum200,modnum316
ENSG00000105976	MET	modnum136,modnum296,modnum44	modnum238	modnum263,modnum314	modnum1,modnum46,modnum56	modnum231,modnum84,modnum93	modnum110,modnum30,modnum36,modnum5,modnum80
ENSG00000105982	RNF32	modnum101,modnum105,modnum111,modnum117,modnum15,modnum220,modnum233,modnum255,modnum263,modnum267,modnum279,modnum4,modnum60,modnum71,modnum87	N/A	modnum114,modnum117,modnum16,modnum178,modnum211,modnum252,modnum67,modnum92	modnum282	N/A	modnum136,modnum176,modnum18,modnum196,modnum352,modnum59
ENSG00000105993	DNAJB6	modnum132	modnum255	modnum181	modnum197	modnum386	N/A
ENSG00000106003	LFNG	modnum150,modnum201,modnum209,modnum52,modnum60,modnum65	N/A	modnum179	modnum109	modnum177,modnum345	modnum323,modnum343
ENSG00000106009	BRAT1	modnum116,modnum85	N/A	modnum229,modnum94	N/A	N/A	modnum201
ENSG00000106012	IQCE	modnum319,modnum80,modnum8	N/A	modnum108	N/A	N/A	N/A
ENSG00000106013	ANKRD7	modnum83	N/A	modnum313	modnum35	modnum426	modnum141,modnum233,modnum287
ENSG00000106018	VIPR2	modnum263,modnum268,modnum84	N/A	modnum162,modnum177,modnum20,modnum217,modnum261	modnum271	modnum110	modnum230
ENSG00000106025	TSPAN12	modnum149,modnum60	N/A	modnum114,modnum63	modnum282,modnum389	modnum199	modnum134,modnum352
ENSG00000106034	CPED1	modnum123,modnum221,modnum24,modnum314	N/A	modnum228,modnum237,modnum24,modnum97	modnum20,modnum210,modnum344	modnum419	modnum200,modnum263,modnum326,modnum34
ENSG00000106052	TAX1BP1	modnum172,modnum244	N/A	N/A	N/A	N/A	N/A
ENSG00000106066	CPVL	modnum137,modnum221	N/A	modnum227,modnum228,modnum306	modnum20,modnum311	modnum27	modnum126,modnum34
ENSG00000106069	CHN2	modnum296,modnum89	modnum343	modnum314,modnum90	modnum21,modnum38	modnum84	modnum110,modnum288
ENSG00000106070	GRB10	modnum201,modnum319	N/A	N/A	N/A	modnum45	modnum303
ENSG00000106077	ABHD11	modnum221,modnum314,modnum40,modnum73	N/A	modnum237	N/A	modnum413	modnum289,modnum34
ENSG00000106086	PLEKHA8	modnum132	N/A	N/A	modnum197	N/A	modnum376
ENSG00000106100	NOD1	modnum123,modnum250,modnum251,modnum309,modnum314,modnum325,modnum49,modnum73	modnum400	modnum237	N/A	N/A	modnum326
ENSG00000106105	GARS1	modnum33	N/A	N/A	modnum233	modnum112,modnum412	modnum163
ENSG00000106113	CRHR2	modnum136,modnum220,modnum275,modnum78,modnum93	modnum322	modnum1,modnum200,modnum275,modnum297,modnum43	N/A	N/A	modnum14,modnum15,modnum28,modnum363,modnum80
ENSG00000106123	EPHB6	modnum319	N/A	modnum108,modnum314	N/A	modnum112,modnum84	N/A
ENSG00000106125	MINDY4	modnum143,modnum148,modnum223,modnum310,modnum316,modnum63,modnum90	N/A	modnum82	N/A	N/A	modnum106,modnum241,modnum66
ENSG00000106133	NSUN5P2	modnum273	N/A	modnum95	N/A	N/A	modnum26
ENSG00000106211	HSPB1	modnum132,modnum253	modnum255	modnum181	modnum197	modnum386	modnum376
ENSG00000106236	NPTX2	modnum131,modnum201,modnum93	N/A	modnum179,modnum235,modnum297	modnum109,modnum241,modnum275	modnum177,modnum190,modnum363	modnum113,modnum323,modnum363
ENSG00000106246	PTCD1	modnum130,modnum144,modnum179,modnum184,modnum211,modnum217,modnum286,modnum53	N/A	modnum218,modnum329	N/A	N/A	modnum100,modnum166,modnum369
ENSG00000106266	SNX8	modnum131	N/A	modnum235	modnum275	modnum190	modnum113
ENSG00000106268	NUDT1	modnum141,modnum271,modnum293,modnum310,modnum311,modnum43,modnum86,modnum98	modnum374	modnum105,modnum166,modnum267,modnum332	N/A	N/A	modnum166,modnum189,modnum77
ENSG00000106278	PTPRZ1	modnum209,modnum91	modnum113,modnum180	modnum279,modnum68	modnum210,modnum225,modnum389,modnum394	modnum118,modnum199	modnum134,modnum263,modnum325,modnum343
ENSG00000106299	WASL	modnum172	modnum412	N/A	modnum338,modnum98	modnum22	modnum180
ENSG00000106302	HYAL4	modnum48	N/A	modnum129,modnum212,modnum338,modnum80	modnum332,modnum337	modnum371	modnum171,modnum242,modnum249,modnum26,modnum316,modnum31,modnum48,modnum58,modnum71,modnum87
ENSG00000106327	TFR2	modnum232	N/A	modnum162,modnum337,modnum83	N/A	N/A	modnum100,modnum4
ENSG00000106330	MOSPD3	modnum247,modnum39	N/A	modnum215,modnum73	modnum139,modnum148,modnum52	modnum373	modnum108,modnum158,modnum178,modnum242,modnum272,modnum5
ENSG00000106336	FBXO24	modnum128,modnum142,modnum177,modnum22,modnum298	N/A	modnum210,modnum214,modnum69	modnum104,modnum143,modnum3,modnum87	modnum250	modnum148,modnum317,modnum318
ENSG00000106341	PPP1R17	modnum178,modnum8	modnum289	modnum361	N/A	N/A	N/A
ENSG00000106351	AGFG2	modnum201,modnum27,modnum65	N/A	modnum179	modnum109	modnum192	modnum323
ENSG00000106355	LSM5	modnum126,modnum13,modnum153,modnum2,modnum55	N/A	modnum357	N/A	N/A	N/A
ENSG00000106366	SERPINE1	modnum181,modnum201,modnum253,modnum257,modnum299,modnum93	N/A	modnum248,modnum61	modnum294	modnum363,modnum95	modnum14,modnum351,modnum98
ENSG00000106392	C1GALT1	modnum133,modnum94	N/A	N/A	N/A	N/A	N/A
ENSG00000106397	PLOD3	modnum132,modnum89	N/A	modnum181,modnum90	modnum156,modnum197	N/A	modnum288,modnum376
ENSG00000106400	ZNHIT1	modnum153	N/A	modnum28	modnum249	N/A	N/A
ENSG00000106404	CLDN15	modnum193,modnum265,modnum51,modnum85	N/A	modnum26	modnum181	N/A	N/A
ENSG00000106415	GLCCI1	modnum136,modnum275,modnum83	modnum351	modnum313	modnum35	modnum426	modnum287
ENSG00000106459	NRF1	modnum242,modnum298	N/A	N/A	N/A	N/A	N/A
ENSG00000106460	TMEM106B	modnum234	N/A	modnum363	modnum81	modnum275	modnum380
ENSG00000106462	EZH2	modnum218,modnum228,modnum289,modnum299,modnum318	modnum331	modnum165,modnum289	N/A	N/A	modnum204,modnum90
ENSG00000106483	SFRP4	modnum101,modnum115,modnum13,modnum144,modnum19,modnum24,modnum286,modnum48,modnum76	modnum285	modnum145,modnum161,modnum24,modnum302,modnum350	modnum228	modnum225	modnum199,modnum200
ENSG00000106526	ACTR3C	modnum132,modnum226,modnum25,modnum52,modnum55	N/A	modnum150,modnum293	N/A	N/A	N/A
ENSG00000106536	POU6F2	modnum136,modnum14,modnum296,modnum70	N/A	modnum263,modnum314	modnum38	modnum84	modnum110
ENSG00000106538	RARRES2	modnum24	N/A	modnum24,modnum330	N/A	N/A	modnum200,modnum275
ENSG00000106546	AHR	modnum234,modnum89	N/A	modnum363,modnum90	modnum81	N/A	modnum380
ENSG00000106560	GIMAP2	modnum137,modnum221,modnum260,modnum314	N/A	modnum173,modnum228,modnum237	modnum20,modnum309,modnum63	modnum220,modnum27	modnum126,modnum326,modnum330,modnum34
ENSG00000106565	TMEM176B	modnum123,modnum149,modnum221	N/A	modnum228,modnum97	modnum20,modnum210,modnum389	N/A	modnum34
ENSG00000106571	GLI3	modnum209	N/A	modnum279	modnum225	N/A	modnum343
ENSG00000106610	STAG3L4	modnum189	modnum266	modnum137,modnum145,modnum166,modnum203	modnum151	N/A	N/A
ENSG00000106624	AEBP1	modnum209,modnum27,modnum41,modnum60	modnum232	modnum155,modnum247,modnum279	modnum145,modnum225,modnum282	modnum192	modnum343,modnum78
ENSG00000106635	BCL7B	modnum33,modnum54	N/A	modnum304	N/A	modnum112,modnum224	N/A
ENSG00000106636	YKT6	modnum256	N/A	modnum266	N/A	N/A	modnum377
ENSG00000106665	CLIP2	modnum155	N/A	modnum94	N/A	N/A	N/A
ENSG00000106682	EIF4H	modnum33	N/A	modnum35	modnum162,modnum233	modnum112	modnum163
ENSG00000106683	LIMK1	modnum275,modnum319	modnum42	modnum108,modnum1	modnum304	modnum45,modnum54	modnum28,modnum303
ENSG00000106689	LHX2	modnum123,modnum149,modnum209	N/A	modnum63,modnum97	modnum210,modnum225,modnum389	modnum345	modnum134,modnum263
ENSG00000106692	FKTN	modnum311	N/A	N/A	N/A	N/A	N/A
ENSG00000106701	FSD1L	modnum234	N/A	modnum363	modnum81	modnum275	modnum380
ENSG00000106714	CNTNAP3	modnum123,modnum136,modnum250,modnum288,modnum296,modnum308	N/A	modnum314,modnum97	modnum210	modnum84	modnum110,modnum263
ENSG00000106733	NMRK1	modnum111,modnum142,modnum165,modnum191,modnum22,modnum245,modnum290,modnum2,modnum5	N/A	modnum101,modnum13,modnum147,modnum183,modnum80,modnum96	modnum314,modnum41	N/A	modnum106,modnum139,modnum154,modnum183,modnum207,modnum310,modnum347,modnum358
ENSG00000106771	TMEM245	modnum131	N/A	modnum235	modnum275	N/A	modnum113
ENSG00000106772	PRUNE2	modnum193	N/A	modnum187	modnum21,modnum363,modnum98	modnum260	modnum345
ENSG00000106780	MEGF9	modnum172,modnum89	N/A	N/A	N/A	N/A	N/A
ENSG00000106785	TRIM14	modnum260	N/A	modnum173	modnum63	modnum97	modnum229,modnum330
ENSG00000106799	TGFBR1	modnum221,modnum314	N/A	modnum228,modnum237	modnum20,modnum309	modnum220	modnum326,modnum34
ENSG00000106809	OGN	modnum24	modnum164,modnum37	modnum24	modnum344	modnum419	modnum148,modnum200
ENSG00000106819	ASPN	modnum185,modnum197,modnum1,modnum214,modnum241,modnum24,modnum263,modnum288,modnum322,modnum42,modnum5,modnum73,modnum81	modnum164	modnum129,modnum12,modnum195,modnum24,modnum303,modnum364	modnum234,modnum333,modnum344	modnum205	modnum100,modnum108,modnum14,modnum200,modnum322,modnum341
ENSG00000106823	ECM2	modnum24,modnum25,modnum27,modnum81	modnum164	modnum129,modnum155,modnum24	modnum344	modnum419	modnum200
ENSG00000106829	TLE4	modnum296	N/A	modnum314	modnum38	modnum84	modnum110
ENSG00000106852	LHX6	modnum14	modnum365	modnum325	modnum260	modnum47	modnum314
ENSG00000106853	PTGR1	modnum286	N/A	N/A	N/A	N/A	N/A
ENSG00000106948	AKNA	modnum137	modnum155	modnum228	modnum55	modnum27	modnum126,modnum34
ENSG00000106991	ENG	modnum192,modnum251,modnum276,modnum44	N/A	modnum207	modnum54	modnum415	modnum114,modnum126
ENSG00000106992	AK1	modnum149,modnum27,modnum304	N/A	modnum63	N/A	N/A	modnum134
ENSG00000107077	KDM4C	modnum228	modnum126	modnum165	modnum84	N/A	modnum150
ENSG00000107099	DOCK8	modnum137,modnum221	modnum119,modnum155	modnum228	modnum20,modnum55	modnum27	modnum126,modnum34
ENSG00000107130	NCS1	modnum319,modnum33	modnum42	modnum108	modnum180,modnum304	modnum45	modnum303
ENSG00000107140	TESK1	modnum163,modnum170,modnum187,modnum295,modnum300	N/A	modnum7	modnum376	N/A	modnum130
ENSG00000107164	FUBP3	modnum234	N/A	modnum363	modnum81	modnum275	modnum380
ENSG00000107165	TYRP1	modnum136,modnum207,modnum95	modnum88	modnum205,modnum250,modnum263,modnum49	N/A	modnum46	modnum121,modnum162,modnum17,modnum89
ENSG00000107201	DDX58	modnum260	modnum284	modnum173	modnum63	modnum97	modnum330
ENSG00000107242	PIP5K1B	modnum296	N/A	modnum314,modnum325	modnum260,modnum38	modnum47,modnum84	modnum110,modnum314
ENSG00000107249	GLIS3	modnum123,modnum136,modnum209,modnum65	modnum113	modnum263,modnum279,modnum345,modnum97	modnum1,modnum210	modnum231	modnum263,modnum343,modnum80
ENSG00000107263	RAPGEF1	modnum319	modnum42	modnum108	modnum304	modnum45	modnum303
ENSG00000107281	NPDC1	modnum300	modnum44	modnum7	modnum324	modnum176	modnum105,modnum130,modnum377
ENSG00000107282	APBA1	modnum319	modnum42	modnum108	modnum304	modnum45	modnum303
ENSG00000107290	SETX	modnum152	N/A	modnum62	N/A	N/A	N/A
ENSG00000107317	PTGDS	modnum209,modnum24,modnum300	N/A	modnum24,modnum279,modnum7	modnum225,modnum344	modnum355,modnum419	modnum200,modnum343
ENSG00000107338	SHB	modnum256,modnum296,modnum300	N/A	modnum314	modnum376,modnum38	modnum84	modnum110,modnum130
ENSG00000107362	ABHD17B	modnum89	modnum343	modnum90	modnum156	N/A	modnum288
ENSG00000107372	ZFAND5	modnum253	modnum298	modnum248	modnum294	modnum95	modnum351
ENSG00000107404	DVL1	modnum300,modnum319	modnum44	modnum7	modnum324,modnum376	modnum176	modnum105,modnum130
ENSG00000107443	CCNJ	modnum132,modnum165,modnum304	N/A	N/A	modnum31	N/A	N/A
ENSG00000107518	ATRNL1	modnum83	modnum140,modnum351	modnum313	modnum35	modnum426	modnum287
ENSG00000107537	PHYH	modnum269	N/A	N/A	N/A	N/A	modnum309
ENSG00000107551	RASSF4	modnum201,modnum253	N/A	modnum179	modnum109	modnum177	modnum323
ENSG00000107554	DNMBP	modnum166,modnum187	N/A	modnum131,modnum201,modnum65	N/A	modnum167	modnum327
ENSG00000107560	RAB11FIP2	modnum172	N/A	modnum363	modnum81	modnum275	modnum180,modnum380
ENSG00000107562	CXCL12	modnum201,modnum24,modnum251,modnum314	N/A	modnum179,modnum207	modnum109,modnum54	modnum177	modnum114,modnum323
ENSG00000107581	EIF3A	modnum244	modnum228	modnum305	modnum29	modnum120	modnum57
ENSG00000107593	PKD2L1	modnum268,modnum272	N/A	modnum117,modnum1,modnum261,modnum314	modnum38	modnum84,modnum93	modnum110
ENSG00000107611	CUBN	modnum192,modnum209,modnum227,modnum283,modnum95	N/A	modnum279,modnum339	modnum225,modnum391	N/A	modnum343
ENSG00000107614	TRDMT1	modnum181,modnum25	N/A	modnum4	N/A	N/A	modnum30
ENSG00000107669	ATE1	modnum83	modnum351	modnum313	modnum35	modnum426	modnum287
ENSG00000107719	PALD1	modnum137,modnum221	modnum155	modnum228	modnum20,modnum55	modnum27	modnum126,modnum34
ENSG00000107731	UNC5B	modnum193,modnum89	N/A	modnum90	N/A	N/A	modnum288
ENSG00000107736	CDH23	modnum137,modnum214,modnum236,modnum24,modnum250,modnum321,modnum46,modnum64,modnum6,modnum79	N/A	modnum195	modnum55	N/A	modnum117,modnum126,modnum148,modnum15,modnum190
ENSG00000107738	VSIR	modnum201,modnum221,modnum251,modnum314,modnum60,modnum65	modnum113	modnum114,modnum179,modnum228	modnum109,modnum15,modnum282	modnum177,modnum220	modnum323,modnum34,modnum352
ENSG00000107742	SPOCK2	modnum155	modnum356	N/A	N/A	N/A	N/A
ENSG00000107758	PPP3CB	modnum172	N/A	N/A	modnum111,modnum98	modnum407	modnum180
ENSG00000107771	CCSER2	modnum172	N/A	N/A	modnum98	modnum22	modnum180
ENSG00000107779	BMPR1A	modnum123	N/A	N/A	modnum210	modnum416	modnum263
ENSG00000107796	ACTA2	modnum115,modnum13,modnum24	modnum55	modnum24,modnum350	modnum228,modnum344	modnum225,modnum419	modnum199,modnum200
ENSG00000107798	LIPA	modnum89	modnum343	modnum90	modnum156,modnum21	modnum260	modnum288
ENSG00000107815	TWNK	modnum120,modnum220,modnum280,modnum46,modnum4	N/A	N/A	modnum221	N/A	N/A
ENSG00000107816	LZTS2	modnum89	N/A	modnum90	modnum156,modnum233	modnum112	modnum288
ENSG00000107819	SFXN3	modnum217	N/A	N/A	N/A	N/A	modnum289
ENSG00000107829	FBXW4	modnum117,modnum228	N/A	N/A	N/A	modnum249	modnum294
ENSG00000107864	CPEB3	modnum234	N/A	modnum363	modnum81,modnum98	modnum275,modnum407	modnum380
ENSG00000107872	FBXL15	modnum256	N/A	modnum266	modnum352	modnum290	modnum377
ENSG00000107882	SUFU	modnum209,modnum215,modnum312	N/A	modnum182,modnum210	N/A	N/A	modnum39
ENSG00000107890	ANKRD26	modnum244	N/A	modnum305	modnum29	modnum120	modnum57
ENSG00000107897	ACBD5	modnum234,modnum54	N/A	N/A	N/A	N/A	N/A
ENSG00000107938	EDRF1	modnum132,modnum152	N/A	N/A	N/A	N/A	modnum376,modnum37
ENSG00000107949	BCCIP	modnum23,modnum244	N/A	modnum305	modnum178	modnum421	modnum321,modnum93
ENSG00000107951	MTPAP	modnum111,modnum160	N/A	modnum178	N/A	N/A	modnum378
ENSG00000107954	NEURL1	modnum319	modnum42	modnum108	modnum304	modnum45	modnum303
ENSG00000107959	PITRM1	modnum109,modnum24,modnum292,modnum49	N/A	modnum24	N/A	N/A	modnum11,modnum200,modnum315
ENSG00000107968	MAP3K8	modnum221,modnum314,modnum47	N/A	modnum228,modnum237	modnum311,modnum67	N/A	modnum326
ENSG00000107984	DKK1	modnum136	N/A	N/A	modnum38	modnum231	modnum110,modnum80
ENSG00000108001	EBF3	modnum315,modnum79	N/A	modnum14,modnum295,modnum323	modnum127,modnum40	N/A	modnum124,modnum298,modnum324
ENSG00000108018	SORCS1	modnum93	N/A	modnum297	modnum241	modnum363	modnum363
ENSG00000108055	SMC3	modnum244	modnum228	modnum305	modnum29	modnum120,modnum421	modnum57
ENSG00000108061	SHOC2	modnum172	N/A	N/A	N/A	N/A	modnum180
ENSG00000108091	CCDC6	modnum172	modnum412	N/A	modnum98	modnum407	modnum180
ENSG00000108106	UBE2S	modnum256	N/A	modnum266	modnum352	modnum290	modnum130,modnum377
ENSG00000108107	RPL28	modnum258	N/A	modnum206	N/A	modnum165	N/A
ENSG00000108179	PPIF	modnum27,modnum33	N/A	modnum155,modnum35	modnum145,modnum233	modnum112	modnum78
ENSG00000108187	PBLD	modnum180,modnum23	N/A	modnum136	modnum73	N/A	modnum260,modnum321
ENSG00000108239	TBC1D12	modnum89	modnum343	modnum90	modnum156,modnum50	modnum164	modnum288
ENSG00000108298	RPL19	modnum153	modnum229	modnum28	modnum154,modnum249	modnum103	modnum164
ENSG00000108312	UBTF	modnum244	modnum228	modnum305	modnum29	modnum120	modnum57
ENSG00000108344	PSMD3	modnum256	N/A	modnum266,modnum94	modnum352	modnum290	modnum377
ENSG00000108370	RGS9	modnum27,modnum65	modnum113	modnum155,modnum345	modnum145	modnum192	modnum78
ENSG00000108375	RNF43	modnum209	N/A	modnum279,modnum66	modnum225,modnum350	N/A	modnum343
ENSG00000108381	ASPA	modnum89	N/A	modnum90	modnum156	N/A	modnum288
ENSG00000108384	RAD51C	modnum244,modnum277,modnum291,modnum306	N/A	modnum204,modnum277,modnum305	N/A	N/A	modnum141
ENSG00000108387	SEPTIN4	modnum117,modnum89	modnum31	modnum343,modnum90	modnum156,modnum266	modnum249	modnum288,modnum294
ENSG00000108424	KPNB1	modnum104,modnum54	N/A	modnum304,modnum38	modnum261,modnum323	modnum224	modnum374,modnum45
ENSG00000108448	TRIM16L	modnum250,modnum318	N/A	modnum331	N/A	N/A	modnum275,modnum295,modnum99
ENSG00000108465	CDK5RAP3	modnum85	N/A	N/A	modnum219	N/A	modnum201
ENSG00000108469	RECQL5	modnum105,modnum122,modnum130,modnum140,modnum141,modnum174,modnum69,modnum85	N/A	N/A	modnum289,modnum60	N/A	N/A
ENSG00000108479	GALK1	modnum123	N/A	modnum97	modnum33	N/A	modnum263
ENSG00000108506	INTS2	modnum176,modnum223	N/A	N/A	N/A	N/A	N/A
ENSG00000108515	ENO3	modnum105,modnum145,modnum166,modnum208,modnum217,modnum238,modnum239,modnum290,modnum297,modnum299,modnum32,modnum71,modnum99	modnum97	modnum144,modnum191,modnum321	modnum382,modnum390	modnum266	modnum205,modnum225,modnum311,modnum368
ENSG00000108518	PFN1	modnum256	N/A	modnum266	modnum352	modnum290	modnum377
ENSG00000108523	RNF167	modnum104,modnum33	N/A	N/A	modnum233	N/A	N/A
ENSG00000108551	RASD1	modnum201,modnum256,modnum82	N/A	modnum179,modnum249	modnum109,modnum89	modnum177,modnum241,modnum394	modnum239,modnum323
ENSG00000108559	NUP88	modnum152	N/A	modnum229	N/A	modnum72	modnum198
ENSG00000108576	SLC6A4	modnum114,modnum185,modnum289,modnum53,modnum58,modnum66	modnum257	modnum161,modnum82	modnum362,modnum44	N/A	modnum342,modnum364
ENSG00000108578	BLMH	modnum144,modnum325,modnum6,modnum7	N/A	modnum274	N/A	N/A	N/A
ENSG00000108582	CPD	modnum172	N/A	N/A	modnum98	N/A	modnum180
ENSG00000108588	CCDC47	modnum104	N/A	modnum38	modnum323	modnum224	modnum374
ENSG00000108591	DRG2	modnum177,modnum236,modnum282	N/A	modnum13,modnum272,modnum332	modnum152	N/A	modnum305
ENSG00000108592	FTSJ3	modnum223,modnum94,modnum9	N/A	N/A	N/A	modnum284	modnum207
ENSG00000108599	AKAP10	modnum269	N/A	modnum219	modnum179	modnum82	modnum309
ENSG00000108604	SMARCD2	modnum201	N/A	modnum179	modnum109	modnum177	modnum323
ENSG00000108622	ICAM2	modnum251,modnum276,modnum314	N/A	modnum207,modnum237,modnum61	modnum30,modnum54	modnum415	modnum114,modnum326
ENSG00000108639	SYNGR2	modnum89	N/A	modnum90	modnum156	modnum260	modnum288
ENSG00000108669	CYTH1	modnum89	N/A	modnum90	N/A	N/A	modnum288
ENSG00000108671	PSMD11	modnum269	N/A	modnum219	modnum179	modnum82	modnum309
ENSG00000108679	LGALS3BP	modnum260,modnum89	N/A	modnum173,modnum90	modnum156,modnum63	modnum97	modnum288,modnum330
ENSG00000108684	ASIC2	modnum229	modnum140	modnum311	modnum342,modnum46	modnum108,modnum93	modnum218,modnum36
ENSG00000108771	DHX58	modnum260	modnum284	modnum173	modnum63	modnum97	modnum330
ENSG00000108774	RAB5C	modnum258	N/A	modnum206	N/A	N/A	N/A
ENSG00000108788	MLX	modnum269	N/A	modnum219	N/A	modnum82	modnum309
ENSG00000108798	ABI3	modnum221,modnum314	N/A	modnum228,modnum237	modnum20,modnum309,modnum55	modnum220	modnum326,modnum34
ENSG00000108819	PPP1R9B	modnum300,modnum319	modnum42	modnum108	modnum304	modnum258,modnum45	modnum130,modnum303
ENSG00000108821	COL1A1	modnum201,modnum21,modnum24,modnum283,modnum61,modnum66	N/A	modnum186,modnum24,modnum350	modnum344	modnum419	modnum200
ENSG00000108828	VAT1	modnum107	N/A	N/A	N/A	N/A	N/A
ENSG00000108839	ALOX12	modnum10,modnum252	N/A	modnum182,modnum202,modnum211,modnum262,modnum275	modnum174,modnum48	N/A	modnum142,modnum67
ENSG00000108840	HDAC5	modnum131,modnum319	modnum42	modnum108	modnum275,modnum304	modnum45	modnum113,modnum303
ENSG00000108846	ABCC3	modnum311	modnum361	modnum22,modnum294	modnum155,modnum390,modnum43	N/A	modnum112,modnum232,modnum256,modnum97
ENSG00000108848	LUC7L3	modnum244	modnum228	modnum305	modnum29	modnum120,modnum421	modnum57,modnum93
ENSG00000108852	MPP2	modnum155	N/A	N/A	N/A	modnum165	N/A
ENSG00000108854	SMURF2	modnum149,modnum27	N/A	N/A	modnum145,modnum329,modnum389	modnum416	modnum134,modnum78
ENSG00000108924	HLF	modnum131,modnum93	N/A	modnum235	modnum111,modnum241,modnum275	modnum363	modnum113,modnum363
ENSG00000108932	SLC16A6	modnum107,modnum235,modnum60	N/A	modnum114,modnum170	N/A	N/A	modnum362
ENSG00000108947	EFNB3	modnum275,modnum93	N/A	modnum1	modnum130,modnum241	N/A	modnum28,modnum363
ENSG00000108950	FAM20A	modnum130,modnum240,modnum24,modnum291	N/A	modnum24	modnum344	modnum419	modnum200
ENSG00000108953	YWHAE	modnum313,modnum54	N/A	modnum304	modnum261	modnum421	modnum45
ENSG00000108961	RANGRF	modnum269	N/A	N/A	N/A	N/A	N/A
ENSG00000108984	MAP2K6	modnum131	N/A	modnum235,modnum297	modnum275	modnum190,modnum363	modnum113,modnum363
ENSG00000109062	SLC9A3R1	modnum123,modnum209,modnum256	N/A	modnum266,modnum279,modnum97	modnum210,modnum225,modnum352	modnum290,modnum355	modnum263,modnum343,modnum377
ENSG00000109063	MYH3	modnum137,modnum139,modnum13,modnum221,modnum84	N/A	modnum27	N/A	N/A	N/A
ENSG00000109066	TMEM104	modnum149,modnum209,modnum2,modnum4	N/A	modnum279,modnum344	modnum225,modnum390	modnum199	modnum343
ENSG00000109072	VTN	modnum103,modnum113,modnum130,modnum160,modnum236,modnum261,modnum263,modnum274,modnum307,modnum322,modnum55,modnum74	modnum179	modnum162,modnum182,modnum220,modnum32,modnum330	modnum155	modnum209	modnum195,modnum198,modnum25,modnum274,modnum304
ENSG00000109083	IFT20	modnum281	N/A	N/A	N/A	N/A	N/A
ENSG00000109084	TMEM97	modnum110	modnum325	modnum91	modnum298	modnum81	modnum68
ENSG00000109089	CDR2L	modnum193,modnum89	N/A	modnum90	modnum363	N/A	modnum288
ENSG00000109099	PMP22	modnum123,modnum89	N/A	modnum90	modnum156,modnum210,modnum282	modnum260,modnum416	modnum288
ENSG00000109103	UNC119	modnum60	N/A	N/A	N/A	N/A	N/A
ENSG00000109107	ALDOC	modnum110,modnum149,modnum305	N/A	modnum296,modnum63	modnum360,modnum389	modnum337	modnum134,modnum73
ENSG00000109113	RAB34	modnum123,modnum149	N/A	modnum63,modnum97	modnum210,modnum389	modnum416	modnum134,modnum263
ENSG00000109158	GABRA4	modnum172	modnum412	N/A	modnum111,modnum38	modnum407	modnum180
ENSG00000109163	GNRHR	modnum125,modnum146,modnum206,modnum250,modnum37,modnum47	modnum248,modnum35	modnum100,modnum190	modnum269,modnum366,modnum385,modnum71	modnum302	modnum209,modnum327,modnum85
ENSG00000109171	SLAIN2	modnum244,modnum258	N/A	modnum305	modnum178	modnum421	N/A
ENSG00000109184	DCUN1D4	modnum228	modnum126	modnum165	modnum84	N/A	N/A
ENSG00000109220	CHIC2	modnum256	N/A	modnum266	modnum352	modnum290	modnum377
ENSG00000109265	CRACD	modnum14	modnum365	modnum325	modnum260	modnum47	modnum314
ENSG00000109323	MANBA	modnum221,modnum228	N/A	modnum165	modnum84	modnum356	modnum150,modnum34
ENSG00000109332	UBE2D3	modnum132	N/A	N/A	N/A	N/A	N/A
ENSG00000109339	MAPK10	modnum229	modnum140	N/A	modnum342	modnum108	modnum218
ENSG00000109452	INPP4B	modnum135,modnum229	modnum140	modnum311	modnum126,modnum342	modnum108	modnum218
ENSG00000109458	GAB1	modnum89	N/A	modnum90	modnum156	modnum100	modnum288
ENSG00000109472	CPE	modnum149	N/A	modnum63	modnum389	modnum199	modnum134
ENSG00000109475	RPL34	modnum153,modnum228	modnum229	modnum165,modnum28	modnum249	modnum103,modnum356	modnum150,modnum164,modnum96
ENSG00000109501	WFS1	modnum209,modnum275	N/A	modnum279	modnum225	modnum54	modnum343
ENSG00000109534	GAR1	modnum184,modnum198,modnum200,modnum203,modnum272,modnum311	modnum142	modnum116,modnum361,modnum78	N/A	N/A	N/A
ENSG00000109536	FRG1	modnum10,modnum156,modnum20,modnum248,modnum261,modnum36,modnum41,modnum68	N/A	modnum109,modnum264,modnum30,modnum37	modnum189,modnum262	modnum18,modnum320	modnum300,modnum50
ENSG00000109572	CLCN3	modnum54	N/A	modnum304	modnum261	modnum224	modnum45
ENSG00000109576	AADAT	modnum201,modnum262,modnum27,modnum307,modnum36	N/A	modnum179	N/A	N/A	modnum368
ENSG00000109654	TRIM2	modnum89	modnum343	modnum90	modnum21	N/A	modnum288
ENSG00000109667	SLC2A9	modnum157,modnum214,modnum221,modnum225,modnum48,modnum88	N/A	modnum39	N/A	modnum210	modnum355
ENSG00000109685	NSD2	modnum54,modnum83	modnum351	modnum304,modnum313	modnum261,modnum35	modnum426	N/A
ENSG00000109686	SH3D19	modnum193,modnum24	N/A	modnum187,modnum24	modnum344,modnum363	modnum419	modnum200,modnum345
ENSG00000109736	MFSD10	modnum300	modnum44	modnum7	modnum324,modnum376	modnum176	modnum105,modnum130
ENSG00000109743	BST1	modnum317,modnum47	N/A	modnum13,modnum227,modnum353,modnum39	modnum278	N/A	modnum119,modnum196,modnum232,modnum84
ENSG00000109771	LRP2BP	modnum235	N/A	modnum141	modnum66	modnum210,modnum336	modnum109,modnum206,modnum44
ENSG00000109790	KLHL5	modnum117,modnum296	modnum31	modnum314	modnum266,modnum38	modnum249,modnum84	modnum110,modnum294
ENSG00000109805	NCAPG	modnum163,modnum200,modnum216,modnum318,modnum7	modnum337	modnum192,modnum227,modnum244,modnum33	modnum351	N/A	modnum226,modnum240,modnum92
ENSG00000109814	UGDH	modnum132,modnum216	N/A	modnum101	N/A	N/A	N/A
ENSG00000109819	PPARGC1A	modnum275	N/A	modnum1	modnum130	N/A	modnum28
ENSG00000109846	CRYAB	modnum89	N/A	modnum90	N/A	modnum386	N/A
ENSG00000109854	HTATIP2	modnum132,modnum89	N/A	modnum181,modnum90	N/A	N/A	modnum288,modnum376
ENSG00000109881	CCDC34	modnum244	modnum228	modnum305	modnum29	modnum120	modnum57
ENSG00000109906	ZBTB16	modnum201	N/A	modnum179	modnum109	modnum177	modnum323
ENSG00000109911	ELP4	modnum149	modnum4	modnum63	modnum389	N/A	modnum134
ENSG00000109917	ZPR1	modnum199,modnum294,modnum311	modnum288	modnum10	modnum274	modnum159	modnum361
ENSG00000109919	MTCH2	modnum54	N/A	modnum304	modnum261	modnum224	modnum45
ENSG00000109929	SC5D	modnum110	modnum325	modnum91	modnum298	modnum81	modnum68
ENSG00000109971	HSPA8	modnum305	modnum381	modnum296	modnum360	modnum337	modnum73
ENSG00000110002	VWA5A	modnum123,modnum296	N/A	modnum314,modnum97	modnum210	modnum345,modnum84	modnum263
ENSG00000110011	DNAJC4	modnum176,modnum226,modnum258,modnum275	N/A	modnum206	modnum14	N/A	N/A
ENSG00000110025	SNX15	modnum51	modnum300	modnum219	N/A	N/A	modnum309
ENSG00000110031	LPXN	modnum83	modnum351	modnum313	modnum35	modnum426	modnum287
ENSG00000110042	DTX4	modnum131	N/A	modnum235	modnum89	modnum394	modnum113,modnum239
ENSG00000110047	EHD1	modnum155,modnum165	N/A	N/A	N/A	modnum416	modnum170
ENSG00000110057	UNC93B1	modnum221,modnum256,modnum260	N/A	modnum173,modnum228	modnum20,modnum63	modnum97	modnum330,modnum34,modnum377
ENSG00000110076	NRXN2	modnum300,modnum93	modnum356	modnum297,modnum7	modnum241	N/A	N/A
ENSG00000110077	MS4A6A	modnum221	N/A	modnum227,modnum228	modnum20,modnum311,modnum67	modnum27	modnum34
ENSG00000110079	MS4A4A	modnum137,modnum214,modnum221,modnum24	N/A	modnum227,modnum228,modnum24	modnum20,modnum311,modnum344,modnum55,modnum67	modnum27,modnum419	modnum126,modnum200,modnum34
ENSG00000110080	ST3GAL4	modnum89	N/A	modnum90	N/A	N/A	modnum288
ENSG00000110090	CPT1A	modnum110,modnum149,modnum209,modnum275,modnum27	modnum232	modnum279,modnum63,modnum91	modnum225,modnum298,modnum389	N/A	modnum134,modnum343,modnum68
ENSG00000110092	CCND1	modnum117,modnum201,modnum24	N/A	modnum179,modnum24	modnum109,modnum344	modnum177,modnum419	modnum200,modnum323
ENSG00000110104	CCDC86	modnum265	N/A	N/A	N/A	N/A	modnum258
ENSG00000110107	PRPF19	modnum269	modnum356	modnum219,modnum94	modnum179,modnum205	modnum82	modnum309
ENSG00000110108	TMEM109	modnum54	N/A	N/A	N/A	N/A	N/A
ENSG00000110172	CHORDC1	modnum132	modnum255	modnum181	modnum197	modnum160,modnum386	modnum376
ENSG00000110200	ANAPC15	modnum140,modnum244,modnum75	N/A	modnum305	N/A	N/A	N/A
ENSG00000110274	CEP164	modnum85	N/A	N/A	modnum219	N/A	N/A
ENSG00000110324	IL10RA	modnum137,modnum221,modnum253	N/A	modnum228	modnum20,modnum55,modnum67	modnum218	modnum34
ENSG00000110367	DDX6	modnum172	N/A	N/A	N/A	N/A	modnum180
ENSG00000110395	CBL	modnum172	N/A	N/A	modnum98	N/A	modnum180
ENSG00000110422	HIPK3	modnum83	modnum351	modnum313	modnum35	modnum426	modnum287
ENSG00000110427	KIAA1549L	modnum172	modnum197	N/A	modnum98	modnum407	modnum180
ENSG00000110436	SLC1A2	modnum149,modnum305	modnum381	modnum296,modnum63	modnum360,modnum389	modnum199,modnum337	modnum134,modnum73
ENSG00000110446	SLC15A3	modnum221,modnum260	N/A	modnum173,modnum228	modnum20,modnum309,modnum63	modnum97	modnum330,modnum34
ENSG00000110455	ACCS	modnum158,modnum247,modnum37,modnum66,modnum88	N/A	modnum221	N/A	modnum2	N/A
ENSG00000110492	MDK	modnum107,modnum300,modnum60	N/A	modnum114	modnum282	modnum345	modnum352
ENSG00000110619	CARS1	modnum244,modnum65	N/A	N/A	N/A	modnum120	N/A
ENSG00000110628	SLC22A18	modnum100,modnum112,modnum128,modnum170,modnum17,modnum198,modnum202,modnum238,modnum240,modnum257,modnum262,modnum274,modnum301,modnum40,modnum44,modnum78,modnum9	modnum149,modnum258	modnum123,modnum184,modnum333,modnum43,modnum69	modnum302,modnum371	N/A	modnum264,modnum268,modnum329,modnum61
ENSG00000110660	SLC35F2	modnum27	N/A	modnum155	modnum55	modnum192,modnum231	modnum126,modnum357,modnum78,modnum80
ENSG00000110693	SOX6	modnum14,modnum209,modnum91	modnum180	modnum325,modnum68	modnum260,modnum394	modnum108,modnum118,modnum47	modnum314,modnum325,modnum343
ENSG00000110697	PITPNM1	modnum319	modnum42	modnum108	modnum304	modnum45	modnum303
ENSG00000110700	RPS13	modnum153,modnum33	modnum229	modnum28	modnum233,modnum249	modnum103,modnum112	modnum164,modnum96
ENSG00000110719	TCIRG1	modnum123,modnum137,modnum221	modnum155	modnum228,modnum97	modnum55	modnum27	modnum34
ENSG00000110721	CHKA	modnum193,modnum201,modnum93	N/A	modnum297,modnum56	N/A	N/A	N/A
ENSG00000110723	EXPH5	modnum135,modnum268,modnum27	N/A	modnum155,modnum177,modnum249,modnum291	modnum126	modnum190,modnum192,modnum93	modnum254
ENSG00000110756	HPS5	modnum83	N/A	modnum313	modnum35	N/A	modnum287
ENSG00000110799	VWF	modnum235,modnum251,modnum276	N/A	modnum141,modnum207	modnum54	modnum415	modnum114
ENSG00000110801	PSMD9	modnum317	modnum121	modnum9	N/A	N/A	modnum54
ENSG00000110811	P3H3	modnum115,modnum141,modnum159,modnum206,modnum230,modnum55,modnum7,modnum85	modnum398	modnum106,modnum183,modnum270,modnum320,modnum350,modnum65	N/A	N/A	modnum201,modnum262,modnum340,modnum354,modnum40,modnum41
ENSG00000110852	CLEC2B	modnum137,modnum24,modnum276,modnum314,modnum47	N/A	modnum227,modnum237,modnum24	modnum311,modnum344,modnum55	modnum27	modnum126,modnum200,modnum326
ENSG00000110876	SELPLG	modnum123,modnum221,modnum314,modnum318	N/A	modnum228,modnum237,modnum97	modnum20,modnum309	modnum220,modnum345	modnum326,modnum34,modnum92
ENSG00000110880	CORO1C	modnum117,modnum228	N/A	modnum165,modnum343	N/A	N/A	modnum150
ENSG00000110900	TSPAN11	modnum100,modnum165,modnum16,modnum202,modnum232,modnum252,modnum254,modnum291,modnum307,modnum35,modnum36,modnum3	N/A	modnum161,modnum224,modnum31,modnum355	modnum181,modnum206,modnum229,modnum347	N/A	modnum100,modnum123,modnum22,modnum268,modnum368,modnum4,modnum75
ENSG00000110911	SLC11A2	modnum89	N/A	modnum90	N/A	N/A	modnum288
ENSG00000110921	MVK	modnum110,modnum201	modnum325	modnum179,modnum91	modnum109,modnum298	modnum81	modnum323,modnum68
ENSG00000110931	CAMKK2	modnum237	modnum316	N/A	modnum180	modnum165	N/A
ENSG00000110934	BIN2	modnum221,modnum232	N/A	modnum228	modnum20,modnum55,modnum67	modnum27	modnum34
ENSG00000110955	ATP5F1B	modnum54	N/A	modnum304	modnum261	modnum224	modnum45
ENSG00000110958	PTGES3	modnum132	modnum255	modnum181	modnum197	modnum386	N/A
ENSG00000110975	SYT10	modnum275	N/A	modnum1,modnum249,modnum338,modnum339	modnum89	modnum54	modnum239,modnum28
ENSG00000111011	RSRC2	modnum244	N/A	modnum305	modnum29	modnum120	modnum57
ENSG00000111058	ACSS3	modnum149	N/A	modnum63	modnum389	N/A	modnum134
ENSG00000111077	TNS2	modnum276	N/A	N/A	N/A	N/A	modnum114
ENSG00000111142	METAP2	modnum244,modnum54	N/A	modnum305	modnum178	modnum421	modnum93
ENSG00000111181	SLC6A12	modnum233,modnum235,modnum251	modnum55	modnum141,modnum269	modnum369	modnum415	modnum114,modnum251,modnum5
ENSG00000111203	ITFG2	modnum214	N/A	N/A	N/A	N/A	modnum357
ENSG00000111215	PRR4	modnum140,modnum163,modnum272,modnum297,modnum53,modnum90	N/A	N/A	N/A	N/A	modnum101,modnum274,modnum293
ENSG00000111218	PRMT8	modnum93	N/A	modnum235	modnum241,modnum275	modnum363,modnum394	modnum113,modnum363
ENSG00000111224	PARP11	modnum122,modnum252,modnum301,modnum320,modnum47	N/A	modnum119	N/A	N/A	modnum340
ENSG00000111237	VPS29	modnum167,modnum234	N/A	modnum363	modnum95	modnum275	modnum380
ENSG00000111247	RAD51AP1	modnum148,modnum318,modnum32	modnum250,modnum337	modnum191,modnum218,modnum260,modnum278,modnum99	modnum351	N/A	modnum92
ENSG00000111249	CUX2	modnum296	N/A	modnum314	modnum38	modnum84	modnum110
ENSG00000111252	SH2B3	modnum221	N/A	modnum228	modnum20	N/A	modnum34
ENSG00000111254	AKAP3	modnum100,modnum156,modnum191,modnum194,modnum46	N/A	modnum129,modnum169,modnum283,modnum2,modnum80	N/A	N/A	modnum106,modnum177,modnum271
ENSG00000111262	KCNA1	modnum268,modnum275	N/A	modnum1	modnum130,modnum46	modnum54,modnum93	modnum28,modnum36
ENSG00000111266	DUSP16	modnum225,modnum311,modnum89	N/A	modnum90	modnum156	N/A	modnum288
ENSG00000111269	CREBL2	modnum107	N/A	modnum170	N/A	N/A	N/A
ENSG00000111275	ALDH2	modnum149,modnum269	N/A	modnum63	modnum389	N/A	modnum134
ENSG00000111276	CDKN1B	modnum89	N/A	modnum90	N/A	N/A	modnum288
ENSG00000111305	GSG1	modnum135,modnum230,modnum252,modnum280,modnum282,modnum301	N/A	modnum124	N/A	modnum101	modnum11,modnum149,modnum199,modnum44
ENSG00000111321	LTBR	modnum213,modnum221,modnum314	N/A	modnum228,modnum237	N/A	N/A	N/A
ENSG00000111325	OGFOD2	modnum160,modnum177,modnum256,modnum265,modnum98	N/A	modnum20,modnum333,modnum49	N/A	N/A	modnum132,modnum145,modnum171,modnum296,modnum377,modnum5
ENSG00000111331	OAS3	modnum260	modnum284	modnum173	modnum63	modnum97	modnum330
ENSG00000111335	OAS2	modnum260	modnum284	modnum173	modnum63	modnum97	modnum330
ENSG00000111339	ART4	modnum137,modnum164,modnum224,modnum230,modnum272,modnum310,modnum48,modnum74	modnum277	modnum150,modnum247,modnum269,modnum294,modnum31,modnum44,modnum65,modnum89	N/A	N/A	modnum10,modnum179,modnum211,modnum234,modnum359,modnum71
ENSG00000111341	MGP	modnum115,modnum13,modnum219,modnum24,modnum276	modnum55	modnum24,modnum350	modnum228,modnum344	modnum225,modnum419	modnum199,modnum200
ENSG00000111344	RASAL1	modnum275,modnum93	N/A	modnum1,modnum297	modnum130,modnum241	modnum363	modnum28,modnum363
ENSG00000111348	ARHGDIB	modnum221	N/A	modnum228	modnum20	N/A	modnum34
ENSG00000111361	EIF2B1	modnum216,modnum269	N/A	modnum219	modnum179	modnum82	modnum309
ENSG00000111364	DDX55	modnum120,modnum49,modnum57	N/A	N/A	N/A	N/A	modnum315,modnum373
ENSG00000111371	SLC38A1	modnum131,modnum27	modnum366	modnum155,modnum235	modnum145,modnum275	modnum192	modnum113,modnum78
ENSG00000111404	RERGL	modnum314	N/A	modnum237	N/A	N/A	N/A
ENSG00000111405	ENDOU	modnum149,modnum60,modnum76	N/A	modnum114,modnum63	modnum282,modnum389	modnum355	modnum134,modnum352
ENSG00000111412	SPRING1	modnum123	N/A	modnum97	modnum210	modnum416	modnum263
ENSG00000111452	ADGRD1	modnum179,modnum262,modnum32	N/A	modnum150,modnum262,modnum82,modnum84	modnum158,modnum217	N/A	modnum151,modnum344
ENSG00000111581	NUP107	modnum103,modnum252	N/A	N/A	modnum392,modnum53	N/A	modnum332
ENSG00000111602	TIMELESS	modnum213,modnum269,modnum318,modnum63	N/A	N/A	N/A	N/A	modnum92
ENSG00000111615	KRR1	modnum114,modnum125,modnum160,modnum199,modnum1,modnum274,modnum286,modnum302	N/A	N/A	N/A	N/A	N/A
ENSG00000111640	GAPDH	modnum191,modnum305,modnum88	modnum381	modnum296	modnum360	modnum337	modnum73
ENSG00000111642	CHD4	modnum244	N/A	N/A	N/A	N/A	N/A
ENSG00000111664	GNB3	modnum100,modnum154,modnum7,modnum85	N/A	modnum262,modnum308,modnum53	N/A	N/A	modnum156,modnum201
ENSG00000111665	CDCA3	modnum115,modnum139,modnum19,modnum206,modnum236,modnum248,modnum249,modnum280,modnum57	N/A	modnum324,modnum332,modnum347	N/A	N/A	modnum118,modnum121,modnum227,modnum255
ENSG00000111666	CHPT1	modnum149	N/A	modnum63	modnum389	modnum292	modnum134
ENSG00000111671	SPSB2	modnum90	N/A	modnum202,modnum348,modnum39	N/A	N/A	modnum122,modnum133,modnum135,modnum15,modnum176,modnum233,modnum24,modnum30,modnum88
ENSG00000111678	C12orf57	modnum153	modnum229	modnum28	modnum249	modnum103	modnum96
ENSG00000111679	PTPN6	modnum221	N/A	modnum228	modnum20	N/A	modnum34
ENSG00000111684	LPCAT3	modnum123,modnum188,modnum200,modnum276,modnum324	N/A	modnum175	modnum183	N/A	N/A
ENSG00000111696	NT5DC3	modnum136,modnum201	N/A	N/A	N/A	N/A	modnum323
ENSG00000111704	NANOG	modnum292	N/A	N/A	N/A	N/A	N/A
ENSG00000111711	GOLT1B	modnum234	N/A	modnum363	modnum338	N/A	N/A
ENSG00000111713	GYS2	modnum287,modnum304,modnum48,modnum61	modnum245	modnum161,modnum294	modnum87	modnum29	modnum341,modnum71,modnum83
ENSG00000111727	HCFC2	modnum234,modnum281	N/A	modnum363	N/A	N/A	N/A
ENSG00000111728	ST8SIA1	modnum123	N/A	N/A	modnum210,modnum38	modnum84	modnum110,modnum263
ENSG00000111731	C2CD5	modnum234	modnum316	modnum185	modnum295,modnum300	modnum152,modnum165	modnum37,modnum65
ENSG00000111732	AICDA	modnum150,modnum154,modnum206,modnum263,modnum41,modnum45,modnum51,modnum80	modnum258	modnum215,modnum247,modnum361	N/A	modnum58	modnum10,modnum127,modnum172,modnum242,modnum272,modnum282,modnum88
ENSG00000111775	COX6A1	modnum153	N/A	modnum28	modnum249	modnum166	modnum96
ENSG00000111783	RFX4	modnum123,modnum209,modnum27	N/A	modnum279,modnum97	modnum145,modnum210,modnum225	modnum192,modnum345	modnum263,modnum343
ENSG00000111785	RIC8B	modnum228	N/A	N/A	N/A	N/A	N/A
ENSG00000111790	FGFR1OP2	modnum201	N/A	modnum179,modnum249	modnum89	N/A	modnum239
ENSG00000111799	COL12A1	modnum131	N/A	modnum235	modnum275	modnum190,modnum93	modnum113
ENSG00000111801	BTN3A3	modnum12,modnum130,modnum139,modnum190,modnum260,modnum290,modnum7	N/A	modnum173	modnum63	modnum97	modnum108,modnum330
ENSG00000111802	TDP2	modnum176,modnum269	N/A	modnum185	modnum300	N/A	modnum65
ENSG00000111817	DSE	modnum221,modnum314	N/A	modnum237	modnum309,modnum67	N/A	modnum326
ENSG00000111834	RSPH4A	modnum206,modnum255,modnum257,modnum281,modnum288,modnum289,modnum310	N/A	modnum105,modnum130,modnum32	modnum136	modnum43	modnum102
ENSG00000111846	GCNT2	modnum14	N/A	modnum101,modnum325	modnum260	modnum47	modnum314
ENSG00000111859	NEDD9	modnum118,modnum131,modnum204,modnum251,modnum253,modnum314,modnum82	modnum298	modnum207,modnum248,modnum61	modnum294,modnum54	modnum190,modnum415,modnum95	modnum113,modnum114,modnum351
ENSG00000111860	CEP85L	modnum149	N/A	N/A	N/A	N/A	N/A
ENSG00000111863	ADTRP	modnum131,modnum296	N/A	modnum235,modnum314	modnum275,modnum38	modnum84	modnum110,modnum113
ENSG00000111875	ASF1A	modnum149,modnum60	N/A	modnum114	N/A	N/A	N/A
ENSG00000111879	FAM184A	modnum244	N/A	N/A	N/A	N/A	N/A
ENSG00000111897	SERINC1	modnum167,modnum54	N/A	modnum304	modnum178	modnum421	modnum93
ENSG00000111907	TPD52L1	modnum149,modnum60	modnum232	modnum114,modnum63	modnum282,modnum389	N/A	modnum134,modnum352
ENSG00000111911	HINT3	modnum147,modnum234	N/A	modnum363	modnum81	N/A	modnum380
ENSG00000111913	RIPOR2	modnum136,modnum275	N/A	modnum1	modnum130	modnum231,modnum54	modnum239,modnum28,modnum80
ENSG00000111961	SASH1	modnum149,modnum209	modnum113	modnum279	modnum225,modnum389	N/A	modnum134,modnum343
ENSG00000111962	UST	modnum131	N/A	modnum235,modnum263,modnum314	modnum1,modnum275,modnum38	modnum231,modnum84	modnum110,modnum113
ENSG00000112029	FBXO5	modnum161,modnum16,modnum272,modnum61,modnum95	N/A	modnum143,modnum20,modnum306	modnum44	modnum382	modnum18
ENSG00000112031	MTRF1L	modnum173	N/A	N/A	N/A	N/A	N/A
ENSG00000112038	OPRM1	modnum135	N/A	N/A	modnum126	N/A	modnum254
ENSG00000112039	FANCE	modnum183,modnum249	N/A	modnum273,modnum288,modnum342	N/A	modnum372	modnum13,modnum146,modnum213,modnum251
ENSG00000112053	SLC26A8	modnum144,modnum196,modnum274,modnum308,modnum43	N/A	modnum113,modnum171,modnum300,modnum323,modnum339	N/A	N/A	modnum29,modnum60
ENSG00000112062	MAPK14	modnum54	N/A	N/A	N/A	N/A	N/A
ENSG00000112081	SRSF3	modnum108,modnum200,modnum269,modnum302	N/A	modnum219,modnum56	N/A	N/A	modnum309
ENSG00000112096	SOD2	modnum123	N/A	modnum97	modnum210	N/A	modnum263
ENSG00000112110	MRPL18	modnum132	N/A	modnum181	modnum197	N/A	modnum376
ENSG00000112137	PHACTR1	modnum319	modnum42	modnum108	modnum304,modnum98	modnum407,modnum45	modnum180,modnum303
ENSG00000112139	MDGA1	modnum123,modnum135,modnum268	modnum91	modnum177,modnum97	modnum46	modnum93	N/A
ENSG00000112144	CILK1	modnum82,modnum89	N/A	N/A	N/A	modnum100	N/A
ENSG00000112149	CD83	modnum253	N/A	modnum248	modnum294	modnum95	modnum351
ENSG00000112167	SAYSD1	modnum178,modnum18	N/A	modnum12,modnum255,modnum307,modnum58	N/A	N/A	modnum123,modnum193,modnum204,modnum242,modnum271,modnum97
ENSG00000112182	BACH2	modnum111,modnum117,modnum131,modnum159,modnum284,modnum41,modnum82,modnum84	N/A	modnum217,modnum235,modnum249	modnum275	modnum190	modnum113,modnum239,modnum327
ENSG00000112183	RBM24	modnum234,modnum253	modnum298	modnum248	modnum221	modnum218	N/A
ENSG00000112208	BAG2	modnum132,modnum234	N/A	modnum181	modnum197	N/A	N/A
ENSG00000112210	RAB23	modnum27	N/A	modnum155	modnum145	modnum192	modnum78
ENSG00000112214	FHL5	modnum115,modnum13,modnum24,modnum251	modnum55	modnum207,modnum24,modnum350	modnum228,modnum344	modnum225,modnum419	modnum199,modnum200
ENSG00000112218	GPR63	modnum131	N/A	modnum235	modnum275	N/A	modnum113
ENSG00000112234	FBXL4	modnum148,modnum158,modnum182,modnum241,modnum249,modnum277,modnum289,modnum306	N/A	modnum44,modnum60	N/A	N/A	modnum89
ENSG00000112242	E2F3	modnum33,modnum82	N/A	modnum249,modnum35	modnum233,modnum38	modnum112	modnum110,modnum239
ENSG00000112245	PTP4A1	modnum172	N/A	N/A	N/A	N/A	N/A
ENSG00000112276	BVES	modnum89	N/A	modnum90	modnum156	modnum238	modnum288
ENSG00000112280	COL9A1	modnum91	modnum180	modnum68	modnum394	modnum118	modnum325
ENSG00000112282	MED23	modnum152	N/A	modnum62	modnum295	modnum152	modnum37
ENSG00000112293	GPLD1	modnum220,modnum275	N/A	N/A	N/A	N/A	N/A
ENSG00000112297	CRYBG1	modnum214,modnum321	N/A	modnum117,modnum53	N/A	N/A	N/A
ENSG00000112299	VNN1	modnum47	N/A	modnum142,modnum190,modnum195,modnum20,modnum227,modnum240,modnum351,modnum80	modnum311	modnum64	modnum15,modnum179,modnum197,modnum265,modnum277,modnum56,modnum70
ENSG00000112303	VNN2	modnum47	N/A	modnum227	modnum311	modnum64	modnum126,modnum277,modnum298
ENSG00000112306	RPS12	modnum153	modnum229	modnum28	modnum249	modnum103	modnum164,modnum96
ENSG00000112309	B3GAT2	modnum27,modnum296	modnum366	modnum155	modnum145	modnum192	modnum78
ENSG00000112312	GMNN	modnum149,modnum201,modnum60	N/A	modnum114,modnum179	modnum109,modnum282	modnum177	modnum134,modnum323,modnum352
ENSG00000112319	EYA4	modnum10,modnum14	modnum299,modnum385	modnum17,modnum29,modnum325	modnum260,modnum6	modnum47	modnum103,modnum197,modnum20,modnum314,modnum334
ENSG00000112320	SOBP	modnum228,modnum83	modnum126	modnum165	modnum84	modnum356	modnum150
ENSG00000112333	NR2E1	modnum149,modnum209	N/A	modnum63	modnum389	N/A	modnum134
ENSG00000112343	TRIM38	modnum137,modnum221,modnum251	modnum323	modnum228,modnum6	modnum55	N/A	modnum34
ENSG00000112378	PERP	modnum24,modnum251	N/A	modnum207,modnum24,modnum71	modnum54	N/A	modnum114
ENSG00000112379	ARFGEF3	modnum172	N/A	N/A	modnum98	modnum100,modnum407	modnum180
[truncated: 11,229 more rows]

## Sheet: Module_Assignment_Adipose
ICA-Module assignment for adipose dataset
Ensembl_Gene_ID	HGNC_Symbol	No_adjustment	CONFETI	Known_covariates	PC	PEER	RUVCorr
ENSG00000000003	TSPAN6	modnum17	N/A	modnum294,modnum331	modnum352,modnum389	modnum84	modnum378
ENSG00000000005	TNMD	modnum189,modnum313	N/A	modnum206,modnum465	modnum366,modnum91	modnum232,modnum354	modnum184,modnum253
ENSG00000000419	DPM1	modnum118	N/A	modnum264	modnum451	N/A	modnum239
ENSG00000000457	SCYL3	modnum6	modnum1	modnum35	modnum44	N/A	modnum346
ENSG00000000938	FGR	modnum126,modnum231	N/A	modnum113,modnum308	modnum314,modnum50	modnum395	modnum383,modnum448
ENSG00000000971	CFH	modnum421,modnum72,modnum84	N/A	N/A	modnum374	modnum120	modnum191
ENSG00000001084	GCLC	modnum126	N/A	N/A	modnum50	N/A	modnum383
ENSG00000001167	NFYA	modnum255	N/A	modnum324	modnum267	N/A	modnum108,modnum169
ENSG00000001461	NIPAL3	modnum162	N/A	modnum248,modnum425	modnum207,modnum243	N/A	modnum135,modnum296
ENSG00000001497	LAS1L	modnum181,modnum226	modnum174	modnum373	modnum121	N/A	modnum394,modnum395
ENSG00000001617	SEMA3F	modnum231,modnum36,modnum397	modnum168	modnum218,modnum288,modnum308	modnum163,modnum314,modnum53	modnum395,modnum491,modnum78,modnum84	modnum302,modnum448,modnum62
ENSG00000001626	CFTR	modnum162,modnum184	N/A	modnum298,modnum425	modnum138,modnum207,modnum393	modnum476,modnum47	modnum135,modnum51
ENSG00000001629	ANKIB1	modnum35	N/A	N/A	N/A	modnum160	N/A
ENSG00000001630	CYP51A1	modnum448	modnum248	modnum213,modnum420	modnum365	modnum41,modnum463	modnum328
ENSG00000001631	KRIT1	modnum6	N/A	N/A	N/A	N/A	N/A
ENSG00000002079	MYH16	modnum127,modnum14,modnum18,modnum247,modnum286,modnum371,modnum392	modnum230	modnum10,modnum121,modnum157,modnum208,modnum21,modnum237,modnum377	modnum198,modnum276,modnum308,modnum426,modnum442	N/A	modnum164,modnum210,modnum320,modnum441
ENSG00000002330	BAD	modnum148	N/A	N/A	N/A	modnum9	modnum409
ENSG00000002549	LAP3	modnum105,modnum12	modnum74	modnum115	modnum206,modnum383	modnum209,modnum253	modnum281
ENSG00000002586	CD99	modnum121	N/A	N/A	modnum155	modnum120,modnum417	modnum457
ENSG00000002587	HS3ST1	modnum353	N/A	modnum141	modnum179	modnum438	modnum167
ENSG00000002745	WNT16	modnum127,modnum189,modnum287,modnum322	modnum131	modnum123,modnum207,modnum33,modnum453,modnum465	modnum366	N/A	modnum184,modnum245
ENSG00000002822	MAD1L1	modnum148	N/A	N/A	N/A	N/A	modnum409
ENSG00000002834	LASP1	modnum99	modnum475	modnum248,modnum276	modnum230,modnum243	modnum357	modnum276,modnum296
ENSG00000003056	M6PR	modnum126	N/A	modnum456	N/A	N/A	modnum383
ENSG00000003137	CYP26B1	modnum99	N/A	N/A	N/A	modnum118	modnum217
ENSG00000003147	ICA1	modnum432	N/A	modnum50	modnum238	N/A	modnum58
ENSG00000003249	DBNDD1	modnum113	N/A	N/A	N/A	N/A	modnum165,modnum205
ENSG00000003393	ALS2	modnum69	N/A	N/A	N/A	N/A	N/A
ENSG00000003400	CASP10	modnum105,modnum36	modnum178,modnum74	modnum115,modnum218	modnum383,modnum53	modnum84	modnum276,modnum281,modnum62
ENSG00000003436	TFPI	modnum353,modnum432	N/A	modnum141,modnum50	modnum179,modnum238	modnum438	modnum167,modnum58
ENSG00000003509	NDUFAF7	modnum118	N/A	N/A	N/A	N/A	N/A
ENSG00000003756	RBM5	modnum181	N/A	modnum373	modnum121	N/A	modnum394
ENSG00000003989	SLC7A2	modnum309,modnum390	N/A	modnum207,modnum462	modnum347,modnum74	modnum199	modnum114,modnum214
ENSG00000004534	RBM6	modnum181	N/A	modnum373	modnum121	modnum272	modnum394
ENSG00000004660	CAMKK1	modnum200,modnum275,modnum410,modnum442	modnum264	modnum183	modnum282,modnum49,modnum66	modnum156,modnum388	modnum157,modnum303
ENSG00000004700	RECQL	modnum38	N/A	modnum333	modnum303	N/A	modnum108
ENSG00000004766	VPS50	modnum319	N/A	modnum2	N/A	N/A	N/A
ENSG00000004776	HSPB6	modnum372	N/A	modnum100	modnum402	modnum341,modnum402	modnum141
ENSG00000004779	NDUFAB1	modnum81	modnum56	modnum191	modnum321,modnum418	modnum233,modnum344	modnum150,modnum321
ENSG00000004799	PDK4	modnum309,modnum359,modnum9	modnum133	modnum294,modnum462	modnum19,modnum204,modnum74	modnum118,modnum49	modnum114,modnum217
ENSG00000004838	ZMYND10	modnum415,modnum417,modnum444	N/A	N/A	modnum217	modnum441	modnum290,modnum406
ENSG00000004846	ABCB5	modnum407	N/A	modnum372	modnum85	modnum458	modnum179
ENSG00000004866	ST7	modnum41	N/A	modnum430	modnum300,modnum31	N/A	modnum340
ENSG00000004939	SLC4A1	modnum34,modnum350,modnum59	N/A	modnum45,modnum48,modnum9	modnum151,modnum245,modnum29	modnum177,modnum26,modnum407	modnum129,modnum138,modnum243
ENSG00000004948	CALCR	modnum135,modnum329	modnum462	modnum131,modnum220,modnum226	modnum329,modnum434,modnum81	modnum127	modnum21
ENSG00000005001	PRSS22	modnum126,modnum162,modnum296	N/A	modnum113,modnum278,modnum421,modnum425,modnum4	modnum207,modnum50	modnum476	modnum135,modnum2,modnum383
ENSG00000005020	SKAP2	modnum431	modnum20	modnum332	modnum242	modnum505	modnum107
ENSG00000005073	HOXA11	modnum18,modnum31	modnum64	modnum10,modnum300,modnum465	modnum414	modnum325	modnum11,modnum175,modnum184
ENSG00000005075	POLR2J	modnum81	modnum56	modnum432	modnum321	N/A	modnum321
ENSG00000005102	MEOX1	modnum309,modnum397,modnum449,modnum67,modnum99	modnum168	modnum174,modnum288,modnum462	modnum333,modnum74	modnum21,modnum491	modnum114,modnum276
ENSG00000005108	THSD7A	modnum432	N/A	modnum50	modnum238	N/A	modnum58
ENSG00000005187	ACSM3	modnum210,modnum40,modnum442	N/A	modnum23,modnum85	N/A	N/A	N/A
ENSG00000005206	SPPL2B	modnum148	N/A	N/A	N/A	modnum233,modnum30	modnum409
ENSG00000005249	PRKAR2B	modnum107	modnum183	modnum178	modnum316	modnum232,modnum421	modnum447
ENSG00000005339	CREBBP	modnum319,modnum69	N/A	modnum2	modnum303	modnum171	modnum286
ENSG00000005379	TSPOAP1	modnum442	modnum230	modnum85	modnum368	N/A	modnum303
ENSG00000005381	MPO	modnum350,modnum59	N/A	modnum48,modnum9	modnum245	modnum26	modnum138,modnum243,modnum294
ENSG00000005471	ABCB4	modnum159	N/A	N/A	modnum431	N/A	N/A
ENSG00000005513	SOX8	modnum162,modnum409	N/A	modnum130,modnum425	modnum11,modnum207	modnum375,modnum476,modnum75	modnum135,modnum151
ENSG00000005801	ZNF195	modnum15	modnum1,modnum259	modnum35	modnum44	N/A	N/A
ENSG00000005810	MYCBP2	modnum304	N/A	modnum176	modnum157,modnum171	modnum171	N/A
ENSG00000005812	FBXL3	modnum35	N/A	modnum46	modnum112	modnum208,modnum357	modnum353
ENSG00000005844	ITGAL	modnum120,modnum126,modnum235	N/A	modnum113,modnum345	modnum231,modnum449,modnum50	modnum139,modnum55	modnum3,modnum92
ENSG00000005884	ITGA3	modnum126,modnum390	N/A	modnum113,modnum286	modnum50,modnum8	N/A	modnum175,modnum383
ENSG00000005889	ZFX	modnum121	N/A	N/A	modnum155	modnum120,modnum417	modnum457
ENSG00000005893	LAMP2	modnum35	N/A	modnum46	modnum112,modnum281	modnum102	modnum241,modnum353
ENSG00000005961	ITGA2B	modnum355,modnum39,modnum59	modnum275	modnum164,modnum180,modnum318,modnum48,modnum49	modnum151	modnum407	modnum138
ENSG00000006015	REX1BD	modnum372	modnum93	modnum100	modnum402	modnum402	modnum141
ENSG00000006016	CRLF1	modnum159,modnum19,modnum442	N/A	modnum172	modnum431	N/A	modnum244,modnum303
ENSG00000006025	OSBPL7	modnum231	N/A	modnum308	modnum314	N/A	modnum448
ENSG00000006047	YBX2	modnum107	N/A	modnum178	modnum316	modnum441	modnum447
ENSG00000006062	MAP3K14	modnum216,modnum438	N/A	modnum382	modnum359	N/A	modnum192
ENSG00000006071	ABCC8	modnum116,modnum208,modnum410,modnum431,modnum61	N/A	modnum330,modnum332,modnum85	modnum276,modnum282,modnum386,modnum437	modnum388	modnum266,modnum417
ENSG00000006128	TAC1	modnum188,modnum409	N/A	modnum130,modnum211,modnum272,modnum82	modnum11	modnum380	modnum151,modnum335
ENSG00000006194	ZNF263	modnum438,modnum7	modnum1	modnum199	modnum42,modnum44	N/A	modnum346
ENSG00000006210	CX3CL1	modnum449	modnum284,modnum74	modnum115,modnum276	N/A	modnum21	modnum401
ENSG00000006282	SPATA20	modnum103,modnum15,modnum246,modnum336,modnum413,modnum433	N/A	modnum203,modnum204,modnum413	modnum135,modnum24,modnum62	modnum144	modnum20,modnum28,modnum413,modnum431
ENSG00000006283	CACNA1G	modnum174,modnum189,modnum367	N/A	modnum15,modnum465	modnum272	modnum354	N/A
ENSG00000006327	TNFRSF12A	modnum275	modnum420	N/A	modnum355	N/A	N/A
ENSG00000006377	DLX6	modnum13,modnum410,modnum454	modnum197	modnum207,modnum240,modnum24,modnum85	modnum347,modnum405	modnum120,modnum388	modnum214,modnum407,modnum417,modnum56
ENSG00000006432	MAP3K9	modnum12,modnum162,modnum250,modnum441,modnum94	N/A	modnum23	modnum190,modnum201,modnum206	N/A	modnum135,modnum186,modnum275,modnum312
ENSG00000006451	RALA	modnum407	N/A	N/A	N/A	N/A	modnum179
ENSG00000006453	BAIAP2L1	modnum231,modnum432	N/A	modnum308,modnum331	modnum314	modnum84	modnum448
ENSG00000006459	KDM7A	modnum407	N/A	modnum372	modnum85	modnum458	modnum179
ENSG00000006468	ETV1	modnum162	N/A	modnum425	modnum207	N/A	modnum135
ENSG00000006534	ALDH3B1	modnum126,modnum135	N/A	N/A	N/A	N/A	N/A
ENSG00000006555	TTC22	modnum120,modnum162,modnum295,modnum44	modnum366	modnum262,modnum297,modnum345,modnum425,modnum8	modnum207,modnum231,modnum354,modnum393	modnum221	modnum135,modnum229,modnum92
ENSG00000006576	PHTF2	modnum35	N/A	modnum46	modnum112	N/A	modnum353
ENSG00000006606	CCL26	modnum296,modnum424	N/A	modnum150	modnum387	N/A	modnum301
ENSG00000006611	USH1C	modnum14,modnum295,modnum299,modnum348,modnum410	N/A	modnum270,modnum349,modnum447,modnum85,modnum88	modnum245,modnum282,modnum368,modnum393	modnum388	modnum229,modnum367,modnum417
ENSG00000006625	GGCT	modnum60	N/A	modnum311	modnum171	N/A	modnum391
ENSG00000006634	DBF4	modnum438	N/A	modnum199	N/A	N/A	modnum346
ENSG00000006638	TBXA2R	modnum442	N/A	modnum85	modnum314,modnum368	modnum375,modnum84	modnum303
ENSG00000006712	PAF1	modnum226	modnum174	modnum457	modnum130	N/A	modnum395
ENSG00000006740	ARHGAP44	modnum60	N/A	modnum311	modnum171	N/A	modnum391
ENSG00000006747	SCIN	modnum126,modnum192,modnum395	N/A	modnum113,modnum193,modnum19	modnum150,modnum330,modnum50	modnum405	modnum329,modnum383,modnum422
ENSG00000006756	ARSD	modnum121	N/A	N/A	modnum155	modnum120,modnum30	modnum457
ENSG00000006757	PNPLA4	modnum121	N/A	N/A	modnum155	modnum120	modnum457
ENSG00000006831	ADIPOR2	modnum276	modnum248	modnum420	modnum129,modnum365	modnum41	modnum328
ENSG00000006837	CDKL3	modnum280,modnum312,modnum377	N/A	modnum185,modnum227,modnum360,modnum378,modnum398,modnum400,modnum419,modnum70	modnum270	modnum114	modnum144,modnum227,modnum26,modnum372,modnum61
ENSG00000007001	UPP2	modnum101,modnum282,modnum306,modnum364,modnum404,modnum70,modnum88,modnum8	N/A	modnum107,modnum129,modnum195,modnum200,modnum222,modnum254,modnum325,modnum352,modnum453,modnum459	modnum307,modnum420,modnum96	N/A	modnum109,modnum240,modnum267,modnum27,modnum344,modnum99
ENSG00000007047	MARK4	modnum372	N/A	modnum100	N/A	N/A	modnum141
ENSG00000007062	PROM1	modnum162,modnum295	N/A	modnum159,modnum221,modnum425,modnum449,modnum62	modnum207,modnum393	modnum221,modnum476	modnum135,modnum229
ENSG00000007080	CCDC124	modnum148	N/A	N/A	N/A	modnum103	modnum409
ENSG00000007129	CEACAM21	modnum121,modnum15,modnum229,modnum287,modnum52,modnum95	N/A	modnum215,modnum446	modnum376,modnum377	N/A	modnum47
ENSG00000007171	NOS2	modnum246	N/A	modnum217,modnum228,modnum237,modnum316	modnum147,modnum236,modnum284,modnum378,modnum89	N/A	modnum215,modnum330,modnum459
ENSG00000007237	GAS7	modnum409,modnum41	N/A	modnum130,modnum363	modnum11,modnum300	N/A	modnum340
ENSG00000007264	MATK	modnum126	N/A	modnum113	modnum50	modnum405	modnum383
ENSG00000007314	SCN4A	modnum17,modnum9	modnum178	modnum294,modnum331	modnum19,modnum389	modnum118,modnum78,modnum84	modnum217,modnum378
ENSG00000007341	ST7L	modnum248	N/A	N/A	N/A	modnum207	modnum207,modnum386
ENSG00000007350	TKTL1	modnum235	N/A	modnum169,modnum279,modnum294	modnum229,modnum277,modnum449	N/A	modnum3,modnum463
ENSG00000007376	RPUSD1	modnum148	N/A	N/A	N/A	N/A	modnum409
ENSG00000007392	LUC7L	modnum181	N/A	modnum373	modnum121	N/A	modnum394
ENSG00000007402	CACNA2D2	modnum17,modnum199,modnum47	N/A	modnum312,modnum391	N/A	N/A	N/A
ENSG00000007516	BAIAP3	modnum17	N/A	modnum331	modnum389	N/A	modnum378
ENSG00000007520	TSR3	modnum372	N/A	modnum100	modnum402	modnum103	modnum141,modnum409
ENSG00000007541	PIGQ	modnum148	N/A	N/A	N/A	N/A	modnum409
ENSG00000007866	TEAD3	modnum442	modnum475	modnum85	modnum230,modnum368	N/A	modnum303
ENSG00000007908	SELE	modnum445,modnum449,modnum67	modnum284	modnum139,modnum174,modnum382	modnum279,modnum359,modnum53,modnum77	modnum21,modnum488,modnum78	modnum268,modnum401,modnum75
ENSG00000007933	FMO3	modnum192	N/A	modnum207,modnum455	modnum347	N/A	modnum214
ENSG00000007944	MYLIP	modnum217,modnum276,modnum448	modnum248	modnum213	modnum129,modnum365	modnum463	modnum217
ENSG00000007952	NOX1	modnum119,modnum128,modnum140,modnum143,modnum295,modnum370,modnum422,modnum45,modnum49,modnum86	N/A	modnum135,modnum208,modnum211,modnum256,modnum282,modnum319,modnum374,modnum433,modnum439,modnum440,modnum461,modnum93	modnum145,modnum195,modnum94	N/A	modnum158,modnum309,modnum345,modnum351
ENSG00000007968	E2F2	modnum162,modnum417	N/A	modnum354,modnum425	modnum207,modnum217	modnum493	modnum135,modnum406
ENSG00000008056	SYN1	modnum161,modnum267	modnum503	modnum270	modnum225	modnum398	modnum347
ENSG00000008083	JARID2	modnum126	N/A	modnum35	N/A	N/A	modnum383
ENSG00000008118	CAMK1G	modnum126,modnum161,modnum177,modnum189,modnum407,modnum8	modnum491	modnum113,modnum16,modnum262,modnum270,modnum372,modnum418,modnum465	modnum361,modnum366,modnum50,modnum65,modnum85	modnum354,modnum458	modnum179,modnum184,modnum248,modnum347,modnum383
ENSG00000008128	CDK11A	modnum116,modnum252,modnum338,modnum377,modnum446,modnum58	modnum476	modnum232,modnum40,modnum418,modnum75,modnum88,modnum96	modnum125,modnum126,modnum154,modnum32,modnum71	modnum294	modnum102,modnum103,modnum248,modnum259,modnum271,modnum333,modnum338,modnum81,modnum91
ENSG00000008256	CYTH3	modnum17,modnum309	N/A	modnum462	modnum389	modnum160	modnum114,modnum378
ENSG00000008277	ADAM22	modnum395,modnum410	N/A	modnum19	modnum282	modnum388	modnum417
ENSG00000008282	SYPL1	modnum35	N/A	modnum46	modnum112	N/A	modnum353
ENSG00000008323	PLEKHG6	modnum107,modnum9	N/A	modnum178,modnum294	modnum19,modnum316	modnum38	modnum447
ENSG00000008382	MPND	modnum403	modnum415	modnum290	N/A	modnum136	modnum388
ENSG00000008394	MGST1	modnum107	modnum183	modnum178	modnum316,modnum319	modnum421	modnum447
ENSG00000008405	CRY1	modnum263	modnum420	N/A	modnum355	modnum174	modnum11,modnum166,modnum356
ENSG00000008438	PGLYRP1	modnum350,modnum59	N/A	modnum278,modnum48,modnum9	modnum151,modnum245	modnum26,modnum407	modnum138,modnum243,modnum322,modnum342
ENSG00000008516	MMP25	modnum59	N/A	modnum48	modnum151	modnum407	modnum138,modnum415
ENSG00000008517	IL32	modnum449,modnum67	modnum74	modnum174	modnum279,modnum383	modnum209,modnum21,modnum78	modnum401,modnum75
ENSG00000008710	PKD1	modnum148	N/A	modnum248	modnum243	N/A	modnum296,modnum409
ENSG00000008735	MAPK8IP2	modnum161,modnum330	modnum503	modnum270,modnum287,modnum37,modnum96	modnum225,modnum257	N/A	modnum118,modnum347
ENSG00000008838	MED24	modnum148,modnum449	N/A	N/A	N/A	N/A	modnum401,modnum409
ENSG00000008869	HEATR5B	modnum359,modnum69	N/A	N/A	N/A	N/A	modnum452
ENSG00000008988	RPS20	modnum43,modnum81	modnum383	modnum339,modnum432	modnum191,modnum321	modnum194,modnum301	modnum19,modnum321
ENSG00000009307	CSDE1	modnum308	N/A	modnum430	modnum31	modnum38	N/A
ENSG00000009413	REV3L	modnum321	modnum395	modnum274	modnum54	N/A	modnum279
ENSG00000009724	MASP2	modnum6	N/A	N/A	modnum47	modnum24	N/A
ENSG00000009780	FAM76A	modnum200,modnum263	modnum264,modnum420	modnum183	modnum355,modnum49	modnum156,modnum254	modnum157,modnum166
ENSG00000009790	TRAF3IP3	modnum120,modnum421,modnum59	N/A	modnum345,modnum48,modnum55	modnum151,modnum162,modnum231	N/A	modnum191,modnum92
ENSG00000009950	MLXIPL	modnum107	modnum183	modnum178	modnum316	modnum38,modnum421	modnum447
ENSG00000010017	RANBP9	modnum359,modnum407	N/A	modnum372,modnum409	modnum204,modnum85	N/A	modnum179
ENSG00000010030	ETV7	modnum105	modnum74	modnum115	modnum383	modnum209,modnum253	modnum281
ENSG00000010072	SPRTN	modnum438	N/A	modnum35	modnum44	N/A	modnum346
ENSG00000010165	EEF1AKNMT	modnum212	N/A	modnum338	modnum130	modnum322	modnum196
ENSG00000010219	DYRK4	modnum126,modnum227,modnum353	N/A	modnum363,modnum456	N/A	modnum208	modnum340,modnum383
ENSG00000010244	ZNF207	modnum158	N/A	modnum402	modnum283	N/A	modnum453
ENSG00000010278	CD9	modnum189	N/A	modnum465	modnum366,modnum66	modnum354	N/A
ENSG00000010282	HHATL	modnum259,modnum283,modnum407,modnum410,modnum424	N/A	modnum186,modnum270,modnum372,modnum438,modnum69,modnum85	modnum182,modnum282,modnum85	modnum388,modnum399,modnum458	modnum115,modnum172,modnum179,modnum417
ENSG00000010292	NCAPD2	modnum417	modnum7	modnum354	modnum217	N/A	modnum406
ENSG00000010310	GIPR	modnum17,modnum9	N/A	modnum294,modnum331	modnum19,modnum389,modnum54	modnum118	modnum217,modnum378
ENSG00000010318	PHF7	modnum444	N/A	modnum366	modnum4	modnum441	modnum290
ENSG00000010319	SEMA3G	modnum9	N/A	modnum178,modnum294	modnum19,modnum316	modnum372	modnum447
ENSG00000010327	STAB1	modnum126,modnum135	N/A	modnum113,modnum220	modnum50,modnum81	N/A	modnum21,modnum383
ENSG00000010379	SLC6A13	modnum112,modnum153,modnum183,modnum197,modnum244,modnum247,modnum256,modnum279,modnum351,modnum392,modnum40	modnum476	modnum128,modnum131,modnum171,modnum227,modnum228,modnum25,modnum29,modnum352,modnum411,modnum444,modnum458,modnum47	modnum134,modnum229,modnum239,modnum375,modnum435	N/A	modnum120,modnum123,modnum127,modnum152,modnum15,modnum350,modnum375,modnum436,modnum57,modnum87
ENSG00000010438	PRSS3	modnum12,modnum184,modnum194,modnum295	N/A	modnum23,modnum298	modnum138,modnum206,modnum393	modnum476,modnum47	modnum186,modnum229,modnum264,modnum51
ENSG00000010539	ZNF200	modnum216,modnum320,modnum438,modnum6	modnum1	modnum35,modnum382	modnum44	N/A	modnum192,modnum346,modnum428
ENSG00000010610	CD4	modnum135	N/A	modnum207,modnum220	modnum347,modnum81	modnum309	modnum21
ENSG00000010626	LRRC23	modnum166,modnum301,modnum408,modnum443	N/A	N/A	modnum60	N/A	modnum317,modnum35,modnum44
ENSG00000010671	BTK	modnum126,modnum135,modnum421	modnum301	modnum113,modnum220,modnum55	modnum162,modnum50,modnum81	modnum307	modnum191,modnum21,modnum383
ENSG00000010704	HFE	modnum135	N/A	N/A	N/A	N/A	modnum21
ENSG00000010803	SCMH1	modnum308	N/A	modnum430	modnum31	N/A	N/A
ENSG00000010810	FYN	modnum9	N/A	modnum294	modnum19	modnum211	N/A
ENSG00000010932	FMO1	modnum192	N/A	modnum193	modnum150	modnum380	N/A
ENSG00000011021	CLCN6	modnum448	modnum248	modnum420	modnum365	modnum41	modnum328
ENSG00000011028	MRC2	modnum41	N/A	modnum363	modnum300,modnum313,modnum366	N/A	modnum340
ENSG00000011083	SLC6A7	modnum126,modnum127,modnum161,modnum240,modnum56	N/A	modnum113,modnum237,modnum270,modnum47,modnum80	modnum225,modnum292,modnum50	N/A	modnum347,modnum383,modnum78
ENSG00000011132	APBA3	modnum148	N/A	N/A	N/A	modnum21	modnum401,modnum409
ENSG00000011201	ANOS1	modnum41	N/A	modnum363	modnum300	N/A	modnum340
ENSG00000011243	AKAP8L	modnum181,modnum372	N/A	modnum100,modnum373	modnum121,modnum402	N/A	modnum141,modnum394
ENSG00000011258	MBTD1	modnum359	N/A	modnum409	modnum204	N/A	modnum105
ENSG00000011295	TTC19	modnum231,modnum71	N/A	modnum308	modnum314	N/A	modnum448
ENSG00000011304	PTBP1	modnum148	N/A	N/A	N/A	N/A	modnum409
ENSG00000011332	DPF1	modnum442	N/A	modnum154,modnum200,modnum233,modnum440,modnum5	modnum218,modnum341	modnum388	modnum303
ENSG00000011376	LARS2	modnum319	N/A	modnum2	N/A	N/A	N/A
ENSG00000011422	PLAUR	modnum126	N/A	modnum113	modnum50	N/A	modnum383
ENSG00000011426	ANLN	modnum417	N/A	modnum354	modnum217	modnum493	modnum406
ENSG00000011451	WIZ	modnum372	N/A	modnum100	modnum402	N/A	modnum141
ENSG00000011465	DCN	modnum41	N/A	modnum363	modnum300,modnum374	modnum470	modnum340
ENSG00000011485	PPP5C	modnum309	N/A	modnum462	N/A	N/A	modnum114
ENSG00000011523	CEP68	modnum17	modnum443	modnum331	modnum389	modnum337	modnum378
ENSG00000011566	MAP4K3	modnum35,modnum395	N/A	modnum46	modnum112	N/A	modnum329,modnum353
ENSG00000011590	ZBTB32	modnum100,modnum113,modnum206,modnum300,modnum301,modnum377,modnum413,modnum444,modnum73,modnum80	modnum165,modnum223,modnum258,modnum52	modnum11,modnum204,modnum272,modnum309,modnum328,modnum352,modnum366,modnum369	modnum405	N/A	modnum103,modnum164,modnum171,modnum290,modnum310,modnum388,modnum405,modnum444
ENSG00000011600	TYROBP	modnum126,modnum135	modnum301	modnum113,modnum220	modnum50,modnum81	modnum309	modnum21,modnum383
ENSG00000012048	BRCA1	modnum417	modnum7	modnum354	modnum217	N/A	modnum406
ENSG00000012124	CD22	modnum126,modnum421	N/A	modnum113,modnum55	modnum162,modnum50	modnum307	modnum191,modnum383
ENSG00000012171	SEMA3B	modnum395,modnum409	N/A	modnum130,modnum19	modnum11,modnum330	modnum38	modnum151,modnum329
ENSG00000012223	LTF	modnum317,modnum350,modnum380,modnum422,modnum59	N/A	modnum156,modnum235,modnum428,modnum48,modnum96,modnum9	modnum151,modnum245,modnum278	modnum26	modnum138,modnum243,modnum256,modnum2
ENSG00000012660	ELOVL5	modnum276	N/A	modnum178,modnum420	modnum129,modnum316	modnum41	N/A
ENSG00000012779	ALOX5	modnum135,modnum59	N/A	modnum220,modnum48	modnum151,modnum50,modnum81	N/A	modnum138,modnum21
ENSG00000012817	KDM5D	modnum121	N/A	modnum89	modnum155	modnum120	modnum457
ENSG00000013288	MAN2B2	modnum308	N/A	N/A	modnum281,modnum418	modnum102	modnum241
ENSG00000013297	CLDN11	modnum189,modnum192,modnum456,modnum67	N/A	modnum174,modnum193,modnum465	modnum279,modnum301,modnum366	N/A	modnum184,modnum75
ENSG00000013364	MVP	modnum304	modnum74	modnum176	modnum157	N/A	N/A
ENSG00000013374	NUB1	modnum105,modnum60	modnum74	modnum115,modnum311	modnum171,modnum383	modnum209	modnum281,modnum391
ENSG00000013375	PGM3	modnum261,modnum60	modnum474	modnum184,modnum311	modnum171,modnum37	modnum115,modnum191	modnum131,modnum391
ENSG00000013392	RWDD2A	modnum60	N/A	modnum311	modnum171	modnum115	modnum391
ENSG00000013441	CLK1	modnum6	N/A	N/A	modnum47	N/A	N/A
ENSG00000013523	ANGEL1	modnum126,modnum231	N/A	modnum308,modnum310	modnum314	N/A	modnum304,modnum383,modnum448
ENSG00000013563	DNASE1L1	modnum231	N/A	modnum308,modnum456	modnum314	N/A	modnum448
ENSG00000013573	DDX11	modnum125,modnum128,modnum150,modnum153,modnum171,modnum179,modnum25,modnum260,modnum314,modnum334,modnum345,modnum399,modnum3,modnum421	modnum282	modnum101,modnum149,modnum21,modnum225,modnum256,modnum26,modnum282,modnum342,modnum386,modnum38,modnum393,modnum407,modnum421,modnum450,modnum468	modnum120,modnum223,modnum260,modnum358,modnum447,modnum95	modnum279	modnum111,modnum132,modnum191,modnum317,modnum33,modnum372,modnum399,modnum424,modnum435
ENSG00000013588	GPRC5A	modnum263,modnum407,modnum445	modnum420	modnum139,modnum363,modnum372	modnum355,modnum77,modnum85	modnum254	modnum166,modnum179,modnum268,modnum340
ENSG00000013619	MAMLD1	modnum159	N/A	modnum172	modnum431	N/A	N/A
ENSG00000013725	CD6	modnum120	modnum376	modnum345	modnum231	modnum403	modnum92
ENSG00000013810	TACC3	modnum417	N/A	modnum354	modnum217	modnum493	modnum406
ENSG00000014123	UFL1	modnum35	N/A	modnum46	modnum112	N/A	modnum353
ENSG00000014138	POLA2	modnum255,modnum417	modnum7	modnum354	modnum217	N/A	modnum406
ENSG00000014164	ZC3H3	modnum179,modnum223,modnum284,modnum419,modnum8,modnum97	modnum202,modnum238,modnum250,modnum79,modnum99	modnum247,modnum52	modnum192,modnum295,modnum88	modnum17,modnum281,modnum495	modnum198,modnum216,modnum261,modnum372,modnum48,modnum55,modnum81
ENSG00000014216	CAPN1	modnum148	N/A	N/A	N/A	modnum482	modnum409
ENSG00000014257	ACP3	modnum12,modnum135,modnum417,modnum444	N/A	modnum129,modnum220,modnum23,modnum24,modnum366,modnum452	modnum133,modnum206,modnum217,modnum4,modnum81	modnum476,modnum493	modnum168,modnum186,modnum21,modnum290
ENSG00000014641	MDH1	modnum107	N/A	modnum178	modnum316	modnum4	modnum447
ENSG00000015133	CCDC88C	modnum120	N/A	modnum345	modnum231	N/A	modnum448,modnum92
ENSG00000015153	YAF2	modnum309,modnum35	N/A	modnum462,modnum46	modnum112,modnum74	N/A	modnum114,modnum353
ENSG00000015285	WAS	modnum135	modnum301	modnum220	modnum58,modnum81	modnum55	modnum21
ENSG00000015413	DPEP1	modnum121,modnum12,modnum169,modnum236,modnum245,modnum453,modnum95	N/A	modnum162	modnum144,modnum155,modnum206,modnum391	modnum120	modnum134,modnum249,modnum457,modnum45
ENSG00000015479	MATR3	modnum38	N/A	modnum333	N/A	N/A	N/A
ENSG00000015520	NPC1L1	modnum276,modnum285	N/A	modnum420	modnum129	N/A	modnum328
ENSG00000015592	STMN4	modnum134,modnum161,modnum398,modnum94	modnum503	modnum270	modnum225	modnum398	modnum347,modnum442
ENSG00000016391	CHDH	modnum162	N/A	modnum425	modnum207	modnum476	modnum135
ENSG00000016402	IL20RA	modnum162,modnum294,modnum455	N/A	modnum425,modnum8	modnum207,modnum212,modnum95	N/A	modnum135,modnum170,modnum464
ENSG00000016602	CLCA4	modnum199,modnum295,modnum311,modnum50,modnum66,modnum89	N/A	modnum152,modnum262,modnum299,modnum399	modnum173,modnum393	modnum221,modnum234	modnum229,modnum419,modnum455
ENSG00000017427	IGF1	modnum60	N/A	modnum311,modnum408,modnum465	modnum171	modnum211,modnum354	modnum391
ENSG00000018236	CNTN1	modnum409	N/A	modnum130	modnum11,modnum282	modnum388,modnum417	modnum151
ENSG00000018280	SLC11A1	modnum59	N/A	modnum48	modnum151,modnum58	modnum55	N/A
ENSG00000018408	WWTR1	modnum7	N/A	modnum310	modnum163,modnum352	modnum491	modnum304
ENSG00000018610	STEEP1	modnum250,modnum296,modnum418	N/A	modnum154,modnum196,modnum34	N/A	modnum440	modnum109,modnum301
ENSG00000018625	ATP1A2	modnum107	N/A	modnum178	modnum316	modnum120,modnum38,modnum83	modnum447
ENSG00000018699	TTC27	modnum319	N/A	modnum2	modnum69	N/A	N/A
ENSG00000019102	VSIG2	modnum397,modnum67	modnum168	modnum174,modnum288	modnum163,modnum279	modnum491,modnum78	modnum302,modnum75
ENSG00000019144	PHLDB1	modnum313	N/A	modnum206	modnum91	modnum232	modnum253
ENSG00000019169	MARCO	modnum135	N/A	modnum220,modnum363	modnum81	modnum309,modnum380	modnum21
ENSG00000019549	SNAI2	modnum309,modnum359,modnum402	N/A	modnum209,modnum409,modnum462	modnum204,modnum234,modnum74	modnum49	modnum105,modnum114,modnum160
ENSG00000019582	CD74	modnum103,modnum105,modnum323	modnum73,modnum74	modnum115,modnum155	modnum143,modnum383	modnum215	modnum281,modnum43
ENSG00000020426	MNAT1	modnum118	N/A	modnum264	modnum451	N/A	modnum239
ENSG00000020633	RUNX3	modnum120,modnum162	N/A	modnum345,modnum425	modnum207,modnum231	modnum139,modnum403,modnum476	modnum135,modnum92
ENSG00000020922	MRE11	modnum211,modnum223	N/A	modnum327,modnum46	modnum302,modnum48	modnum235	modnum353,modnum381,modnum408,modnum412
ENSG00000021300	PLEKHB1	modnum161,modnum409	modnum503	modnum130,modnum270	modnum11,modnum225	modnum320,modnum375,modnum398,modnum75	modnum151,modnum347
ENSG00000021355	SERPINB1	modnum216	N/A	modnum382	modnum359	N/A	modnum192
ENSG00000021461	CYP3A43	modnum104,modnum117,modnum129,modnum144,modnum177,modnum26,modnum303,modnum307,modnum375,modnum37,modnum65	modnum468	modnum124,modnum15,modnum268,modnum273,modnum304,modnum347,modnum351,modnum399,modnum419,modnum58,modnum98	modnum160,modnum411,modnum444	N/A	modnum182,modnum236,modnum257,modnum287,modnum333,modnum345,modnum387,modnum390,modnum444,modnum451,modnum65,modnum83,modnum89
ENSG00000021488	SLC7A9	modnum149,modnum191,modnum196,modnum346	N/A	modnum379	modnum197,modnum427,modnum64	N/A	modnum225,modnum247,modnum267,modnum287,modnum408,modnum440,modnum90
ENSG00000021574	SPAST	modnum35	N/A	modnum46	modnum112	N/A	modnum353
ENSG00000021645	NRXN3	modnum409	modnum308	modnum130	modnum11,modnum406	modnum269,modnum320	modnum151
ENSG00000021776	AQR	modnum69	N/A	modnum2	modnum303	N/A	modnum452
ENSG00000022267	FHL1	modnum60,modnum9	N/A	modnum294,modnum311	modnum171,modnum19	N/A	modnum217,modnum391
ENSG00000022556	NLRP2	modnum126,modnum202,modnum235,modnum252,modnum68	N/A	modnum113,modnum153,modnum219,modnum231,modnum345,modnum385,modnum400	modnum225,modnum50	N/A	modnum212,modnum267,modnum383,modnum72
ENSG00000022567	SLC45A4	modnum135,modnum442	N/A	modnum85	modnum368	N/A	modnum303
ENSG00000022976	ZNF839	modnum108,modnum228,modnum392	N/A	N/A	modnum119,modnum289	N/A	modnum316
ENSG00000023171	GRAMD1B	modnum135,modnum36,modnum409	N/A	modnum130,modnum218,modnum220	modnum11,modnum81	modnum320	modnum151,modnum21,modnum62
ENSG00000023191	RNH1	modnum148	N/A	N/A	N/A	N/A	modnum409
ENSG00000023445	BIRC3	modnum309,modnum449	modnum284	modnum382,modnum462	modnum359,modnum74	modnum21,modnum49	modnum114,modnum401
ENSG00000023516	AKAP11	modnum35	N/A	modnum46	modnum112	modnum292	modnum353
ENSG00000023608	SNAPC1	modnum321	N/A	modnum274	modnum54	modnum70	modnum279
ENSG00000023839	ABCC2	modnum192,modnum200,modnum309	N/A	modnum183,modnum187,modnum193,modnum372	modnum150,modnum49	modnum354,modnum83	modnum114,modnum157,modnum184,modnum422
ENSG00000023892	DEF6	modnum120,modnum135	N/A	modnum220,modnum345	modnum231,modnum81	N/A	modnum21,modnum92
ENSG00000023902	PLEKHO1	modnum442	N/A	N/A	modnum282	N/A	modnum303
ENSG00000024048	UBR2	modnum69	N/A	N/A	N/A	modnum300	modnum452
ENSG00000024526	DEPDC1	modnum417	N/A	modnum354	modnum217	modnum493	modnum406
ENSG00000024862	CCDC28A	modnum359	N/A	modnum409	N/A	N/A	modnum105
ENSG00000025423	HSD17B6	modnum442	N/A	modnum85	modnum368	modnum310,modnum375	modnum303
ENSG00000025434	NR1H3	modnum126,modnum276	N/A	modnum113,modnum213	modnum129,modnum50	modnum463	modnum383
ENSG00000025708	TYMP	modnum105	modnum74	modnum115	modnum383	modnum253	modnum281
ENSG00000025770	NCAPH2	modnum148	N/A	N/A	N/A	N/A	modnum409
ENSG00000025772	TOMM34	modnum407	N/A	modnum372	modnum85	N/A	modnum179
ENSG00000026025	VIM	modnum275,modnum43	N/A	modnum436	modnum191,modnum66	N/A	modnum194
ENSG00000026297	RNASET2	modnum135	N/A	modnum220	modnum54,modnum81	N/A	modnum21
ENSG00000026559	KCNG1	modnum156,modnum253,modnum387,modnum409,modnum77,modnum88	modnum290	modnum104,modnum108,modnum130	modnum14,modnum188,modnum399	modnum360	modnum151,modnum156,modnum210,modnum272,modnum410
ENSG00000026652	AGPAT4	modnum126	N/A	modnum113	modnum50	modnum258	modnum383
ENSG00000026751	SLAMF7	modnum120,modnum126,modnum222	modnum376	modnum113,modnum140,modnum345	modnum208,modnum231,modnum449,modnum50	modnum139,modnum181,modnum405	modnum315,modnum383,modnum92
ENSG00000026950	BTN3A1	modnum105,modnum323	modnum74	modnum115	modnum143,modnum231,modnum383	modnum209	modnum281,modnum43
ENSG00000027075	PRKCH	modnum231,modnum432,modnum99	modnum166	modnum308,modnum50	modnum238,modnum314	modnum78	modnum276,modnum448
ENSG00000027644	INSRR	modnum178	N/A	N/A	modnum125,modnum177,modnum379	N/A	N/A
ENSG00000027697	IFNGR1	modnum309	N/A	modnum462	modnum74	N/A	modnum114
ENSG00000027869	SH2D2A	modnum120	N/A	modnum310,modnum345	modnum231	modnum153,modnum403,modnum55	modnum92
ENSG00000028137	TNFRSF1B	modnum216	N/A	modnum382	modnum359	modnum84	modnum192
ENSG00000028277	POU2F2	modnum135	N/A	modnum220	modnum81	modnum55	modnum21
ENSG00000029153	ARNTL2	modnum449	modnum284	modnum276,modnum382	modnum319,modnum333,modnum359	modnum21	modnum276,modnum401
ENSG00000029363	BCLAF1	modnum35,modnum438	N/A	N/A	N/A	N/A	modnum346
ENSG00000029534	ANK1	modnum259,modnum390	modnum259	modnum186,modnum286,modnum69	modnum182,modnum66,modnum8	modnum375,modnum399	modnum115,modnum175
ENSG00000029993	HMGB3	modnum417	N/A	modnum354	modnum217	N/A	modnum406
ENSG00000030304	MUSK	modnum115,modnum206,modnum209,modnum214,modnum218,modnum248,modnum280,modnum292,modnum30,modnum349,modnum431	N/A	modnum164,modnum17,modnum186,modnum329,modnum346,modnum356,modnum371,modnum377,modnum37,modnum449,modnum53	modnum254,modnum317,modnum377,modnum386	modnum427,modnum45	modnum10,modnum115,modnum122,modnum144,modnum30,modnum398,modnum442,modnum46
ENSG00000030419	IKZF2	modnum216,modnum359	N/A	modnum382,modnum409	N/A	N/A	modnum105,modnum192
ENSG00000030582	GRN	modnum126,modnum135	N/A	modnum113,modnum456	modnum281,modnum50	modnum102	modnum241,modnum383
ENSG00000031003	FAM13B	modnum442	N/A	N/A	modnum368	N/A	modnum303
ENSG00000031081	ARHGAP31	modnum231,modnum67	N/A	modnum174,modnum308	modnum279,modnum314,modnum53	modnum78	modnum448,modnum75
ENSG00000031691	CENPQ	modnum187,modnum300,modnum82	N/A	modnum20,modnum328	modnum180,modnum386	N/A	N/A
ENSG00000031698	SARS1	modnum156	modnum290	modnum104	modnum188	modnum360	modnum146,modnum272
ENSG00000031823	RANBP3	modnum148	N/A	N/A	N/A	N/A	modnum409
ENSG00000032444	PNPLA6	modnum148	N/A	N/A	N/A	N/A	N/A
ENSG00000032742	IFT88	modnum382,modnum413	N/A	modnum255	N/A	N/A	modnum452
ENSG00000033100	CHPF2	modnum261	modnum474	modnum184	modnum37	modnum191	modnum131
ENSG00000033122	LRRC7	modnum409,modnum410	N/A	modnum130,modnum85	modnum11,modnum282,modnum368	modnum388	modnum151,modnum417
ENSG00000033327	GAB2	modnum359	N/A	modnum409	modnum204	N/A	modnum105
ENSG00000034053	APBA2	modnum120,modnum353	N/A	modnum141,modnum345	modnum179,modnum231	modnum438	modnum167,modnum92
ENSG00000034152	MAP2K3	modnum275	N/A	N/A	modnum66	N/A	N/A
ENSG00000034239	EFCAB1	modnum162,modnum369	N/A	modnum216,modnum398,modnum416,modnum425,modnum433,modnum99	modnum177,modnum259,modnum367	N/A	modnum135,modnum24,modnum442
ENSG00000034510	TMSB10	modnum231,modnum81	N/A	modnum432	modnum321	N/A	modnum321
ENSG00000034533	ASTE1	modnum438,modnum6	modnum1	modnum35	modnum44	N/A	modnum346
ENSG00000034677	RNF19A	modnum200	modnum264	modnum183	N/A	modnum156	N/A
ENSG00000034971	MYOC	modnum189,modnum192,modnum84	N/A	modnum193,modnum323	modnum150,modnum313,modnum366	modnum19,modnum354,modnum380	modnum184,modnum422
ENSG00000035115	SH3YL1	modnum10,modnum162	N/A	modnum208,modnum425	modnum207	N/A	modnum135
ENSG00000035403	VCL	modnum442,modnum99	modnum475	modnum276	modnum230	modnum357	modnum276,modnum303
ENSG00000035499	DEPDC1B	modnum281,modnum409,modnum417	N/A	modnum130,modnum354	modnum11,modnum217	modnum493	modnum151,modnum406
ENSG00000035664	DAPK2	modnum107	N/A	modnum178	N/A	modnum258	N/A
ENSG00000035720	STAP1	modnum101,modnum16,modnum222,modnum23,modnum341,modnum356,modnum421,modnum426	N/A	modnum258,modnum273,modnum398,modnum450,modnum55	modnum15,modnum162,modnum200,modnum441	modnum307	modnum118,modnum191,modnum315,modnum343,modnum96
ENSG00000035862	TIMP2	modnum407	N/A	modnum372	modnum85	modnum458	modnum179
ENSG00000035928	RFC1	modnum69	modnum174	N/A	modnum303	N/A	N/A
ENSG00000036448	MYOM2	modnum20,modnum259,modnum349,modnum381,modnum411	modnum315	modnum186,modnum44,modnum69	modnum182,modnum301	modnum2,modnum399	modnum115,modnum172,modnum28,modnum403,modnum419
ENSG00000036473	OTC	modnum353,modnum410,modnum442	N/A	modnum141,modnum85	modnum179,modnum282,modnum368	modnum388	modnum167,modnum303,modnum417
ENSG00000036672	USP2	modnum126,modnum309,modnum390,modnum402	modnum69	modnum113,modnum209,modnum286	modnum234,modnum50,modnum8	modnum295,modnum375	modnum114,modnum160,modnum175,modnum383
ENSG00000037241	RPL26L1	modnum81	N/A	modnum432	modnum321	modnum284	N/A
ENSG00000037280	FLT4	modnum17,modnum353,modnum67	N/A	modnum141,modnum174	modnum179,modnum279,modnum389	modnum438,modnum78	modnum167,modnum378,modnum75
ENSG00000037637	FBXO42	modnum309	N/A	N/A	N/A	N/A	N/A
ENSG00000037749	MFAP3	modnum216,modnum432,modnum7	N/A	modnum310,modnum333,modnum382	modnum238,modnum352,modnum359	modnum491	modnum192,modnum304,modnum58
ENSG00000037757	MRI1	modnum372	N/A	N/A	modnum363	N/A	modnum141
ENSG00000037965	HOXC8	modnum192,modnum431,modnum442	modnum64	modnum161,modnum193,modnum243,modnum332	modnum150,modnum242,modnum414	modnum325,modnum505	modnum107,modnum170,modnum422
ENSG00000038002	AGA	modnum259,modnum44	N/A	modnum186,modnum214	modnum281	N/A	modnum115,modnum241
ENSG00000038210	PI4K2B	modnum35	N/A	modnum46	modnum112	N/A	modnum353
ENSG00000038219	BOD1L1	modnum69	modnum174	N/A	modnum303	modnum171,modnum486	modnum452
ENSG00000038274	MAT2B	modnum359,modnum35	modnum74	modnum409,modnum46	modnum112	N/A	modnum105,modnum353
ENSG00000038295	TLL1	modnum353,modnum432	N/A	modnum141,modnum50	modnum179,modnum238	modnum438,modnum502	modnum167,modnum58
ENSG00000038358	EDC4	modnum263	modnum264,modnum420	N/A	modnum355	modnum156,modnum254	modnum166
ENSG00000038382	TRIO	modnum41	N/A	modnum363	modnum300	modnum354	modnum340
ENSG00000038427	VCAN	modnum41	N/A	modnum363	modnum171,modnum300	N/A	modnum340
ENSG00000038945	MSR1	modnum126,modnum135	modnum301	modnum113,modnum220	modnum50,modnum58,modnum81	modnum55	modnum21,modnum383
ENSG00000039068	CDH1	modnum12,modnum162,modnum194,modnum295,modnum409	N/A	modnum119,modnum130,modnum425	modnum11,modnum206,modnum207,modnum219,modnum393	modnum126,modnum221,modnum375	modnum135,modnum151,modnum229,modnum264
ENSG00000039523	RIPOR1	modnum231,modnum397	modnum168	modnum288,modnum308	modnum163,modnum314	N/A	modnum448
ENSG00000039537	C6	modnum107,modnum395	N/A	modnum178,modnum19	modnum330	modnum120	modnum329,modnum447
ENSG00000039560	RAI14	modnum99	N/A	modnum276	modnum333,modnum389	modnum65	modnum276
ENSG00000039600	SOX30	modnum128,modnum183,modnum18,modnum23,modnum280,modnum290,modnum355,modnum371,modnum399,modnum405,modnum444,modnum77	modnum411,modnum470	modnum25,modnum284,modnum293,modnum30,modnum325,modnum366,modnum369,modnum36,modnum399,modnum64,modnum67	modnum154,modnum438,modnum4,modnum60,modnum78,modnum96	modnum441	modnum111,modnum255,modnum290,modnum2,modnum325,modnum326,modnum335,modnum412,modnum431,modnum84
ENSG00000039650	PNKP	modnum148,modnum403	N/A	modnum290	N/A	modnum342	modnum388,modnum409
ENSG00000040275	SPDL1	modnum170,modnum199,modnum257,modnum319,modnum3,modnum426	N/A	modnum222	N/A	N/A	modnum124,modnum97
ENSG00000040487	SLC66A1	modnum148	N/A	N/A	N/A	N/A	N/A
ENSG00000040608	RTN4R	modnum126,modnum216,modnum231,modnum397,modnum432	N/A	modnum113,modnum288,modnum308,modnum382,modnum50	modnum163,modnum238,modnum314,modnum359,modnum50	modnum491,modnum502	modnum192,modnum302,modnum383,modnum448,modnum58
ENSG00000040633	PHF23	modnum6	N/A	modnum243	modnum69	N/A	modnum187
ENSG00000041353	RAB27B	modnum421	N/A	modnum55	modnum162	modnum307	modnum191
ENSG00000041357	PSMA4	modnum118	modnum174	modnum264	modnum451	modnum406	modnum239
ENSG00000041515	MYO16	modnum107,modnum313	modnum49	modnum178	modnum316,modnum91	modnum232	modnum253,modnum447
ENSG00000041802	LSG1	modnum358,modnum415	N/A	N/A	modnum394	N/A	modnum384
ENSG00000041982	TNC	modnum410,modnum442	N/A	modnum276	modnum230,modnum282	modnum388	modnum303,modnum417
ENSG00000042062	RIPOR3	modnum159,modnum304,modnum84	N/A	modnum176,modnum323	modnum157,modnum374	modnum454	modnum244
ENSG00000042088	TDP1	modnum176	N/A	N/A	N/A	N/A	modnum356
ENSG00000042286	AIFM2	modnum107	N/A	modnum178	modnum316	modnum149	modnum447
ENSG00000042317	SPATA7	modnum359	modnum309	modnum409	N/A	N/A	N/A
ENSG00000042429	MED17	modnum438,modnum6	modnum1	modnum35	modnum44	modnum351	modnum346
ENSG00000042445	RETSAT	modnum107	N/A	modnum178	modnum316	modnum230	modnum447
ENSG00000042493	CAPG	modnum126	N/A	modnum113,modnum436	modnum50	N/A	modnum194,modnum383
ENSG00000042832	TG	modnum161,modnum162,modnum184,modnum213,modnum301,modnum311,modnum444,modnum452	modnum503	modnum123,modnum231,modnum235,modnum270,modnum298,modnum299,modnum301,modnum360,modnum366,modnum61,modnum87	modnum12,modnum138,modnum196,modnum225	modnum398,modnum47	modnum135,modnum285,modnum290,modnum336,modnum347,modnum36,modnum51
ENSG00000042980	ADAM28	modnum135	N/A	modnum220	modnum58,modnum81	modnum309,modnum407,modnum55	modnum21,modnum439
ENSG00000043093	DCUN1D1	modnum35	N/A	modnum46	modnum112,modnum382	modnum83	modnum353
ENSG00000043143	JADE2	modnum309	modnum74	modnum462	modnum74	modnum83	modnum114
ENSG00000043355	ZIC2	modnum161,modnum218,modnum353	modnum503	modnum141,modnum147,modnum204,modnum244,modnum270,modnum451	modnum179,modnum225,modnum295,modnum426,modnum62	modnum398,modnum438	modnum167,modnum347
ENSG00000043462	LCP2	modnum135	N/A	modnum220	modnum81	N/A	modnum21
ENSG00000043591	ADRB1	modnum17	N/A	modnum331	modnum337	N/A	N/A
ENSG00000044090	CUL7	modnum261	modnum474	modnum184	modnum37	modnum191,modnum322	modnum131
ENSG00000044115	CTNNA1	modnum99	N/A	modnum436	N/A	modnum482	modnum194
ENSG00000044524	EPHA3	modnum390	N/A	modnum286	modnum347,modnum8	modnum375	modnum175
ENSG00000044574	HSPA5	modnum261	modnum333	modnum184	modnum37	modnum257	modnum131
ENSG00000046604	DSG2	modnum17,modnum9	N/A	modnum294,modnum331	modnum19,modnum389	modnum65	modnum217,modnum378
ENSG00000046647	GEMIN8	modnum121,modnum416	N/A	modnum302,modnum92	modnum155	N/A	modnum457
ENSG00000046653	GPM6B	modnum409	N/A	modnum130	modnum11	modnum375	modnum151
ENSG00000046889	PREX2	modnum432,modnum60	N/A	modnum311	modnum171,modnum238	modnum446	modnum276,modnum391
ENSG00000047188	YTHDC2	modnum255	N/A	modnum324	modnum267	modnum300	modnum452
ENSG00000047249	ATP6V1H	modnum118,modnum126	N/A	modnum113,modnum456	modnum451,modnum50	N/A	modnum239,modnum383
ENSG00000047315	POLR2B	modnum69	modnum174	modnum264	modnum451	modnum482	modnum239
ENSG00000047365	ARAP2	modnum120,modnum12,modnum135,modnum216	N/A	modnum23,modnum345,modnum382	modnum206,modnum231,modnum359	N/A	modnum186,modnum192,modnum21,modnum92
ENSG00000047410	TPR	modnum226,modnum69	modnum174	modnum457	modnum303	modnum171,modnum486	N/A
ENSG00000047457	CP	modnum304,modnum84	N/A	modnum176,modnum323	modnum157,modnum374	modnum120	modnum244
ENSG00000047597	XK	modnum390,modnum442	N/A	modnum286,modnum85	modnum368,modnum8	modnum375	modnum175,modnum303
ENSG00000047617	ANO2	modnum17	N/A	modnum331	N/A	N/A	modnum276
ENSG00000047662	FAM184B	modnum12,modnum185,modnum26,modnum373,modnum398,modnum40,modnum447,modnum83,modnum96	modnum275,modnum493	modnum108,modnum144,modnum223,modnum23,modnum24,modnum253,modnum365,modnum378,modnum423	modnum158,modnum1,modnum206,modnum251,modnum306	N/A	modnum169,modnum186,modnum204,modnum257,modnum377,modnum407,modnum40,modnum63
ENSG00000047849	MAP4	modnum308	N/A	N/A	N/A	N/A	modnum194
ENSG00000048392	RRM2B	modnum35,modnum453	modnum236	modnum46	N/A	modnum76	modnum353,modnum375
ENSG00000048405	ZNF800	modnum438	N/A	N/A	N/A	N/A	modnum346
ENSG00000048462	TNFRSF17	modnum130,modnum222,modnum278,modnum56	modnum485	modnum112,modnum135,modnum140,modnum189,modnum216,modnum231,modnum26,modnum27,modnum353,modnum369,modnum52,modnum93	modnum208,modnum289,modnum306,modnum392,modnum441	modnum181	modnum12,modnum295,modnum315,modnum33,modnum402,modnum82
ENSG00000048471	SNX29	modnum60	N/A	modnum311	modnum171	N/A	modnum391
ENSG00000048540	LMO3	modnum18,modnum84	N/A	modnum323	modnum374	modnum211,modnum454	modnum244
ENSG00000049089	COL9A2	modnum126	N/A	modnum113,modnum176	modnum50	N/A	modnum383
ENSG00000049130	KITLG	modnum36	modnum178	modnum218	modnum53	modnum84	modnum62
ENSG00000049192	ADAMTS6	modnum41	N/A	modnum174,modnum363	modnum279,modnum300	N/A	modnum340
ENSG00000049246	PER3	modnum200	modnum264	modnum183	modnum49	modnum156	modnum157
ENSG00000049283	EPN3	modnum128,modnum12,modnum162	N/A	modnum23,modnum419,modnum425	modnum144,modnum206,modnum207	N/A	modnum135,modnum186,modnum443
ENSG00000049323	LTBP1	modnum390,modnum410,modnum442	N/A	modnum286	modnum282,modnum368,modnum8	modnum388	modnum175,modnum303,modnum417
ENSG00000049540	ELN	modnum159,modnum192,modnum41,modnum84	modnum395	modnum193,modnum363	modnum300,modnum313,modnum374	modnum470	modnum244,modnum340
ENSG00000049618	ARID1B	modnum118,modnum69	N/A	N/A	modnum303	modnum171	modnum286
ENSG00000049759	NEDD4L	modnum107	N/A	modnum178	modnum316	modnum373	modnum447
ENSG00000049768	FOXP3	modnum285,modnum424,modnum80	N/A	modnum8	modnum3,modnum46	modnum386	modnum181,modnum275,modnum307,modnum78
ENSG00000049769	PPP1R3F	modnum372	N/A	modnum100	modnum191,modnum402	N/A	modnum141
ENSG00000049860	HEXB	modnum126	N/A	modnum113,modnum456	modnum281,modnum50	modnum102	modnum241,modnum383
ENSG00000050030	NEXMIF	modnum442	N/A	N/A	N/A	N/A	N/A
ENSG00000050130	JKAMP	modnum118	N/A	modnum264	modnum451	N/A	N/A
ENSG00000050165	DKK3	modnum189	N/A	modnum465	modnum366,modnum66,modnum8	modnum211,modnum354	modnum184
ENSG00000050327	ARHGEF5	modnum151,modnum162,modnum342,modnum426,modnum439,modnum64	modnum285	modnum425,modnum434,modnum91	modnum207,modnum61	modnum389	modnum135,modnum285,modnum386
ENSG00000050344	NFE2L3	modnum105,modnum12	modnum74	modnum115,modnum23,modnum331	modnum383	N/A	modnum281
ENSG00000050426	LETMD1	modnum43	N/A	modnum339	modnum191	modnum138	modnum19
ENSG00000050438	SLC4A8	modnum126	modnum52	modnum113	modnum50	N/A	modnum383
ENSG00000050555	LAMC3	modnum189,modnum192	N/A	modnum193,modnum228,modnum300,modnum465	modnum150,modnum366	modnum354,modnum380	modnum184,modnum422
ENSG00000050628	PTGER3	modnum107,modnum60	N/A	modnum178,modnum311	modnum140,modnum171,modnum316	modnum421	modnum391,modnum447
ENSG00000050748	MAPK9	modnum308	N/A	modnum430	modnum31	N/A	modnum32
ENSG00000050767	COL23A1	modnum409	N/A	modnum130,modnum207,modnum254	modnum11,modnum165,modnum193	N/A	modnum151
ENSG00000050820	BCAR1	modnum99	N/A	modnum276	modnum230,modnum359	modnum156	modnum276
ENSG00000051009	FAM160A2	modnum231,modnum4	N/A	modnum308	N/A	N/A	modnum32,modnum448
ENSG00000051108	HERPUD1	modnum143,modnum222,modnum261,modnum359	modnum333,modnum443	modnum140,modnum184	modnum37	modnum257	modnum131,modnum315
ENSG00000051128	HOMER3	modnum407	N/A	modnum372	modnum85	N/A	modnum179
ENSG00000051180	RAD51	modnum19,modnum417	modnum7	modnum354	modnum217	modnum484,modnum493	modnum125,modnum406
ENSG00000051341	POLQ	modnum417	modnum7	modnum354	modnum217	modnum493	modnum406
ENSG00000051523	CYBA	modnum135,modnum372	modnum301,modnum93	modnum100,modnum220	modnum402,modnum81	modnum402	modnum141,modnum21
ENSG00000051596	THOC3	modnum114,modnum225,modnum380,modnum48,modnum78,modnum96	modnum447	modnum102,modnum267,modnum341,modnum71,modnum78	modnum61	modnum82	modnum178,modnum333,modnum341,modnum372,modnum399
ENSG00000051620	HEBP2	modnum107	N/A	modnum178	modnum316	N/A	modnum447
ENSG00000052344	PRSS8	modnum12,modnum162,modnum194,modnum295	N/A	modnum119,modnum23,modnum425	modnum206,modnum207,modnum219,modnum393	modnum126,modnum221	modnum135,modnum186,modnum229,modnum264
ENSG00000052795	FNIP2	modnum126,modnum313	N/A	modnum206,modnum456	modnum91	N/A	modnum253,modnum383
ENSG00000052802	MSMO1	modnum276,modnum448	modnum248	modnum213,modnum420	modnum365	modnum41,modnum463	modnum328
ENSG00000052841	TTC17	modnum181	N/A	modnum373	modnum121	N/A	modnum394
ENSG00000052850	ALX4	modnum431	N/A	modnum332,modnum343	modnum242,modnum433	modnum505	N/A
ENSG00000053108	FSTL4	modnum159,modnum390	N/A	modnum172,modnum286	modnum8	modnum375	modnum175
ENSG00000053328	METTL24	modnum442	modnum418	modnum85	modnum368	N/A	modnum303
ENSG00000053438	NNAT	modnum107,modnum313	N/A	modnum178,modnum206	modnum316,modnum91	modnum120,modnum232,modnum421	modnum253,modnum447
ENSG00000053524	MCF2L2	modnum161,modnum386,modnum415	modnum163,modnum197,modnum29,modnum426	modnum305,modnum313	modnum193,modnum218,modnum55	N/A	modnum436
ENSG00000053702	NRIP2	modnum390	N/A	modnum286	modnum8	modnum375	modnum175
ENSG00000053900	ANAPC4	modnum118	N/A	modnum264	modnum451	modnum106,modnum61	modnum394
ENSG00000053918	KCNQ1	modnum135	modnum301	modnum220	modnum81	N/A	modnum21
ENSG00000054179	ENTPD2	modnum162,modnum409	modnum265	modnum130,modnum425	modnum11,modnum207,modnum385	N/A	modnum135,modnum151
ENSG00000054219	LY75	modnum323	N/A	N/A	N/A	N/A	N/A
ENSG00000054277	OPN3	modnum126	N/A	modnum113	modnum50	N/A	modnum383
ENSG00000054356	PTPRN	modnum161,modnum22	modnum503	modnum270,modnum59,modnum6	modnum225,modnum351	modnum398	modnum100,modnum318,modnum347,modnum65
ENSG00000054523	KIF1B	modnum69	N/A	modnum248	modnum243,modnum355	N/A	modnum296
ENSG00000054598	FOXC1	modnum445,modnum7	N/A	modnum310	modnum352	N/A	modnum304
ENSG00000054611	TBC1D22A	modnum148	N/A	N/A	N/A	N/A	modnum269,modnum409
ENSG00000054690	PLEKHH1	modnum162,modnum276	N/A	modnum425	modnum207	N/A	modnum135
ENSG00000054793	ATP9A	modnum107	N/A	modnum178	modnum316	N/A	modnum447
ENSG00000054803	CBLN4	modnum409	N/A	modnum130,modnum353	modnum11	modnum75	modnum151,modnum193,modnum285
ENSG00000054938	CHRDL2	modnum189,modnum390,modnum442	N/A	modnum465,modnum85	modnum282,modnum366,modnum368,modnum8	modnum354,modnum375,modnum388	modnum175,modnum184,modnum303
ENSG00000054983	GALC	modnum437	N/A	modnum456	modnum281,modnum9	N/A	modnum241
ENSG00000055044	NOP58	modnum226	modnum174	N/A	modnum394	modnum247,modnum486	modnum239,modnum384
ENSG00000055070	SZRD1	modnum212	N/A	modnum248,modnum338	modnum130,modnum243	modnum322,modnum324	modnum196,modnum296
ENSG00000055118	KCNH2	modnum410,modnum442	N/A	modnum85	modnum368,modnum8	modnum310,modnum375,modnum388	modnum303,modnum417
ENSG00000055147	FAM114A2	modnum216	N/A	N/A	N/A	modnum356	modnum192,modnum448
ENSG00000055163	CYFIP2	modnum442	N/A	modnum85	modnum206,modnum230,modnum368,modnum8	modnum310,modnum375	modnum303
ENSG00000055332	EIF2AK2	modnum105	modnum74	modnum115	modnum383	modnum253	modnum281
ENSG00000055483	USP36	modnum7	modnum443	modnum310	modnum352	N/A	modnum304
ENSG00000055609	KMT2C	modnum69	N/A	N/A	modnum303	modnum171	N/A
ENSG00000055732	MCOLN3	modnum189	N/A	N/A	N/A	N/A	modnum184
ENSG00000055813	CCDC85A	modnum17	N/A	modnum331	modnum389	modnum65	modnum378
ENSG00000055955	ITIH4	modnum442	N/A	modnum286	modnum282	modnum388	modnum303
ENSG00000055957	ITIH1	modnum251,modnum442	N/A	modnum181,modnum85	modnum282,modnum327,modnum368	modnum201	modnum303,modnum323
ENSG00000056050	HPF1	modnum118	N/A	modnum264	modnum451	N/A	N/A
ENSG00000056487	PHF21B	modnum127,modnum145,modnum71,modnum74,modnum76	N/A	N/A	modnum144,modnum307,modnum371	N/A	modnum136,modnum209,modnum267,modnum274
ENSG00000056736	IL17RB	modnum252,modnum264,modnum365	N/A	N/A	N/A	N/A	modnum144,modnum212
ENSG00000056972	TRAF3IP2	modnum9	modnum133	modnum294	modnum19	N/A	modnum217
ENSG00000056998	GYG2	modnum107,modnum121	modnum183	modnum178	modnum155,modnum316	modnum120,modnum421	modnum447,modnum457
ENSG00000057252	SOAT1	modnum126	N/A	modnum113,modnum456	modnum50	N/A	modnum383
ENSG00000057294	PKP2	modnum107,modnum192	N/A	modnum178,modnum193	modnum150,modnum316	modnum19	modnum422
ENSG00000057468	MSH4	modnum180,modnum253	N/A	modnum32,modnum413	modnum315,modnum98	N/A	modnum162,modnum456,modnum85
ENSG00000057593	F7	modnum410,modnum54	N/A	modnum131,modnum144,modnum223,modnum85	modnum251,modnum282	modnum120,modnum388	modnum417
ENSG00000057657	PRDM1	modnum120,modnum126,modnum12,modnum216,modnum309,modnum397	modnum406	modnum113,modnum23,modnum345,modnum382,modnum462	modnum163,modnum206,modnum231,modnum359,modnum74	modnum491	modnum114,modnum186,modnum192,modnum302,modnum383,modnum92
ENSG00000057663	ATG5	modnum118	N/A	modnum264	N/A	N/A	modnum286
ENSG00000057704	TMCC3	modnum216,modnum7	modnum406	modnum310,modnum382	modnum352,modnum359	modnum382,modnum491	modnum192,modnum304
ENSG00000058056	USP13	modnum17	modnum178	modnum308,modnum331	modnum314,modnum389	modnum84	modnum378,modnum448
ENSG00000058085	LAMC2	modnum355	N/A	modnum105,modnum263	modnum118	N/A	N/A
ENSG00000058262	SEC61A1	modnum261	modnum474	modnum184	modnum37	modnum191	modnum131
ENSG00000058272	PPP1R12A	modnum442	modnum174,modnum475	modnum85	modnum368	modnum357,modnum486	modnum303
ENSG00000058335	RASGRF1	modnum126,modnum161,modnum195,modnum409	N/A	modnum113,modnum130,modnum270	modnum11,modnum225,modnum50,modnum6	modnum398	modnum151,modnum347,modnum383
ENSG00000058404	CAMK2B	modnum126,modnum161,modnum259,modnum409,modnum410	modnum503	modnum113,modnum130,modnum186,modnum270,modnum85	modnum11,modnum182,modnum225,modnum282,modnum368,modnum50	modnum388,modnum398,modnum399,modnum405	modnum115,modnum151,modnum347,modnum383,modnum417
ENSG00000058453	CROCC	modnum148	N/A	N/A	N/A	N/A	modnum409
ENSG00000058668	ATP2B4	modnum17	N/A	N/A	N/A	N/A	modnum378
ENSG00000058673	ZC3H11A	modnum197,modnum277,modnum450	N/A	modnum117,modnum268,modnum333	N/A	N/A	modnum207,modnum222,modnum446
ENSG00000058729	RIOK2	modnum438	modnum1	modnum199	modnum42	modnum351	modnum346
ENSG00000058799	YIPF1	modnum304	N/A	N/A	modnum157	modnum332	N/A
ENSG00000058866	DGKG	modnum390,modnum442	N/A	modnum286,modnum85	modnum368,modnum8	modnum199,modnum328,modnum375	modnum175,modnum303
ENSG00000059122	FLYWCH1	modnum148,modnum270,modnum299,modnum42	modnum125	modnum132,modnum265,modnum412	modnum354,modnum89	N/A	modnum101,modnum143,modnum165,modnum172,modnum1,modnum213,modnum409,modnum60
ENSG00000059145	UNKL	modnum276,modnum359	N/A	modnum409	modnum129	N/A	modnum105
ENSG00000059377	TBXAS1	modnum135	modnum301	modnum220	modnum81	N/A	modnum21
ENSG00000059378	PARP12	modnum105	modnum74	modnum115	modnum383	modnum253	modnum281
ENSG00000059573	ALDH18A1	modnum261	modnum474	modnum184	modnum37	modnum191	modnum131
ENSG00000059728	MXD1	modnum59,modnum7	N/A	modnum310,modnum48	modnum151,modnum42	modnum407,modnum49	modnum138,modnum304
ENSG00000059769	DNAJC25	modnum216	N/A	modnum382	modnum359	N/A	modnum192
ENSG00000059804	SLC2A3	modnum445,modnum7	modnum390	modnum139,modnum310	modnum352,modnum54,modnum77	modnum46,modnum488,modnum70	modnum268,modnum304
ENSG00000059915	PSD	modnum161	modnum503	modnum270,modnum406	modnum124,modnum225	modnum398	modnum347,modnum387
ENSG00000060069	CTDP1	modnum148	N/A	N/A	N/A	N/A	modnum409
ENSG00000060140	STYK1	modnum120,modnum432	N/A	modnum50	modnum127,modnum231,modnum238,modnum439	modnum502	modnum58,modnum92
ENSG00000060237	WNK1	modnum231,modnum60	N/A	modnum308,modnum311	modnum171,modnum314	modnum171	modnum391
ENSG00000060491	OGFR	modnum105,modnum148	modnum74	modnum115	modnum383	N/A	modnum281
ENSG00000060558	GNA15	modnum135	modnum301	modnum220	modnum81	modnum127	modnum21
ENSG00000060656	PTPRU	modnum17	N/A	N/A	N/A	N/A	N/A
ENSG00000060688	SNRNP40	modnum319	N/A	N/A	modnum394	N/A	modnum384
ENSG00000060709	RIMBP2	modnum119,modnum168,modnum97	N/A	modnum131,modnum16,modnum282,modnum29,modnum343,modnum367,modnum36	modnum211,modnum251,modnum277,modnum2,modnum67	modnum380	modnum375,modnum410,modnum72
ENSG00000060718	COL11A1	modnum169,modnum189	N/A	modnum385,modnum465	modnum313,modnum366	modnum354	modnum134,modnum184
ENSG00000060749	QSER1	modnum69	N/A	N/A	modnum303	N/A	modnum452
ENSG00000060762	MPC1	modnum276	N/A	modnum420	modnum129	N/A	N/A
ENSG00000060982	BCAT1	modnum135	N/A	modnum220	modnum81	N/A	modnum21
ENSG00000061273	HDAC7	modnum304,modnum41	N/A	modnum363	modnum300	N/A	modnum340
ENSG00000061337	LZTS1	modnum454,modnum99	N/A	modnum207	modnum333	N/A	N/A
ENSG00000061455	PRDM6	modnum41	N/A	modnum363,modnum38	modnum300	modnum354	modnum340
ENSG00000061656	SPAG4	modnum222,modnum243,modnum321,modnum402	modnum309	modnum163,modnum274,modnum2	modnum54	modnum276	modnum160,modnum279,modnum315
ENSG00000061918	GUCY1B1	modnum390	N/A	modnum207,modnum286	modnum347,modnum8	N/A	modnum175,modnum214
ENSG00000061938	TNK2	modnum313	N/A	N/A	modnum382	N/A	modnum465
ENSG00000062038	CDH3	modnum12,modnum162,modnum363,modnum390,modnum410,modnum442,modnum77	N/A	modnum141,modnum14,modnum425	modnum206,modnum207,modnum282,modnum8	modnum375,modnum388	modnum135,modnum186,modnum417
ENSG00000062282	DGAT2	modnum107,modnum276,modnum313	modnum49	modnum178,modnum206	modnum316,modnum91	modnum120,modnum232,modnum421	modnum253,modnum447
ENSG00000062370	ZNF112	modnum320	modnum151,modnum1	modnum35	modnum44	modnum133	modnum346,modnum428
ENSG00000062485	CS	modnum107	N/A	modnum191	modnum418	modnum344	modnum150
ENSG00000062524	LTK	modnum109,modnum120,modnum404,modnum453,modnum67	N/A	modnum174,modnum345	modnum193,modnum202,modnum231,modnum279,modnum389,modnum5	modnum78	modnum75,modnum92
ENSG00000062582	MRPS24	modnum81	modnum56	modnum432	modnum321	modnum230	modnum321
ENSG00000062598	ELMO2	modnum200,modnum359	modnum264	modnum243	modnum49	modnum156	modnum105,modnum157
ENSG00000062822	POLD1	modnum148,modnum417	modnum7	N/A	N/A	N/A	modnum409
ENSG00000063046	EIF4B	modnum43	modnum383	modnum339	modnum191	modnum138,modnum194	modnum19
ENSG00000063169	BICRA	modnum372	modnum93	modnum100	modnum402	modnum402	modnum141,modnum286
ENSG00000063177	RPL18	modnum43	modnum383	modnum339	modnum191	modnum194	modnum19
ENSG00000063245	EPN1	modnum148	N/A	N/A	N/A	modnum324	modnum409
ENSG00000063438	AHRR	modnum112,modnum115,modnum195,modnum215,modnum223,modnum244,modnum311,modnum340,modnum412,modnum62,modnum77	N/A	modnum101,modnum132,modnum156,modnum175,modnum234,modnum370,modnum97	modnum120,modnum371	N/A	modnum165,modnum270,modnum280,modnum319,modnum31,modnum59
ENSG00000063587	ZNF275	modnum17,modnum36	modnum178	modnum218,modnum331	modnum389,modnum53	modnum84	modnum378,modnum62
ENSG00000063660	GPC1	modnum275	N/A	N/A	modnum66	modnum258	modnum205
ENSG00000063978	RNF4	modnum36	N/A	modnum218,modnum310	modnum352,modnum53	modnum84	modnum192,modnum296,modnum304,modnum62
ENSG00000064012	CASP8	modnum120,modnum280,modnum426	N/A	modnum345	modnum231,modnum97	N/A	modnum92
ENSG00000064042	LIMCH1	modnum313	modnum49	modnum206	modnum91	modnum232	modnum253
ENSG00000064115	TM7SF3	modnum180	N/A	N/A	N/A	N/A	N/A
ENSG00000064195	DLX3	modnum12,modnum162,modnum390	N/A	modnum146,modnum23,modnum286,modnum425	modnum206,modnum207,modnum8	modnum375	modnum135,modnum175,modnum186,modnum206
ENSG00000064199	SPA17	modnum263,modnum333	N/A	N/A	modnum355,modnum441	N/A	modnum166
ENSG00000064201	TSPAN32	modnum120	N/A	modnum345	modnum231,modnum380,modnum397	modnum309	modnum92
ENSG00000064205	CCN5	modnum407	N/A	modnum372	modnum85	modnum458,modnum470	modnum179
ENSG00000064225	ST3GAL6	modnum9	N/A	modnum294	modnum382	N/A	modnum217
ENSG00000064270	ATP2C2	modnum12,modnum132,modnum162,modnum415,modnum416,modnum446	N/A	modnum23,modnum282,modnum350,modnum425	modnum206,modnum207	modnum384	modnum135,modnum136,modnum153,modnum186,modnum71
ENSG00000064300	NGFR	modnum304,modnum409	N/A	modnum130,modnum176	modnum11,modnum157	N/A	modnum151
ENSG00000064313	TAF2	modnum35	N/A	N/A	N/A	N/A	N/A
ENSG00000064419	TNPO3	modnum69	N/A	modnum2	N/A	N/A	N/A
ENSG00000064545	TMEM161A	modnum148	N/A	N/A	N/A	N/A	modnum409
ENSG00000064547	LPAR2	modnum126	N/A	modnum113	modnum273,modnum50	N/A	modnum383
ENSG00000064607	SUGP2	modnum181	N/A	modnum373	modnum121	N/A	modnum394
ENSG00000064651	SLC12A2	modnum162,modnum231	N/A	modnum425	modnum207	modnum476	modnum135
ENSG00000064652	SNX24	modnum409	N/A	modnum130	modnum11	N/A	N/A
ENSG00000064655	EYA2	modnum192	N/A	modnum193,modnum332	modnum150	modnum19	modnum422
ENSG00000064666	CNN2	modnum99	modnum475	modnum276	modnum230	modnum357,modnum396	modnum276
ENSG00000064692	SNCAIP	modnum432,modnum99	modnum168	modnum276,modnum50	modnum230,modnum238,modnum282	modnum395	modnum276,modnum58
ENSG00000064703	DDX20	modnum438	modnum1	modnum199	modnum42	modnum351	modnum346
ENSG00000064726	BTBD1	modnum35	N/A	modnum46	modnum112	N/A	modnum353
ENSG00000064787	BCAS1	modnum161,modnum409	modnum503	modnum130,modnum270	modnum11,modnum225	modnum375,modnum398,modnum75	modnum151,modnum347
ENSG00000064886	CHI3L2	modnum119,modnum139,modnum388,modnum97	modnum211	modnum176,modnum92	N/A	N/A	modnum28,modnum439
ENSG00000064932	SBNO2	modnum216	N/A	modnum382	modnum359	modnum46,modnum488	modnum192
ENSG00000064961	HMG20B	modnum126,modnum442	modnum443	modnum113,modnum85	modnum50	N/A	modnum383
ENSG00000064989	CALCRL	modnum36	modnum178	modnum218	modnum319,modnum53	modnum84	modnum62
ENSG00000064999	ANKS1A	modnum309,modnum36,modnum67	modnum166,modnum178	modnum174,modnum218,modnum462	modnum279,modnum53,modnum74	modnum78,modnum84	modnum114,modnum62,modnum75
ENSG00000065029	ZNF76	modnum181	N/A	modnum373	N/A	N/A	modnum394
ENSG00000065054	SLC9A3R2	modnum231,modnum36	modnum178	modnum218,modnum308,modnum50	modnum238,modnum314,modnum53	modnum395,modnum84	modnum448,modnum62
ENSG00000065060	UHRF1BP1	modnum75	N/A	modnum41	N/A	N/A	N/A
ENSG00000065150	IPO5	modnum43	modnum383	modnum339	modnum191	modnum138	modnum19
ENSG00000065154	OAT	modnum261	modnum474	modnum184	N/A	modnum191	modnum131
ENSG00000065243	PKN2	modnum35	N/A	modnum46	modnum112	N/A	modnum353,modnum452
ENSG00000065268	WDR18	modnum148,modnum310	N/A	modnum433	modnum423	N/A	modnum263,modnum366,modnum409
ENSG00000065308	TRAM2	modnum275	modnum395	modnum372	N/A	N/A	N/A
ENSG00000065320	NTN1	modnum189,modnum410,modnum41	N/A	modnum363,modnum465,modnum85	modnum300,modnum366,modnum368	modnum354,modnum388,modnum470	modnum184,modnum340,modnum417
ENSG00000065325	GLP2R	modnum107	N/A	modnum178,modnum294	modnum19,modnum316	N/A	modnum447
ENSG00000065328	MCM10	modnum17	N/A	modnum331	modnum234,modnum389	modnum295	N/A
ENSG00000065357	DGKA	modnum120	N/A	modnum345	modnum231,modnum58	N/A	modnum358,modnum92
ENSG00000065361	ERBB3	modnum162,modnum409	modnum308	modnum130,modnum164,modnum425	modnum11,modnum207,modnum406	modnum320	modnum135,modnum151
ENSG00000065427	KARS1	modnum43	N/A	modnum339	modnum191	modnum138	modnum19
ENSG00000065457	ADAT1	modnum174,modnum191,modnum237,modnum314,modnum80	N/A	modnum242	N/A	N/A	modnum322
ENSG00000065485	PDIA5	modnum432	N/A	modnum50	modnum238	modnum502	modnum58
ENSG00000065518	NDUFB4	modnum81	modnum56	modnum432	modnum321	modnum301	modnum321
ENSG00000065526	SPEN	modnum69	N/A	N/A	modnum303	modnum171,modnum372	modnum286
ENSG00000065534	MYLK	modnum410,modnum442	modnum475	modnum85	modnum368	modnum388	modnum303,modnum417
ENSG00000065559	MAP2K4	modnum38	N/A	N/A	N/A	N/A	N/A
ENSG00000065600	PACC1	modnum126	N/A	N/A	N/A	N/A	modnum383
ENSG00000065609	SNAP91	modnum117,modnum161,modnum292,modnum410,modnum437	modnum425,modnum503	modnum125,modnum141,modnum210,modnum253,modnum270	modnum225,modnum282	modnum388,modnum398	modnum14,modnum347,modnum417
ENSG00000065615	CYB5R4	modnum35	N/A	N/A	N/A	N/A	N/A
ENSG00000065618	COL17A1	modnum162,modnum194,modnum231	N/A	modnum119,modnum308,modnum425	modnum207,modnum219,modnum314	modnum126,modnum395,modnum476	modnum135,modnum264,modnum448
ENSG00000065621	GSTO2	modnum12,modnum162,modnum247	N/A	modnum151,modnum425	modnum206,modnum207,modnum329	modnum71	modnum135,modnum186,modnum91
ENSG00000065675	PRKCQ	modnum120,modnum259	N/A	modnum186,modnum345	modnum182,modnum231	modnum399,modnum403	modnum115,modnum92
ENSG00000065717	TLE2	modnum395	N/A	N/A	N/A	N/A	N/A
ENSG00000065809	FAM107B	modnum313,modnum60	modnum49	modnum206	modnum171,modnum91	modnum232	modnum253
ENSG00000065833	ME1	modnum276	modnum248	modnum420	modnum129	modnum406,modnum41	modnum217,modnum328
ENSG00000065882	TBC1D1	modnum390,modnum442	N/A	modnum286	modnum8	N/A	modnum175,modnum303
ENSG00000065911	MTHFD2	modnum309	modnum290	modnum462	modnum74	modnum360	modnum114
ENSG00000065923	SLC9A7	modnum126	N/A	modnum113	modnum386,modnum424,modnum50	N/A	modnum383
ENSG00000065970	FOXJ2	modnum200,modnum7	modnum264	modnum183,modnum310	modnum49	modnum156,modnum174	modnum157
ENSG00000065989	PDE4A	modnum4	N/A	modnum12	N/A	modnum55	modnum32
ENSG00000066027	PPP2R5A	modnum60	N/A	modnum311	modnum171	N/A	N/A
ENSG00000066056	TIE1	modnum17	N/A	modnum331	modnum389	N/A	modnum378
ENSG00000066084	DIP2B	modnum69	N/A	N/A	N/A	N/A	N/A
ENSG00000066135	KDM4A	modnum6	N/A	modnum2	N/A	N/A	N/A
ENSG00000066136	NFYC	modnum319	N/A	modnum2	modnum69	N/A	modnum286
ENSG00000066185	ZMYND12	modnum213,modnum49	modnum468	modnum133	modnum434	N/A	modnum461
ENSG00000066230	SLC9A3	modnum172,modnum27,modnum389,modnum408,modnum409	modnum430	modnum130,modnum222,modnum309,modnum319	modnum11	modnum375	modnum151,modnum332,modnum443
ENSG00000066248	NGEF	modnum157,modnum189,modnum409	modnum79	modnum130	modnum11,modnum126,modnum264,modnum366	modnum375	modnum151
ENSG00000066279	ASPM	modnum417	N/A	modnum354	modnum217	modnum493	modnum406
ENSG00000066294	CD84	modnum126,modnum135	N/A	modnum113,modnum220	modnum50,modnum81	modnum127,modnum55	modnum21,modnum383
ENSG00000066336	SPI1	modnum126,modnum135	modnum301	modnum113,modnum220	modnum151,modnum50,modnum81	modnum403,modnum407	modnum21,modnum383
ENSG00000066382	MPPED2	modnum126,modnum135	N/A	modnum113,modnum220	modnum50,modnum81	modnum309	modnum126,modnum21,modnum439
ENSG00000066405	CLDN18	modnum152	N/A	N/A	N/A	N/A	modnum229,modnum28,modnum326,modnum334
ENSG00000066422	ZBTB11	modnum35	N/A	modnum46	N/A	N/A	modnum353
ENSG00000066455	GOLGA5	modnum261	modnum474	modnum184	modnum37	modnum191	modnum131
ENSG00000066468	FGFR2	modnum192	N/A	modnum193	modnum150	modnum19,modnum375	modnum422
ENSG00000066557	LRRC40	modnum35	N/A	modnum46	modnum112	N/A	modnum353
ENSG00000066583	ISOC1	modnum17,modnum67	N/A	modnum174,modnum331	modnum279,modnum389	modnum78	modnum378,modnum75
ENSG00000066629	EML1	modnum17,modnum41,modnum67	modnum166	modnum174,modnum363	modnum279,modnum300	modnum78	modnum340,modnum75
ENSG00000066654	THUMPD1	modnum438	modnum1	N/A	N/A	N/A	modnum346
ENSG00000066697	MSANTD3	modnum407	N/A	modnum372	modnum85	N/A	modnum179
ENSG00000066735	KIF26A	modnum17,modnum397	modnum168	modnum248,modnum288,modnum331	modnum163	modnum84	modnum302,modnum378,modnum448
ENSG00000066739	ATG2B	modnum69	N/A	modnum324	modnum267	modnum171	modnum452
ENSG00000066827	ZFAT	modnum280	N/A	N/A	N/A	N/A	modnum382
ENSG00000066933	MYO9A	modnum69	N/A	N/A	modnum303	modnum230	N/A
ENSG00000067048	DDX3Y	modnum121	N/A	modnum89	modnum155	modnum120	modnum457
ENSG00000067057	PFKP	modnum442	N/A	modnum85	modnum368,modnum54,modnum8	modnum19,modnum375	modnum303
ENSG00000067064	IDI1	modnum276,modnum448	modnum248	modnum213,modnum420	modnum365	modnum41,modnum463	modnum328
ENSG00000067066	SP100	modnum105	modnum74	modnum115	modnum383	modnum253	modnum281
ENSG00000067082	KLF6	modnum216,modnum397,modnum445	modnum406	modnum139,modnum209,modnum382	modnum163,modnum234,modnum359,modnum77	modnum105,modnum46	modnum192,modnum268,modnum302
ENSG00000067167	TRAM1	modnum261,modnum35	modnum474	modnum46	modnum112	modnum292	modnum353
ENSG00000067177	PHKA1	modnum17	N/A	modnum85	N/A	N/A	N/A
ENSG00000067182	TNFRSF1A	modnum216	modnum133	modnum382	modnum359	modnum118	modnum192
ENSG00000067208	EVI5	modnum35	N/A	modnum46	N/A	N/A	modnum353
ENSG00000067225	PKM	modnum321	N/A	modnum274	modnum54	modnum70	N/A
ENSG00000067334	DNTTIP2	modnum216,modnum438	modnum174	modnum199	modnum359,modnum42,modnum451	modnum486	modnum187,modnum192,modnum239,modnum346
ENSG00000067365	METTL22	modnum181	N/A	N/A	N/A	modnum32	modnum394
ENSG00000067369	TP53BP1	modnum176	N/A	N/A	N/A	N/A	modnum356
ENSG00000067445	TRO	modnum107,modnum313	modnum49	modnum178,modnum206	modnum126,modnum319,modnum91	N/A	modnum253,modnum447
ENSG00000067596	DHX8	modnum69	N/A	modnum457	modnum303	modnum482	modnum286,modnum69
ENSG00000067606	PRKCZ	modnum162,modnum353,modnum410	N/A	modnum141,modnum425	modnum179,modnum282	modnum388,modnum438	modnum167,modnum417
ENSG00000067646	ZFY	modnum121	N/A	modnum200,modnum279,modnum300,modnum305,modnum89	modnum155	modnum120	modnum457
ENSG00000067715	SYT1	modnum161,modnum390	modnum503	modnum234,modnum270,modnum286,modnum449	modnum225,modnum8	modnum375,modnum398	modnum175,modnum347
ENSG00000067798	NAV3	modnum304	N/A	N/A	N/A	N/A	modnum370
ENSG00000067840	PDZD4	modnum442	N/A	N/A	modnum368	N/A	modnum303
ENSG00000067842	ATP2B3	modnum109,modnum10,modnum161,modnum303,modnum376	modnum328,modnum415,modnum503	modnum134,modnum157,modnum175,modnum194,modnum270,modnum326,modnum355,modnum385,modnum449	modnum225,modnum286,modnum419,modnum427	modnum398,modnum73	modnum110,modnum219,modnum347
ENSG00000067955	CBFB	modnum35	N/A	modnum46	modnum112	N/A	modnum353
ENSG00000067992	PDK3	modnum442	N/A	modnum286	modnum282	N/A	modnum303
ENSG00000068001	HYAL2	modnum231,modnum309	modnum166,modnum168	modnum308,modnum462	modnum314,modnum74	modnum395,modnum78	modnum114,modnum448
ENSG00000068028	RASSF1	modnum397,modnum402,modnum7	modnum69	modnum209,modnum288,modnum310	modnum234,modnum352	modnum295,modnum382	modnum160,modnum304
ENSG00000068078	FGFR3	modnum12,modnum194,modnum206,modnum231,modnum67	N/A	modnum119,modnum174,modnum23,modnum308,modnum336	modnum206,modnum219,modnum279,modnum314,modnum437	modnum476,modnum78	modnum186,modnum264,modnum307,modnum448,modnum75
ENSG00000068079	IFI35	modnum105	modnum74	modnum115	modnum383	modnum209,modnum253	modnum281
ENSG00000068097	HEATR6	modnum180	N/A	modnum32	modnum98	modnum342	modnum156,modnum456
ENSG00000068137	PLEKHH3	modnum359	N/A	modnum243	modnum204	N/A	modnum105,modnum187
ENSG00000068305	MEF2A	modnum231,modnum99	N/A	modnum274,modnum308	modnum314	modnum395,modnum78	modnum448
ENSG00000068308	OTUD5	modnum181	N/A	N/A	N/A	N/A	modnum286
ENSG00000068383	INPP5A	modnum390	N/A	modnum286	modnum8	N/A	modnum175
ENSG00000068400	GRIPAP1	modnum212	N/A	modnum338	modnum130	modnum322	modnum196
ENSG00000068489	PRR11	modnum417	N/A	modnum354	modnum217	modnum493	modnum406
ENSG00000068615	REEP1	modnum390,modnum410,modnum442	N/A	modnum286,modnum85	modnum368,modnum8	modnum310,modnum375,modnum388	modnum303
ENSG00000068724	TTC7A	modnum275,modnum41	N/A	modnum363	modnum66	N/A	modnum340
ENSG00000068745	IP6K2	modnum359	modnum420	modnum409	modnum204	modnum254	modnum105
ENSG00000068781	STON1-GTF2A1L	modnum125,modnum139,modnum147,modnum152,modnum179,modnum215,modnum25,modnum269,modnum283,modnum339,modnum363,modnum367,modnum388,modnum450,modnum452,modnum53	N/A	modnum114,modnum122,modnum173,modnum319,modnum408,modnum469,modnum72	modnum109,modnum123,modnum180,modnum214,modnum311,modnum385,modnum432,modnum56	N/A	modnum258,modnum322,modnum326,modnum342,modnum345,modnum350,modnum371,modnum423,modnum434,modnum97
ENSG00000068878	PSME4	modnum126	N/A	N/A	modnum50	N/A	modnum383
ENSG00000068912	ERLEC1	modnum261	modnum474	modnum184	modnum37	modnum191	modnum131
ENSG00000068971	PPP2R5B	modnum255	N/A	N/A	N/A	N/A	N/A
ENSG00000068976	PYGM	modnum259,modnum60	N/A	modnum186,modnum191,modnum311	modnum171,modnum182,modnum418	modnum399	modnum115,modnum150,modnum391
ENSG00000069011	PITX1	modnum189,modnum192,modnum410	N/A	modnum193	modnum150,modnum366,modnum395	modnum19,modnum388	modnum184,modnum417,modnum422
ENSG00000069020	MAST4	modnum359	N/A	N/A	modnum204	modnum84	N/A
ENSG00000069122	ADGRF5	modnum17	N/A	modnum331	modnum347,modnum389	modnum502	modnum378
ENSG00000069188	SDK2	modnum15,modnum162,modnum340,modnum409	modnum52	modnum130,modnum425	modnum11,modnum415	modnum296	modnum151
ENSG00000069248	NUP133	modnum118,modnum69	N/A	modnum248,modnum264	modnum451	modnum482	N/A
ENSG00000069329	VPS35	modnum176	N/A	N/A	N/A	N/A	modnum356
ENSG00000069399	BCL3	modnum216,modnum397	modnum406	modnum288,modnum382	modnum163,modnum359,modnum74	modnum488,modnum491	modnum192,modnum302
ENSG00000069424	KCNAB2	modnum126	N/A	modnum113	modnum50	N/A	modnum383
ENSG00000069482	GAL	modnum304	N/A	modnum176	modnum157,modnum183	modnum211	modnum370
ENSG00000069493	CLEC2D	modnum120	N/A	modnum345	modnum231	N/A	modnum92
ENSG00000069509	FUNDC1	modnum81	N/A	modnum432	N/A	N/A	modnum119,modnum121,modnum321
ENSG00000069535	MAOB	modnum313,modnum60	N/A	modnum206,modnum311	modnum171,modnum91	modnum232,modnum446	modnum253,modnum391
ENSG00000069696	DRD4	modnum260,modnum372,modnum380	N/A	modnum100	modnum402	modnum402	modnum136,modnum141,modnum367
ENSG00000069702	TGFBR3	modnum41	N/A	modnum363	modnum300	modnum354	modnum340
ENSG00000069712	NA	modnum359	N/A	modnum409	modnum204	N/A	modnum105
ENSG00000069956	MAPK6	modnum407	N/A	modnum199	modnum42	N/A	modnum166,modnum179
ENSG00000069974	RAB27A	modnum216	N/A	modnum382	modnum359	N/A	modnum192
ENSG00000069998	HDHD5	modnum321	N/A	modnum274	modnum54	N/A	modnum279
ENSG00000070019	GUCY2C	modnum195,modnum218,modnum333,modnum352,modnum40	modnum131,modnum197	modnum229,modnum312,modnum397	modnum228,modnum393,modnum6,modnum82	N/A	modnum136,modnum229,modnum233,modnum76
ENSG00000070047	PHRF1	modnum148	N/A	N/A	N/A	N/A	modnum409
ENSG00000070061	ELP1	modnum181,modnum255	N/A	modnum373	modnum121	N/A	modnum296,modnum394
ENSG00000070081	NUCB2	modnum261	modnum333,modnum474	modnum184	modnum37	modnum257,modnum486	modnum131
ENSG00000070159	PTPN3	modnum60	N/A	modnum311	modnum171,modnum330	modnum115,modnum438	modnum391
ENSG00000070182	SPTB	modnum259,modnum34,modnum390	N/A	modnum186,modnum286,modnum69	modnum182,modnum435,modnum441	modnum399	modnum115,modnum129,modnum172
ENSG00000070190	DAPP1	modnum126,modnum135	N/A	modnum113,modnum220	modnum110,modnum50,modnum81	modnum309	modnum21,modnum439
ENSG00000070193	FGF10	modnum140,modnum407	N/A	modnum332	N/A	N/A	N/A
ENSG00000070214	SLC44A1	modnum60	N/A	modnum311	modnum171,modnum431	N/A	modnum391
ENSG00000070367	EXOC5	modnum35	N/A	modnum46	modnum112	N/A	modnum353
ENSG00000070371	CLTCL1	modnum159	N/A	modnum172	modnum431	N/A	N/A
ENSG00000070404	FSTL3	modnum313	N/A	modnum19,modnum206	modnum91	modnum232	modnum105,modnum205,modnum253
ENSG00000070413	DGCR2	modnum148	N/A	modnum248	N/A	modnum324	modnum409
ENSG00000070423	RNF126	modnum372	modnum93	modnum100	modnum402	modnum402	modnum141
ENSG00000070444	MNT	modnum402	N/A	N/A	N/A	N/A	modnum160
ENSG00000070495	JMJD6	modnum321	modnum406	modnum274	modnum54	N/A	modnum279
ENSG00000070501	POLB	modnum432	N/A	modnum50	modnum238	N/A	N/A
ENSG00000070526	ST6GALNAC1	modnum231,modnum397	N/A	modnum288,modnum308	modnum314,modnum333	modnum395,modnum491	modnum302,modnum448
ENSG00000070610	GBA2	modnum181	N/A	modnum373	modnum121	N/A	N/A
ENSG00000070614	NDST1	modnum67	N/A	modnum174,modnum248	modnum243,modnum279	modnum78	modnum296,modnum75
ENSG00000070669	ASNS	modnum156	modnum290	modnum104	modnum188	modnum360	modnum272
ENSG00000070731	ST6GALNAC2	modnum409,modnum432	N/A	modnum125,modnum130	modnum11	N/A	modnum151
ENSG00000070756	PABPC1	modnum43	modnum383	modnum339	modnum191	modnum138,modnum194	modnum19
ENSG00000070761	CFAP20	modnum263,modnum445	modnum420	modnum139	modnum355,modnum77	modnum254	modnum166,modnum268
ENSG00000070808	CAMK2A	modnum161,modnum259	modnum503	modnum186,modnum270	modnum182,modnum225	modnum398,modnum399	modnum115,modnum347
ENSG00000070814	TCOF1	modnum148	modnum174	N/A	N/A	modnum486	N/A
ENSG00000070831	CDC42	modnum212	N/A	modnum338	modnum130	modnum322	modnum196
ENSG00000070882	OSBPL3	modnum407	N/A	modnum372	modnum85	N/A	modnum179
ENSG00000070950	RAD18	modnum319	modnum7	modnum2	modnum69	N/A	modnum108,modnum182
ENSG00000071054	MAP4K4	modnum407	modnum236	modnum372	modnum85	modnum76	modnum179
ENSG00000071073	MGAT4A	modnum231,modnum309,modnum397	modnum168	modnum288,modnum462	modnum163,modnum314,modnum74	modnum491	modnum114,modnum302,modnum448
ENSG00000071082	RPL31	modnum43,modnum81	modnum383	modnum339,modnum432	modnum191,modnum321	modnum194	modnum19,modnum321
ENSG00000071127	WDR1	modnum442,modnum99	modnum475	modnum276,modnum85	modnum230,modnum368	modnum396	modnum276,modnum303
ENSG00000071189	SNX13	modnum35	N/A	modnum46	N/A	N/A	N/A
ENSG00000071243	ING3	modnum319,modnum438	N/A	modnum199	modnum42,modnum69	N/A	modnum346
ENSG00000071282	LMCD1	modnum60	N/A	modnum288,modnum311	modnum171	N/A	modnum329,modnum391
ENSG00000071539	TRIP13	modnum319,modnum417	modnum7	modnum354	modnum217	N/A	modnum406
ENSG00000071553	ATP6AP1	modnum126	N/A	modnum113,modnum456	modnum281,modnum50	modnum102	modnum241,modnum383
ENSG00000071564	TCF3	modnum148	N/A	N/A	N/A	N/A	modnum409
ENSG00000071575	TRIB2	modnum321	modnum372	modnum274,modnum331	modnum54	N/A	modnum279
ENSG00000071655	MBD3	modnum148	N/A	N/A	N/A	modnum103,modnum324	modnum409
ENSG00000071889	FAM3A	modnum148	N/A	N/A	N/A	modnum380	modnum409
ENSG00000071894	CPSF1	modnum148,modnum201,modnum228,modnum253,modnum254,modnum266,modnum293,modnum341,modnum413,modnum435,modnum443,modnum93	modnum230	modnum108,modnum128,modnum142,modnum196,modnum273,modnum312,modnum371,modnum381,modnum383,modnum466	modnum420	modnum107,modnum112,modnum61	modnum223,modnum351,modnum38,modnum409,modnum416,modnum5,modnum65,modnum67
ENSG00000071909	MYO3B	modnum243,modnum27,modnum399,modnum407	modnum243,modnum501	modnum225,modnum372,modnum391,modnum419,modnum444	modnum105,modnum246	N/A	modnum24,modnum437
ENSG00000071967	CYBRD1	modnum84	N/A	modnum323	N/A	N/A	N/A
ENSG00000071991	CDH19	modnum390,modnum409	modnum308	modnum130,modnum164,modnum286	modnum11,modnum406	modnum320	modnum151,modnum175
ENSG00000072041	SLC6A15	modnum106,modnum117,modnum192,modnum327	N/A	modnum451	N/A	N/A	modnum77
ENSG00000072042	RDH11	modnum448	modnum248	N/A	N/A	N/A	modnum241,modnum2,modnum328
ENSG00000072110	ACTN1	modnum442,modnum99	modnum475	modnum276	modnum230	modnum396	modnum276,modnum303
ENSG00000072121	ZFYVE26	modnum126,modnum69	N/A	modnum248,modnum2,modnum456	N/A	N/A	modnum383,modnum452
ENSG00000072133	RPS6KA6	modnum390,modnum442	N/A	modnum286	modnum8	N/A	modnum175
ENSG00000072135	PTPN18	modnum135	N/A	modnum220	modnum81	N/A	modnum21
ENSG00000072163	LIMS2	modnum231	N/A	modnum308	modnum279,modnum314	modnum395	modnum448
ENSG00000072182	ASIC4	modnum361,modnum390	N/A	modnum207	modnum325,modnum347	N/A	modnum175
ENSG00000072195	SPEG	modnum390,modnum442	N/A	modnum286,modnum85	modnum368,modnum8	modnum310,modnum375	modnum175,modnum303
ENSG00000072201	LNX1	modnum17,modnum36	N/A	modnum218,modnum331	modnum333,modnum389,modnum53	modnum65,modnum84	modnum378
ENSG00000072274	TFRC	modnum126	modnum443	modnum113	modnum50	modnum405,modnum55	modnum383
ENSG00000072310	SREBF1	modnum276,modnum9	N/A	modnum213,modnum294,modnum420	modnum129,modnum19	modnum41,modnum463	modnum217
ENSG00000072401	UBE2D1	modnum35	N/A	modnum46	modnum112	modnum292	modnum353
ENSG00000072501	SMC1A	modnum121	N/A	N/A	modnum155	modnum120,modnum417	modnum457
ENSG00000072571	HMMR	modnum417	modnum197	modnum354	modnum217	modnum493	modnum406
ENSG00000072657	TRHDE	modnum192	N/A	modnum178,modnum193	modnum150,modnum316,modnum59	modnum19	modnum422
ENSG00000072694	FCGR2B	modnum135	N/A	modnum220	modnum81	modnum127	modnum21
ENSG00000072736	NFATC3	modnum69	N/A	N/A	modnum303	N/A	N/A
ENSG00000072778	ACADVL	modnum9	modnum133	modnum294	modnum19	modnum118	modnum217
ENSG00000072786	STK10	modnum126	N/A	N/A	modnum333	modnum243	N/A
ENSG00000072803	FBXW11	modnum69	N/A	N/A	N/A	N/A	N/A
ENSG00000072818	ACAP1	modnum120,modnum59	modnum264	modnum345	modnum151,modnum231	modnum403	modnum92
ENSG00000072849	DERL2	modnum261,modnum438	modnum333	modnum184,modnum199	modnum37	modnum257	N/A
ENSG00000072858	SIDT1	modnum120,modnum135	N/A	modnum220,modnum345	modnum16,modnum231,modnum81	modnum55	modnum21,modnum75,modnum92
ENSG00000072952	IRAG1	modnum442	modnum475	modnum207,modnum85	modnum347,modnum368	modnum199	modnum303
ENSG00000072954	TMEM38A	modnum259,modnum448	N/A	modnum186,modnum294	modnum182	modnum399,modnum463	modnum115
ENSG00000073008	PVR	modnum216	N/A	modnum382	modnum359	N/A	modnum192
ENSG00000073060	SCARB1	modnum432,modnum67	N/A	modnum174,modnum50	modnum238,modnum279	modnum78	modnum58,modnum75
ENSG00000073067	CYP2W1	modnum110,modnum12,modnum292,modnum315,modnum370,modnum399,modnum409,modnum58	modnum430	modnum130,modnum23,modnum368,modnum378,modnum422,modnum4,modnum67	modnum11,modnum206	modnum13	modnum151,modnum186,modnum195,modnum209,modnum319,modnum441,modnum60
ENSG00000073111	MCM2	modnum319,modnum417	modnum7	modnum354	modnum217,modnum69	N/A	modnum406
ENSG00000073146	MOV10L1	modnum186,modnum203,modnum220,modnum269,modnum303,modnum353,modnum373,modnum431,modnum68	modnum476	modnum31,modnum332,modnum349,modnum82	modnum133	N/A	modnum136,modnum148,modnum345
ENSG00000073150	PANX2	modnum103,modnum208,modnum395,modnum431,modnum59	N/A	modnum19,modnum309,modnum48,modnum76	N/A	modnum406	modnum107,modnum204,modnum205,modnum224
ENSG00000073169	SELENOO	modnum148	N/A	N/A	N/A	modnum342	modnum409
ENSG00000073282	TP63	modnum12,modnum162,modnum259	N/A	modnum119,modnum23,modnum425	modnum206,modnum207	modnum126	modnum115,modnum135,modnum186,modnum264
ENSG00000073331	ALPK1	modnum304	N/A	modnum176	modnum157	N/A	modnum370
ENSG00000073350	LLGL2	modnum162,modnum231	N/A	modnum308,modnum425	modnum207,modnum314	N/A	modnum135,modnum448
ENSG00000073464	CLCN4	modnum407	N/A	modnum445	modnum85	N/A	modnum182
ENSG00000073605	GSDMB	modnum107,modnum60	N/A	modnum178,modnum311	modnum171,modnum316	N/A	modnum205,modnum391,modnum447
ENSG00000073614	KDM5A	modnum69	N/A	N/A	modnum303	N/A	N/A
ENSG00000073737	DHRS9	modnum126	N/A	modnum113	modnum50	modnum149,modnum405	modnum383
ENSG00000073756	PTGS2	modnum445	N/A	modnum139,modnum286	modnum359,modnum77	modnum46,modnum488	modnum268
ENSG00000073792	IGF2BP2	modnum189,modnum192	N/A	modnum193,modnum465	modnum150,modnum366	N/A	modnum422
ENSG00000073849	ST6GAL1	modnum36,modnum432	N/A	modnum218,modnum248	modnum238,modnum243,modnum53	modnum395,modnum84	modnum296,modnum58,modnum62
ENSG00000073861	TBX21	modnum120,modnum235	modnum376	modnum345,modnum5,modnum63	modnum231,modnum449	modnum139,modnum403	modnum3,modnum92
ENSG00000073905	VDAC1P1	modnum229,modnum245,modnum329,modnum385,modnum53,modnum55,modnum57	modnum328,modnum3	modnum120,modnum209,modnum226,modnum268,modnum332,modnum350,modnum355,modnum357,modnum403,modnum42,modnum450,modnum463,modnum66	modnum169,modnum18,modnum203,modnum210,modnum216	N/A	modnum144,modnum197,modnum254,modnum325,modnum424,modnum451,modnum72
ENSG00000073910	FRY	modnum99	N/A	N/A	N/A	N/A	N/A
ENSG00000073921	PICALM	modnum99	N/A	modnum276	modnum230	N/A	modnum276
ENSG00000074071	MRPS34	modnum372	modnum93	modnum100	modnum402	modnum402	modnum141
ENSG00000074181	NOTCH3	modnum390,modnum454,modnum99	modnum475	modnum207,modnum286	modnum347,modnum8	modnum199	modnum214
ENSG00000074211	PPP2R2C	modnum161,modnum390,modnum442,modnum98	N/A	modnum270,modnum286,modnum85	modnum282,modnum368,modnum8	modnum375	modnum175,modnum303
ENSG00000074219	TEAD2	modnum216	N/A	modnum382	modnum359	N/A	modnum192
ENSG00000074266	EED	modnum6	N/A	modnum402	N/A	modnum159	N/A
ENSG00000074317	SNCB	modnum161	modnum503	modnum270	modnum225	modnum398	modnum347
ENSG00000074370	ATP2A3	modnum120,modnum162,modnum442	N/A	modnum286,modnum345,modnum425,modnum85	modnum207,modnum231,modnum368	modnum476	modnum135,modnum303,modnum92
ENSG00000074410	CA12	modnum407	N/A	modnum372	modnum85	modnum458	modnum179
ENSG00000074527	NTN4	modnum99	N/A	modnum183,modnum276	modnum230	modnum156	modnum276
ENSG00000074590	NUAK1	modnum216,modnum432,modnum99	N/A	modnum248,modnum276,modnum382,modnum50	modnum238,modnum243	modnum382	modnum192,modnum276,modnum296,modnum58
ENSG00000074621	SLC24A1	modnum353	N/A	modnum12,modnum141	modnum179	modnum438	modnum167,modnum32
ENSG00000074660	SCARF1	modnum397,modnum432,modnum449,modnum67	modnum168	modnum174,modnum288,modnum331,modnum50	modnum238,modnum279	modnum491,modnum78	modnum58,modnum75
ENSG00000074695	LMAN1	modnum261	modnum474	modnum184	modnum37	modnum191	modnum131
ENSG00000074706	IPCEF1	modnum120,modnum353	N/A	modnum141,modnum345	modnum179,modnum231	modnum438	modnum167,modnum92
ENSG00000074755	ZZEF1	modnum69	N/A	modnum248	modnum243,modnum303	modnum171	modnum296,modnum452
ENSG00000074800	ENO1	modnum321	N/A	modnum274	modnum54	N/A	modnum279
ENSG00000074842	MYDGF	modnum261	modnum333,modnum474	modnum184	modnum37	modnum257	modnum131
ENSG00000074855	ANO8	modnum60	N/A	modnum311	modnum171	modnum258	modnum391
ENSG00000074964	ARHGEF10L	modnum390,modnum442	N/A	modnum286	modnum8	N/A	modnum175
ENSG00000074966	TXK	modnum120,modnum135,modnum235	modnum376	modnum220,modnum345,modnum5	modnum231,modnum449,modnum81	modnum139	modnum21,modnum3,modnum92
ENSG00000075035	WSCD2	modnum41	N/A	modnum363	modnum300,modnum366	modnum470	modnum340
ENSG00000075073	TACR2	modnum111,modnum277,modnum371,modnum379	N/A	N/A	modnum106,modnum375	N/A	modnum59
ENSG00000075089	ACTR6	modnum118	N/A	modnum264	modnum451	N/A	modnum286
ENSG00000075131	TIPIN	modnum195,modnum25,modnum311	N/A	modnum421	modnum45	N/A	modnum345,modnum77
ENSG00000075188	NUP37	modnum118	N/A	modnum264	modnum451	N/A	N/A
ENSG00000075213	SEMA3A	modnum192,modnum353,modnum410	modnum395	modnum141,modnum193	modnum150,modnum179,modnum282	modnum438	modnum167,modnum417,modnum422
ENSG00000075218	GTSE1	modnum417	N/A	modnum354	modnum217	modnum493	modnum406
ENSG00000075223	SEMA3C	modnum41	N/A	modnum363	modnum300	modnum211,modnum354	modnum340
ENSG00000075240	GRAMD4	modnum313	N/A	modnum206	modnum91	N/A	modnum253
ENSG00000075275	CELSR1	modnum126,modnum12,modnum353,modnum432	N/A	modnum113,modnum141,modnum23,modnum50	modnum179,modnum206,modnum238,modnum50	modnum438	modnum167,modnum186,modnum383,modnum58
ENSG00000075290	WNT8B	modnum119,modnum147,modnum210,modnum225,modnum311,modnum331,modnum343,modnum375,modnum38,modnum391,modnum423,modnum49,modnum70,modnum86	N/A	modnum147,modnum15,modnum175,modnum249,modnum315,modnum340,modnum371,modnum434,modnum58,modnum93	modnum104,modnum213,modnum255,modnum25	modnum16	modnum113,modnum132,modnum140,modnum207,modnum210,modnum396,modnum40,modnum54,modnum6
ENSG00000075303	SLC25A40	modnum35	N/A	modnum46	modnum112	N/A	modnum353
ENSG00000075340	ADD2	modnum101,modnum121,modnum145,modnum147,modnum192,modnum322,modnum431,modnum432,modnum94	modnum259	modnum165,modnum332,modnum380,modnum50,modnum82	modnum190,modnum238,modnum242	modnum502	modnum107,modnum58
ENSG00000075391	RASAL2	modnum309	modnum264	modnum462	N/A	modnum156	modnum114
ENSG00000075407	ZNF37A	modnum320,modnum78	N/A	N/A	N/A	N/A	modnum428
ENSG00000075413	MARK3	modnum6	N/A	N/A	modnum218	N/A	N/A
ENSG00000075415	SLC25A3	modnum43	modnum383	modnum191,modnum248,modnum339	modnum191,modnum243,modnum418	modnum138,modnum344	modnum150,modnum19,modnum296
ENSG00000075426	FOSL2	modnum216,modnum402,modnum7	N/A	modnum209,modnum310,modnum382	modnum234,modnum352,modnum359	modnum295,modnum382,modnum488	modnum160,modnum192,modnum304
ENSG00000075539	FRYL	modnum67,modnum69	N/A	modnum174,modnum248	modnum279,modnum303	modnum171,modnum78	modnum75
ENSG00000075568	TMEM131	modnum69	N/A	modnum338	modnum303	N/A	modnum286
ENSG00000075618	FSCN1	modnum135	N/A	modnum220	modnum279,modnum81	modnum78	modnum21
ENSG00000075624	ACTB	modnum442,modnum99	modnum475	modnum276	modnum230	modnum396	modnum276,modnum303
ENSG00000075643	MOCOS	modnum156,modnum60	modnum290	modnum104,modnum311	modnum171,modnum188,modnum382	modnum149,modnum360	modnum272,modnum391,modnum465
ENSG00000075702	WDR62	modnum417	modnum7	modnum354	modnum217	modnum493	modnum406
ENSG00000075790	BCAP29	modnum35	N/A	modnum46	modnum112	N/A	modnum353
ENSG00000075826	SEC31B	modnum181	N/A	modnum373	modnum121	N/A	modnum168,modnum394
ENSG00000075886	TUBA3D	modnum145,modnum161,modnum204,modnum246,modnum348,modnum40,modnum444,modnum450	modnum411	modnum146,modnum203,modnum270,modnum275,modnum356,modnum366,modnum454,modnum62	modnum118,modnum430,modnum4	modnum441	modnum24,modnum290,modnum347,modnum403,modnum80
ENSG00000075914	EXOSC7	modnum226	N/A	N/A	N/A	N/A	modnum395,modnum465
ENSG00000076003	MCM6	modnum374,modnum60	modnum7	modnum311	modnum171	N/A	modnum391
ENSG00000076067	RBMS2	modnum17	N/A	modnum248,modnum331	modnum243	N/A	modnum296
ENSG00000076108	BAZ2A	modnum38	modnum74	modnum115,modnum333	N/A	modnum209	modnum281
ENSG00000076201	PTPN23	modnum148	N/A	N/A	N/A	N/A	modnum286,modnum409
ENSG00000076242	MLH1	modnum187,modnum261	N/A	modnum184	modnum37	N/A	modnum131
ENSG00000076248	UNG	modnum309	N/A	modnum462	modnum74	modnum49	modnum114
ENSG00000076321	KLHL20	modnum35	N/A	N/A	N/A	N/A	N/A
ENSG00000076344	RGS11	modnum207,modnum313,modnum382,modnum56	N/A	modnum349,modnum433,modnum76	modnum437,modnum91	N/A	modnum246,modnum253,modnum270,modnum387
ENSG00000076351	SLC46A1	modnum135	N/A	modnum220	modnum81	N/A	modnum21
ENSG00000076356	PLXNA2	modnum99	N/A	modnum276	modnum230	N/A	modnum276
ENSG00000076382	SPAG5	modnum417	modnum7	modnum354	modnum217	modnum493	modnum406
ENSG00000076513	ANKRD13A	modnum321	N/A	modnum274	modnum54	N/A	modnum279
ENSG00000076554	TPD52	modnum99	N/A	modnum276	N/A	modnum200,modnum65	modnum276
ENSG00000076555	ACACB	modnum107	N/A	modnum178	modnum316	N/A	modnum447
ENSG00000076604	TRAF4	modnum162,modnum397,modnum402	N/A	modnum209,modnum288,modnum425	modnum163,modnum207	modnum491	modnum135,modnum302
ENSG00000076641	PAG1	modnum309	N/A	modnum462	modnum74	N/A	modnum114
ENSG00000076650	GPATCH1	modnum319	N/A	modnum2	modnum69	N/A	modnum286
ENSG00000076662	ICAM3	modnum120,modnum342,modnum59	N/A	modnum345,modnum48	modnum151,modnum231	modnum407	modnum138,modnum92
ENSG00000076716	GPC4	modnum126,modnum84	N/A	modnum113	modnum374,modnum50	modnum454	modnum383
ENSG00000076826	CAMSAP3	modnum162,modnum194	N/A	modnum119,modnum23,modnum425	modnum206,modnum207,modnum219	modnum126	modnum135,modnum264
ENSG00000076864	RAP1GAP	modnum161,modnum162,modnum409	modnum503	modnum130,modnum270,modnum425	modnum11,modnum207,modnum225	modnum398,modnum476	modnum135,modnum151,modnum347
ENSG00000076924	XAB2	modnum148	N/A	N/A	N/A	N/A	modnum409
ENSG00000076928	ARHGEF1	modnum120,modnum148	N/A	modnum345	modnum231	N/A	modnum409,modnum92
ENSG00000076944	STXBP2	modnum126,modnum135	modnum301	modnum113,modnum220	modnum50,modnum81	modnum127	modnum21,modnum383
ENSG00000076984	MAP2K7	modnum148,modnum359	N/A	modnum409	modnum204	N/A	modnum105,modnum196,modnum409
ENSG00000077009	NMRK2	modnum139,modnum259,modnum390,modnum50,modnum76	N/A	modnum126,modnum186,modnum286,modnum327,modnum377,modnum390	modnum182,modnum388,modnum8	modnum350,modnum399	modnum115,modnum153,modnum172,modnum175,modnum258
ENSG00000077092	RARB	modnum20,modnum410,modnum442	N/A	N/A	modnum282	modnum388	modnum303
ENSG00000077097	TOP2B	modnum69	modnum174	N/A	modnum303	modnum171	modnum452
ENSG00000077147	TM9SF3	modnum35	N/A	modnum46	modnum112	modnum102	modnum241,modnum353
ENSG00000077150	NFKB2	modnum216,modnum449	modnum284	modnum382	modnum359	modnum21	modnum401
ENSG00000077152	UBE2T	modnum417	N/A	modnum354	modnum217	modnum493	modnum406
ENSG00000077157	PPP1R12B	modnum442	modnum475	modnum85	modnum230,modnum368	modnum357	modnum303
ENSG00000077235	GTF3C1	modnum148,modnum69	N/A	N/A	modnum303	N/A	modnum69
ENSG00000077238	IL4R	modnum216	N/A	modnum382	modnum359	N/A	modnum192
ENSG00000077264	PAK3	modnum409,modnum41	N/A	modnum130,modnum363	modnum11,modnum300	N/A	modnum151,modnum340
ENSG00000077312	SNRPA	modnum158	N/A	modnum402	N/A	N/A	modnum453
ENSG00000077454	LRCH4	modnum148	N/A	N/A	N/A	N/A	modnum409
ENSG00000077458	FAM76B	modnum35	N/A	modnum46	modnum112	modnum292	modnum353
ENSG00000077463	SIRT6	modnum148	N/A	N/A	N/A	N/A	modnum409
ENSG00000077522	ACTN2	modnum259,modnum76	N/A	modnum186,modnum390	modnum182,modnum388	modnum350,modnum399	modnum115,modnum153
ENSG00000077585	GPR137B	modnum135	N/A	N/A	modnum81,modnum85	N/A	modnum21
ENSG00000077684	JADE1	modnum309	N/A	modnum462	modnum74	modnum49	modnum114
ENSG00000077713	SLC25A43	modnum392	N/A	N/A	N/A	N/A	modnum194
ENSG00000077721	UBE2A	modnum118	N/A	modnum264	modnum451	N/A	modnum239
ENSG00000077782	FGFR1	modnum41,modnum60	N/A	modnum311,modnum363	modnum171,modnum300	N/A	modnum340,modnum391
ENSG00000077942	FBLN1	modnum189	modnum136,modnum395	modnum363,modnum465	modnum300,modnum366	modnum354,modnum470	modnum184
ENSG00000077943	ITGA8	modnum390,modnum410,modnum442	N/A	modnum286,modnum85	modnum368,modnum8	modnum310,modnum375,modnum388	modnum175,modnum303,modnum417
ENSG00000077984	CST7	modnum120,modnum235,modnum59	N/A	modnum345,modnum48	modnum151,modnum231,modnum449	modnum139,modnum407	modnum138,modnum92
ENSG00000078018	MAP2	modnum17,modnum390	N/A	modnum286,modnum331	modnum389,modnum8	N/A	modnum175
ENSG00000078053	AMPH	modnum131,modnum134,modnum15,modnum171,modnum18,modnum303,modnum329,modnum342,modnum5	N/A	modnum460,modnum51,modnum87	modnum144,modnum261,modnum61	N/A	modnum193
ENSG00000078081	LAMP3	modnum50	N/A	modnum102,modnum204	modnum223,modnum276	N/A	modnum439
ENSG00000078098	FAP	modnum407	N/A	modnum372	modnum85	modnum458	modnum179
ENSG00000078114	NEBL	modnum162,modnum390,modnum76	N/A	modnum286,modnum295,modnum390,modnum425	modnum207,modnum388,modnum8	modnum350	modnum135,modnum175,modnum265
ENSG00000078140	UBE2K	modnum35	N/A	modnum46	modnum112	N/A	modnum353
ENSG00000078142	PIK3C3	modnum321	N/A	N/A	N/A	N/A	modnum279
ENSG00000078177	N4BP2	modnum35	N/A	modnum46	N/A	modnum276	modnum353,modnum358
ENSG00000078237	TIGAR	modnum126	N/A	N/A	modnum50	N/A	modnum383
ENSG00000078246	TULP3	modnum359	N/A	modnum409	modnum204	N/A	modnum105
ENSG00000078295	ADCY2	modnum189	N/A	modnum465	modnum150,modnum366	modnum354	modnum184
ENSG00000078399	HOXA9	modnum309	N/A	modnum462	modnum74	N/A	modnum114,modnum187
ENSG00000078401	EDN1	modnum231,modnum309,modnum67,modnum99	modnum406	modnum276,modnum331,modnum462	modnum230,modnum333,modnum74	modnum395,modnum49	modnum114,modnum276,modnum448
ENSG00000078549	ADCYAP1R1	modnum454	N/A	N/A	modnum230,modnum272	modnum199	N/A
ENSG00000078579	FGF20	modnum130,modnum135,modnum229,modnum252,modnum281,modnum346,modnum352,modnum85	N/A	modnum132,modnum143,modnum220,modnum305,modnum30,modnum441,modnum461	modnum181,modnum280,modnum407	N/A	modnum21,modnum247,modnum298,modnum367,modnum396,modnum431,modnum85
ENSG00000078589	P2RY10	modnum120	N/A	modnum345	modnum231	modnum403	modnum92
ENSG00000078596	ITM2A	modnum84	N/A	modnum323	N/A	N/A	N/A
ENSG00000078668	VDAC3	modnum118	N/A	modnum191,modnum264	modnum451	N/A	N/A
ENSG00000078674	PCM1	modnum69	modnum174	N/A	modnum303	N/A	N/A
ENSG00000078725	BRINP1	modnum117,modnum161,modnum442	N/A	modnum270,modnum470,modnum85	modnum122,modnum225,modnum368	N/A	modnum303,modnum347
ENSG00000078795	PKD2L2	modnum196,modnum25,modnum260,modnum269,modnum284,modnum374,modnum381,modnum412	modnum131	modnum125,modnum127,modnum246,modnum251,modnum254,modnum299,modnum369,modnum36,modnum404,modnum70	modnum35,modnum408,modnum443	modnum82	modnum162,modnum173,modnum257,modnum282,modnum301,modnum351,modnum436,modnum466,modnum84
ENSG00000078804	TP53INP2	modnum442	N/A	modnum85	modnum368	N/A	modnum303
ENSG00000078808	SDF4	modnum372	modnum93	modnum100	modnum281,modnum402	modnum102,modnum402	modnum141,modnum241
ENSG00000078898	BPIFB2	modnum136,modnum265,modnum295,modnum444	modnum315	modnum148,modnum226,modnum295,modnum400,modnum421	modnum261,modnum369,modnum393,modnum405,modnum424	modnum120,modnum258	modnum158,modnum164,modnum229,modnum290,modnum305
ENSG00000078900	TP73	modnum162,modnum172,modnum206,modnum244,modnum260,modnum271,modnum385,modnum405,modnum417	N/A	modnum224,modnum354,modnum423,modnum425,modnum63,modnum90	modnum207,modnum217,modnum244	N/A	modnum135,modnum207,modnum231,modnum256,modnum28,modnum406
ENSG00000078967	UBE2D4	modnum308	N/A	modnum430	modnum31	modnum38	N/A
ENSG00000079102	RUNX1T1	modnum36	N/A	modnum218	modnum53	modnum84	modnum62
ENSG00000079112	CDH17	modnum196,modnum22,modnum292,modnum295,modnum3,modnum404,modnum95	N/A	modnum131,modnum152,modnum188,modnum200,modnum244,modnum29,modnum422,modnum95	modnum241,modnum271,modnum393	modnum221	modnum193,modnum229
ENSG00000079134	THOC1	modnum181	N/A	modnum373	modnum121	N/A	modnum394
ENSG00000079215	SLC1A3	modnum60	N/A	modnum311	modnum171	modnum115	modnum391
ENSG00000079257	LXN	modnum67	N/A	modnum174	modnum279	modnum78	modnum75
ENSG00000079263	SP140	modnum120	N/A	modnum345	modnum231	modnum403	modnum92
ENSG00000079277	MKNK1	modnum135	N/A	modnum220,modnum456	modnum136,modnum171,modnum81	N/A	modnum21
ENSG00000079313	REXO1	modnum148,modnum372	N/A	modnum100	modnum402	N/A	modnum141,modnum409
ENSG00000079385	CEACAM1	modnum162,modnum17,modnum353	N/A	modnum141,modnum425	modnum179,modnum207,modnum389	modnum65	modnum135,modnum167,modnum378
ENSG00000079393	DUSP13	modnum113,modnum126,modnum259,modnum444,modnum451	N/A	modnum113,modnum186,modnum366,modnum435	modnum182,modnum4	modnum399	modnum115,modnum290
ENSG00000079432	CIC	modnum148	N/A	N/A	N/A	N/A	modnum409
ENSG00000079435	LIPE	modnum107	modnum183	modnum178	modnum19,modnum316	modnum118,modnum421	modnum447
ENSG00000079459	FDFT1	modnum448	modnum248	modnum213,modnum420	modnum365	modnum41,modnum463	modnum328
ENSG00000079482	OPHN1	modnum216	N/A	modnum382	N/A	N/A	modnum192
ENSG00000079616	KIF22	modnum417	modnum7	modnum354	modnum217	modnum230	modnum358,modnum406
ENSG00000079689	SCGN	modnum17	N/A	modnum331	modnum347,modnum389	modnum199	modnum378
ENSG00000079785	DDX1	modnum118	N/A	modnum264	modnum451	modnum482	N/A
ENSG00000079841	RIMS1	modnum410	N/A	modnum85	modnum282,modnum368	modnum388	modnum417
ENSG00000079950	STX7	modnum176,modnum359	N/A	modnum409	modnum204	N/A	modnum105,modnum329
ENSG00000079999	KEAP1	modnum148	N/A	N/A	N/A	modnum406	modnum409
ENSG00000080007	DDX43	modnum110,modnum121,modnum130,modnum195,modnum20,modnum245,modnum306,modnum31,modnum336,modnum383,modnum440	modnum330	modnum180,modnum182,modnum217,modnum229,modnum29,modnum303,modnum309,modnum54,modnum65,modnum71,modnum99	modnum155,modnum193,modnum226,modnum284,modnum291,modnum346,modnum378,modnum391	modnum120,modnum264,modnum432	modnum110,modnum148,modnum249,modnum34,modnum457
ENSG00000080031	PTPRH	modnum189,modnum192,modnum41	modnum282	modnum193,modnum465	modnum150,modnum300,modnum366,modnum393	modnum354	modnum184,modnum340,modnum422
ENSG00000080166	DCT	modnum12	N/A	modnum198,modnum23	modnum206	N/A	modnum186,modnum83
ENSG00000080200	CRYBG3	modnum216,modnum38,modnum67	N/A	modnum174,modnum333,modnum382	modnum279,modnum303,modnum359	modnum78	modnum192,modnum75
ENSG00000080224	EPHA6	modnum267,modnum271,modnum2,modnum336,modnum366,modnum408,modnum450,modnum5,modnum62	N/A	modnum293,modnum364,modnum467	modnum119,modnum18,modnum241,modnum304	N/A	modnum100,modnum1,modnum228,modnum22,modnum231
ENSG00000080298	RFX3	modnum263	modnum420	N/A	modnum355	modnum254	modnum166,modnum353
ENSG00000080493	SLC4A4	modnum41	N/A	modnum363	modnum300	modnum421	modnum340
ENSG00000080546	SESN1	modnum309,modnum359	N/A	modnum462	modnum204,modnum74	modnum49	modnum114
ENSG00000080573	COL5A3	modnum159	N/A	N/A	modnum129	N/A	modnum370
ENSG00000080709	KCNN2	modnum231,modnum36,modnum373	modnum178	modnum218,modnum308	modnum53	modnum375,modnum84	modnum62,modnum87
ENSG00000080819	CPOX	modnum35,modnum6	N/A	modnum46	modnum112,modnum47	modnum292	modnum187,modnum353
ENSG00000080823	MOK	modnum263	modnum420	modnum255	N/A	N/A	modnum166
ENSG00000080824	HSP90AA1	modnum180	modnum333	modnum158,modnum32	modnum98	modnum104	modnum416,modnum456
ENSG00000080854	IGSF9B	modnum442	N/A	modnum286,modnum85	modnum368,modnum8	N/A	modnum303
ENSG00000080986	NDC80	modnum417	N/A	modnum354	modnum217	modnum493	modnum406
ENSG00000081019	RSBN1	modnum438	modnum1	N/A	N/A	modnum351	modnum346
ENSG00000081041	CXCL2	modnum445,modnum449	modnum284	modnum139,modnum382	modnum359,modnum446,modnum77	modnum21,modnum46,modnum488	modnum268,modnum401
ENSG00000081052	COL4A4	modnum301,modnum30,modnum357,modnum423,modnum431,modnum450,modnum80	modnum263	modnum332,modnum343,modnum3,modnum455,modnum465,modnum78	modnum381	N/A	modnum266,modnum280,modnum398,modnum93
ENSG00000081059	TCF7	modnum120,modnum12	N/A	modnum345	modnum206,modnum231	modnum209,modnum403	modnum92
ENSG00000081087	OSTM1	modnum35	N/A	modnum46	modnum112	modnum102,modnum292	modnum353
ENSG00000081148	IMPG2	modnum253	N/A	N/A	modnum33,modnum450	N/A	modnum174,modnum219,modnum46,modnum91
ENSG00000081154	PCNP	modnum35	N/A	modnum46	modnum112	modnum292	modnum353
ENSG00000081181	ARG2	modnum249	N/A	modnum273	N/A	N/A	N/A
ENSG00000081237	PTPRC	modnum120,modnum135,modnum59	modnum301	modnum220,modnum345,modnum48	modnum151,modnum231,modnum81	modnum407	modnum138,modnum21,modnum92
ENSG00000081248	CACNA1S	modnum259,modnum76	N/A	modnum186,modnum69	modnum182	modnum399	modnum115
ENSG00000081277	PKP1	modnum12,modnum17,modnum194,modnum36,modnum67	modnum166	modnum119,modnum174,modnum218,modnum23,modnum331	modnum206,modnum279,modnum389,modnum53	modnum502,modnum78,modnum84	modnum186,modnum276,modnum378,modnum62,modnum75
ENSG00000081307	UBA5	modnum261	modnum474	N/A	N/A	N/A	modnum131
ENSG00000081320	STK17B	modnum309	N/A	modnum462	modnum74	N/A	modnum114
ENSG00000081386	ZNF510	modnum6	modnum1	modnum35	modnum44	N/A	N/A
ENSG00000081692	JMJD4	modnum403	N/A	modnum290	modnum273	N/A	modnum388
ENSG00000081721	DUSP12	modnum438	N/A	N/A	N/A	N/A	modnum346
ENSG00000081760	AACS	modnum276,modnum9	modnum248	modnum294,modnum420	modnum129,modnum19,modnum365	modnum41	modnum217,modnum328
ENSG00000081791	DELE1	modnum181,modnum231,modnum43	N/A	modnum174,modnum308	modnum121,modnum314	N/A	modnum394,modnum448
ENSG00000081803	CADPS2	modnum231	N/A	modnum308	modnum314	N/A	modnum448
ENSG00000081842	PCDHA6	modnum143,modnum18,modnum220,modnum229,modnum233,modnum291,modnum30,modnum333,modnum349,modnum363,modnum37,modnum45,modnum48	modnum413,modnum488	modnum138,modnum164,modnum169,modnum231,modnum238,modnum254,modnum30,modnum34,modnum470,modnum59,modnum98	modnum116,modnum200,modnum274,modnum322,modnum328,modnum5,modnum6,modnum72	modnum297	modnum111,modnum12,modnum213,modnum265,modnum287,modnum41,modnum443,modnum70
ENSG00000081853	PCDHGA2	modnum62	N/A	modnum150,modnum96	N/A	modnum17,modnum98	modnum158,modnum298
ENSG00000081913	PHLPP1	modnum359	N/A	modnum409	modnum204	N/A	modnum105
ENSG00000081923	ATP8B1	modnum99	modnum178,modnum475	modnum276	modnum230,modnum53	modnum396,modnum84	modnum276
ENSG00000081985	IL12RB2	modnum126,modnum135,modnum232	N/A	modnum113,modnum220	modnum50,modnum81	modnum309	modnum21,modnum383
ENSG00000082074	FYB1	modnum120,modnum135	modnum301	modnum220,modnum345	modnum151,modnum231,modnum81	N/A	modnum21,modnum92
ENSG00000082126	MPP4	modnum245,modnum25,modnum275,modnum387	N/A	modnum216,modnum284,modnum302	modnum318,modnum373,modnum66	modnum211	modnum1,modnum389
ENSG00000082146	STRADB	modnum60	N/A	modnum311	modnum171	N/A	modnum391
ENSG00000082196	C1QTNF3	modnum41	N/A	modnum363	modnum300,modnum313	N/A	modnum340
ENSG00000082269	FAM135A	modnum35	N/A	modnum46	modnum112	N/A	modnum353
ENSG00000082293	COL19A1	modnum117,modnum145,modnum187,modnum194,modnum196,modnum390,modnum410,modnum76,modnum85	modnum190	modnum116,modnum119,modnum149,modnum221,modnum286,modnum321,modnum453,modnum76,modnum85	modnum178,modnum368,modnum415,modnum8	modnum253,modnum388	modnum175,modnum177,modnum183,modnum417,modnum80
ENSG00000082397	EPB41L3	modnum41	N/A	N/A	modnum238,modnum300,modnum58	N/A	N/A
ENSG00000082482	KCNK2	modnum121,modnum141,modnum189	N/A	modnum465	modnum366,modnum427	modnum120,modnum211,modnum354	modnum184,modnum457
ENSG00000082497	SERTAD4	modnum189,modnum309	N/A	modnum465	N/A	modnum354	modnum184
ENSG00000082512	TRAF5	modnum442	modnum475	modnum276,modnum85	modnum230,modnum368	N/A	modnum303
ENSG00000082515	MRPL22	modnum118,modnum81	modnum56	modnum264,modnum432	modnum321,modnum451	N/A	modnum321
ENSG00000082781	ITGB5	modnum313	N/A	modnum206	modnum91	modnum232	modnum253
ENSG00000082929	LINC01587	modnum115,modnum204,modnum20,modnum210,modnum266,modnum399,modnum404	modnum66	modnum127,modnum189,modnum242,modnum259,modnum279,modnum316,modnum346,modnum368,modnum386,modnum410,modnum413,modnum427,modnum439	modnum193,modnum213,modnum233,modnum363,modnum443	N/A	modnum111,modnum17,modnum210,modnum211,modnum231,modnum265,modnum314,modnum373,modnum454
ENSG00000082996	RNF13	modnum200	modnum264	modnum183,modnum456	modnum281,modnum49	modnum102,modnum156	modnum157,modnum241
ENSG00000083067	TRPM3	modnum395,modnum410	N/A	modnum19	modnum282,modnum330	modnum380,modnum388	modnum329,modnum417,modnum451
ENSG00000083093	PALB2	modnum438	modnum1	modnum35	modnum44	N/A	modnum346
ENSG00000083097	DOP1A	modnum69	N/A	N/A	modnum303	N/A	modnum452
ENSG00000083099	LYRM2	modnum319	N/A	N/A	modnum69	N/A	N/A
ENSG00000083168	KAT6A	modnum69	N/A	N/A	modnum303	modnum171	modnum286
ENSG00000083312	TNPO1	modnum35	N/A	modnum46	modnum112	N/A	modnum353
ENSG00000083444	PLOD1	modnum321,modnum99	N/A	N/A	modnum333	N/A	N/A
ENSG00000083454	P2RX5	modnum120,modnum222	modnum200	modnum140,modnum149,modnum157,modnum345	modnum208,modnum231,modnum75	modnum181	modnum202,modnum315,modnum92
ENSG00000083457	ITGAE	modnum126,modnum81	N/A	modnum113	modnum50	N/A	modnum321,modnum383
ENSG00000083544	TDRD3	modnum126	N/A	modnum113	modnum50	N/A	modnum310,modnum383,modnum83
ENSG00000083635	NUFIP1	modnum438	modnum1	modnum199	modnum394	N/A	modnum346,modnum384
ENSG00000083642	PDS5B	modnum69	N/A	N/A	modnum303	modnum171	N/A
ENSG00000083799	CYLD	modnum449	modnum284	N/A	N/A	modnum21	modnum401
ENSG00000083812	ZNF324	modnum212	N/A	modnum338	N/A	N/A	N/A
ENSG00000083814	ZNF671	modnum175,modnum320	N/A	modnum460	modnum17,modnum44	modnum133	modnum198,modnum428
ENSG00000083817	ZNF416	modnum320,modnum438,modnum6	modnum1	modnum199,modnum35,modnum460	modnum44	modnum133	modnum346,modnum428
ENSG00000083844	ZNF264	modnum91	N/A	N/A	modnum436	modnum337	modnum346,modnum429
ENSG00000083845	RPS5	modnum43	modnum383	modnum339	modnum191	modnum194	modnum19
ENSG00000083857	FAT1	modnum169	N/A	N/A	N/A	N/A	N/A
ENSG00000083937	CHMP2B	modnum35	N/A	modnum46	modnum112	N/A	modnum353
ENSG00000084070	SMAP2	modnum135,modnum309	N/A	modnum220,modnum462	modnum74,modnum81	N/A	modnum114,modnum21
ENSG00000084072	PPIE	modnum115,modnum123,modnum214,modnum234,modnum338,modnum347,modnum52	N/A	modnum106,modnum118,modnum147,modnum249,modnum335,modnum380,modnum406,modnum445,modnum4,modnum87,modnum8	modnum115,modnum296,modnum395	N/A	modnum143,modnum144,modnum145,modnum206,modnum291,modnum322,modnum344,modnum77
ENSG00000084073	ZMPSTE24	modnum35	N/A	N/A	N/A	N/A	N/A
ENSG00000084092	NOA1	modnum43,modnum81	N/A	modnum339,modnum432	modnum191	modnum138	modnum19,modnum321
ENSG00000084093	REST	modnum35	N/A	N/A	N/A	N/A	N/A
ENSG00000084110	HAL	modnum194,modnum59	N/A	modnum119,modnum220,modnum48	modnum151,modnum193,modnum81	modnum407	modnum138
ENSG00000084112	SSH1	modnum216	N/A	modnum382	modnum359	N/A	modnum192
ENSG00000084207	GSTP1	modnum81	N/A	modnum387,modnum432	modnum321	modnum185,modnum406	modnum13,modnum321
ENSG00000084234	APLP2	modnum126	N/A	modnum456	modnum136,modnum281	modnum102	modnum241,modnum383
ENSG00000084444	FAM234B	modnum7	N/A	modnum310	modnum352	modnum382	modnum304,modnum358
ENSG00000084463	WBP11	modnum6	N/A	modnum199	modnum42	N/A	modnum239,modnum286
ENSG00000084623	EIF3I	modnum43	modnum383	modnum339	modnum191	modnum138,modnum233	modnum19
ENSG00000084636	COL16A1	modnum189	N/A	modnum363,modnum465	modnum272,modnum366	modnum470	modnum184
ENSG00000084652	TXLNA	modnum216	N/A	modnum248	modnum243	N/A	modnum296
ENSG00000084674	APOB	modnum107,modnum326,modnum93	N/A	modnum178	modnum316	N/A	N/A
ENSG00000084676	NCOA1	modnum69	N/A	N/A	modnum303	modnum171	N/A
ENSG00000084710	EFR3B	modnum126,modnum409	N/A	modnum113,modnum130	modnum11,modnum50	N/A	modnum151,modnum383
ENSG00000084731	KIF3C	modnum432	N/A	modnum50	modnum238	modnum502	modnum58
ENSG00000084733	RAB10	modnum35	N/A	N/A	N/A	N/A	modnum353
ENSG00000084734	GCKR	modnum304	N/A	modnum176	modnum157	N/A	modnum370
ENSG00000084754	HADHA	modnum43,modnum9	modnum133,modnum383	modnum191,modnum294,modnum339	modnum191,modnum19,modnum418	modnum118,modnum344	modnum150,modnum19,modnum217
ENSG00000084764	MAPRE3	modnum60	N/A	modnum294,modnum311	modnum171,modnum19	modnum406	modnum391
ENSG00000085117	CD82	modnum126,modnum12,modnum285,modnum390	N/A	modnum113,modnum23,modnum280,modnum286	modnum206	modnum65	modnum175,modnum186,modnum383
ENSG00000085185	BCORL1	modnum255	N/A	modnum243,modnum324	modnum69	N/A	modnum187
ENSG00000085224	ATRX	modnum35,modnum69	N/A	N/A	modnum303	modnum171	N/A
ENSG00000085265	FCN1	modnum59	N/A	modnum45,modnum48	modnum151,modnum397	modnum309,modnum403,modnum407	modnum138,modnum439
ENSG00000085274	MYNN	modnum35,modnum438,modnum7	N/A	modnum199,modnum310,modnum46	modnum112,modnum352,modnum42	modnum382	modnum304,modnum346,modnum353
ENSG00000085276	MECOM	modnum397,modnum432,modnum7,modnum99	N/A	modnum288,modnum310,modnum331	modnum163,modnum238,modnum352	modnum491	modnum276,modnum302,modnum304
ENSG00000085365	SCAMP1	modnum35	N/A	modnum46	modnum112	modnum292	modnum353
ENSG00000085382	HACE1	modnum35	N/A	modnum46	N/A	N/A	N/A
ENSG00000085449	WDFY1	modnum105	modnum74	modnum115	modnum383	modnum209	modnum281
ENSG00000085491	SLC25A24	modnum35	N/A	modnum46	modnum112	modnum292	modnum353
ENSG00000085511	MAP3K4	modnum69	N/A	N/A	N/A	N/A	N/A
ENSG00000085514	PILRA	modnum126,modnum311,modnum333,modnum70	modnum95	modnum120,modnum41,modnum81	modnum146,modnum18,modnum251,modnum284	modnum329	modnum18,modnum345,modnum383
ENSG00000085563	ABCB1	modnum123,modnum231,modnum36,modnum67	modnum178	modnum174,modnum218,modnum308	modnum279,modnum53	modnum78,modnum84	modnum62,modnum75
ENSG00000085644	ZNF213	modnum372	N/A	modnum100	modnum402	N/A	modnum141,modnum286
ENSG00000085662	AKR1B1	modnum135	N/A	modnum220	modnum81	N/A	modnum21
ENSG00000085721	RRN3	modnum9	modnum133	modnum294	modnum19	modnum118	modnum217
ENSG00000085741	WNT11	modnum41,modnum9	N/A	modnum323,modnum363	N/A	modnum52	modnum340,modnum378
ENSG00000085760	MTIF2	modnum126	N/A	modnum191	modnum418,modnum50	N/A	N/A
ENSG00000085788	DDHD2	modnum180	N/A	N/A	modnum98	N/A	modnum456
ENSG00000085831	TTC39A	modnum106	N/A	modnum385	N/A	N/A	N/A
ENSG00000085840	ORC1	modnum297,modnum417	modnum265,modnum7	modnum215,modnum322,modnum354	modnum217	N/A	modnum406
ENSG00000085871	MGST2	modnum432	N/A	modnum331	modnum238	N/A	modnum58
ENSG00000085872	CHERP	modnum148	N/A	N/A	N/A	N/A	modnum409
ENSG00000085978	ATG16L1	modnum6	N/A	modnum35	N/A	N/A	N/A
ENSG00000085998	POMGNT1	modnum212	N/A	modnum338	N/A	N/A	N/A
ENSG00000085999	RAD54L	modnum417	modnum463,modnum7	modnum137,modnum354	modnum217	modnum493	modnum406
ENSG00000086061	DNAJA1	modnum105,modnum255	modnum333,modnum74	modnum115,modnum324	modnum383	modnum104	modnum281
ENSG00000086062	B4GALT1	modnum402,modnum60	N/A	modnum209	modnum171,modnum234	N/A	modnum134,modnum160,modnum391
ENSG00000086065	CHMP5	modnum105,modnum35	modnum74	modnum115,modnum46	modnum112,modnum383	modnum253	modnum281,modnum353
ENSG00000086205	FOLH1	modnum162,modnum364,modnum409,modnum422,modnum84	N/A	modnum130,modnum246,modnum253,modnum323,modnum325,modnum403,modnum425,modnum70	modnum11,modnum374	modnum454	modnum151,modnum244,modnum250
ENSG00000086288	NME8	modnum188,modnum277,modnum282,modnum286,modnum294,modnum338,modnum421,modnum59	N/A	modnum202,modnum305,modnum41,modnum48	modnum151,modnum162,modnum367	modnum407	modnum138,modnum191,modnum246,modnum248,modnum305,modnum319
ENSG00000086300	SNX10	modnum107	N/A	modnum178	modnum265,modnum316	N/A	modnum447
ENSG00000086504	MRPL28	modnum148	N/A	N/A	N/A	N/A	modnum321,modnum409
ENSG00000086544	ITPKC	modnum216,modnum309	N/A	modnum382,modnum462	modnum359,modnum74	modnum488,modnum49	modnum114,modnum192,modnum268
ENSG00000086548	CEACAM6	modnum12,modnum162,modnum295,modnum350,modnum89	N/A	modnum262,modnum425,modnum9	modnum173,modnum207,modnum245,modnum393	modnum221,modnum234,modnum26,modnum476	modnum135,modnum229,modnum243,modnum455
ENSG00000086570	FAT2	modnum12,modnum162	N/A	modnum23,modnum425	modnum206,modnum207	N/A	modnum135,modnum186
ENSG00000086589	RBM22	modnum319	N/A	N/A	N/A	N/A	modnum346
ENSG00000086598	TMED2	modnum261	modnum474	modnum184	modnum37	modnum191	modnum131
ENSG00000086619	ERO1B	modnum35	N/A	N/A	N/A	modnum257	N/A
ENSG00000086712	TXLNG	modnum121	N/A	N/A	modnum155	modnum120,modnum417	modnum457
ENSG00000086717	PPEF1	modnum131,modnum288,modnum310,modnum341,modnum383,modnum435,modnum444,modnum455	N/A	modnum142,modnum214,modnum242,modnum297,modnum299,modnum330,modnum359,modnum366,modnum410,modnum424	modnum294,modnum351,modnum380,modnum395,modnum398,modnum4,modnum64	N/A	modnum10,modnum282,modnum290,modnum297,modnum385,modnum410,modnum78
ENSG00000086730	LAT2	modnum135,modnum421,modnum59	N/A	modnum220,modnum48,modnum55	modnum162,modnum81	modnum127,modnum307	modnum191
ENSG00000086758	HUWE1	modnum69	N/A	modnum248	modnum303	modnum171,modnum482	N/A
ENSG00000086827	ZW10	modnum6	N/A	modnum35	N/A	N/A	N/A
ENSG00000086848	ALG9	modnum9	N/A	modnum294	modnum19	N/A	N/A
ENSG00000086967	MYBPC2	modnum194,modnum259	N/A	modnum186,modnum69	modnum182,modnum219	modnum399	modnum115,modnum172,modnum264
ENSG00000086991	NOX4	modnum84	N/A	modnum323	modnum374	modnum211	modnum244
ENSG00000087074	PPP1R15A	modnum445	N/A	modnum139	modnum42,modnum77	modnum382,modnum46,modnum488	modnum268
ENSG00000087076	HSD17B14	modnum189,modnum407	N/A	modnum372	modnum85	modnum354	modnum179
ENSG00000087077	TRIP6	modnum148	N/A	N/A	N/A	N/A	modnum409
ENSG00000087085	ACHE	modnum224,modnum276	N/A	modnum187,modnum263,modnum420	modnum129,modnum386	modnum41,modnum65	modnum328,modnum38
ENSG00000087086	FTL	modnum126	N/A	N/A	modnum50	modnum38,modnum406	modnum383
ENSG00000087087	SRRT	modnum226	N/A	modnum373	modnum121	N/A	N/A
ENSG00000087095	NLK	modnum99	N/A	modnum276	modnum333	N/A	modnum276
ENSG00000087152	ATXN7L3	modnum212	N/A	modnum243,modnum338	N/A	N/A	modnum187
ENSG00000087157	PGS1	modnum216	N/A	modnum382	modnum359	N/A	modnum192
ENSG00000087237	CETP	modnum241,modnum276,modnum29,modnum307,modnum362,modnum448	modnum248	modnum213,modnum322	modnum129,modnum18,modnum224,modnum365	modnum463	modnum122,modnum66
ENSG00000087245	MMP2	modnum407	N/A	modnum363,modnum372	modnum85	modnum458	modnum179
ENSG00000087250	MT3	modnum161,modnum409	modnum503	modnum130,modnum270	modnum11,modnum225	modnum398,modnum75	modnum151,modnum347
ENSG00000087253	LPCAT2	modnum35,modnum99	N/A	modnum46	modnum112	N/A	modnum276,modnum353
ENSG00000087258	GNAO1	modnum442	N/A	modnum85	modnum282,modnum368	modnum388	modnum303
ENSG00000087266	SH3BP2	modnum135,modnum231,modnum67	modnum166	modnum174,modnum308	modnum279,modnum314	modnum78	modnum448,modnum75
ENSG00000087302	RTRAF	modnum43	modnum383	modnum339	modnum191	N/A	modnum19
ENSG00000087338	GMCL1	modnum395	N/A	modnum19	modnum204,modnum319	N/A	modnum205
ENSG00000087448	KLHL42	modnum442	modnum475	modnum276,modnum85	modnum230,modnum368	modnum357	modnum303
ENSG00000087460	GNAS	modnum308	N/A	modnum430	N/A	N/A	N/A
ENSG00000087494	PTHLH	modnum41	N/A	modnum363	modnum254,modnum300	N/A	modnum340
ENSG00000087495	PHACTR3	modnum145,modnum163,modnum205,modnum224,modnum233,modnum253,modnum267,modnum27,modnum2,modnum367,modnum377,modnum386,modnum413,modnum431,modnum437,modnum71	N/A	modnum166,modnum197,modnum295,modnum453,modnum63,modnum67	modnum328,modnum39,modnum417,modnum64	N/A	modnum155,modnum161,modnum162,modnum220,modnum231,modnum271,modnum335,modnum466
ENSG00000087510	TFAP2C	modnum12,modnum135,modnum162	N/A	modnum220,modnum23,modnum425	modnum206,modnum207,modnum81	modnum309	modnum135,modnum186,modnum21
ENSG00000087586	AURKA	modnum417	N/A	modnum354	modnum217	modnum493,modnum58	modnum406
ENSG00000087589	CASS4	modnum126,modnum135	modnum418	modnum113,modnum220	modnum50,modnum58,modnum81	modnum481,modnum55	modnum21,modnum383,modnum439
ENSG00000087884	AAMDC	modnum81	modnum212	N/A	modnum321	N/A	modnum321
ENSG00000087903	RFX2	modnum263	modnum420	N/A	modnum355	modnum254	modnum166
ENSG00000088002	SULT2B1	modnum12,modnum194,modnum301,modnum383,modnum89	N/A	modnum119,modnum129,modnum23,modnum262,modnum335	modnum166,modnum173,modnum206,modnum219	modnum126,modnum234,modnum476	modnum186,modnum264,modnum455
ENSG00000088038	CNOT3	modnum148	N/A	modnum457	N/A	N/A	modnum286
ENSG00000088053	GP6	modnum115,modnum128,modnum197,modnum291,modnum331,modnum425,modnum44,modnum49,modnum87	N/A	modnum10,modnum121,modnum138,modnum175,modnum212,modnum275,modnum285,modnum293,modnum297,modnum41	modnum261,modnum45,modnum68,modnum89	modnum440	modnum11,modnum128,modnum250,modnum280,modnum334
ENSG00000088179	PTPN4	modnum9	N/A	modnum294	modnum19	N/A	N/A
ENSG00000088247	KHSRP	modnum212	N/A	modnum338	modnum130	modnum322	modnum196
ENSG00000088256	GNA11	modnum148,modnum212,modnum372	N/A	modnum100	modnum402	modnum322	modnum141,modnum196
ENSG00000088280	ASAP3	modnum304,modnum41	N/A	N/A	modnum157	modnum211	modnum340
ENSG00000088298	EDEM2	modnum60	N/A	modnum311	modnum171	N/A	modnum391
ENSG00000088320	REM1	modnum99	N/A	modnum207	modnum347	modnum199	modnum214
ENSG00000088325	TPX2	modnum417	N/A	modnum354	modnum217	modnum493	modnum406
ENSG00000088340	FER1L4	modnum222,modnum398	N/A	modnum140	modnum208	modnum181	modnum315
ENSG00000088356	PDRG1	modnum6	N/A	modnum35	modnum47	N/A	modnum346
ENSG00000088387	DOCK9	modnum17	N/A	modnum331	modnum389	N/A	modnum378
ENSG00000088448	ANKRD10	modnum60	N/A	modnum311	modnum171	N/A	modnum391
ENSG00000088538	DOCK3	modnum126	N/A	modnum113	modnum50	N/A	modnum383
ENSG00000088543	C3orf18	modnum60	N/A	modnum311	modnum171	N/A	modnum391
ENSG00000088727	KIF9	modnum263,modnum319,modnum348,modnum432	N/A	modnum358,modnum50	modnum238,modnum355	N/A	modnum58
ENSG00000088766	CRLS1	modnum107	N/A	modnum178	modnum316	N/A	modnum447
ENSG00000088808	PPP1R13B	modnum231,modnum397	modnum168	modnum288,modnum308	modnum163,modnum314	modnum395,modnum491	modnum302,modnum448
ENSG00000088826	SMOX	modnum409	N/A	modnum130	modnum11	N/A	modnum151
ENSG00000088827	SIGLEC1	modnum135	modnum74	modnum220	modnum383,modnum81	modnum127,modnum253,modnum309	modnum21
ENSG00000088836	SLC4A11	modnum162,modnum357	N/A	modnum125,modnum425	modnum207	modnum476	modnum135
ENSG00000088854	C20orf194	modnum135	N/A	modnum248	modnum243	N/A	modnum296
ENSG00000088876	ZNF343	modnum6	N/A	modnum35	N/A	N/A	modnum6
ENSG00000088882	CPXM1	modnum407	N/A	modnum372	modnum366,modnum85	modnum458	modnum179
ENSG00000088992	TESC	modnum432	N/A	modnum50	modnum238	N/A	modnum58
ENSG00000089009	RPL6	modnum43	modnum383	modnum339	modnum191	modnum194	modnum19
ENSG00000089012	SIRPG	modnum120	N/A	modnum345,modnum418	modnum231,modnum376	modnum403	modnum254,modnum92
ENSG00000089041	P2RX7	modnum126	N/A	modnum113	modnum50	N/A	modnum383
ENSG00000089048	ESF1	modnum226	modnum174	N/A	modnum394	modnum486	modnum384
ENSG00000089091	DZANK1	modnum138,modnum374,modnum82	N/A	modnum356	N/A	N/A	modnum18,modnum193,modnum270
ENSG00000089101	CFAP61	modnum135,modnum381	N/A	modnum212,modnum220	modnum106,modnum444,modnum52,modnum81	N/A	modnum115,modnum16,modnum21
ENSG00000089127	OAS1	modnum105	modnum74	modnum115	modnum383	modnum253	modnum281
ENSG00000089157	RPLP0	modnum43	modnum383	modnum339	modnum191	modnum194	modnum19
ENSG00000089159	PXN	modnum41	N/A	modnum363	modnum300	modnum354	modnum340
ENSG00000089177	KIF16B	modnum276	N/A	modnum418	modnum129	N/A	N/A
ENSG00000089199	CHGB	modnum110,modnum115,modnum131,modnum161,modnum184,modnum237,modnum254,modnum291,modnum444	modnum503	modnum198,modnum235,modnum270,modnum295,modnum298,modnum366	modnum138,modnum168,modnum225,modnum251	modnum398,modnum47	modnum133,modnum290,modnum347,modnum51
ENSG00000089225	TBX5	modnum17,modnum192	modnum64	modnum112,modnum193,modnum331	modnum150,modnum286,modnum389	modnum19	modnum140,modnum378,modnum422
ENSG00000089234	BRAP	modnum438	N/A	N/A	N/A	N/A	modnum346
ENSG00000089248	ERP29	modnum43	N/A	modnum339	modnum191	N/A	modnum19
ENSG00000089280	FUS	modnum226	N/A	modnum432	modnum130	N/A	modnum395
ENSG00000089289	IGBP1	modnum43	modnum383	modnum339	modnum191	modnum138,modnum194	modnum19
ENSG00000089335	ZNF302	modnum158	N/A	modnum402	modnum283	N/A	modnum428,modnum453
ENSG00000089351	GRAMD1A	modnum216	N/A	modnum382	modnum359	modnum356	modnum192
ENSG00000089356	FXYD3	modnum162,modnum295,modnum409	N/A	modnum425	modnum11,modnum207,modnum393,modnum446	modnum221,modnum476	modnum135,modnum151,modnum229
ENSG00000089472	HEPH	modnum442	N/A	modnum85	modnum313,modnum368	N/A	modnum303
ENSG00000089486	CDIP1	modnum212,modnum432	N/A	modnum338,modnum50	modnum238	modnum322	modnum196,modnum58
ENSG00000089505	CMTM1	modnum323,modnum40,modnum415	N/A	N/A	N/A	N/A	modnum178,modnum1
ENSG00000089558	KCNH4	modnum342	N/A	modnum299	N/A	N/A	N/A
ENSG00000089639	GMIP	modnum126	N/A	modnum113	modnum50,modnum81	N/A	modnum383
ENSG00000089685	BIRC5	modnum417	N/A	modnum354	modnum217	modnum493	modnum406
ENSG00000089692	LAG3	modnum120,modnum189	N/A	modnum115,modnum345,modnum465	modnum13,modnum231,modnum366,modnum383	modnum354	modnum184,modnum92
ENSG00000089723	OTUB2	modnum126,modnum12,modnum156	N/A	modnum113,modnum23	modnum188,modnum206,modnum50	N/A	modnum186,modnum272,modnum383
ENSG00000089818	NECAP1	modnum438	N/A	modnum199	N/A	N/A	modnum346
ENSG00000089820	ARHGAP4	modnum135,modnum67	N/A	modnum174,modnum220	modnum279,modnum81	modnum78	modnum21,modnum75
ENSG00000089847	ANKRD24	modnum4	N/A	modnum12	N/A	N/A	modnum285,modnum32
ENSG00000090013	BLVRB	modnum135	N/A	modnum220,modnum456	modnum136,modnum81	N/A	modnum21
ENSG00000090020	SLC9A1	modnum454	N/A	N/A	N/A	N/A	N/A
ENSG00000090061	CCNK	modnum38	N/A	modnum333	N/A	N/A	N/A
ENSG00000090097	PCBP4	modnum409	N/A	modnum130	modnum11	modnum78	modnum151
ENSG00000090104	RGS1	modnum126,modnum309	N/A	modnum113,modnum462	modnum50,modnum74,modnum77	modnum49	modnum114,modnum383
ENSG00000090238	YPEL3	modnum359	N/A	modnum409	N/A	N/A	N/A
ENSG00000090266	NDUFB2	modnum81	modnum56	modnum432	modnum321	N/A	modnum321
ENSG00000090273	NUDC	modnum226	modnum174,modnum333	modnum457	N/A	modnum103	modnum395
ENSG00000090316	MAEA	modnum148,modnum204,modnum282	N/A	modnum314	N/A	N/A	modnum409
ENSG00000090339	ICAM1	modnum216,modnum449	modnum284	modnum382	modnum359	modnum21,modnum488	modnum192,modnum401
ENSG00000090372	STRN4	modnum148,modnum67	N/A	modnum174	modnum279	modnum78	modnum409,modnum75
ENSG00000090376	IRAK3	modnum309	N/A	modnum462	modnum74	N/A	modnum114
ENSG00000090382	LYZ	modnum126,modnum135,modnum59	N/A	modnum113,modnum220,modnum45,modnum48	modnum50,modnum58	modnum309	modnum383,modnum439
ENSG00000090432	MUL1	modnum438	N/A	modnum199,modnum223	modnum270	modnum341	modnum132,modnum26,modnum346
ENSG00000090470	PDCD7	modnum372,modnum6	N/A	modnum100,modnum39	modnum47	N/A	modnum141
ENSG00000090530	P3H2	modnum432,modnum453,modnum66	N/A	modnum50	modnum238	N/A	modnum58
ENSG00000090534	THPO	modnum143,modnum198,modnum19,modnum213,modnum304,modnum306,modnum307,modnum382	N/A	modnum176,modnum314,modnum340,modnum396,modnum459	modnum157,modnum411	modnum381	modnum301,modnum370
ENSG00000090539	CHRD	modnum304	N/A	modnum176	modnum157	N/A	modnum370
ENSG00000090615	GOLGA3	modnum261	modnum474	modnum184	modnum243,modnum37	modnum191	modnum131
ENSG00000090621	PABPC4	modnum43	modnum383	modnum339	modnum191	modnum138	modnum19
ENSG00000090659	CD209	modnum135	N/A	modnum220	modnum81	modnum309	modnum21
ENSG00000090661	CERS4	modnum116,modnum185	N/A	modnum112	modnum133,modnum147,modnum315	N/A	N/A
ENSG00000090674	MCOLN1	modnum135	N/A	modnum220,modnum456	modnum81	N/A	modnum21
ENSG00000090776	EFNB1	modnum9	N/A	modnum294	modnum19,modnum314	N/A	N/A
ENSG00000090857	PDPR	modnum101,modnum115,modnum146,modnum166,modnum183,modnum220,modnum292,modnum301,modnum332,modnum333,modnum345,modnum370,modnum373,modnum374,modnum414,modnum455,modnum65,modnum87	modnum243,modnum413	modnum110,modnum116,modnum128,modnum149,modnum211,modnum235,modnum28,modnum375,modnum438	modnum128,modnum16,modnum266,modnum363,modnum3,modnum441	modnum178	modnum110,modnum201,modnum219,modnum326,modnum397,modnum424,modnum436,modnum63,modnum79,modnum91
ENSG00000090861	AARS1	modnum156	modnum290	modnum104	modnum188	modnum360	modnum272
ENSG00000090863	GLG1	modnum261	N/A	modnum248	modnum281	modnum102,modnum230	modnum241
ENSG00000090889	KIF4A	modnum417	N/A	modnum354	modnum217	modnum493	modnum406
ENSG00000090924	PLEKHG2	modnum99	N/A	modnum276	modnum230	N/A	N/A
ENSG00000090971	NAT14	modnum372	N/A	modnum100	modnum402	N/A	modnum141
ENSG00000090975	PITPNM2	modnum231	N/A	modnum308	modnum314	N/A	modnum448
ENSG00000090989	EXOC1	modnum118	N/A	N/A	modnum451	N/A	modnum452
ENSG00000091010	POU4F3	modnum111,modnum13,modnum140,modnum153,modnum193,modnum197,modnum252,modnum314,modnum347,modnum404,modnum430,modnum437,modnum48,modnum73	modnum285,modnum87	modnum118,modnum17,modnum299,modnum30,modnum330,modnum368,modnum374,modnum412,modnum75	modnum127,modnum141,modnum441	modnum72	modnum260,modnum274,modnum322,modnum327,modnum341,modnum382,modnum400,modnum434,modnum461,modnum55
ENSG00000091039	OSBPL8	modnum35	N/A	modnum46	modnum112	modnum98	modnum353
ENSG00000091073	DTX2	modnum148,modnum6	N/A	N/A	N/A	N/A	modnum409
ENSG00000091106	NLRC4	modnum126,modnum135	N/A	modnum113,modnum220	modnum50,modnum81	N/A	modnum21
ENSG00000091129	NRCAM	modnum192	N/A	modnum193	modnum150,modnum330	modnum19	modnum422
ENSG00000091137	SLC26A4	modnum113,modnum213,modnum353	N/A	modnum141,modnum364,modnum441	modnum107,modnum179,modnum263,modnum345	modnum438	modnum152,modnum167,modnum31
ENSG00000091157	WDR7	modnum69	N/A	modnum2	modnum303	N/A	N/A
ENSG00000091164	TXNL1	modnum118	N/A	modnum264	modnum451	N/A	modnum239
ENSG00000091262	ABCC6	modnum107	N/A	N/A	modnum316	modnum258	N/A
ENSG00000091409	ITGA6	modnum231,modnum409,modnum67	modnum166	modnum130,modnum174,modnum308	modnum11,modnum279,modnum314	modnum78	modnum151,modnum448,modnum75
ENSG00000091428	RAPGEF4	modnum9	modnum136	modnum141,modnum294	N/A	N/A	modnum217,modnum350,modnum48
ENSG00000091436	MAP3K20	modnum410	N/A	modnum85	N/A	modnum388	modnum417
ENSG00000091482	SMPX	modnum189,modnum259,modnum76	N/A	modnum186,modnum319,modnum390,modnum465	modnum182,modnum366,modnum388	modnum350,modnum399	modnum115,modnum153,modnum184
ENSG00000091490	SEL1L3	modnum126	N/A	modnum113	modnum389,modnum50	N/A	modnum383
ENSG00000091513	TF	modnum107,modnum276	N/A	modnum178,modnum420	modnum129,modnum316	modnum41	modnum328,modnum447
ENSG00000091542	ALKBH5	modnum321	N/A	modnum274	modnum54	modnum287,modnum70	modnum279
ENSG00000091583	APOH	modnum251,modnum444	N/A	modnum181	modnum327	modnum201	modnum290,modnum323
ENSG00000091622	PITPNM3	modnum231	N/A	modnum308	modnum314	modnum395	modnum448,modnum75
ENSG00000091640	SPAG7	modnum81	N/A	modnum432	modnum321	N/A	modnum358
ENSG00000091651	ORC6	modnum417	modnum7	modnum354	modnum217	modnum493	modnum406
ENSG00000091704	CPA1	modnum184	N/A	modnum298	modnum138	modnum47	modnum51
ENSG00000091831	ESR1	modnum159,modnum189,modnum60	N/A	modnum172,modnum311	modnum171	N/A	modnum391
ENSG00000091844	RGS17	modnum275,modnum276	N/A	N/A	modnum66	N/A	N/A
ENSG00000091879	ANGPT2	modnum231,modnum432,modnum99	N/A	modnum308,modnum50	modnum238,modnum314	modnum395	modnum276,modnum448,modnum58
ENSG00000091972	CD200	modnum216,modnum309	modnum299	modnum382,modnum462	modnum359,modnum74	N/A	modnum114,modnum192
ENSG00000091986	CCDC80	modnum169,modnum41	N/A	modnum363	modnum300,modnum313	modnum503	modnum340
ENSG00000092009	CMA1	modnum421	N/A	modnum55	modnum162	modnum307	modnum191
ENSG00000092010	PSME1	modnum105	modnum74	modnum115	modnum383	modnum209	modnum281
ENSG00000092020	PPP2R3C	modnum118	N/A	modnum264	modnum451	N/A	modnum286
ENSG00000092036	HAUS4	modnum43	N/A	modnum339	N/A	N/A	modnum19
ENSG00000092051	JPH4	modnum135,modnum161,modnum236,modnum421	modnum503	modnum220,modnum270,modnum394,modnum55	modnum162,modnum225,modnum360,modnum81	modnum398	modnum191,modnum21,modnum347,modnum41
ENSG00000092054	MYH7	modnum259,modnum76	N/A	modnum186,modnum390,modnum69	modnum182,modnum388	modnum350,modnum399	modnum115,modnum153
ENSG00000092067	CEBPE	modnum110,modnum22,modnum350,modnum412,modnum418,modnum94	N/A	modnum31,modnum88,modnum9	modnum10,modnum18,modnum196,modnum245,modnum357	modnum26	modnum243,modnum270,modnum414,modnum458
ENSG00000092096	SLC22A17	modnum409	N/A	modnum130	modnum11,modnum272	N/A	N/A
ENSG00000092098	RNF31	modnum105	modnum74	modnum115	modnum383	modnum253	modnum281
ENSG00000092108	SCFD1	modnum118,modnum261	N/A	modnum184,modnum264	modnum37,modnum451	N/A	modnum131
ENSG00000092140	G2E3	modnum35	N/A	modnum46	modnum112	modnum292,modnum300,modnum408	modnum353
ENSG00000092148	HECTD1	modnum69	N/A	N/A	modnum303	N/A	N/A
ENSG00000092199	HNRNPC	modnum180	N/A	modnum32	modnum98	N/A	modnum456
ENSG00000092200	RPGRIP1	modnum271	N/A	N/A	modnum396	N/A	N/A
ENSG00000092201	SUPT16H	modnum226	modnum174	N/A	N/A	modnum482	N/A
ENSG00000092295	TGM1	modnum122,modnum12,modnum409,modnum89	N/A	modnum130,modnum135,modnum23,modnum262	modnum11,modnum173,modnum1,modnum206	modnum234,modnum476	modnum151,modnum186,modnum455
ENSG00000092377	TBL1Y	modnum121	N/A	modnum178,modnum375,modnum421	modnum155	modnum120	modnum457
ENSG00000092421	SEMA6A	modnum353,modnum36,modnum432,modnum67	modnum166	modnum141,modnum174,modnum218,modnum50	modnum179,modnum238,modnum279,modnum333,modnum53	modnum438,modnum78,modnum84	modnum167,modnum58,modnum62,modnum75
ENSG00000092445	TYRO3	modnum107	modnum183	modnum178	modnum316	modnum421	modnum447
ENSG00000092470	WDR76	modnum417	modnum7	modnum354	modnum217	N/A	modnum406
ENSG00000092529	CAPN3	modnum259	N/A	modnum186,modnum373	modnum182	modnum399	modnum115,modnum394
ENSG00000092607	TBX15	modnum309,modnum359	N/A	modnum409,modnum462	modnum204,modnum74	modnum200	modnum105
ENSG00000092621	PHGDH	modnum156	modnum290	modnum104	modnum188	modnum211,modnum360	modnum272
ENSG00000092758	COL9A3	modnum409	modnum308	modnum130	modnum11,modnum406	modnum320	modnum151
ENSG00000092820	EZR	modnum309,modnum442	modnum443	modnum462	modnum74	N/A	modnum114
ENSG00000092841	MYL6	modnum60,modnum81	N/A	modnum311,modnum432	modnum171,modnum321	modnum396	modnum321,modnum391
ENSG00000092847	AGO1	modnum126	N/A	modnum248	modnum243	N/A	modnum296,modnum383
ENSG00000092850	TEKT2	modnum110,modnum138,modnum14,modnum208,modnum237,modnum257,modnum345,modnum346	N/A	modnum111,modnum165,modnum17,modnum204,modnum269,modnum279,modnum28,modnum328,modnum366,modnum414	modnum271,modnum4	N/A	modnum1,modnum65
ENSG00000092853	CLSPN	modnum19,modnum417	N/A	modnum354	modnum217	modnum493	modnum406
ENSG00000092964	DPYSL2	modnum321	N/A	modnum274,modnum331	modnum54	modnum78	modnum279
ENSG00000093009	CDC45	modnum144,modnum417	N/A	modnum354,modnum51	modnum217	modnum493	modnum406
ENSG00000093072	ADA2	modnum126	N/A	modnum113	modnum381,modnum50	N/A	modnum188,modnum383
ENSG00000093134	VNN3	modnum59	N/A	modnum48	modnum151	modnum407	modnum138
ENSG00000093144	ECHDC1	modnum107,modnum276	modnum248	modnum178,modnum420	modnum129,modnum171,modnum365	modnum41	modnum328
ENSG00000094755	GABRP	modnum162,modnum407	N/A	modnum372,modnum425	modnum207,modnum85	modnum458,modnum476	modnum135,modnum179
ENSG00000094796	KRT31	modnum12,modnum194,modnum207,modnum264,modnum343,modnum420,modnum456	modnum281,modnum282	modnum119,modnum23,modnum318,modnum411,modnum93	modnum206,modnum219,modnum55,modnum88	modnum126,modnum476	modnum170,modnum186,modnum203,modnum264,modnum291,modnum324,modnum371,modnum389,modnum38
ENSG00000094804	CDC6	modnum417	modnum7	modnum354	modnum217	modnum493	modnum406
ENSG00000094880	CDC23	modnum118,modnum438	N/A	modnum2	N/A	N/A	modnum346
ENSG00000094963	FMO2	modnum209	modnum20	N/A	N/A	N/A	N/A
ENSG00000094975	SUCO	modnum261	modnum474	modnum184	modnum37	modnum191	modnum131
ENSG00000095015	MAP3K1	modnum216,modnum309,modnum353	N/A	modnum141,modnum462	modnum179	modnum438	modnum114,modnum167
ENSG00000095066	HOOK2	modnum107,modnum313	modnum49	modnum178,modnum206	modnum316,modnum91	modnum232	modnum253,modnum447
ENSG00000095139	ARCN1	modnum261	modnum474	modnum184	modnum37	modnum191	modnum131
ENSG00000095203	EPB41L4B	modnum107,modnum60	modnum183	modnum178,modnum311	modnum171,modnum316	modnum232,modnum421	modnum391,modnum447
ENSG00000095209	TMEM38B	modnum35,modnum390	N/A	modnum286	modnum8	N/A	modnum175,modnum353
ENSG00000095303	PTGS1	modnum421	modnum226	modnum55	modnum162,modnum81	modnum307	modnum191
ENSG00000095370	SH2D3C	modnum231,modnum397,modnum67	modnum166,modnum168	modnum174,modnum288,modnum308	modnum163,modnum314	modnum491,modnum78	modnum302,modnum448
ENSG00000095380	NANS	modnum216,modnum261	modnum474	N/A	modnum359,modnum37	N/A	modnum131,modnum192
ENSG00000095383	TBC1D2	modnum126,modnum231	N/A	modnum113,modnum456	modnum314,modnum50	N/A	modnum383
ENSG00000095464	PDE6C	modnum257,modnum335,modnum444	N/A	modnum303,modnum380,modnum439,modnum90	modnum306,modnum310,modnum43,modnum4	modnum343	modnum126,modnum183,modnum213,modnum23,modnum28,modnum290,modnum38,modnum410
ENSG00000095539	SEMA4G	modnum113	N/A	modnum128	N/A	N/A	modnum358
ENSG00000095564	BTAF1	modnum180	N/A	modnum32,modnum333	modnum98	N/A	modnum456
ENSG00000095574	IKZF5	modnum35,modnum438	N/A	modnum199,modnum46	modnum112	modnum292,modnum351	modnum346,modnum353
ENSG00000095585	BLNK	modnum135	N/A	modnum220	modnum81	modnum55	modnum21
ENSG00000095637	SORBS1	modnum107	N/A	modnum178	N/A	modnum277	N/A
ENSG00000095713	CRTAC1	modnum189,modnum407,modnum410	N/A	modnum372,modnum465	modnum25,modnum282,modnum366,modnum85	modnum120,modnum354,modnum388,modnum458	modnum179,modnum184,modnum417
ENSG00000095739	BAMBI	modnum12,modnum189,modnum192,modnum433	N/A	modnum23,modnum465	modnum206,modnum366	modnum354	modnum184,modnum186,modnum443
ENSG00000095752	IL11	modnum134,modnum193,modnum240,modnum391,modnum409,modnum40,modnum435,modnum446,modnum47	N/A	modnum130,modnum15,modnum180,modnum185,modnum202,modnum20,modnum22,modnum249,modnum25,modnum355,modnum421,modnum445,modnum90	modnum11,modnum131,modnum190,modnum344,modnum371,modnum413	N/A	modnum151,modnum238,modnum240,modnum414,modnum424,modnum435,modnum45
ENSG00000095777	MYO3A	modnum390	N/A	modnum286	modnum8	modnum375	modnum175
ENSG00000095794	CREM	modnum402,modnum7	modnum443	modnum209,modnum310	modnum234,modnum352,modnum58	modnum295,modnum55,modnum78	modnum160,modnum304,modnum75
ENSG00000095906	NUBP2	modnum148	N/A	N/A	N/A	modnum9	modnum395,modnum409
ENSG00000095917	TPSD1	modnum147,modnum197,modnum237,modnum247,modnum260,modnum315,modnum316,modnum421,modnum61	N/A	modnum114,modnum117,modnum265,modnum376,modnum55,modnum64,modnum77	modnum162,modnum274,modnum341,modnum367,modnum411,modnum56	modnum307	modnum104,modnum10,modnum116,modnum191,modnum297,modnum298,modnum306,modnum344,modnum390,modnum54,modnum76
ENSG00000095932	SMIM24	modnum131,modnum149,modnum170,modnum209,modnum295,modnum396,modnum3	N/A	modnum128,modnum129,modnum29,modnum302,modnum360,modnum397,modnum435,modnum63,modnum7,modnum96	modnum101,modnum123,modnum190,modnum393	modnum221	modnum128,modnum144,modnum229,modnum90
ENSG00000095970	TREM2	modnum126	modnum301	modnum113	modnum50	modnum405	modnum383
ENSG00000096006	CRISP3	modnum136,modnum162,modnum202,modnum350,modnum444,modnum89	N/A	modnum262,modnum366,modnum400,modnum425,modnum48,modnum9	modnum173,modnum207,modnum237,modnum245	modnum234,modnum26,modnum476	modnum135,modnum243,modnum290,modnum455,modnum65
ENSG00000096060	FKBP5	modnum309	N/A	modnum462	modnum431,modnum74	modnum83	modnum114
ENSG00000096063	SRPK1	modnum59	N/A	N/A	modnum151	modnum407	modnum138
ENSG00000096070	BRPF3	modnum60	N/A	modnum311	modnum171	N/A	modnum391
ENSG00000096088	PGC	modnum152,modnum184,modnum220,modnum251,modnum435,modnum444,modnum89	N/A	modnum110,modnum16,modnum181,modnum259,modnum262,modnum298,modnum319,modnum366,modnum72	modnum108,modnum138,modnum168,modnum173,modnum327,modnum4	modnum201,modnum234,modnum47	modnum290,modnum323,modnum326,modnum363,modnum455,modnum51
ENSG00000096384	HSP90AB1	modnum43	modnum333	N/A	modnum191	modnum104,modnum138	modnum19,modnum456
ENSG00000096433	ITPR3	modnum231,modnum41	N/A	modnum308,modnum363	modnum300,modnum314	modnum395	modnum340,modnum448
ENSG00000096654	ZNF184	modnum6	modnum1	modnum35	modnum44	modnum439	modnum346
ENSG00000096696	DSP	modnum12,modnum162,modnum353	N/A	modnum141,modnum23,modnum425	modnum179,modnum206,modnum207	modnum126,modnum438	modnum135,modnum167,modnum186
ENSG00000096746	HNRNPH3	modnum180,modnum226	modnum174	modnum32	modnum98	N/A	modnum395,modnum456
ENSG00000096968	JAK2	modnum159	N/A	N/A	modnum382	modnum209	N/A
ENSG00000096996	IL12RB1	modnum120,modnum135	modnum74	modnum220,modnum345	modnum231,modnum383,modnum81	N/A	modnum21,modnum92
ENSG00000097007	ABL1	modnum402	N/A	modnum363	modnum234	N/A	modnum160,modnum340
ENSG00000097046	CDC7	modnum216,modnum41	N/A	modnum363,modnum382	modnum180,modnum300,modnum359	modnum354	modnum192,modnum340
ENSG00000099139	PCSK5	modnum275,modnum304,modnum84	N/A	modnum176	modnum374,modnum66	modnum211	modnum134,modnum244,modnum370
ENSG00000099194	SCD	modnum107,modnum276	N/A	modnum178,modnum420	modnum129,modnum316,modnum365,modnum374	modnum120,modnum380,modnum41,modnum421	modnum328,modnum447
ENSG00000099204	ABLIM1	modnum17,modnum407,modnum432	modnum420	modnum331,modnum372	modnum238,modnum85	modnum84	modnum179,modnum62
ENSG00000099246	RAB18	modnum35	N/A	modnum46	modnum112	N/A	modnum353
ENSG00000099250	NRP1	modnum17,modnum9	N/A	modnum294,modnum331	modnum389	modnum160	modnum378
ENSG00000099251	HSD17B7P2	modnum240,modnum245,modnum448	modnum248,modnum262	modnum155,modnum217,modnum302,modnum378,modnum420	modnum365,modnum391	modnum41,modnum432	modnum249,modnum328,modnum348
ENSG00000099260	PALMD	modnum9	N/A	modnum294	modnum19,modnum238	N/A	modnum217
ENSG00000099282	TSPAN15	modnum60	N/A	modnum311	modnum171	N/A	modnum391
ENSG00000099290	WASHC2A	modnum130,modnum136,modnum193,modnum271,modnum319,modnum437	N/A	modnum2	N/A	N/A	modnum158,modnum199
ENSG00000099308	MAST3	modnum313	modnum49	modnum206	modnum91	N/A	modnum253
ENSG00000099326	MZF1	modnum180,modnum372	modnum93	modnum100,modnum32	modnum402,modnum98	modnum402	modnum141,modnum409
ENSG00000099331	MYO9B	modnum126	N/A	modnum113	modnum50	N/A	modnum383
ENSG00000099337	KCNK6	modnum12,modnum135,modnum313,modnum60	N/A	modnum311	modnum171	modnum115	modnum391
ENSG00000099338	CATSPERG	modnum151,modnum201,modnum267,modnum313	N/A	modnum399,modnum80,modnum82	modnum212	N/A	modnum176,modnum433,modnum96
ENSG00000099364	FBXL19	modnum212	N/A	modnum338	N/A	modnum322	modnum196
ENSG00000099377	HSD3B7	modnum41	N/A	modnum363	modnum300,modnum66	modnum354	modnum340
ENSG00000099381	SETD1A	modnum148	N/A	N/A	N/A	N/A	N/A
ENSG00000099624	ATP5F1D	modnum372	N/A	modnum100,modnum191	modnum402	modnum233,modnum344	modnum141,modnum409
ENSG00000099625	CBARP	modnum402	modnum69	modnum209	modnum234	modnum295	modnum160
ENSG00000099715	PCDH11Y	modnum121,modnum390	N/A	modnum144,modnum162,modnum231,modnum249,modnum283,modnum286,modnum293,modnum312,modnum352,modnum416,modnum445	modnum155	modnum120	modnum175,modnum457
ENSG00000099725	PRKY	modnum121	N/A	modnum112,modnum114,modnum337,modnum416,modnum89	modnum155	modnum120	modnum457
ENSG00000099769	IGFALS	modnum108,modnum260	N/A	N/A	modnum214,modnum386	N/A	modnum159,modnum164,modnum314
ENSG00000099783	HNRNPM	modnum226	modnum174	N/A	N/A	modnum233	N/A
ENSG00000099795	NDUFB7	modnum81	modnum56	modnum432	modnum321	modnum103,modnum138,modnum344	modnum321,modnum409
ENSG00000099810	MTAP	modnum242	N/A	N/A	N/A	N/A	N/A
ENSG00000099821	POLRMT	modnum148	N/A	N/A	N/A	N/A	modnum409
ENSG00000099822	HCN2	modnum103,modnum110,modnum161,modnum162,modnum295,modnum37	modnum503	modnum270,modnum359,modnum453,modnum466	modnum225	modnum398	modnum135,modnum136,modnum347
ENSG00000099834	CDHR5	modnum251,modnum295,modnum91	N/A	modnum152,modnum181,modnum37,modnum94	modnum327,modnum393,modnum436	modnum11,modnum221	modnum229,modnum393,modnum429,modnum76
ENSG00000099840	IZUMO4	modnum107,modnum159	N/A	modnum172,modnum178	N/A	modnum441	modnum447
ENSG00000099849	RASSF7	modnum432	N/A	modnum50	modnum238	modnum70	modnum58
ENSG00000099860	GADD45B	modnum216,modnum309,modnum402,modnum445	modnum69	modnum139,modnum209,modnum382,modnum462	modnum234,modnum359,modnum74,modnum77	modnum295,modnum488,modnum49	modnum114,modnum160,modnum192,modnum268
ENSG00000099864	PALM	modnum313,modnum41	N/A	modnum363	modnum300,modnum91	modnum232	modnum253,modnum340
ENSG00000099866	MADCAM1	modnum158,modnum160,modnum456,modnum8	modnum418,modnum66	modnum231,modnum364,modnum402	N/A	modnum455	modnum453,modnum57,modnum78,modnum99
ENSG00000099875	MKNK2	modnum156	modnum290	modnum104	modnum188	modnum360	modnum272
ENSG00000099889	ARVCF	modnum410	N/A	N/A	modnum282,modnum333	modnum388	modnum417
ENSG00000099899	TRMT2A	modnum148	N/A	N/A	N/A	N/A	modnum409
ENSG00000099901	RANBP1	modnum372	modnum93	modnum100	modnum402	modnum402	modnum141
ENSG00000099904	ZDHHC8	modnum148	N/A	N/A	N/A	N/A	modnum409
ENSG00000099910	KLHL22	modnum176	N/A	N/A	modnum319	N/A	N/A
ENSG00000099917	MED15	modnum148	N/A	N/A	modnum330	N/A	modnum286,modnum409
ENSG00000099937	SERPIND1	modnum127,modnum153,modnum155,modnum234,modnum243,modnum29,modnum301,modnum338,modnum380,modnum405,modnum41,modnum433,modnum51,modnum80,modnum83	modnum281,modnum506	modnum106,modnum254,modnum261,modnum269,modnum314,modnum363,modnum39,modnum413,modnum464	modnum134,modnum224,modnum300,modnum335,modnum51	modnum323	modnum103,modnum109,modnum111,modnum126,modnum127,modnum143,modnum340,modnum377,modnum461
ENSG00000099942	CRKL	modnum438	N/A	modnum248	modnum243	modnum198	modnum296
ENSG00000099949	LZTR1	modnum148	N/A	N/A	N/A	N/A	N/A
ENSG00000099953	MMP11	modnum407	modnum236	modnum372	modnum313,modnum85	N/A	modnum179
ENSG00000099954	CECR2	modnum103,modnum157,modnum348,modnum364,modnum395	modnum151	modnum182,modnum27,modnum309	modnum324,modnum329,modnum330	N/A	N/A
ENSG00000099956	SMARCB1	modnum319	N/A	modnum2	N/A	modnum277	modnum136
ENSG00000099957	P2RX6	modnum395	N/A	modnum19	modnum330	N/A	modnum205
ENSG00000099958	DERL3	modnum222,modnum448	modnum333	modnum140	modnum208	modnum181,modnum257	modnum315,modnum339
ENSG00000099960	SLC7A4	modnum395	N/A	modnum19	modnum330	modnum120,modnum388	modnum205
ENSG00000099974	DDTL	modnum296,modnum436	N/A	modnum39	modnum312	modnum100	modnum111,modnum308
ENSG00000099977	DDT	modnum436	N/A	modnum191,modnum39	modnum312,modnum418	modnum100,modnum344,modnum9	modnum111,modnum150,modnum308
ENSG00000099984	GSTT2	modnum102,modnum109,modnum203,modnum221,modnum236,modnum283,modnum291,modnum398,modnum39,modnum419,modnum436	N/A	modnum105,modnum112,modnum163,modnum203,modnum20,modnum282,modnum386,modnum39,modnum450	modnum10,modnum256,modnum297,modnum299,modnum312	modnum100,modnum380	modnum111,modnum181,modnum305,modnum308,modnum332,modnum338,modnum423,modnum431,modnum50,modnum74
ENSG00000099985	OSM	modnum59,modnum7	N/A	modnum48	modnum151,modnum77	modnum407,modnum49,modnum55	modnum138
ENSG00000099992	TBC1D10A	modnum309,modnum397	N/A	modnum206,modnum243,modnum462	modnum163,modnum74	modnum49	modnum114,modnum302
ENSG00000099994	SUSD2	modnum390	N/A	modnum286	modnum272,modnum8	modnum199,modnum375	modnum175
ENSG00000099998	GGT5	modnum159	N/A	modnum172	modnum431	N/A	N/A
ENSG00000100003	SEC14L2	modnum275	N/A	N/A	modnum66	N/A	N/A
ENSG00000100028	SNRPD3	modnum81	modnum56	modnum432	modnum321	N/A	modnum321
ENSG00000100031	GGT1	modnum382	N/A	modnum37	N/A	N/A	N/A
ENSG00000100033	PRODH	modnum159	N/A	modnum172	modnum431	N/A	N/A
ENSG00000100034	PPM1F	modnum231,modnum67	modnum166	modnum174,modnum248,modnum308	modnum243,modnum279	modnum78	modnum296,modnum448,modnum75
ENSG00000100036	SLC35E4	modnum231,modnum275	N/A	modnum308	modnum314,modnum66	modnum395	modnum448
ENSG00000100038	TOP3B	modnum310,modnum330,modnum362,modnum38,modnum434,modnum66	N/A	modnum162,modnum30,modnum333	modnum118	modnum281	modnum106,modnum123,modnum280,modnum311
ENSG00000100053	CRYBB3	modnum202,modnum246,modnum307,modnum352,modnum386,modnum414,modnum55,modnum75,modnum97	modnum495	modnum124,modnum146,modnum170,modnum273,modnum340,modnum374,modnum461,modnum91	modnum1,modnum403,modnum435	modnum430	modnum164,modnum235,modnum369,modnum374,modnum39,modnum413,modnum463,modnum73
ENSG00000100055	CYTH4	modnum135	N/A	modnum220	modnum81	modnum55	modnum21
ENSG00000100056	ESS2	modnum148	N/A	N/A	N/A	N/A	modnum409
ENSG00000100058	CRYBB2P1	modnum110,modnum174,modnum305,modnum346,modnum412	modnum238,modnum468	modnum224,modnum329,modnum41	N/A	modnum160	modnum132,modnum360,modnum5
ENSG00000100060	MFNG	modnum231,modnum353,modnum432	N/A	modnum308,modnum50	modnum238	N/A	modnum296,modnum448,modnum58
ENSG00000100065	CARD10	modnum231,modnum353,modnum397,modnum432	modnum168	modnum141,modnum308,modnum50	modnum163,modnum179,modnum238,modnum314	modnum438,modnum491	modnum167,modnum448,modnum58
ENSG00000100068	LRP5L	modnum135,modnum236,modnum350,modnum377,modnum405	N/A	modnum224,modnum92	modnum146,modnum96	N/A	modnum21,modnum280,modnum320,modnum415,modnum442,modnum66
ENSG00000100075	SLC25A1	modnum276	modnum248	modnum178,modnum420	modnum129,modnum316,modnum365	modnum41	modnum328
ENSG00000100077	GRK3	modnum107	N/A	modnum178	modnum129,modnum316	N/A	modnum447
ENSG00000100079	LGALS2	modnum327	N/A	modnum298	modnum367,modnum376	modnum309	modnum439
ENSG00000100083	GGA1	modnum126,modnum148	N/A	modnum456	N/A	N/A	modnum383
ENSG00000100084	HIRA	modnum38	N/A	modnum248,modnum333	modnum243	N/A	modnum296
ENSG00000100092	SH3BP1	modnum135	N/A	modnum220	modnum81	modnum127	modnum21
ENSG00000100095	SEZ6L	modnum12,modnum135,modnum161,modnum45,modnum62	modnum280,modnum503	modnum175,modnum17,modnum220,modnum23,modnum270,modnum272	modnum206,modnum225,modnum81	modnum398,modnum476	modnum186,modnum21,modnum338,modnum347
ENSG00000100097	LGALS1	modnum81	modnum56	modnum432	modnum321	N/A	modnum321
ENSG00000100100	PIK3IP1	modnum200,modnum359	modnum264	modnum409	modnum204	modnum156	modnum105
ENSG00000100104	SRRD	modnum438	N/A	N/A	N/A	N/A	N/A
ENSG00000100106	TRIOBP	modnum41	N/A	modnum363	modnum300	N/A	modnum340
ENSG00000100109	TFIP11	modnum438	N/A	modnum199	modnum130	modnum230	modnum346
ENSG00000100122	CRYBB1	modnum135	N/A	modnum220	modnum81	modnum309	modnum21
ENSG00000100129	EIF3L	modnum105,modnum43	modnum383	modnum339	modnum191	modnum138,modnum194	modnum19
ENSG00000100142	POLR2F	modnum409	N/A	modnum130	modnum11	modnum175	modnum151
ENSG00000100147	CCDC134	modnum141,modnum190,modnum331,modnum8	N/A	modnum263,modnum268,modnum438	modnum102	N/A	modnum317,modnum330
ENSG00000100156	SLC16A8	modnum372	N/A	modnum100	N/A	N/A	modnum141
ENSG00000100162	CENPM	modnum417	N/A	modnum354	modnum217	modnum493	modnum406
ENSG00000100167	SEPTIN3	modnum161,modnum409	modnum308,modnum503	modnum130,modnum270	modnum11,modnum225	modnum375,modnum398,modnum75	modnum151,modnum347,modnum411
ENSG00000100181	TPTEP1	modnum111,modnum121,modnum214,modnum220,modnum301,modnum386,modnum416	modnum212,modnum334	modnum150,modnum344,modnum396,modnum439,modnum90	modnum155,modnum215,modnum233,modnum26,modnum325,modnum361	modnum120,modnum51	modnum116,modnum204,modnum218,modnum22,modnum258,modnum320,modnum360,modnum398,modnum414,modnum457
ENSG00000100191	SLC5A4	modnum110,modnum291,modnum363,modnum437	modnum459	modnum289,modnum400	modnum258	N/A	modnum159,modnum209,modnum390,modnum89
ENSG00000100196	KDELR3	modnum261	modnum474	modnum184	modnum37	modnum191	modnum131
ENSG00000100197	CYP2D6	modnum149,modnum247,modnum288,modnum314,modnum365,modnum371,modnum73	modnum158,modnum364	modnum135,modnum188,modnum202,modnum217,modnum232,modnum249,modnum251,modnum293,modnum29,modnum343,modnum423	modnum127,modnum257,modnum317,modnum328,modnum350,modnum440,modnum62	N/A	modnum106,modnum133,modnum176,modnum295,modnum306,modnum34,modnum84,modnum85,modnum88,modnum90
ENSG00000100206	DMC1	modnum192	N/A	N/A	N/A	N/A	N/A
ENSG00000100207	TCF20	modnum69	N/A	N/A	modnum303	N/A	modnum286
ENSG00000100209	HSCB	modnum43	N/A	modnum339	modnum191	N/A	modnum19
ENSG00000100218	RSPH14	modnum122,modnum131,modnum20,modnum279,modnum333,modnum371,modnum429,modnum441,modnum443,modnum447,modnum452	modnum77	modnum128,modnum13,modnum20,modnum228,modnum246,modnum315,modnum316,modnum392,modnum401,modnum408,modnum466	modnum411,modnum447	modnum393	modnum124,modnum189,modnum291,modnum295,modnum307,modnum464
ENSG00000100219	XBP1	modnum162,modnum261	modnum333,modnum474	modnum184,modnum425	modnum207,modnum37	modnum191,modnum257	modnum131,modnum135
ENSG00000100221	JOSD1	modnum402,modnum7	modnum443	modnum209,modnum310	modnum234,modnum352	modnum295	modnum160,modnum304
ENSG00000100226	GTPBP1	modnum105	modnum74	modnum115	modnum383	modnum324	modnum281
ENSG00000100227	POLDIP3	modnum212,modnum255	N/A	modnum248	modnum243	modnum324	modnum296
ENSG00000100234	TIMP3	modnum159	N/A	modnum172	modnum431	N/A	N/A
ENSG00000100239	PPP6R2	modnum148	N/A	N/A	N/A	N/A	modnum409
ENSG00000100241	SBF1	modnum148	N/A	modnum248	modnum243	modnum324	modnum296,modnum409
ENSG00000100249	C22orf31	modnum112,modnum174,modnum20,modnum249,modnum27,modnum302	modnum253	modnum159,modnum26,modnum272,modnum283,modnum302,modnum315,modnum379,modnum414,modnum52	modnum101,modnum116,modnum236	N/A	modnum136,modnum201,modnum242,modnum28,modnum387
ENSG00000100258	LMF2	modnum148	N/A	N/A	N/A	modnum191	modnum131,modnum409
ENSG00000100263	RHBDD3	modnum148	N/A	N/A	N/A	modnum273	modnum409
ENSG00000100266	PACSIN2	modnum309	N/A	modnum207,modnum462	modnum347,modnum74	modnum199	modnum114,modnum214
ENSG00000100276	RASL10A	modnum372	N/A	modnum100	modnum402	modnum127	modnum141
ENSG00000100280	AP1B1	modnum135	N/A	modnum220,modnum456	modnum136,modnum81	modnum482	modnum21
ENSG00000100285	NEFH	modnum109,modnum135,modnum161,modnum267,modnum282,modnum32,modnum330	modnum501	modnum220,modnum235,modnum270	modnum225,modnum81	N/A	modnum21,modnum347,modnum71,modnum78
ENSG00000100288	CHKB	modnum181	N/A	modnum373	modnum121	modnum287	modnum394
ENSG00000100290	BIK	modnum162,modnum217,modnum222,modnum336,modnum356,modnum410,modnum58	N/A	modnum136,modnum140,modnum154,modnum157,modnum15,modnum194,modnum224,modnum296,modnum425,modnum83	modnum207,modnum208,modnum23,modnum277,modnum34,modnum412	N/A	modnum116,modnum135,modnum291,modnum294,modnum315,modnum402,modnum415,modnum417
ENSG00000100294	MCAT	modnum372	N/A	modnum100	modnum402	N/A	modnum141
ENSG00000100296	THOC5	modnum115,modnum125,modnum155,modnum164,modnum290,modnum329	N/A	modnum177,modnum237,modnum446	modnum294,modnum381	N/A	modnum126,modnum181,modnum238
ENSG00000100297	MCM5	modnum319	modnum7	N/A	N/A	N/A	modnum409
ENSG00000100298	APOBEC3H	modnum11,modnum120,modnum13,modnum229,modnum453	modnum37	modnum173,modnum345,modnum408	modnum231,modnum270,modnum363	N/A	modnum92
ENSG00000100299	ARSA	modnum148	N/A	modnum290	N/A	N/A	N/A
ENSG00000100302	RASD2	modnum402,modnum454	N/A	modnum142,modnum209,modnum276	modnum230,modnum234	modnum295,modnum357	modnum160,modnum260
ENSG00000100311	PDGFB	modnum17,modnum397,modnum99	N/A	modnum276,modnum288,modnum308,modnum331	modnum314,modnum333,modnum389	modnum395	modnum276,modnum302,modnum378
ENSG00000100314	CABP7	modnum110,modnum162,modnum175,modnum220,modnum266,modnum293,modnum325,modnum389,modnum399,modnum441,modnum44	N/A	modnum156,modnum184,modnum242,modnum289,modnum31,modnum337	modnum430	modnum3	modnum20,modnum24,modnum298,modnum309,modnum330,modnum360,modnum373,modnum4
ENSG00000100316	RPL3	modnum43	modnum383	modnum339	modnum191	modnum194,modnum301	modnum19
ENSG00000100324	TAB1	modnum148	N/A	N/A	N/A	N/A	modnum409
ENSG00000100336	APOL4	modnum60	N/A	modnum105,modnum311,modnum357,modnum63	modnum171	modnum115	modnum391
ENSG00000100342	APOL1	modnum105,modnum231,modnum323	modnum74	modnum115	modnum383	modnum209	modnum281
ENSG00000100345	MYH9	modnum99	modnum475	modnum276	modnum230,modnum333	modnum396	modnum276
ENSG00000100346	CACNA1I	modnum120,modnum192,modnum409,modnum411,modnum441	modnum37	modnum297,modnum345	modnum231,modnum362,modnum384	N/A	modnum339,modnum92
ENSG00000100351	GRAP2	modnum120,modnum421	N/A	modnum345,modnum55	modnum162,modnum231	modnum307	modnum191,modnum92
ENSG00000100353	EIF3D	modnum43	modnum383	modnum339,modnum457	modnum191	modnum138,modnum230	modnum19
ENSG00000100359	SGSM3	modnum148	N/A	modnum373	modnum121	N/A	N/A
ENSG00000100362	PVALB	modnum125,modnum150,modnum161,modnum19,modnum230,modnum25,modnum345,modnum382,modnum452,modnum55	modnum503,modnum9	modnum241,modnum270,modnum334,modnum407,modnum415,modnum446,modnum87	modnum225,modnum251,modnum335,modnum408,modnum71,modnum78	modnum398,modnum72	modnum103,modnum11,modnum189,modnum347,modnum403,modnum79
ENSG00000100364	KIAA0930	modnum126	N/A	modnum113	modnum50	modnum19	modnum383
ENSG00000100365	NCF4	modnum135	N/A	modnum220	modnum81	N/A	modnum21
ENSG00000100368	CSF2RB	modnum216,modnum449	modnum284	modnum382	modnum359	modnum21,modnum356,modnum488	modnum192,modnum401
ENSG00000100373	UPK3A	modnum217,modnum241,modnum244,modnum259,modnum323,modnum381,modnum415	modnum365,modnum87	modnum161,modnum186,modnum205,modnum223,modnum250,modnum275,modnum280,modnum293,modnum370,modnum389	modnum20,modnum26,modnum282,modnum39,modnum83	modnum265	modnum115,modnum158,modnum260,modnum38
ENSG00000100376	FAM118A	modnum114,modnum131,modnum133,modnum145,modnum160,modnum165,modnum191,modnum214,modnum215,modnum225,modnum279,modnum27,modnum320,modnum354,modnum37,modnum415,modnum428,modnum66,modnum88,modnum96	modnum28,modnum58	modnum143,modnum194,modnum232,modnum238,modnum286,modnum304,modnum313,modnum321,modnum365,modnum410,modnum454,modnum76,modnum83	modnum149,modnum218,modnum291,modnum400,modnum8,modnum94	N/A	modnum161,modnum208,modnum209,modnum237,modnum247,modnum292,modnum307,modnum324,modnum332,modnum335,modnum40,modnum76,modnum97
ENSG00000100379	KCTD17	modnum353	N/A	modnum141	modnum179	modnum438	modnum167
ENSG00000100380	ST13	modnum43	modnum383	modnum339,modnum430	modnum191,modnum31	modnum104,modnum138	modnum19
ENSG00000100385	IL2RB	modnum120,modnum235	modnum376	modnum345,modnum5	modnum231,modnum449	modnum139	modnum3,modnum92
ENSG00000100387	RBX1	modnum81	modnum56	modnum432	modnum321	N/A	modnum321
ENSG00000100393	EP300	modnum69	N/A	modnum333	modnum303	modnum171	modnum286
ENSG00000100399	CHADL	modnum409	N/A	modnum130	modnum11	N/A	modnum151
ENSG00000100416	TRMU	modnum148	N/A	N/A	N/A	modnum44	N/A
ENSG00000100422	CERK	modnum200,modnum36,modnum432	modnum264	modnum183,modnum218,modnum248,modnum331	modnum238,modnum49	modnum156,modnum84	modnum157,modnum296,modnum62
ENSG00000100425	BRD1	modnum148	N/A	N/A	N/A	modnum233	N/A
ENSG00000100427	MLC1	modnum137,modnum161,modnum220,modnum235,modnum5	modnum376,modnum503	modnum270,modnum398,modnum48,modnum5	modnum225,modnum449	modnum139,modnum398	modnum347,modnum3
ENSG00000100439	ABHD4	modnum395	N/A	N/A	N/A	modnum406	N/A
ENSG00000100441	KHNYN	modnum212	N/A	modnum248,modnum325	N/A	modnum16	modnum296
ENSG00000100442	FKBP3	modnum118	N/A	modnum264	modnum451	modnum103	modnum239
ENSG00000100448	CTSG	modnum421	N/A	modnum55	modnum162	modnum307	modnum191
ENSG00000100450	GZMH	modnum120,modnum235	N/A	modnum345,modnum5,modnum63	modnum231,modnum449	modnum139	modnum3,modnum92
ENSG00000100453	GZMB	modnum105,modnum120,modnum235	modnum376	modnum115,modnum345,modnum5	modnum231,modnum383,modnum449	modnum139	modnum3,modnum92
ENSG00000100461	RBM23	modnum319	N/A	N/A	N/A	N/A	N/A
ENSG00000100473	COCH	modnum3,modnum431,modnum437,modnum446,modnum98	N/A	N/A	modnum71	N/A	modnum333,modnum52
ENSG00000100478	AP4S1	modnum403	N/A	N/A	N/A	N/A	N/A
ENSG00000100479	POLE2	modnum417	modnum7	modnum354	N/A	modnum167	N/A
ENSG00000100490	CDKL1	modnum112	N/A	N/A	N/A	N/A	N/A
ENSG00000100504	PYGL	modnum107	N/A	modnum178	modnum316,modnum330	N/A	modnum447
ENSG00000100505	TRIM9	modnum407,modnum409	N/A	modnum130,modnum372	modnum85	modnum120,modnum53	modnum179
ENSG00000100519	PSMC6	modnum118	N/A	modnum264	modnum451	N/A	modnum239
ENSG00000100526	CDKN3	modnum216,modnum417	N/A	modnum354,modnum382	modnum157,modnum217,modnum359	modnum493	modnum192,modnum406
ENSG00000100528	CNIH1	modnum43	N/A	N/A	modnum191	modnum138	modnum19,modnum286
ENSG00000100558	PLEK2	modnum126	modnum86	modnum113	modnum50	N/A	modnum383
ENSG00000100567	PSMA3	modnum105	modnum74	modnum115,modnum264	modnum383,modnum451	modnum209,modnum406	modnum239,modnum281
ENSG00000100575	TIMM9	modnum43	modnum383	modnum339	modnum191	modnum138,modnum301	modnum19
ENSG00000100583	SAMD15	modnum112,modnum113,modnum171,modnum175,modnum187,modnum201,modnum243,modnum246,modnum356,modnum375,modnum435,modnum50,modnum52,modnum63	modnum281,modnum99	modnum197,modnum227,modnum247,modnum255	modnum220,modnum318	N/A	modnum363,modnum37,modnum6,modnum91
ENSG00000100592	DAAM1	modnum60	N/A	modnum311	modnum171,modnum330	N/A	modnum329,modnum391
ENSG00000100596	SPTLC2	modnum17	N/A	modnum331	modnum389	N/A	modnum378
ENSG00000100599	RIN3	modnum135	N/A	modnum220	modnum58	N/A	modnum21
ENSG00000100600	LGMN	modnum135	N/A	modnum220,modnum456	modnum81	modnum127,modnum309	modnum21
ENSG00000100601	ALKBH1	modnum438,modnum6,modnum7	modnum1	modnum310,modnum35	modnum352,modnum44	N/A	modnum304,modnum346
ENSG00000100603	SNW1	modnum226	modnum174	N/A	modnum42	modnum230	modnum239
ENSG00000100604	CHGA	modnum11,modnum125,modnum152,modnum161,modnum184,modnum233,modnum240,modnum274,modnum295	modnum503	modnum101,modnum270,modnum298,modnum350,modnum450	modnum138,modnum168,modnum225,modnum393	modnum398,modnum47	modnum133,modnum200,modnum229,modnum326,modnum347,modnum51
ENSG00000100614	PPM1A	modnum35	N/A	modnum46	modnum112	N/A	N/A
ENSG00000100625	SIX4	modnum122,modnum192,modnum319	N/A	modnum465	modnum150,modnum69	N/A	modnum184
ENSG00000100626	GALNT16	modnum41	N/A	modnum207,modnum363	modnum300,modnum347	N/A	modnum340
ENSG00000100628	ASB2	modnum259,modnum410,modnum442	N/A	modnum186,modnum85	modnum182,modnum368	modnum310,modnum388,modnum399	modnum115,modnum303,modnum417
ENSG00000100632	ERH	modnum81	modnum56	modnum387,modnum432	modnum321	modnum185	modnum13,modnum321,modnum395
ENSG00000100644	HIF1A	modnum216	N/A	modnum382	modnum359	N/A	modnum192
ENSG00000100647	SUSD6	modnum216,modnum7	N/A	modnum382	modnum352,modnum359	N/A	modnum192,modnum304
ENSG00000100650	SRSF5	modnum181	N/A	modnum373,modnum402	modnum121,modnum352	N/A	modnum394
ENSG00000100652	SLC10A1	modnum168,modnum202,modnum20,modnum218,modnum251,modnum282,modnum310,modnum311,modnum334,modnum33,modnum348,modnum3,modnum455,modnum91,modnum96	modnum158	modnum143,modnum150,modnum241,modnum270,modnum284,modnum358,modnum428,modnum56	modnum131,modnum28,modnum436,modnum59	N/A	modnum139,modnum143,modnum164,modnum188,modnum27,modnum28,modnum314,modnum323,modnum341,modnum362,modnum387
ENSG00000100664	EIF5	modnum438	N/A	N/A	N/A	N/A	N/A
ENSG00000100678	SLC8A3	modnum421	N/A	modnum55	modnum162	modnum307	modnum191
ENSG00000100714	MTHFD1	modnum107	N/A	modnum178	modnum316	N/A	modnum447
ENSG00000100726	TELO2	modnum148	N/A	N/A	N/A	N/A	modnum409
ENSG00000100744	GSKIP	modnum118,modnum31	N/A	modnum223	N/A	N/A	N/A
ENSG00000100749	VRK1	modnum319,modnum422	modnum7	modnum10,modnum2	modnum69	N/A	N/A
ENSG00000100764	PSMC1	modnum226	modnum174	N/A	N/A	modnum486	modnum239,modnum395
ENSG00000100784	RPS6KA5	modnum263	modnum420	N/A	modnum355	modnum254	modnum166
ENSG00000100802	C14orf93	modnum43	N/A	N/A	modnum191	N/A	modnum19
ENSG00000100811	YY1	modnum372	modnum93	modnum100,modnum248	modnum243,modnum402	modnum402	modnum141,modnum296
ENSG00000100836	PABPN1	modnum181	N/A	modnum338,modnum373	modnum130	N/A	modnum394
ENSG00000100852	ARHGAP5	modnum35	N/A	modnum46	modnum112	N/A	modnum353
ENSG00000100867	DHRS2	modnum175,modnum204,modnum253,modnum353,modnum363,modnum410	modnum141	modnum141,modnum192,modnum75,modnum89	modnum158,modnum174,modnum179,modnum282,modnum432	modnum388,modnum438	modnum167,modnum417
ENSG00000100883	SRP54	modnum261	modnum474	modnum184,modnum264	modnum37,modnum451	modnum191	modnum131,modnum239
ENSG00000100884	CPNE6	modnum161,modnum410,modnum442	modnum503	modnum270,modnum326,modnum85	modnum225,modnum368	modnum281,modnum375,modnum388,modnum398	modnum303,modnum347,modnum417
ENSG00000100888	CHD8	modnum69	N/A	N/A	modnum303	modnum171	modnum452
ENSG00000100889	PCK2	modnum156	modnum290	modnum104	modnum188	modnum360	modnum272
ENSG00000100902	PSMA6	modnum118	modnum56,modnum74	modnum264	modnum451	modnum301	N/A
ENSG00000100906	NFKBIA	modnum309,modnum449	modnum284	modnum248,modnum382,modnum462	modnum359,modnum74	modnum21,modnum49	modnum114,modnum401
ENSG00000100911	PSME2	modnum105	modnum74	modnum115	modnum383	modnum209	modnum281
ENSG00000100916	BRMS1L	modnum35	N/A	modnum46	N/A	N/A	modnum353
ENSG00000100918	REC8	modnum105	modnum74	modnum115	modnum383	modnum253	modnum281
ENSG00000100934	SEC23A	modnum261,modnum35	modnum474	modnum184,modnum46	modnum112,modnum37	modnum191	modnum131,modnum353
ENSG00000100941	PNN	modnum158,modnum226	modnum174	modnum373,modnum402	modnum283	modnum301,modnum486	modnum395,modnum453
ENSG00000100949	RABGGTA	modnum319	N/A	N/A	N/A	N/A	N/A
ENSG00000100979	PLTP	modnum135	N/A	modnum220	modnum81	N/A	modnum21
ENSG00000100985	MMP9	modnum126,modnum131	N/A	modnum113	modnum50	modnum405	modnum334,modnum383
ENSG00000100991	TRPC4AP	modnum276,modnum313	N/A	modnum206,modnum420	modnum129,modnum91	modnum232	modnum253
ENSG00000100994	PYGB	modnum410	N/A	modnum85	modnum368	modnum24,modnum310,modnum388	modnum417
ENSG00000101000	PROCR	modnum41,modnum60	N/A	modnum311,modnum363	modnum171,modnum300	modnum7	modnum340,modnum391
ENSG00000101003	GINS1	modnum417	modnum7	modnum354	modnum217	modnum493	modnum406
ENSG00000101004	NINL	modnum410	N/A	N/A	modnum282	N/A	modnum417
ENSG00000101017	CD40	modnum413,modnum449	N/A	N/A	N/A	N/A	modnum401
ENSG00000101019	UQCC1	modnum215	N/A	modnum191	modnum418	N/A	modnum150
ENSG00000101040	ZMYND8	modnum309	N/A	modnum462	modnum74	N/A	modnum114
ENSG00000101057	MYBL2	modnum417	modnum89	modnum354	modnum217	modnum493	modnum406
ENSG00000101082	SLA2	modnum120	N/A	modnum345	modnum190,modnum231	modnum139,modnum403,modnum55	modnum92
ENSG00000101084	RAB5IF	modnum372	modnum93	modnum100	modnum402,modnum418	modnum402	modnum141
ENSG00000101096	NFATC2	modnum263	modnum420	modnum127	modnum355	modnum254	modnum166
ENSG00000101098	RIMS4	modnum121,modnum189	N/A	modnum247,modnum372,modnum465,modnum59	modnum155,modnum328,modnum366,modnum85	modnum120,modnum354,modnum458	modnum184,modnum457
ENSG00000101109	STK4	modnum120	N/A	modnum345	modnum231	N/A	modnum92
ENSG00000101115	SALL4	modnum132	N/A	modnum297,modnum392,modnum95	modnum246	modnum144	N/A
ENSG00000101132	PFDN4	modnum81	N/A	modnum432	modnum451	modnum301	modnum239,modnum321
ENSG00000101134	DOK5	modnum192	N/A	modnum428	modnum110,modnum22	N/A	N/A
ENSG00000101138	CSTF1	modnum438	modnum1	modnum199,modnum60	modnum42,modnum44	modnum175	modnum346
ENSG00000101144	BMP7	modnum12,modnum409,modnum41	N/A	modnum130,modnum23,modnum363	modnum11,modnum206,modnum300	modnum354,modnum476	modnum151,modnum186,modnum340
ENSG00000101146	RAE1	modnum438	modnum1	modnum199	modnum42	modnum50	modnum346
ENSG00000101160	CTSZ	modnum126	N/A	modnum113,modnum456	modnum136,modnum50	N/A	modnum383
ENSG00000101162	TUBB1	modnum114,modnum240,modnum292,modnum293,modnum307,modnum314,modnum34,modnum355,modnum364,modnum377,modnum59,modnum88,modnum96	modnum275	modnum164,modnum165,modnum195,modnum469,modnum47,modnum48	modnum151,modnum252,modnum259,modnum324,modnum55,modnum94	modnum407	modnum116,modnum129,modnum138,modnum265,modnum274,modnum299,modnum333,modnum67,modnum81
ENSG00000101166	PRELID3B	modnum35	N/A	modnum46	modnum112	modnum292	modnum353
ENSG00000101181	MTG2	modnum148,modnum6	N/A	modnum35	N/A	modnum389	modnum409
ENSG00000101187	SLCO4A1	modnum216,modnum309	modnum390	modnum274,modnum382,modnum462	modnum359,modnum54,modnum74	modnum46,modnum491,modnum70	modnum114,modnum192,modnum279
ENSG00000101189	MRGBP	modnum321	N/A	modnum243	N/A	N/A	modnum187
ENSG00000101190	TCFL5	modnum174,modnum82	N/A	modnum452	N/A	N/A	modnum67
ENSG00000101191	DIDO1	modnum158	N/A	modnum402	modnum250,modnum283	N/A	modnum453
ENSG00000101194	SLC17A9	modnum126	N/A	modnum113	modnum50	N/A	modnum383
ENSG00000101197	BIRC7	modnum139,modnum26,modnum341,modnum373,modnum3,modnum409	modnum243	modnum130,modnum143,modnum353,modnum404	modnum11,modnum165,modnum1,modnum289	modnum380	modnum151,modnum259,modnum443
ENSG00000101198	NKAIN4	modnum249,modnum265,modnum371,modnum409	modnum485	modnum130,modnum386,modnum401,modnum435,modnum60,modnum70,modnum93	modnum11,modnum202	N/A	modnum151
ENSG00000101199	ARFGAP1	modnum148,modnum261	modnum474	modnum184	modnum121,modnum37	modnum191	modnum131
ENSG00000101200	AVP	modnum107,modnum2,modnum372	modnum387	modnum100,modnum178,modnum408,modnum470,modnum60	modnum277,modnum385,modnum402	modnum402	modnum141,modnum447
ENSG00000101203	COL20A1	modnum161,modnum390,modnum412	N/A	modnum279,modnum286,modnum322,modnum428	modnum117,modnum225,modnum228,modnum258,modnum269	modnum266	modnum158,modnum181
ENSG00000101210	EEF1A2	modnum161,modnum259,modnum76	modnum503	modnum186,modnum270,modnum390	modnum182,modnum225,modnum388	modnum350,modnum398,modnum399	modnum115,modnum153,modnum347
ENSG00000101213	PTK6	modnum12,modnum162,modnum185	N/A	modnum234,modnum23,modnum425	modnum206,modnum207	N/A	modnum135,modnum186
ENSG00000101216	GMEB2	modnum148,modnum6	N/A	modnum248	modnum243	N/A	modnum187,modnum296,modnum409
ENSG00000101220	C20orf27	modnum107,modnum454	N/A	N/A	modnum319	N/A	modnum447
ENSG00000101222	SPEF1	modnum116,modnum241,modnum291,modnum302,modnum30,modnum343,modnum377,modnum37,modnum392,modnum433,modnum56,modnum61	modnum263	modnum125,modnum179,modnum231,modnum237,modnum254,modnum33,modnum352,modnum368,modnum369,modnum418,modnum435,modnum443,modnum58	modnum346,modnum367,modnum423,modnum63	modnum132	modnum15,modnum210,modnum228,modnum248,modnum277,modnum319,modnum345,modnum354,modnum35,modnum381,modnum454,modnum45
ENSG00000101224	CDC25B	modnum231,modnum412	modnum168	modnum308	modnum314	modnum395	modnum444,modnum448
ENSG00000101230	ISM1	modnum121,modnum84	N/A	modnum323	modnum374	modnum120,modnum211,modnum454	modnum244,modnum457
ENSG00000101246	ARFRP1	modnum148,modnum403	N/A	modnum290	modnum273	N/A	modnum388,modnum409
ENSG00000101247	NDUFAF5	modnum255	N/A	modnum324	N/A	N/A	N/A
ENSG00000101251	SEL1L2	modnum175,modnum276,modnum296,modnum329,modnum423,modnum54	N/A	modnum429	modnum202	N/A	modnum300,modnum86,modnum9
ENSG00000101255	TRIB3	modnum156	modnum290	modnum104	modnum188	modnum360	modnum272
ENSG00000101265	RASSF2	modnum135	N/A	modnum220	modnum58,modnum81	N/A	modnum21
ENSG00000101266	CSNK2A1	modnum60	N/A	modnum311	modnum171	N/A	modnum391
ENSG00000101276	SLC52A3	modnum106,modnum231,modnum402	N/A	modnum308	modnum314	modnum203,modnum395	modnum448
ENSG00000101278	RPS10P5	modnum119,modnum157,modnum15,modnum184,modnum210,modnum221,modnum256,modnum258,modnum354,modnum384,modnum396,modnum446,modnum57	modnum256	modnum103,modnum127,modnum246,modnum275,modnum371,modnum40,modnum438,modnum458,modnum53,modnum81	modnum187,modnum308,modnum335,modnum354,modnum395,modnum86	N/A	modnum103,modnum110,modnum197,modnum216,modnum23,modnum318,modnum366,modnum40,modnum449,modnum95
ENSG00000101280	ANGPT4	modnum159	N/A	modnum172	modnum431	modnum120,modnum83	N/A
ENSG00000101282	RSPO4	modnum108,modnum147,modnum177,modnum430	modnum197,modnum488	modnum221,modnum250,modnum446	modnum124,modnum190,modnum329,modnum95	N/A	modnum158,modnum185
ENSG00000101294	HM13	modnum261	modnum474	modnum184	modnum37	modnum191	modnum131
ENSG00000101306	MYLK2	modnum134,modnum259,modnum76	N/A	modnum186,modnum286,modnum390,modnum69	modnum182	modnum399	modnum115,modnum172,modnum425
ENSG00000101307	SIRPB1	modnum124,modnum126,modnum166,modnum328,modnum59	modnum17,modnum195	modnum113,modnum142,modnum144,modnum236,modnum375,modnum48	modnum151,modnum244,modnum50,modnum61,modnum80	modnum132,modnum407	modnum138,modnum242,modnum383,modnum463
ENSG00000101310	SEC23B	modnum261	modnum474	modnum184	modnum37	modnum257	modnum131
ENSG00000101311	FERMT1	modnum12,modnum151,modnum162	N/A	modnum235,modnum23	modnum206,modnum5	N/A	modnum186
ENSG00000101331	CCM2L	modnum231	modnum168	modnum308	modnum314	modnum395	modnum448
ENSG00000101333	PLCB4	modnum432	N/A	modnum50	modnum238	N/A	modnum58
ENSG00000101335	MYL9	modnum442	modnum475	modnum85	modnum368	modnum250	modnum303
ENSG00000101336	HCK	modnum135	modnum301	modnum220	modnum151,modnum81	N/A	modnum21
ENSG00000101342	TLDC2	modnum309	modnum420	modnum462	modnum74	modnum254,modnum49	modnum114
ENSG00000101343	CRNKL1	modnum359,modnum438	N/A	modnum35,modnum409	modnum204,modnum44	N/A	modnum105,modnum346
ENSG00000101353	MROH8	modnum327	N/A	N/A	N/A	N/A	modnum131
ENSG00000101384	JAG1	modnum390	modnum69	modnum286	modnum8	modnum357,modnum375	modnum175
ENSG00000101405	OXT	modnum192	N/A	N/A	modnum402	N/A	modnum422
ENSG00000101407	TTI1	modnum255	N/A	N/A	N/A	N/A	N/A
ENSG00000101412	E2F1	modnum410,modnum417	modnum7	modnum354	modnum217	N/A	modnum406,modnum417
ENSG00000101425	BPI	modnum201,modnum270,modnum296,modnum350,modnum369,modnum95	modnum469	modnum362,modnum9	modnum245,modnum384	modnum26	modnum243
ENSG00000101439	CST3	modnum372	modnum74,modnum93	modnum100	modnum402	modnum402	modnum141
ENSG00000101440	ASIP	modnum407	N/A	modnum241,modnum307,modnum372	modnum65,modnum85	modnum458	modnum179
ENSG00000101443	WFDC2	modnum442	N/A	modnum85	modnum282,modnum368	modnum310,modnum375	modnum303
ENSG00000101444	AHCY	modnum43	modnum383	modnum339	modnum191	modnum138	modnum19
ENSG00000101445	PPP1R16B	modnum17	N/A	modnum248	modnum243,modnum389	N/A	modnum296,modnum378
ENSG00000101447	FAM83D	modnum410,modnum417,modnum442	modnum206	modnum354	modnum217,modnum282	modnum388,modnum493	modnum303,modnum406,modnum417
ENSG00000101452	DHX35	modnum442	N/A	modnum85	modnum368	N/A	modnum303
ENSG00000101460	MAP1LC3A	modnum372	modnum93	modnum100	modnum402	N/A	modnum141
ENSG00000101463	SYNDIG1	modnum169,modnum442	modnum230	modnum122,modnum85	modnum368	modnum375	modnum303
ENSG00000101470	TNNC2	modnum259,modnum76	N/A	modnum186,modnum390	modnum182	modnum399	modnum115,modnum153
ENSG00000101474	APMAP	modnum107,modnum395	N/A	modnum178,modnum19	modnum316,modnum319	N/A	modnum447
ENSG00000101489	CELF4	modnum161,modnum416,modnum440	modnum503	modnum15,modnum237,modnum270,modnum316,modnum396	modnum225	modnum398	modnum140,modnum347,modnum390,modnum464,modnum68
ENSG00000101542	CDH20	modnum9	N/A	modnum294	modnum171,modnum382	N/A	modnum465
ENSG00000101544	ADNP2	modnum6	N/A	modnum199	N/A	N/A	modnum187
ENSG00000101574	METTL4	modnum67	modnum166	modnum174	modnum279	modnum78	modnum75,modnum79
ENSG00000101577	LPIN2	modnum263	N/A	N/A	N/A	N/A	modnum296
ENSG00000101596	SMCHD1	modnum105,modnum67	modnum74	modnum115	modnum383	modnum78	modnum281,modnum75
ENSG00000101605	MYOM1	modnum390,modnum442	N/A	modnum286,modnum85	modnum8	N/A	modnum175,modnum303
ENSG00000101608	MYL12A	modnum99	modnum475,modnum56	modnum276	modnum230	modnum396	modnum276
ENSG00000101639	CEP192	modnum109,modnum178,modnum327,modnum452,modnum98	N/A	modnum245,modnum415,modnum81	modnum297,modnum360	modnum293	modnum124,modnum193,modnum242,modnum76,modnum79
ENSG00000101654	RNMT	modnum321	modnum390	modnum274	modnum42,modnum54	modnum70	modnum279
ENSG00000101665	SMAD7	modnum313,modnum321,modnum397,modnum410,modnum445,modnum67	modnum406,modnum49	modnum139,modnum206,modnum242,modnum274,modnum288	modnum163,modnum54,modnum91	modnum232,modnum491,modnum70	modnum253,modnum268,modnum279,modnum302,modnum417
ENSG00000101670	LIPG	modnum216	modnum18,modnum211	modnum382	modnum359	N/A	modnum192
ENSG00000101680	LAMA1	modnum407	N/A	modnum372	modnum85	modnum354	modnum179
ENSG00000101695	RNF125	modnum200,modnum216,modnum309,modnum36	modnum178,modnum264	modnum183,modnum218,modnum462	modnum49,modnum53,modnum74	modnum156,modnum84	modnum114,modnum157,modnum62
ENSG00000101746	NOL4	modnum442,modnum67	N/A	modnum174,modnum464	modnum21,modnum251,modnum279,modnum322	modnum78	modnum303,modnum75
ENSG00000101752	MIB1	modnum35	N/A	modnum46	modnum112	N/A	modnum353
ENSG00000101782	RIOK3	modnum359	N/A	modnum409	modnum204	N/A	modnum105
ENSG00000101811	CSTF2	modnum319	N/A	N/A	N/A	N/A	modnum452
ENSG00000101825	MXRA5	modnum169	N/A	N/A	modnum313	modnum354	N/A
ENSG00000101844	ATG4A	modnum231	N/A	modnum308	modnum314	N/A	modnum448
ENSG00000101846	STS	modnum121	N/A	modnum19,modnum430	modnum155,modnum330	modnum120	modnum457
ENSG00000101849	TBL1X	modnum390,modnum60	N/A	modnum286	modnum171	N/A	modnum175
ENSG00000101850	GPR143	modnum128,modnum141,modnum187,modnum214,modnum269,modnum272,modnum273,modnum333,modnum334,modnum364,modnum424,modnum90	modnum147,modnum151,modnum336	modnum122,modnum126,modnum265,modnum404,modnum458,modnum463	modnum216,modnum299,modnum376,modnum83	modnum479	modnum140,modnum233,modnum309,modnum337,modnum35,modnum385,modnum423
ENSG00000101856	PGRMC1	modnum60	N/A	modnum311	modnum171	N/A	modnum391
ENSG00000101868	POLA1	modnum180	N/A	N/A	N/A	N/A	modnum146
ENSG00000101871	MID1	modnum395	N/A	modnum382	N/A	N/A	N/A
ENSG00000101882	NKAP	modnum226,modnum74	modnum174	modnum317	modnum392	modnum486	modnum239
ENSG00000101888	NXT2	modnum35	N/A	modnum46	modnum112	modnum505	modnum353
ENSG00000101898	MCTS2P	modnum15,modnum214,modnum228,modnum267,modnum273,modnum363,modnum414,modnum68	modnum141	modnum26,modnum342,modnum368,modnum408	N/A	N/A	modnum254,modnum260,modnum275,modnum291,modnum377,modnum466
ENSG00000101911	PRPS2	modnum132,modnum185,modnum409	N/A	modnum130,modnum219,modnum82	modnum11,modnum123	N/A	modnum151,modnum336
ENSG00000101916	TLR8	modnum135	N/A	modnum220,modnum48	modnum50,modnum81	N/A	modnum21,modnum439
ENSG00000101928	MOSPD1	modnum126,modnum12	N/A	modnum23	modnum206,modnum50	modnum167	modnum186,modnum383
ENSG00000101935	AMMECR1	modnum41	N/A	modnum363	modnum300	N/A	modnum340
ENSG00000101938	CHRDL1	modnum395	N/A	N/A	modnum281,modnum330	N/A	modnum241
ENSG00000101966	XIAP	modnum35,modnum91	N/A	modnum46	modnum112,modnum436	N/A	modnum353,modnum429
ENSG00000101974	ATP11C	modnum216,modnum432	N/A	modnum382	modnum359	N/A	modnum192,modnum58
ENSG00000101977	MCF2	modnum122,modnum225,modnum227,modnum23,modnum303,modnum305,modnum314,modnum346,modnum452	N/A	modnum219,modnum282,modnum386,modnum59,modnum82	modnum144,modnum241,modnum269,modnum401	N/A	modnum251,modnum275,modnum28,modnum319,modnum364,modnum90
ENSG00000101997	CCDC22	modnum148	N/A	N/A	N/A	N/A	modnum409
ENSG00000102003	SYP	modnum161	modnum503	modnum270	modnum225,modnum276	modnum398	modnum347
ENSG00000102007	PLP2	modnum275	N/A	modnum436	modnum66	N/A	modnum194
ENSG00000102010	BMX	modnum231,modnum432	modnum178	modnum276,modnum308,modnum50	modnum238	modnum395,modnum502,modnum65,modnum84	modnum276,modnum58
ENSG00000102024	PLS3	modnum99	modnum475	modnum276	modnum230	modnum396	modnum276
ENSG00000102032	RENBP	modnum135	N/A	modnum220	modnum81	N/A	modnum21
ENSG00000102034	ELF4	modnum216	N/A	modnum382	modnum359	N/A	modnum192
ENSG00000102043	MTMR8	modnum242,modnum25	N/A	N/A	modnum115	N/A	modnum270
ENSG00000102048	ASB9	modnum432	modnum281	modnum50	modnum238	N/A	modnum58
ENSG00000102057	KCND1	modnum53	N/A	modnum149	N/A	N/A	N/A
ENSG00000102081	FMR1	modnum35	N/A	modnum46	modnum112	N/A	modnum353
ENSG00000102096	PIM2	modnum120,modnum222	N/A	modnum140,modnum345	modnum208,modnum231,modnum291	modnum181	modnum315,modnum92
ENSG00000102098	SCML2	modnum178,modnum196,modnum233	N/A	N/A	N/A	N/A	N/A
ENSG00000102109	PCSK1N	modnum161,modnum372,modnum410	modnum503	modnum100,modnum138,modnum270,modnum85	modnum225,modnum282,modnum368,modnum402	modnum388,modnum398,modnum402	modnum141,modnum347,modnum417
ENSG00000102125	TAZ	modnum181	N/A	modnum373	modnum121	N/A	modnum394
ENSG00000102144	PGK1	modnum321	N/A	modnum274	modnum54	modnum70	modnum279
ENSG00000102145	GATA1	modnum405,modnum421	N/A	modnum45,modnum55	modnum154,modnum162,modnum29	modnum307	modnum129,modnum191,modnum390,modnum407
ENSG00000102172	SMS	modnum126,modnum275	N/A	modnum436	modnum50	modnum138	modnum194,modnum383
ENSG00000102174	PHEX	modnum217,modnum280	N/A	modnum127,modnum327	modnum144,modnum27	modnum434	modnum311,modnum326,modnum70
ENSG00000102181	CD99L2	modnum308	N/A	modnum248	modnum243	modnum324,modnum38	N/A
ENSG00000102189	EEA1	modnum35	N/A	modnum46	modnum112	modnum292	modnum353
ENSG00000102218	RP2	modnum35	N/A	modnum46	modnum112	modnum254	modnum353
ENSG00000102230	PCYT1B	modnum409,modnum442	N/A	modnum85	modnum368	modnum310	modnum303
ENSG00000102245	CD40LG	modnum120	N/A	modnum345	modnum231	modnum403	modnum92
ENSG00000102271	KLHL4	modnum353,modnum41,modnum442	N/A	modnum141,modnum363,modnum85	modnum179,modnum300,modnum368	N/A	modnum167,modnum303,modnum340
ENSG00000102287	GABRE	modnum107,modnum60	N/A	modnum178,modnum311	modnum171,modnum316	modnum38	modnum391,modnum447
ENSG00000102290	PCDH11X	modnum347,modnum390,modnum392,modnum443	N/A	modnum179,modnum272,modnum286	modnum15,modnum328,modnum354,modnum8	modnum375	modnum175,modnum375
ENSG00000102309	PIN4	modnum81	N/A	modnum432	modnum321	N/A	modnum24,modnum321,modnum395
ENSG00000102317	RBM3	modnum180	N/A	modnum32	modnum98	N/A	modnum456
ENSG00000102359	SRPX2	modnum9	N/A	modnum294	modnum19	N/A	modnum217
ENSG00000102384	CENPI	modnum406,modnum417	modnum7	modnum354	modnum103,modnum217	N/A	modnum359,modnum406
ENSG00000102385	DRP2	modnum167,modnum409	modnum308	modnum130	modnum11	modnum375,modnum75	modnum151
ENSG00000102387	TAF7L	modnum380	N/A	N/A	N/A	N/A	modnum228,modnum344,modnum377
ENSG00000102390	PBDC1	modnum226	modnum174	N/A	modnum451	modnum486	modnum239,modnum383
ENSG00000102393	GLA	modnum126	N/A	modnum113	modnum50	N/A	modnum383
ENSG00000102409	BEX4	modnum245	modnum281	N/A	N/A	modnum432	modnum249
ENSG00000102452	NALCN	modnum442	modnum155	modnum85	modnum155,modnum179,modnum282	modnum120	modnum303
ENSG00000102468	HTR2A	modnum442	N/A	modnum85	modnum368	N/A	modnum303
ENSG00000102471	NDFIP2	modnum35	N/A	modnum46	modnum112	N/A	modnum353
ENSG00000102524	TNFSF13B	modnum105	modnum74	modnum115	modnum383	N/A	modnum281
ENSG00000102531	FNDC3A	modnum35	N/A	modnum46	modnum112	N/A	modnum353
ENSG00000102547	CAB39L	modnum263,modnum41	modnum420	modnum363	modnum300,modnum355	modnum254	modnum166,modnum329,modnum340
ENSG00000102554	KLF5	modnum162,modnum409,modnum60	N/A	modnum130,modnum425	modnum11,modnum171,modnum207	N/A	modnum135,modnum151
ENSG00000102575	ACP5	modnum126,modnum135	N/A	modnum113,modnum220	modnum50,modnum81	modnum127,modnum405	modnum21,modnum383
ENSG00000102580	DNAJC3	modnum261	modnum333	modnum184	modnum37	modnum257	modnum131
ENSG00000102606	ARHGEF7	modnum390,modnum67	N/A	modnum174,modnum276,modnum286	modnum279	N/A	modnum175,modnum75
ENSG00000102678	FGF9	modnum41	N/A	modnum275,modnum363	modnum237,modnum300,modnum374	modnum470	modnum340
ENSG00000102683	SGCG	modnum107	N/A	modnum178	modnum316	N/A	modnum447
ENSG00000102699	PARP4	modnum69	N/A	N/A	N/A	N/A	N/A
ENSG00000102738	MRPS31	modnum118,modnum255	N/A	N/A	N/A	N/A	modnum108,modnum239
ENSG00000102755	FLT1	modnum321,modnum7	modnum390	modnum274,modnum308,modnum310	modnum279,modnum352,modnum54	modnum70,modnum78	modnum279,modnum304,modnum448,modnum75
ENSG00000102760	RGCC	modnum17	N/A	modnum331,modnum50	modnum109,modnum209,modnum389,modnum421,modnum74	modnum49	modnum378,modnum58
ENSG00000102786	INTS6	modnum60	N/A	N/A	modnum171,modnum47	modnum115	modnum391
ENSG00000102802	MEDAG	modnum41	N/A	modnum363	modnum300,modnum66	N/A	modnum340
ENSG00000102804	TSC22D1	modnum309,modnum7	N/A	modnum310,modnum462	modnum282,modnum352,modnum74	N/A	modnum114,modnum304
ENSG00000102837	OLFM4	modnum171,modnum184,modnum192,modnum213,modnum295,modnum350,modnum412,modnum59	N/A	modnum193,modnum298,modnum9	modnum245,modnum393	modnum221,modnum26	modnum210,modnum229,modnum243,modnum422,modnum51
ENSG00000102854	MSLN	modnum10,modnum135,modnum140,modnum162,modnum237,modnum27,modnum345,modnum365,modnum426,modnum87	modnum470	modnum160,modnum220,modnum223,modnum278,modnum341,modnum346,modnum358,modnum400,modnum425,modnum49,modnum63,modnum90	modnum201,modnum207	modnum386	modnum133,modnum135,modnum21,modnum269,modnum26,modnum364
ENSG00000102858	MGRN1	modnum148	N/A	modnum264,modnum27	N/A	N/A	modnum286,modnum409,modnum436
ENSG00000102871	TRADD	modnum372	modnum93	modnum100	modnum402	modnum402	modnum141
ENSG00000102879	CORO1A	modnum120,modnum135	modnum301	modnum220,modnum345	modnum231,modnum81	modnum127	modnum21,modnum92
ENSG00000102890	ELMO3	modnum162	N/A	modnum425	modnum207	N/A	modnum135
ENSG00000102901	CENPT	modnum181	N/A	modnum373	modnum121	N/A	modnum394
ENSG00000102904	TSNAXIP1	modnum180	N/A	N/A	N/A	N/A	N/A
ENSG00000102921	N4BP1	modnum105,modnum309,modnum7	modnum74	modnum115,modnum310	modnum352,modnum383	N/A	modnum281,modnum304
ENSG00000102924	CBLN1	modnum162,modnum17,modnum390,modnum431,modnum457	N/A	modnum286,modnum331,modnum332	modnum389,modnum8	N/A	modnum175,modnum378
ENSG00000102931	ARL2BP	modnum372	modnum93	modnum100	modnum402	modnum402	modnum141,modnum286
ENSG00000102934	PLLP	modnum231,modnum409	N/A	modnum130,modnum308	modnum11	N/A	modnum151,modnum448
ENSG00000102935	ZNF423	modnum67	N/A	modnum174	modnum279,modnum300	modnum78	modnum75
ENSG00000102962	CCL22	modnum126,modnum303	N/A	modnum113,modnum14,modnum214	modnum223,modnum50	modnum405	modnum292,modnum383
ENSG00000102970	CCL17	modnum109,modnum151,modnum218,modnum250,modnum279,modnum294,modnum297,modnum46,modnum53	N/A	modnum175,modnum182,modnum254,modnum289,modnum293,modnum312,modnum34	modnum181,modnum257,modnum420	N/A	modnum106,modnum124,modnum165,modnum240,modnum27,modnum334,modnum439
ENSG00000102981	PARD6A	modnum308	N/A	N/A	N/A	N/A	modnum32
ENSG00000103024	NME3	modnum148	N/A	N/A	N/A	modnum233	modnum409
ENSG00000103042	SLC38A7	modnum135	N/A	modnum220	modnum81	N/A	modnum21
ENSG00000103043	VAC14	modnum126	N/A	modnum113,modnum456	modnum50	N/A	modnum383
ENSG00000103044	HAS3	modnum2,modnum410	N/A	modnum141,modnum85	modnum282	modnum388	modnum417
ENSG00000103056	SMPD3	modnum180	N/A	modnum32	modnum98	N/A	modnum32
ENSG00000103061	SLC7A6OS	modnum38,modnum6	N/A	modnum333,modnum35	N/A	N/A	N/A
ENSG00000103067	ESRP2	modnum12,modnum162	N/A	modnum23,modnum425	modnum206,modnum207	modnum221	modnum135,modnum186
ENSG00000103089	FA2H	modnum162,modnum409	N/A	modnum130,modnum425	modnum11,modnum207	modnum375,modnum476,modnum75	modnum135,modnum151
ENSG00000103126	AXIN1	modnum148	N/A	N/A	N/A	N/A	modnum409
ENSG00000103152	MPG	modnum148,modnum372	N/A	modnum100	modnum402	N/A	modnum141,modnum409
ENSG00000103154	NECAB2	modnum192,modnum260,modnum41	N/A	modnum193,modnum22,modnum231,modnum265,modnum328,modnum363,modnum467,modnum92	modnum150,modnum181,modnum274,modnum288,modnum300	N/A	modnum147,modnum340,modnum422
ENSG00000103160	HSDL1	modnum176	N/A	N/A	N/A	N/A	modnum356
ENSG00000103168	TAF1C	modnum181,modnum21,modnum273,modnum356,modnum425,modnum452	modnum431	modnum263,modnum394,modnum424,modnum442	modnum247,modnum444,modnum84	modnum261	modnum132,modnum266,modnum40
ENSG00000103175	WFDC1	modnum390,modnum442	N/A	modnum286,modnum85	modnum368,modnum8	modnum375,modnum388	modnum175,modnum303
ENSG00000103184	SEC14L5	modnum409	N/A	modnum130,modnum323	modnum11	N/A	modnum151
ENSG00000103196	CRISPLD2	modnum189,modnum402	N/A	modnum209,modnum465	modnum234,modnum85	modnum295	modnum160,modnum184
ENSG00000103197	TSC2	modnum148	N/A	N/A	N/A	N/A	modnum409
ENSG00000103199	ZNF500	modnum148	N/A	modnum35	N/A	N/A	N/A
ENSG00000103222	ABCC1	modnum41	N/A	modnum363	N/A	modnum406	modnum340
ENSG00000103226	NOMO3	modnum116,modnum117,modnum133,modnum152,modnum157,modnum185,modnum193,modnum19,modnum206,modnum270,modnum305,modnum348	N/A	modnum122,modnum125,modnum185,modnum212,modnum227,modnum253,modnum275,modnum301,modnum309,modnum31,modnum344,modnum348,modnum364	modnum184,modnum218,modnum52	modnum216,modnum380	modnum102,modnum11,modnum122,modnum207,modnum223,modnum238,modnum257
ENSG00000103227	LMF1	modnum148	N/A	N/A	N/A	N/A	modnum229,modnum409,modnum456
ENSG00000103241	FOXF1	modnum402,modnum7	modnum69	modnum209,modnum310	modnum234	modnum295	modnum160
ENSG00000103245	CIAO3	modnum148	N/A	N/A	N/A	N/A	modnum409,modnum436
ENSG00000103249	CLCN7	modnum148	N/A	N/A	N/A	N/A	N/A
ENSG00000103253	HAGHL	modnum292,modnum407	N/A	modnum372	modnum85	N/A	modnum179
ENSG00000103254	ANTKMT	modnum372	modnum93	modnum100	modnum402	modnum402	modnum141
ENSG00000103257	SLC7A5	modnum156,modnum402	modnum290,modnum69	modnum104,modnum209	modnum188,modnum234	modnum295,modnum360	modnum160,modnum272
ENSG00000103260	METRN	modnum372,modnum409	N/A	modnum100,modnum130	modnum11,modnum402	N/A	modnum141,modnum151
ENSG00000103264	FBXO31	modnum309,modnum397,modnum432,modnum67	N/A	modnum288,modnum462	modnum238,modnum74	modnum491,modnum78	modnum114
ENSG00000103266	STUB1	modnum148,modnum372	N/A	modnum100	modnum402	modnum103	modnum141,modnum409
ENSG00000103269	RHBDL1	modnum403,modnum56	N/A	modnum290,modnum466	modnum273	N/A	modnum388
ENSG00000103274	NUBP1	modnum319	N/A	modnum2	N/A	N/A	N/A
ENSG00000103313	MEFV	modnum105,modnum135,modnum59	modnum74	modnum220,modnum48	modnum151,modnum383,modnum50,modnum58,modnum81	modnum407	modnum138,modnum21,modnum439
ENSG00000103316	CRYM	modnum407,modnum41	N/A	modnum363,modnum372	modnum85	modnum458	modnum179
ENSG00000103319	EEF2K	modnum309	N/A	modnum462	modnum74	N/A	modnum114
ENSG00000103326	CAPN15	modnum148	N/A	N/A	modnum394	N/A	modnum409
ENSG00000103343	ZNF174	modnum6	N/A	modnum35	N/A	N/A	modnum187
ENSG00000103351	CLUAP1	modnum201,modnum373	modnum506	modnum255,modnum384,modnum393	N/A	N/A	modnum282
ENSG00000103353	UBFD1	modnum261	modnum474	modnum184	modnum37	N/A	N/A
ENSG00000103363	ELOB	modnum81	modnum56	modnum432	modnum321	modnum103	modnum321
ENSG00000103375	AQP8	modnum184,modnum289,modnum295	modnum18,modnum50	modnum10,modnum298,modnum433	modnum138,modnum393	modnum47	modnum171,modnum200,modnum229,modnum288,modnum318,modnum350,modnum51
ENSG00000103404	USP31	modnum397,modnum67,modnum99	modnum168	modnum174,modnum276,modnum288	modnum163,modnum230,modnum279	modnum491	modnum276,modnum302,modnum75
ENSG00000103472	RRN3P2	modnum419	N/A	modnum248,modnum455	modnum250	N/A	N/A
ENSG00000103489	XYLT1	modnum313,modnum9	N/A	modnum248,modnum294	modnum19,modnum243,modnum91	N/A	modnum217
ENSG00000103490	PYCARD	modnum135	N/A	modnum220	modnum81	N/A	modnum21
ENSG00000103495	MAZ	modnum372	N/A	modnum100	modnum402	modnum9	modnum141,modnum395
ENSG00000103496	STX4	modnum126	N/A	modnum113	modnum50	N/A	modnum383
ENSG00000103507	BCKDK	modnum321,modnum403	N/A	modnum274,modnum290	modnum273,modnum54	N/A	modnum279,modnum388
ENSG00000103522	IL21R	modnum120,modnum290	modnum134	modnum160,modnum345,modnum450	modnum231	N/A	modnum92
ENSG00000103528	SYT17	modnum395	N/A	modnum19,modnum420,modnum470	modnum330,modnum365	N/A	modnum328
ENSG00000103534	TMC5	modnum128,modnum144,modnum192,modnum196,modnum24,modnum86	modnum296,modnum50	modnum193,modnum239,modnum317,modnum325,modnum424,modnum461,modnum85	modnum144,modnum150,modnum368	modnum450	modnum265,modnum359,modnum417,modnum422
ENSG00000103549	RNF40	modnum148	N/A	modnum457	N/A	N/A	modnum409
ENSG00000103550	KNOP1	modnum101,modnum270,modnum296,modnum446,modnum47,modnum70	N/A	modnum242,modnum350	modnum246,modnum64	N/A	modnum257,modnum426
ENSG00000103569	AQP9	modnum126,modnum59	N/A	modnum113,modnum48	modnum151,modnum50	modnum405,modnum407	modnum138,modnum383
ENSG00000103599	IQCH	modnum122,modnum177,modnum208,modnum225,modnum358,modnum387,modnum85	N/A	modnum28	N/A	modnum439	modnum251,modnum443
ENSG00000103647	CORO2B	modnum321,modnum41	N/A	modnum363	modnum300	N/A	modnum340
ENSG00000103657	HERC1	modnum69	N/A	modnum248	modnum243,modnum303	modnum171	modnum296
ENSG00000103671	TRIP4	modnum319	N/A	modnum2	N/A	N/A	modnum223
ENSG00000103710	RASL12	modnum390,modnum442	N/A	modnum286,modnum85	modnum368,modnum8	modnum230	modnum303
ENSG00000103723	AP3B2	modnum166,modnum207,modnum222,modnum285,modnum456,modnum50,modnum8	N/A	modnum161,modnum182,modnum18,modnum29,modnum384	modnum241,modnum268,modnum371,modnum413,modnum41,modnum68	N/A	modnum143,modnum315,modnum38
ENSG00000103740	ACSBG1	modnum12,modnum161,modnum270,modnum426,modnum441	N/A	modnum105,modnum164,modnum270	modnum209,modnum32	N/A	modnum12,modnum186,modnum347,modnum463
ENSG00000103769	RAB11A	modnum231	N/A	modnum308	modnum314	N/A	modnum448
ENSG00000103811	CTSH	modnum236,modnum407	N/A	modnum283,modnum351,modnum372	modnum287	N/A	modnum179,modnum345
ENSG00000103855	CD276	modnum407	N/A	modnum372	modnum85	modnum458	modnum179
ENSG00000103876	FAH	modnum107	modnum183	modnum178	modnum316	modnum421	modnum447
ENSG00000103888	CEMIP	modnum12,modnum407	N/A	modnum23,modnum372	modnum206,modnum374	N/A	modnum134
ENSG00000103942	HOMER2	modnum162,modnum297,modnum390	N/A	modnum286,modnum425	modnum207,modnum8	modnum476	modnum135,modnum175
ENSG00000103966	EHD4	modnum36,modnum397,modnum432	N/A	modnum218,modnum288,modnum50	modnum163,modnum238,modnum53	N/A	modnum302,modnum58
ENSG00000103978	TMEM87A	modnum319	N/A	modnum2	modnum69	N/A	modnum358
ENSG00000103995	CEP152	modnum192	N/A	modnum193	modnum150	N/A	modnum340,modnum422
ENSG00000104043	ATP8B4	modnum431	N/A	modnum332	modnum242	modnum505	modnum107
ENSG00000104044	OCA2	modnum390,modnum442	modnum206	modnum286	modnum206,modnum282,modnum59,modnum8	modnum375,modnum388	modnum175,modnum303
ENSG00000104055	TGM5	modnum159,modnum162,modnum41	N/A	modnum161,modnum425	N/A	modnum120	modnum135,modnum408
ENSG00000104059	FAM189A1	modnum111,modnum323,modnum388,modnum391,modnum79	N/A	modnum260,modnum408,modnum416	modnum143,modnum48	modnum24	modnum435,modnum71
ENSG00000104064	GABPB1	modnum158,modnum372	N/A	modnum100,modnum402	modnum283,modnum402	N/A	modnum141,modnum453
ENSG00000104093	DMXL2	modnum126	N/A	modnum113	modnum50	N/A	modnum383
ENSG00000104112	SCG3	modnum161,modnum353,modnum410	modnum163,modnum503	modnum141,modnum270,modnum355	modnum179,modnum225	modnum388,modnum398,modnum438	modnum167,modnum347
ENSG00000104133	SPG11	modnum69	N/A	N/A	modnum303	N/A	N/A
ENSG00000104140	RHOV	modnum12,modnum162,modnum194	N/A	modnum23,modnum425	modnum206,modnum207,modnum219	modnum126	modnum135,modnum186,modnum264
ENSG00000104142	VPS18	modnum438	N/A	modnum199	modnum42	N/A	modnum346
ENSG00000104147	OIP5	modnum105,modnum111,modnum202,modnum286,modnum318,modnum334,modnum362,modnum394,modnum417,modnum456	N/A	modnum108,modnum161,modnum165,modnum221,modnum301,modnum315,modnum319,modnum354,modnum38,modnum468,modnum61	modnum202,modnum217,modnum385,modnum390	modnum493	modnum174,modnum193,modnum281,modnum406,modnum423
ENSG00000104177	MYEF2	modnum198,modnum410	N/A	N/A	modnum282	N/A	modnum417
ENSG00000104205	SGK3	modnum126,modnum12,modnum353	N/A	N/A	N/A	N/A	modnum383
ENSG00000104213	PDGFRL	modnum41	N/A	modnum363	modnum150,modnum300	modnum470	modnum340
ENSG00000104218	CSPP1	modnum226,modnum255	N/A	modnum324	modnum394	N/A	modnum108
ENSG00000104221	BRF2	modnum438	modnum1	modnum199	modnum42	modnum132,modnum351	modnum101,modnum346
[truncated: 16,460 more rows]

## Sheet: Module_Assignment_Blood
ICA-Module assignment for whole blood dataset
[truncated: 15,417 more rows]

[truncated: 4 more sheets: Module_Assignment_Heart, Module_Assignment_Intestine, Module_Assignment_Muscle, Module_Assignment_Spleen]
