# Supplementary material for: Comparison of confound adjustment methods in the construction of gene co-expression networks
Source: Genome Biol. 2022 Feb 3;23:44. doi: 10.1186/s13059-022-02606-0 (PMC8812044; doi:10.1186/s13059-022-02606-0)
Supplement: Supplementary file 3 — Additional file 3. MEGENA module assignment for each gene. Each sheet provides module assignments for a particular tissue dataset. [file 13059_2022_2606_MOESM3_ESM.xlsx]

## Sheet: Module_Assignment_Adipose
MEGENA-Module assignment for adipose dataset
Ensembl_Gene_ID	HGNC_Symbol	No_adjustment	CONFETI	Known_covariates	PC	PEER	RUVCorr
ENSG00000000003	TSPAN6	c1_12,c1_189,c1_718	c1_105,c1_5	c1_332,c1_3,c1_49,c1_9	c1_1582,c1_1797,c1_306,c1_31,c1_3,c1_986,c1_9	c1_20,c1_267,c1_4,c1_780	c1_1088,c1_11,c1_467,c1_67
ENSG00000000005	TNMD	c1_9	c1_114,c1_1581,c1_2,c1_8,c1_994	c1_10,c1_3,c1_58	c1_20,c1_210,c1_2,c1_5	c1_21,c1_281,c1_4,c1_955	c1_210,c1_22,c1_4
ENSG00000000419	DPM1	c1_10,c1_166,c1_670	c1_1483,c1_5,c1_81,c1_860	c1_13,c1_171,c1_4,c1_639	c1_255,c1_26,c1_2,c1_8	c1_15,c1_166,c1_3,c1_602	c1_138,c1_14
ENSG00000000457	SCYL3	c1_1010,c1_1538,c1_26,c1_309	c1_5,c1_64,c1_754	c1_11,c1_133,c1_3	c1_10,c1_129,c1_3,c1_547	c1_20,c1_276,c1_4	c1_227,c1_25,c1_4,c1_776
ENSG00000000460	C1orf112	c1_25,c1_306,c1_994	c1_5,c1_71	c1_11,c1_122,c1_3	c1_10,c1_138,c1_3,c1_556	c1_10,c1_2,c1_45,c1_482	c1_167,c1_17,c1_3
ENSG00000000938	FGR	c1_104,c1_1200,c1_523,c1_6	c1_25,c1_3	c1_15,c1_230,c1_2,c1_6,c1_800	c1_1212,c1_13,c1_1631,c1_171,c1_4,c1_633	c1_1254,c1_12,c1_3,c1_527,c1_56	c1_161,c1_17,c1_3,c1_661
ENSG00000000971	CFH	c1_12,c1_1371,c1_199,c1_745	c1_114,c1_2,c1_8	c1_20,c1_254,c1_2,c1_7,c1_832	c1_1147,c1_11,c1_161,c1_3,c1_584	c1_21,c1_282,c1_4,c1_966	c1_432,c1_59,c1_9
ENSG00000001036	FUCA2	c1_102,c1_515,c1_6	c1_34,c1_3,c1_559	c1_1212,c1_13,c1_169,c1_4,c1_635	c1_1362,c1_19,c1_205,c1_2,c1_5,c1_759	c1_13,c1_3	c1_1236,c1_1446,c1_164,c1_17,c1_3,c1_667
ENSG00000001084	GCLC	c1_12,c1_192,c1_722	c1_24,c1_3	c1_1020,c1_10,c1_373,c1_3,c1_54	c1_1293,c1_199,c1_19,c1_2,c1_5,c1_714	c1_28,c1_2,c1_378,c1_9	c1_12,c1_516,c1_86
ENSG00000001167	NFYA	c1_33,c1_346	c1_1386,c1_1707,c1_50,c1_5,c1_641	c1_13,c1_152,c1_4,c1_563	c1_249,c1_26,c1_2,c1_864,c1_8	c1_10,c1_2,c1_43,c1_462	c1_255,c1_28,c1_4
ENSG00000001460	STPG1	c1_1068,c1_31,c1_340	c1_1022,c1_10,c1_172,c1_2	c1_14,c1_220,c1_4,c1_756	c1_297,c1_31,c1_3,c1_962,c1_9	c1_11,c1_3,c1_54	c1_1088,c1_11,c1_467,c1_67
ENSG00000001461	NIPAL3	c1_3,c1_439,c1_74	c1_1022,c1_10,c1_1597,c1_172,c1_2	c1_116,c1_11,c1_3	c1_1582,c1_1797,c1_306,c1_31,c1_3,c1_986,c1_9	c1_11,c1_3,c1_54	c1_11,c1_463,c1_64
ENSG00000001497	LAS1L	c1_33	c1_28,c1_3,c1_498	c1_1133,c1_13,c1_148,c1_4,c1_546	c1_251,c1_26,c1_2,c1_876,c1_8	c1_1034,c1_1698,c1_22,c1_2,c1_302,c1_5	c1_10,c1_449,c1_61
ENSG00000001561	ENPP4	c1_463,c1_4,c1_82	c1_10,c1_2	c1_332,c1_3,c1_49,c1_9	c1_10,c1_3,c1_413,c1_73	c1_20,c1_266,c1_4	c1_11,c1_67
ENSG00000001617	SEMA3F	c1_4,c1_83	c1_10,c1_1100,c1_1635,c1_184,c1_2	c1_13,c1_202,c1_4	c1_302,c1_31,c1_3,c1_976,c1_9	c1_20,c1_271,c1_4,c1_817	c1_11,c1_79
ENSG00000001626	CFTR	c1_111,c1_1212,c1_537,c1_7	c1_1066,c1_10,c1_1622,c1_179,c1_2	c1_14,c1_214,c1_4	c1_1184,c1_12,c1_1608,c1_166,c1_4,c1_614	c1_1198,c1_11,c1_3,c1_47,c1_491	c1_338,c1_51,c1_7,c1_905
ENSG00000001629	ANKIB1	c1_16,c1_254,c1_873	c1_1429,c1_5,c1_64,c1_754	c1_1000,c1_358,c1_3,c1_51,c1_9	c1_1095,c1_10,c1_3,c1_473,c1_98	c1_2,c1_31,c1_9	c1_12,c1_545,c1_95
ENSG00000001630	CYP51A1	c1_20,c1_282,c1_936	c1_1257,c1_20,c1_376,c1_3	c1_10,c1_3,c1_426,c1_65	c1_209,c1_20,c1_2,c1_5	c1_2,c1_30,c1_391,c1_9	c1_192,c1_21,c1_4
ENSG00000001631	KRIT1	c1_1499,c1_22,c1_296,c1_968	c1_1514,c1_5,c1_911,c1_96	c1_110,c1_11,c1_3	c1_1527,c1_263,c1_28,c1_2,c1_8,c1_905	c1_26,c1_2,c1_8	c1_302,c1_38,c1_6
ENSG00000002016	RAD52	c1_34,c1_355	c1_1397,c1_57,c1_5,c1_708	c1_1317,c1_14,c1_1679,c1_219,c1_4,c1_755	c1_10,c1_120,c1_3,c1_524	c1_1037,c1_22,c1_2,c1_304,c1_5	c1_1062,c1_10,c1_453,c1_62
ENSG00000002079	MYH16	c1_2,c1_47	c1_10,c1_172,c1_2	c1_13,c1_201,c1_4,c1_717	N/A	c1_20,c1_263,c1_4,c1_664	c1_1353,c1_377,c1_54,c1_8,c1_950
ENSG00000002330	BAD	c1_14,c1_227	c1_26,c1_3,c1_483	c1_1120,c1_12,c1_145,c1_4,c1_539	c1_1339,c1_19,c1_202,c1_2,c1_5,c1_743	c1_1003,c1_22,c1_290,c1_2,c1_5	c1_28,c1_4
ENSG00000002549	LAP3	c1_17,c1_264,c1_882	c1_1224,c1_18,c1_313,c1_3	c1_13,c1_149,c1_4,c1_555	c1_316,c1_32,c1_3,c1_9	c1_20,c1_265,c1_4,c1_703	c1_447,c1_60,c1_9
ENSG00000002586	CD99	c1_14,c1_220	c1_113,c1_2,c1_8,c1_989	c1_21,c1_258,c1_2,c1_7,c1_869	c1_198,c1_19,c1_2,c1_5,c1_713	c1_22,c1_283,c1_2,c1_5,c1_975	c1_426,c1_59,c1_9
ENSG00000002587	HS3ST1	c1_137,c1_596,c1_9	c1_2,c1_8	c1_1266,c1_13,c1_184,c1_4,c1_674	c1_199,c1_19,c1_2,c1_5,c1_714	c1_1307,c1_19,c1_255,c1_4,c1_641	c1_1012,c1_428,c1_59,c1_9
ENSG00000002745	WNT16	c1_1272,c1_135,c1_592,c1_9	c1_18,c1_309,c1_3	c1_21,c1_275,c1_2,c1_7,c1_911	c1_11,c1_162,c1_3,c1_597	c1_20,c1_276,c1_4,c1_888	c1_1017,c1_431,c1_59,c1_9
ENSG00000002822	MAD1L1	c1_140,c1_9	c1_28,c1_3,c1_520	c1_13,c1_159,c1_4,c1_587	c1_19,c1_204,c1_2,c1_5,c1_755	c1_1098,c1_26,c1_2,c1_356,c1_8	c1_128,c1_14,c1_627
ENSG00000002834	LASP1	c1_12	c1_1158,c1_12,c1_217,c1_3	c1_10,c1_3,c1_402,c1_57	c1_232,c1_23,c1_2,c1_6,c1_849	c1_2,c1_31,c1_9	c1_10,c1_459,c1_63
ENSG00000002919	SNX11	c1_1015,c1_28,c1_320	c1_24,c1_3,c1_453	c1_10,c1_3,c1_452,c1_76	c1_1407,c1_1701,c1_219,c1_21,c1_2,c1_5,c1_811	c1_14,c1_3,c1_93	c1_1103,c1_12,c1_509,c1_84
ENSG00000002933	TMEM176A	c1_118,c1_565,c1_9	c1_53,c1_5,c1_664	c1_13,c1_153,c1_4,c1_569	c1_1205,c1_13,c1_171,c1_4,c1_631	c1_20,c1_263,c1_4,c1_663	c1_216,c1_23,c1_4
ENSG00000003056	M6PR	c1_102,c1_1184,c1_511,c1_6	c1_1300,c1_1687,c1_27,c1_3,c1_491	c1_1361,c1_15,c1_231,c1_2,c1_6,c1_801	c1_1215,c1_13,c1_1641,c1_171,c1_4,c1_633	c1_1488,c1_20,c1_264,c1_4,c1_674	c1_1236,c1_1446,c1_164,c1_17,c1_3,c1_667
ENSG00000003096	KLHL13	c1_113,c1_1227,c1_541,c1_8	c1_52,c1_5,c1_658	c1_1402,c1_20,c1_254,c1_2,c1_7,c1_831	c1_14,c1_175,c1_4	c1_21,c1_282,c1_4	c1_397,c1_56,c1_8
ENSG00000003147	ICA1	c1_12,c1_189,c1_718	c1_11,c1_193,c1_3	c1_335,c1_3,c1_49,c1_951,c1_9	c1_1582,c1_306,c1_31,c1_3,c1_986,c1_9	c1_147,c1_15,c1_3	c1_1092,c1_11,c1_472,c1_69
ENSG00000003249	DBNDD1	c1_12,c1_187,c1_711	c1_22,c1_3	c1_10,c1_3,c1_57	c1_10,c1_128,c1_3,c1_541	c1_23,c1_2,c1_5	c1_372,c1_53,c1_8
ENSG00000003393	ALS2	c1_22,c1_296,c1_972	c1_56,c1_5,c1_703	c1_110,c1_11,c1_3	c1_10,c1_117,c1_3,c1_516	c1_2,c1_31,c1_9	c1_303,c1_39,c1_6
ENSG00000003400	CASP10	c1_2,c1_374,c1_42	c1_1224,c1_18,c1_313,c1_3	c1_13,c1_188,c1_4	c1_307,c1_31,c1_3,c1_9	c1_1341,c1_19,c1_255,c1_4,c1_642	c1_290,c1_32,c1_5,c1_866
ENSG00000003402	CFLAR	c1_12,c1_1374,c1_202,c1_756	c1_18,c1_317,c1_3	c1_10,c1_3,c1_445,c1_71	c1_1030,c1_10,c1_351,c1_3,c1_48	c1_1471,c1_20,c1_263,c1_4,c1_664	c1_1294,c1_217,c1_23,c1_4,c1_765
ENSG00000003436	TFPI	c1_12,c1_1370,c1_199,c1_745	c1_51,c1_5,c1_646	c1_10,c1_375,c1_3,c1_54	c1_1276,c1_17,c1_192,c1_2,c1_5,c1_690	c1_1312,c1_19,c1_255,c1_4,c1_641	c1_207,c1_22,c1_4
ENSG00000003509	NDUFAF7	c1_34,c1_355	c1_5,c1_68,c1_774	c1_1318,c1_14,c1_1681,c1_219,c1_4,c1_755	c1_10,c1_120,c1_3,c1_521	c1_10,c1_2,c1_46,c1_483	c1_159,c1_16,c1_656
ENSG00000003756	RBM5	c1_25,c1_304,c1_990	c1_1489,c1_5,c1_83,c1_875	c1_11,c1_123,c1_3	c1_14,c1_177,c1_4	c1_10,c1_2,c1_46,c1_485	c1_100,c1_1160,c1_13,c1_566
ENSG00000003987	MTMR7	c1_16,c1_252	c1_1043,c1_10,c1_175,c1_2	c1_1297,c1_14,c1_214,c1_4,c1_736	c1_10,c1_351,c1_3,c1_48	c1_20,c1_271,c1_4,c1_824	c1_13,c1_565,c1_99
ENSG00000003989	SLC7A2	c1_113,c1_541,c1_8	c1_108,c1_5,c1_980	c1_20,c1_254,c1_2,c1_7,c1_830	c1_237,c1_23,c1_2,c1_6	c1_1317,c1_1821,c1_19,c1_255,c1_4,c1_641	c1_351,c1_53,c1_8
ENSG00000004059	ARF5	c1_14,c1_216,c1_782	c1_12,c1_222,c1_3	c1_1110,c1_12,c1_145,c1_1588,c1_4,c1_539	c1_199,c1_19,c1_2,c1_5,c1_721	c1_10,c1_2,c1_44	c1_294,c1_33,c1_6,c1_874
ENSG00000004139	SARM1	c1_146,c1_9	c1_5,c1_61	c1_20,c1_254,c1_2,c1_7,c1_842	c1_226,c1_23,c1_2,c1_6,c1_826	c1_10,c1_2,c1_45	c1_356,c1_53,c1_8,c1_936
ENSG00000004142	POLDIP2	c1_20,c1_281,c1_933	c1_1271,c1_22,c1_3,c1_401	c1_1113,c1_12,c1_145,c1_1600,c1_1774,c1_4,c1_539	c1_19,c1_204,c1_2,c1_5,c1_752	c1_1069,c1_1719,c1_24,c1_2,c1_344,c1_5	c1_106,c1_14,c1_583
ENSG00000004399	PLXND1	c1_2,c1_396,c1_49	c1_5,c1_74	c1_10,c1_3,c1_58	c1_108,c1_10,c1_3,c1_494	c1_10,c1_2,c1_44,c1_466	c1_26,c1_4
ENSG00000004455	AK2	c1_1517,c1_25,c1_304,c1_989	c1_113,c1_2,c1_8,c1_989	c1_13,c1_179,c1_4,c1_663	c1_1487,c1_1745,c1_253,c1_26,c1_2,c1_882,c1_8	c1_20,c1_272,c1_4	c1_174,c1_20,c1_4,c1_698
ENSG00000004468	CD38	c1_12,c1_204,c1_764	c1_113,c1_2,c1_8,c1_989	c1_10,c1_368,c1_3,c1_53	c1_10,c1_359,c1_3,c1_51	c1_22,c1_283,c1_2,c1_5	c1_188,c1_21,c1_4
ENSG00000004478	FKBP4	c1_10,c1_1313,c1_164,c1_668	c1_21,c1_380,c1_3	c1_13,c1_152,c1_4,c1_563	c1_1447,c1_249,c1_26,c1_2,c1_864,c1_8	c1_1087,c1_1737,c1_25,c1_2,c1_348,c1_8	c1_113,c1_14,c1_593
ENSG00000004487	KDM1A	c1_10,c1_159,c1_650	c1_28,c1_3,c1_500	c1_1093,c1_12,c1_144,c1_4,c1_534	c1_1256,c1_1652,c1_17,c1_192,c1_2,c1_5,c1_686	c1_20,c1_267,c1_4,c1_768	c1_370,c1_53,c1_8
ENSG00000004534	RBM6	c1_25,c1_304,c1_990	c1_1424,c1_5,c1_64,c1_750	c1_1335,c1_14,c1_225,c1_4,c1_782	c1_14,c1_177,c1_4	c1_2,c1_31,c1_9	c1_100,c1_13,c1_568
ENSG00000004660	CAMKK1	c1_134,c1_587,c1_9	c1_1213,c1_1671,c1_17,c1_303,c1_3	c1_1477,c1_21,c1_271,c1_2,c1_7,c1_902	c1_10,c1_3,c1_84	c1_1406,c1_1861,c1_1955,c1_20,c1_260,c1_4,c1_654	c1_1010,c1_427,c1_59,c1_9
ENSG00000004700	RECQL	c1_2,c1_400,c1_51	c1_12,c1_217,c1_3	c1_353,c1_3,c1_51,c1_983,c1_9	c1_10,c1_3,c1_413,c1_73	c1_102,c1_14,c1_3	c1_150,c1_15
ENSG00000004766	VPS50	c1_25,c1_306,c1_994	c1_1470,c1_5,c1_75,c1_843	c1_110,c1_11,c1_3	c1_10,c1_117,c1_3,c1_516	c1_1405,c1_20,c1_259,c1_4,c1_653	c1_13,c1_554,c1_98
ENSG00000004776	HSPB6	c1_14,c1_218,c1_791	c1_1120,c1_11,c1_1646,c1_191,c1_3	c1_10,c1_3,c1_409,c1_59	c1_11,c1_161,c1_3,c1_580	c1_1044,c1_1712,c1_23,c1_2,c1_314,c1_5	c1_207,c1_22,c1_4
ENSG00000004777	ARHGAP33	c1_2,c1_377,c1_43	c1_5,c1_69	c1_1448,c1_20,c1_255,c1_2,c1_7,c1_852	c1_10,c1_142,c1_3,c1_562	c1_13,c1_3	c1_392,c1_56,c1_8
ENSG00000004779	NDUFAB1	c1_15,c1_234,c1_842	c1_1174,c1_13,c1_1662,c1_236,c1_3	c1_1109,c1_12,c1_145,c1_1583,c1_4,c1_539	c1_1334,c1_19,c1_201,c1_2,c1_5,c1_739	c1_1077,c1_24,c1_2,c1_346,c1_5	c1_102,c1_14,c1_574
ENSG00000004799	PDK4	c1_3,c1_68	c1_3,c1_40,c1_621	c1_27,c1_292,c1_3,c1_8,c1_929	c1_10,c1_3,c1_72	c1_1630,c1_20,c1_277,c1_4,c1_899	c1_275,c1_31,c1_5,c1_833
ENSG00000004838	ZMYND10	c1_2,c1_43	c1_13,c1_3	c1_362,c1_3,c1_51,c1_9	c1_10,c1_130,c1_3	c1_11,c1_3,c1_47,c1_492	c1_13,c1_561,c1_99
ENSG00000004846	ABCB5	c1_121,c1_572,c1_9	c1_52,c1_5,c1_657	c1_21,c1_259,c1_2,c1_7	c1_1162,c1_11,c1_162,c1_3,c1_597	c1_1658,c1_21,c1_281,c1_4,c1_943	c1_414,c1_59,c1_980,c1_9
ENSG00000004864	SLC25A13	c1_2,c1_377,c1_43	c1_10,c1_184,c1_2	c1_354,c1_3,c1_51,c1_9	c1_10,c1_3,c1_416,c1_75	c1_21,c1_281,c1_4	c1_39,c1_6
ENSG00000004866	ST7	c1_128,c1_583,c1_9	c1_1333,c1_32,c1_3,c1_544	c1_21,c1_262,c1_2,c1_7	c1_10,c1_3	c1_21,c1_280,c1_4,c1_928	c1_1029,c1_437,c1_59,c1_9
ENSG00000004897	CDC27	c1_2,c1_382,c1_44	c1_58,c1_5,c1_716	c1_348,c1_3,c1_51,c1_967,c1_9	c1_1030,c1_10,c1_351,c1_3,c1_48	c1_10,c1_2,c1_44,c1_468	c1_149,c1_15
ENSG00000004939	SLC4A1	c1_101,c1_6	c1_10,c1_183,c1_2	c1_15,c1_227,c1_2,c1_6	c1_13,c1_170,c1_4,c1_628	c1_1247,c1_12,c1_3,c1_526,c1_56	c1_163,c1_17,c1_3
ENSG00000004948	CALCR	c1_118,c1_565,c1_9	c1_2,c1_8	c1_15,c1_226,c1_2,c1_6,c1_786	c1_1207,c1_13,c1_171,c1_4,c1_631	c1_20,c1_276,c1_4,c1_888	c1_8
ENSG00000004961	HCCS	c1_10,c1_160,c1_654	c1_1170,c1_13,c1_233,c1_3	c1_13,c1_170,c1_4	c1_19,c1_204,c1_2,c1_5,c1_754	c1_20,c1_274,c1_4	c1_1102,c1_12,c1_1413,c1_509,c1_84
ENSG00000004975	DVL2	c1_113,c1_552,c1_8	c1_5,c1_71,c1_797	c1_1405,c1_1718,c1_20,c1_254,c1_2,c1_7,c1_831	c1_14,c1_181,c1_4,c1_666	c1_2,c1_30,c1_391,c1_9	c1_1010,c1_427,c1_59,c1_9
ENSG00000005001	PRSS22	c1_107,c1_6	c1_1022,c1_10,c1_1597,c1_172,c1_2	c1_15,c1_237,c1_2,c1_6	c1_13,c1_171,c1_4,c1_636	c1_11,c1_1212,c1_1764,c1_3,c1_47,c1_496	c1_164,c1_17,c1_3,c1_672
ENSG00000005007	UPF1	c1_15,c1_231	c1_53,c1_5,c1_662	c1_13,c1_189,c1_4,c1_690	c1_10,c1_3,c1_429,c1_82	c1_15,c1_195,c1_3	c1_44,c1_6
ENSG00000005020	SKAP2	c1_15,c1_244	c1_1487,c1_5,c1_82,c1_871	c1_326,c1_3,c1_49,c1_942,c1_9	c1_292,c1_31,c1_3,c1_949,c1_9	c1_19,c1_256,c1_4,c1_649	c1_11,c1_71
ENSG00000005022	SLC25A5	c1_15,c1_230,c1_827	c1_1148,c1_11,c1_204,c1_3	c1_1174,c1_13,c1_163,c1_4,c1_606	c1_1306,c1_199,c1_19,c1_2,c1_5,c1_719	c1_20,c1_264,c1_4,c1_689	c1_118,c1_14
ENSG00000005059	MCUB	c1_100,c1_1172,c1_504,c1_6	c1_5,c1_81,c1_860	c1_1151,c1_13,c1_153,c1_4,c1_570	c1_255,c1_26,c1_2,c1_891,c1_8	c1_20,c1_263,c1_4,c1_664	c1_1230,c1_164,c1_17,c1_3,c1_667
ENSG00000005073	HOXA11	c1_12,c1_192,c1_724	c1_113,c1_2,c1_8,c1_989	c1_10,c1_3,c1_409,c1_59	c1_20,c1_211,c1_2,c1_5,c1_787	c1_19,c1_256,c1_4,c1_648	c1_421,c1_59,c1_994,c1_9
ENSG00000005075	POLR2J	c1_1387,c1_14,c1_1675,c1_218,c1_791	c1_1206,c1_16,c1_292,c1_3	c1_1110,c1_12,c1_145,c1_1585,c1_4,c1_539	c1_199,c1_19,c1_2,c1_5,c1_718	c1_1080,c1_1729,c1_24,c1_2,c1_346,c1_5	c1_220,c1_24,c1_4,c1_769
ENSG00000005100	DHX33	c1_10,c1_159,c1_647	c1_1499,c1_5,c1_86,c1_884	c1_13,c1_165,c1_4,c1_619	c1_1463,c1_1733,c1_251,c1_26,c1_2,c1_869,c1_8	c1_10,c1_2,c1_45,c1_477	c1_110,c1_14
ENSG00000005102	MEOX1	c1_1495,c1_22,c1_295,c1_966	c1_10,c1_184,c1_2	c1_331,c1_3,c1_49,c1_947,c1_9	c1_292,c1_31,c1_3,c1_9	c1_20,c1_266,c1_4,c1_712	c1_11,c1_476,c1_72
ENSG00000005108	THSD7A	c1_22,c1_294,c1_960	c1_1362,c1_39,c1_3,c1_620	c1_327,c1_3,c1_49,c1_9	c1_292,c1_31,c1_3,c1_949,c1_9	c1_1344,c1_19,c1_255,c1_4,c1_642	c1_11,c1_476,c1_72
ENSG00000005156	LIG3	c1_10,c1_157	c1_53,c1_5,c1_664	c1_13,c1_152,c1_4	c1_249,c1_26,c1_2,c1_864,c1_8	c1_18,c1_3	c1_105,c1_14,c1_582
ENSG00000005175	RPAP3	c1_33	c1_1537,c1_5,c1_933,c1_99	c1_1009,c1_361,c1_3,c1_51,c1_9	c1_1499,c1_1750,c1_254,c1_26,c1_2,c1_887,c1_8	c1_15,c1_188,c1_3	c1_1292,c1_217,c1_23,c1_4,c1_764
ENSG00000005187	ACSM3	c1_113,c1_1219,c1_540,c1_8	c1_1022,c1_10,c1_1597,c1_172,c1_2	c1_315,c1_36,c1_3,c1_8	c1_230,c1_23,c1_2,c1_6	c1_2,c1_9	c1_271,c1_31,c1_5,c1_828
ENSG00000005189	REXO5	c1_12,c1_211,c1_777	c1_1257,c1_20,c1_376,c1_3	c1_10,c1_3,c1_460,c1_80	c1_1482,c1_252,c1_26,c1_2,c1_879,c1_8	c1_20,c1_278,c1_4,c1_907	c1_182,c1_20,c1_4
ENSG00000005194	CIAPIN1	c1_1417,c1_15,c1_231,c1_831	c1_28,c1_3,c1_500	c1_1248,c1_13,c1_1652,c1_180,c1_4,c1_665	c1_1487,c1_1745,c1_253,c1_26,c1_2,c1_882,c1_8	c1_14,c1_3,c1_93	c1_113,c1_14,c1_593
ENSG00000005206	SPPL2B	c1_1059,c1_30,c1_337	c1_26,c1_3,c1_482	c1_13,c1_176,c1_4,c1_652	c1_1238,c1_14,c1_175,c1_4,c1_651	c1_1034,c1_1698,c1_22,c1_2,c1_302,c1_5	c1_1063,c1_10,c1_1401,c1_453,c1_62
ENSG00000005238	FAM214B	c1_102,c1_1190,c1_513,c1_6	c1_1064,c1_10,c1_178,c1_2	c1_15,c1_228,c1_2,c1_6,c1_790	c1_1215,c1_13,c1_1642,c1_171,c1_4,c1_633	c1_1028,c1_22,c1_2,c1_300,c1_5	c1_1236,c1_1446,c1_164,c1_17,c1_3,c1_667
ENSG00000005243	COPZ2	c1_487,c1_5,c1_94	c1_24,c1_3,c1_444	c1_13,c1_211,c1_4	c1_198,c1_19,c1_2,c1_5,c1_713	c1_22,c1_286,c1_2,c1_5,c1_987	c1_1365,c1_413,c1_59,c1_977,c1_9
ENSG00000005249	PRKAR2B	c1_12,c1_192,c1_722	c1_113,c1_2,c1_8,c1_989	c1_1020,c1_10,c1_373,c1_3,c1_54	c1_1379,c1_208,c1_20,c1_2,c1_5,c1_770	c1_1122,c1_2,c1_32,c1_396,c1_9	c1_205,c1_22,c1_4,c1_739
ENSG00000005302	MSL3	c1_1462,c1_20,c1_280,c1_931	c1_53,c1_5	c1_13,c1_157,c1_4,c1_579	c1_10,c1_3,c1_83	c1_26,c1_2,c1_8	c1_37,c1_6
ENSG00000005339	CREBBP	c1_19,c1_273	c1_1429,c1_5,c1_64,c1_754	c1_100,c1_11,c1_3	c1_10,c1_386,c1_3,c1_58	c1_10,c1_1172,c1_1753,c1_2,c1_43,c1_463	c1_306,c1_40,c1_6
ENSG00000005379	TSPOAP1	c1_113,c1_1244,c1_1634,c1_546,c1_8	c1_1096,c1_10,c1_183,c1_2	c1_1440,c1_20,c1_255,c1_2,c1_7,c1_849	c1_1425,c1_228,c1_23,c1_2,c1_6,c1_831	c1_21,c1_281,c1_4	c1_344,c1_53,c1_8,c1_916
ENSG00000005381	MPO	c1_101,c1_507,c1_6	c1_104,c1_5	c1_15,c1_227,c1_2,c1_6,c1_789	c1_1198,c1_13,c1_170,c1_4,c1_628	c1_1248,c1_12,c1_3,c1_526,c1_56	c1_163,c1_17,c1_3,c1_666
ENSG00000005436	GCFC2	c1_2,c1_62	c1_15,c1_3	c1_354,c1_3,c1_51,c1_986,c1_9	c1_1521,c1_263,c1_28,c1_2,c1_8,c1_904	c1_14,c1_3	c1_13,c1_560,c1_99
ENSG00000005448	WDR54	c1_129,c1_9	c1_53,c1_5	c1_347,c1_3,c1_51,c1_964,c1_9	c1_1256,c1_1652,c1_17,c1_192,c1_2,c1_5,c1_686	c1_29,c1_2,c1_385,c1_9	c1_1102,c1_12,c1_1413,c1_509,c1_84
ENSG00000005469	CROT	c1_2,c1_389,c1_47	c1_109,c1_5	c1_13,c1_182,c1_4,c1_670	c1_10,c1_138,c1_3,c1_556	c1_14,c1_3	c1_1292,c1_217,c1_23,c1_4,c1_764
ENSG00000005471	ABCB4	c1_1131,c1_3,c1_428,c1_69	c1_102,c1_5	c1_1443,c1_1731,c1_20,c1_255,c1_2,c1_7,c1_850	c1_234,c1_23,c1_2,c1_6	c1_18,c1_3	c1_392,c1_56,c1_8
ENSG00000005483	KMT2E	c1_113,c1_1240,c1_1633,c1_545,c1_8	c1_58,c1_5,c1_710	c1_107,c1_11,c1_3	c1_1089,c1_10,c1_3,c1_469,c1_96	c1_10,c1_1175,c1_2,c1_43,c1_463	c1_311,c1_41,c1_6
ENSG00000005486	RHBDD2	c1_15,c1_237,c1_846	c1_15,c1_263,c1_3	c1_14,c1_220,c1_4,c1_756	c1_18,c1_195,c1_2,c1_5,c1_705	c1_115,c1_14,c1_3	c1_103,c1_14,c1_579
ENSG00000005513	SOX8	c1_23,c1_300,c1_979	c1_1040,c1_10,c1_1605,c1_173,c1_1763,c1_2	c1_1452,c1_20,c1_256,c1_2,c1_7,c1_854	c1_12,c1_168,c1_4,c1_619	c1_11,c1_1235,c1_3,c1_512,c1_51	c1_408,c1_57,c1_8,c1_973
ENSG00000005700	IBTK	c1_2,c1_43	c1_112,c1_6	c1_1505,c1_346,c1_3,c1_51,c1_961,c1_9	c1_10,c1_110,c1_3,c1_497	c1_13,c1_3	c1_12,c1_545,c1_95
ENSG00000005801	ZNF195	c1_113,c1_1226,c1_1625,c1_541,c1_8	c1_114,c1_2,c1_8	c1_13,c1_177,c1_4	c1_1469,c1_251,c1_26,c1_2,c1_870,c1_8	c1_1378,c1_19,c1_256,c1_4,c1_646	c1_118,c1_14
ENSG00000005810	MYCBP2	c1_12,c1_1338,c1_190,c1_720	c1_53,c1_5	c1_1015,c1_10,c1_369,c1_3,c1_53	c1_10,c1_321,c1_33,c1_3	c1_24,c1_2,c1_343,c1_5	c1_1267,c1_184,c1_21,c1_4,c1_712
ENSG00000005812	FBXL3	c1_1447,c1_19,c1_276,c1_915	c1_5,c1_79,c1_851	c1_106,c1_11,c1_3,c1_494	c1_10,c1_396,c1_3,c1_66	c1_20,c1_267,c1_4,c1_781	c1_1139,c1_13,c1_554,c1_98
ENSG00000005844	ITGAL	c1_24,c1_303,c1_983	c1_18,c1_335,c1_3	c1_1372,c1_19,c1_246,c1_2,c1_6,c1_819	c1_16,c1_188,c1_4	c1_1270,c1_12,c1_3,c1_541,c1_59	c1_165,c1_17,c1_3,c1_675
ENSG00000005882	PDK2	c1_12,c1_1352,c1_194,c1_729	c1_53,c1_5,c1_664	c1_10,c1_387,c1_3,c1_56	c1_20,c1_214,c1_2,c1_5,c1_796	c1_20,c1_276,c1_4,c1_887	c1_1278,c1_205,c1_22,c1_4,c1_742
ENSG00000005884	ITGA3	c1_113,c1_1258,c1_552,c1_8	c1_10,c1_1106,c1_184,c1_2	c1_1375,c1_20,c1_254,c1_2,c1_7,c1_825	c1_1221,c1_13,c1_171,c1_4,c1_634	c1_19,c1_255,c1_4,c1_641	c1_395,c1_56,c1_8,c1_965
ENSG00000005889	ZFX	c1_2,c1_38	c1_113,c1_2,c1_8,c1_989	c1_1513,c1_352,c1_3,c1_51,c1_981,c1_9	c1_17,c1_191,c1_2,c1_5,c1_684	c1_22,c1_283,c1_2,c1_5,c1_975	c1_19,c1_4
ENSG00000005893	LAMP2	c1_2,c1_51	c1_34,c1_3,c1_567	c1_353,c1_3,c1_51,c1_984,c1_9	c1_1030,c1_10,c1_351,c1_3,c1_48	c1_13,c1_3,c1_70	c1_1240,c1_164,c1_17,c1_3,c1_667
ENSG00000006007	GDE1	c1_12,c1_190,c1_720	c1_1186,c1_15,c1_255,c1_3	c1_1036,c1_10,c1_397,c1_3,c1_57	c1_20,c1_210,c1_2,c1_5,c1_779	c1_15,c1_3	c1_1102,c1_12,c1_1413,c1_509,c1_84
ENSG00000006015	REX1BD	c1_14,c1_224,c1_812	c1_16,c1_297,c1_3	c1_1115,c1_12,c1_145,c1_1603,c1_4,c1_539	c1_18,c1_193,c1_2,c1_5,c1_692	c1_1051,c1_23,c1_2,c1_323,c1_5	c1_252,c1_28,c1_4
ENSG00000006016	CRLF1	c1_3,c1_422,c1_67	c1_171,c1_2,c1_9	c1_20,c1_254,c1_2,c1_7,c1_829	c1_232,c1_23,c1_2,c1_6,c1_846	c1_11,c1_1233,c1_3,c1_511,c1_51	c1_278,c1_31,c1_5
ENSG00000006025	OSBPL7	c1_20,c1_279,c1_921	c1_5,c1_68,c1_774	c1_1448,c1_20,c1_255,c1_2,c1_7,c1_852	c1_305,c1_31,c1_3,c1_982,c1_9	c1_2,c1_32,c1_396,c1_9	c1_1102,c1_12,c1_1413,c1_509,c1_84
ENSG00000006042	TMEM98	c1_1273,c1_137,c1_596,c1_9	c1_3	c1_21,c1_261,c1_2,c1_7,c1_875	c1_1162,c1_11,c1_162,c1_3,c1_597	c1_20,c1_272,c1_4,c1_850	c1_1017,c1_431,c1_59,c1_9
ENSG00000006047	YBX2	c1_12,c1_192,c1_726	c1_36,c1_3	c1_10,c1_375,c1_3,c1_54	c1_1400,c1_20,c1_214,c1_2,c1_5,c1_795	c1_29,c1_2,c1_383,c1_9	c1_206,c1_22,c1_4,c1_746
ENSG00000006062	MAP3K14	c1_12,c1_197,c1_735	c1_5,c1_80	c1_13,c1_167,c1_4,c1_626	c1_10,c1_3,c1_429,c1_82	c1_20,c1_267,c1_4,c1_772	c1_189,c1_21,c1_4,c1_715
ENSG00000006071	ABCC8	c1_113,c1_1216,c1_1622,c1_1749,c1_540,c1_8	c1_105,c1_5	c1_1374,c1_1701,c1_1800,c1_20,c1_254,c1_2,c1_7,c1_825	c1_1421,c1_225,c1_23,c1_2,c1_6,c1_821	c1_1308,c1_19,c1_255,c1_4,c1_641	c1_1347,c1_342,c1_53,c1_8,c1_909
ENSG00000006118	TMEM132A	c1_5,c1_99	c1_1047,c1_10,c1_175,c1_2	c1_1335,c1_14,c1_225,c1_4,c1_782	c1_1517,c1_259,c1_27,c1_2,c1_8,c1_900	c1_1342,c1_19,c1_255,c1_4,c1_642	c1_11,c1_79
ENSG00000006125	AP2B1	c1_115,c1_1263,c1_1640,c1_559,c1_8	c1_28,c1_3,c1_500	c1_13,c1_200,c1_4,c1_714	c1_1503,c1_254,c1_26,c1_2,c1_887,c1_8	c1_1072,c1_24,c1_2,c1_344,c1_5	c1_120,c1_14,c1_611
ENSG00000006128	TAC1	c1_1503,c1_23,c1_300,c1_979	c1_113,c1_2,c1_8,c1_989	c1_1453,c1_1735,c1_20,c1_256,c1_2,c1_7,c1_854	c1_1193,c1_12,c1_1618,c1_167,c1_4,c1_617	c1_1344,c1_1826,c1_19,c1_255,c1_4,c1_642	c1_1360,c1_408,c1_57,c1_8,c1_973
ENSG00000006194	ZNF263	c1_10,c1_160	c1_38,c1_3,c1_613	c1_13,c1_155,c1_4	c1_285,c1_2,c1_30,c1_8,c1_934	c1_20,c1_269,c1_4,c1_803	c1_1076,c1_10,c1_454,c1_62
ENSG00000006210	CX3CL1	c1_4,c1_77	c1_1228,c1_18,c1_317,c1_3	c1_13,c1_149,c1_4,c1_552	c1_1531,c1_264,c1_28,c1_2,c1_8,c1_907	c1_1469,c1_1891,c1_20,c1_263,c1_4,c1_664	c1_290,c1_32,c1_5,c1_857
ENSG00000006282	SPATA20	c1_2,c1_54	c1_59,c1_5	c1_13,c1_187,c1_4,c1_682	c1_1261,c1_17,c1_192,c1_2,c1_5,c1_687	c1_11,c1_1232,c1_1779,c1_3,c1_511,c1_51	c1_1004,c1_425,c1_59,c1_9
ENSG00000006283	CACNA1G	c1_127,c1_9	c1_51,c1_5	c1_21,c1_261,c1_2,c1_7,c1_875	c1_1136,c1_11,c1_161,c1_3,c1_579	c1_21,c1_281,c1_4,c1_951	c1_274,c1_31,c1_5,c1_831
ENSG00000006327	TNFRSF12A	c1_10,c1_167	c1_51,c1_5,c1_648	c1_13,c1_167,c1_4,c1_626	c1_19,c1_200,c1_2,c1_5,c1_735	c1_1522,c1_20,c1_267,c1_4,c1_768	c1_1315,c1_268,c1_31,c1_5,c1_817
ENSG00000006377	DLX6	c1_11,c1_176	c1_113,c1_2,c1_8,c1_989	c1_1443,c1_1731,c1_20,c1_255,c1_2,c1_7,c1_850	c1_235,c1_23,c1_2,c1_6	c1_22,c1_287,c1_2,c1_5,c1_989	c1_392,c1_56,c1_8
ENSG00000006432	MAP3K9	c1_111,c1_1212,c1_537,c1_7	c1_1022,c1_10,c1_1597,c1_172,c1_2	c1_22,c1_284,c1_2,c1_7,c1_924	c1_1189,c1_12,c1_166,c1_4,c1_616	c1_2,c1_30,c1_391,c1_9	c1_338,c1_51,c1_7,c1_905
ENSG00000006451	RALA	c1_113,c1_555,c1_8	c1_1483,c1_5,c1_81,c1_860	c1_20,c1_254,c1_2,c1_7,c1_847	c1_10,c1_3,c1_475,c1_99	c1_15,c1_171,c1_3	c1_347,c1_53,c1_8,c1_921
ENSG00000006453	BAIAP2L1	c1_1489,c1_22,c1_294,c1_961	c1_1047,c1_10,c1_175,c1_2	c1_327,c1_3,c1_49,c1_9	c1_292,c1_31,c1_3,c1_949,c1_9	c1_20,c1_266,c1_4,c1_722	c1_11,c1_477,c1_72
ENSG00000006459	KDM7A	c1_2,c1_396,c1_49	c1_1514,c1_5,c1_911,c1_96	c1_21,c1_267,c1_2,c1_7,c1_891	c1_10,c1_335,c1_3,c1_41	c1_20,c1_267,c1_4,c1_766	c1_280,c1_31,c1_5,c1_842
ENSG00000006468	ETV1	c1_11,c1_179	c1_1040,c1_10,c1_1605,c1_173,c1_1763,c1_2	c1_3,c1_40,c1_8	c1_265,c1_29,c1_2,c1_8	c1_29,c1_2,c1_386,c1_9	c1_379,c1_54,c1_8
ENSG00000006530	AGK	c1_1074,c1_1589,c1_32,c1_341	c1_35,c1_3	c1_1123,c1_12,c1_145,c1_1628,c1_4,c1_541	c1_10,c1_3,c1_439,c1_87	c1_18,c1_3	c1_281,c1_31,c1_5,c1_845
ENSG00000006534	ALDH3B1	c1_102,c1_515,c1_6	c1_24,c1_3	c1_15,c1_228,c1_2,c1_6,c1_790	c1_1213,c1_13,c1_1635,c1_171,c1_4,c1_633	c1_15,c1_162,c1_3	c1_1231,c1_1445,c1_164,c1_17,c1_3,c1_667
ENSG00000006555	TTC22	c1_1514,c1_24,c1_303,c1_986	c1_1023,c1_10,c1_1599,c1_172,c1_2	c1_19,c1_2,c1_6	c1_16,c1_188,c1_4	c1_1395,c1_19,c1_258,c1_4,c1_651	c1_165,c1_17,c1_3
ENSG00000006576	PHTF2	c1_1403,c1_15,c1_229,c1_824	c1_35,c1_3,c1_582	c1_349,c1_3,c1_51,c1_9	c1_1040,c1_10,c1_369,c1_3,c1_54	c1_20,c1_272,c1_4	c1_279,c1_31,c1_5,c1_839
ENSG00000006606	CCL26	c1_113,c1_1235,c1_544,c1_8	c1_18,c1_3	c1_1439,c1_20,c1_255,c1_2,c1_7,c1_849	c1_1063,c1_10,c1_3,c1_437,c1_86	c1_10,c1_1172,c1_2,c1_43,c1_463	c1_359,c1_53,c1_8
ENSG00000006607	FARP2	c1_10,c1_1284,c1_158,c1_1646,c1_633	c1_104,c1_5	c1_13,c1_165,c1_4,c1_619	c1_1463,c1_1733,c1_251,c1_26,c1_2,c1_869,c1_8	c1_11,c1_3,c1_525,c1_55	c1_14
ENSG00000006611	USH1C	c1_113,c1_543,c1_8	c1_1096,c1_10,c1_1632,c1_183,c1_2	c1_1378,c1_20,c1_254,c1_2,c1_7,c1_825	c1_1425,c1_228,c1_23,c1_2,c1_6,c1_831	c1_1308,c1_19,c1_255,c1_4,c1_641	c1_345,c1_53,c1_8
ENSG00000006625	GGCT	c1_12,c1_197,c1_738	c1_15,c1_270,c1_3	c1_10,c1_371,c1_3,c1_53	c1_1024,c1_10,c1_344,c1_3,c1_47	c1_1139,c1_1752,c1_2,c1_37,c1_410,c1_9	c1_191,c1_21,c1_4,c1_721
ENSG00000006634	DBF4	c1_10,c1_159	c1_56,c1_5,c1_704	c1_13,c1_178,c1_4,c1_660	c1_1050,c1_10,c1_395,c1_3,c1_66	c1_1044,c1_1712,c1_23,c1_2,c1_314,c1_5	c1_13,c1_554,c1_98
ENSG00000006638	TBXA2R	c1_113,c1_1226,c1_541,c1_8	c1_110,c1_5	c1_1374,c1_20,c1_254,c1_2,c1_7,c1_825	c1_231,c1_23,c1_2,c1_6,c1_841	c1_20,c1_266,c1_4,c1_726	c1_342,c1_53,c1_8,c1_909
ENSG00000006652	IFRD1	c1_15,c1_243	c1_38,c1_3	c1_1318,c1_14,c1_1682,c1_219,c1_4,c1_755	c1_260,c1_27,c1_2,c1_8	c1_26,c1_2,c1_361,c1_8	c1_227,c1_25,c1_4,c1_776
ENSG00000006695	COX10	c1_15,c1_232,c1_835	c1_28,c1_3,c1_501	c1_13,c1_180,c1_4,c1_666	c1_1496,c1_253,c1_26,c1_2,c1_885,c1_8	c1_20,c1_264,c1_4,c1_674	c1_1104,c1_12,c1_510,c1_84
ENSG00000006704	GTF2IRD1	c1_10,c1_157,c1_632	c1_10,c1_175,c1_2	c1_13,c1_182,c1_4,c1_673	c1_1236,c1_14,c1_174,c1_4,c1_649	c1_2,c1_36,c1_406,c1_9	c1_1061,c1_10,c1_1398,c1_453,c1_62
ENSG00000006712	PAF1	c1_5	c1_1542,c1_5,c1_934,c1_99	c1_14,c1_221,c1_4,c1_774	c1_1262,c1_17,c1_192,c1_2,c1_5,c1_687	c1_1650,c1_1925,c1_20,c1_279,c1_4,c1_909	c1_1065,c1_10,c1_453,c1_62
ENSG00000006715	VPS41	c1_1068,c1_31,c1_340	c1_28,c1_3,c1_506	c1_14,c1_220,c1_4,c1_756	c1_10,c1_3,c1_402,c1_70	c1_1084,c1_24,c1_2,c1_347,c1_5	c1_243,c1_27,c1_4,c1_797
ENSG00000006740	ARHGAP44	c1_113,c1_1226,c1_1625,c1_541,c1_8	c1_103,c1_5	c1_1397,c1_20,c1_254,c1_2,c1_7,c1_830	c1_237,c1_23,c1_2,c1_6	c1_10,c1_2,c1_45	c1_351,c1_53,c1_8
ENSG00000006744	ELAC2	c1_1020,c1_1545,c1_28,c1_322	c1_56,c1_5,c1_701	c1_1213,c1_13,c1_170,c1_4,c1_637	c1_19,c1_205,c1_2,c1_5,c1_759	c1_25,c1_2,c1_348,c1_8	c1_113,c1_14,c1_593
ENSG00000006747	SCIN	c1_105,c1_1201,c1_1614,c1_525,c1_6	c1_1022,c1_10,c1_1597,c1_172,c1_2	c1_1370,c1_15,c1_235,c1_2,c1_6,c1_813	c1_1221,c1_13,c1_171,c1_4,c1_634	c1_1274,c1_12,c1_3,c1_548,c1_60	c1_164,c1_17,c1_3,c1_669
ENSG00000006756	ARSD	c1_12,c1_190,c1_720	c1_113,c1_2,c1_8,c1_989	c1_10,c1_3,c1_433,c1_66	c1_17,c1_191,c1_2,c1_5,c1_684	c1_22,c1_283,c1_2,c1_5,c1_975	c1_217,c1_23,c1_4,c1_767
ENSG00000006757	PNPLA4	c1_12,c1_1370,c1_199,c1_745	c1_113,c1_2,c1_8,c1_989	c1_10,c1_3,c1_417,c1_62	c1_1289,c1_198,c1_19,c1_2,c1_5,c1_710	c1_22,c1_283,c1_2,c1_5,c1_975	c1_175,c1_20,c1_4,c1_700
ENSG00000006831	ADIPOR2	c1_12,c1_1338,c1_190,c1_720	c1_1158,c1_12,c1_217,c1_3	c1_10,c1_3,c1_424,c1_64	c1_1394,c1_20,c1_212,c1_2,c1_5,c1_790	c1_1108,c1_28,c1_2,c1_372,c1_9	c1_1267,c1_184,c1_21,c1_4,c1_712
ENSG00000006837	CDKL3	c1_10,c1_157	c1_15,c1_272,c1_3	c1_10,c1_3,c1_461,c1_80	c1_10,c1_3,c1_56	c1_2,c1_36,c1_406,c1_9	c1_315,c1_42,c1_6
ENSG00000007001	UPP2	c1_147,c1_9	c1_57,c1_5,c1_708	c1_10,c1_376,c1_3,c1_54	c1_197,c1_19,c1_2,c1_5,c1_708	c1_10,c1_2,c1_46	c1_228,c1_25,c1_4
ENSG00000007047	MARK4	c1_10,c1_157,c1_632	c1_21,c1_391,c1_3	c1_13,c1_182,c1_4,c1_673	c1_1269,c1_17,c1_192,c1_2,c1_5,c1_687	c1_10,c1_1170,c1_2,c1_43,c1_462	c1_1061,c1_10,c1_1398,c1_453,c1_62
ENSG00000007062	PROM1	c1_111,c1_534,c1_7	c1_1057,c1_10,c1_1610,c1_177,c1_2	c1_22,c1_284,c1_2,c1_7,c1_921	c1_1191,c1_12,c1_166,c1_4,c1_616	c1_11,c1_1212,c1_3,c1_47,c1_496	c1_339,c1_51,c1_7,c1_907
ENSG00000007080	CCDC124	c1_1387,c1_14,c1_1675,c1_218,c1_791	c1_34,c1_3	c1_1110,c1_12,c1_145,c1_1590,c1_1771,c1_4,c1_539	c1_1342,c1_19,c1_202,c1_2,c1_5,c1_744	c1_22,c1_2,c1_300,c1_5	c1_1197,c1_121,c1_14,c1_614
ENSG00000007129	CEACAM21	c1_106,c1_1204,c1_527,c1_6	c1_113,c1_2,c1_8	c1_1368,c1_15,c1_1695,c1_234,c1_2,c1_6,c1_812	c1_1582,c1_306,c1_31,c1_3,c1_986,c1_9	c1_20,c1_266,c1_4,c1_712	c1_1249,c1_164,c1_17,c1_3,c1_668
ENSG00000007168	PAFAH1B1	c1_1050,c1_1564,c1_29,c1_335	c1_13,c1_239,c1_3	c1_350,c1_3,c1_51,c1_972,c1_9	c1_10,c1_3,c1_77	c1_18,c1_233,c1_3	c1_12,c1_537,c1_91
ENSG00000007171	NOS2	c1_1124,c1_1598,c1_3,c1_424,c1_68	c1_11,c1_212,c1_3	c1_13,c1_189,c1_4,c1_690	c1_18,c1_193,c1_2,c1_5	c1_13,c1_3,c1_70	c1_242,c1_27,c1_4,c1_795
ENSG00000007202	KIAA0100	c1_12,c1_201,c1_752	c1_15,c1_252,c1_3	c1_10,c1_3,c1_453,c1_77	c1_10,c1_114,c1_3,c1_507	c1_15,c1_187,c1_3	c1_12,c1_526,c1_88
ENSG00000007237	GAS7	c1_128,c1_9	c1_5,c1_890,c1_89	c1_21,c1_265,c1_2,c1_7	c1_1167,c1_11,c1_162,c1_3,c1_601	c1_1655,c1_21,c1_280,c1_4,c1_916	c1_1009,c1_426,c1_59,c1_9
ENSG00000007255	TRAPPC6A	c1_14,c1_216,c1_784	c1_11,c1_212,c1_3	c1_1109,c1_12,c1_145,c1_4,c1_539	c1_1272,c1_1664,c1_17,c1_192,c1_2,c1_5,c1_688	c1_13,c1_3,c1_70	c1_295,c1_33,c1_6,c1_878
ENSG00000007264	MATK	c1_105,c1_1201,c1_1614,c1_525,c1_6	c1_1016,c1_10,c1_172,c1_2	c1_1370,c1_15,c1_235,c1_2,c1_6,c1_813	c1_1221,c1_13,c1_171,c1_4,c1_634	c1_1274,c1_12,c1_3,c1_548,c1_60	c1_164,c1_17,c1_3,c1_669
ENSG00000007312	CD79B	c1_5,c1_99	c1_18,c1_311,c1_3	c1_1134,c1_13,c1_149,c1_4,c1_552	c1_290,c1_31,c1_3,c1_9	c1_20,c1_266,c1_4,c1_741	c1_289,c1_32,c1_5
ENSG00000007314	SCN4A	c1_12,c1_189	c1_1313,c1_29,c1_3,c1_525	c1_325,c1_3,c1_49,c1_937,c1_9	c1_1568,c1_297,c1_31,c1_3,c1_961,c1_9	c1_20,c1_266,c1_4,c1_719	c1_1088,c1_11,c1_467,c1_67
ENSG00000007341	ST7L	c1_10,c1_158,c1_642	c1_58,c1_5,c1_716	c1_1166,c1_13,c1_160,c1_4,c1_595	c1_1529,c1_1776,c1_1834,c1_263,c1_28,c1_2,c1_8,c1_906	c1_18,c1_3	c1_206,c1_22,c1_4,c1_745
ENSG00000007350	TKTL1	c1_1516,c1_24,c1_303,c1_987	c1_12,c1_3	c1_19,c1_248,c1_2,c1_6	c1_304,c1_31,c1_3,c1_9	c1_20,c1_270,c1_4,c1_811	c1_165,c1_17,c1_3,c1_675
ENSG00000007376	RPUSD1	c1_14,c1_221,c1_807	c1_36,c1_3,c1_601	c1_1262,c1_13,c1_182,c1_4,c1_669	c1_1346,c1_19,c1_202,c1_2,c1_5,c1_746	c1_20,c1_277,c1_4,c1_900	c1_102,c1_14
ENSG00000007384	RHBDF1	c1_12,c1_191	c1_5,c1_896,c1_90	c1_20,c1_254,c1_2,c1_7,c1_837	c1_1236,c1_14,c1_174,c1_4,c1_649	c1_20,c1_272,c1_4,c1_831	c1_209,c1_22,c1_4,c1_751
ENSG00000007392	LUC7L	c1_25,c1_304,c1_990	c1_1489,c1_5,c1_83,c1_875	c1_11,c1_123,c1_3	c1_14,c1_177,c1_4	c1_1034,c1_1699,c1_22,c1_2,c1_302,c1_5	c1_100,c1_13,c1_568
ENSG00000007402	CACNA2D2	c1_113,c1_1253,c1_1639,c1_550,c1_8	c1_113,c1_2,c1_8	c1_1093,c1_12,c1_144,c1_4,c1_534	c1_291,c1_31,c1_3,c1_945,c1_9	c1_11,c1_1222,c1_3,c1_49,c1_501	c1_1347,c1_342,c1_53,c1_8,c1_909
ENSG00000007516	BAIAP3	c1_12,c1_189	c1_10,c1_172,c1_2	c1_325,c1_3,c1_49,c1_937,c1_9	c1_305,c1_31,c1_3,c1_984,c1_9	c1_20,c1_4	c1_1088,c1_11,c1_467,c1_67
ENSG00000007520	TSR3	c1_1387,c1_14,c1_1675,c1_218,c1_791	c1_26,c1_3	c1_1112,c1_12,c1_145,c1_1596,c1_1772,c1_4,c1_539	c1_1339,c1_19,c1_202,c1_2,c1_5,c1_743	c1_20,c1_270,c1_4,c1_808	c1_121,c1_14
ENSG00000007541	PIGQ	c1_15,c1_238,c1_848	c1_36,c1_3	c1_10,c1_3,c1_88	c1_1403,c1_1697,c1_219,c1_21,c1_2,c1_5,c1_809	c1_1261,c1_12,c1_3,c1_529,c1_56	c1_1108,c1_12,c1_1417,c1_514,c1_85
ENSG00000007545	CRAMP1	c1_19,c1_275,c1_913	c1_18,c1_343,c1_3	c1_1128,c1_13,c1_148,c1_4,c1_544	c1_10,c1_3,c1_429,c1_82	c1_23,c1_2,c1_5	c1_1309,c1_242,c1_27,c1_4,c1_795
ENSG00000007866	TEAD3	c1_113,c1_1216,c1_1623,c1_540,c1_8	c1_1022,c1_10,c1_172,c1_2	c1_1423,c1_20,c1_254,c1_2,c1_7,c1_839	c1_231,c1_23,c1_2,c1_6,c1_841	c1_10,c1_2,c1_44,c1_466	c1_391,c1_56,c1_8
ENSG00000007908	SELE	c1_445,c1_4,c1_77	c1_18,c1_336,c1_3	c1_1202,c1_13,c1_1641,c1_168,c1_4,c1_631	c1_1531,c1_264,c1_28,c1_2,c1_8,c1_907	c1_1469,c1_1891,c1_20,c1_263,c1_4,c1_664	c1_1337,c1_290,c1_32,c1_5,c1_856
ENSG00000007923	DNAJC11	c1_12,c1_201,c1_753	c1_13,c1_243,c1_3	c1_1065,c1_10,c1_3,c1_453,c1_77	c1_268,c1_29,c1_2,c1_8	c1_22,c1_298,c1_2,c1_5	c1_113,c1_14,c1_593
ENSG00000007933	FMO3	c1_2	c1_53,c1_5	c1_353,c1_3,c1_51,c1_983,c1_9	c1_235,c1_23,c1_2,c1_6	c1_1309,c1_19,c1_255,c1_4,c1_641	c1_446,c1_60,c1_9
ENSG00000007944	MYLIP	c1_140,c1_9	c1_20,c1_377,c1_3	c1_1163,c1_13,c1_159,c1_4,c1_586	c1_10,c1_127,c1_3	c1_2,c1_30,c1_9	c1_350,c1_53,c1_8,c1_926
ENSG00000007968	E2F2	c1_21,c1_290,c1_953	c1_1022,c1_10,c1_1597,c1_172,c1_2	c1_17,c1_242,c1_2,c1_6	c1_1228,c1_13,c1_173,c1_4,c1_640	c1_1302,c1_17,c1_227,c1_3,c1_630	c1_167,c1_17,c1_3
ENSG00000008018	PSMB1	c1_1070,c1_1581,c1_31,c1_340	c1_1172,c1_13,c1_235,c1_3	c1_13,c1_179,c1_4,c1_664	c1_19,c1_201,c1_2,c1_5,c1_740	c1_15,c1_191,c1_3	c1_180,c1_20,c1_4
ENSG00000008056	SYN1	c1_113,c1_1232,c1_1628,c1_542,c1_8	c1_1009,c1_171,c1_2,c1_9	c1_1375,c1_20,c1_254,c1_2,c1_7,c1_825	c1_237,c1_23,c1_2,c1_6	c1_1393,c1_1850,c1_19,c1_258,c1_4,c1_650	c1_395,c1_56,c1_8,c1_965
ENSG00000008083	JARID2	c1_4,c1_90	c1_58,c1_5,c1_714	c1_15,c1_235,c1_2,c1_6,c1_813	c1_1212,c1_13,c1_1631,c1_171,c1_4,c1_633	c1_18,c1_240,c1_3	c1_164,c1_17,c1_3,c1_669
ENSG00000008086	CDKL5	c1_19,c1_274,c1_910	c1_1158,c1_12,c1_217,c1_3	c1_11,c1_3,c1_99	c1_10,c1_3,c1_468,c1_96	c1_1038,c1_22,c1_2,c1_306,c1_5	c1_374,c1_54,c1_8
ENSG00000008118	CAMK1G	c1_105,c1_1201,c1_525,c1_6	c1_1009,c1_171,c1_2,c1_9	c1_21,c1_276,c1_2,c1_7	c1_1221,c1_13,c1_171,c1_4,c1_634	c1_1393,c1_19,c1_258,c1_4,c1_650	c1_1242,c1_1450,c1_164,c1_17,c1_3,c1_667
ENSG00000008128	CDK11A	c1_10,c1_158,c1_641	c1_5,c1_69,c1_775	c1_13,c1_160,c1_4,c1_590	c1_275,c1_29,c1_2,c1_8,c1_917	c1_10,c1_2,c1_40	c1_29,c1_4
ENSG00000008130	NADK	c1_1455,c1_20,c1_279,c1_925	c1_53,c1_5	c1_10,c1_3,c1_457,c1_79	c1_1463,c1_251,c1_26,c1_2,c1_869,c1_8	c1_21,c1_280,c1_4	c1_279,c1_31,c1_5,c1_839
ENSG00000008226	DLEC1	c1_12,c1_200,c1_750	c1_114,c1_1581,c1_2,c1_8,c1_994	c1_10,c1_3,c1_416,c1_61	c1_10,c1_39,c1_3	c1_20,c1_273,c1_4,c1_857	c1_212,c1_22,c1_4,c1_756
ENSG00000008256	CYTH3	c1_2,c1_409,c1_61	c1_107,c1_5,c1_978	c1_351,c1_3,c1_51,c1_9	c1_1065,c1_10,c1_1598,c1_3,c1_439,c1_87	c1_21,c1_280,c1_4,c1_921	c1_11,c1_72
ENSG00000008277	ADAM22	c1_118,c1_565,c1_9	c1_52,c1_5	c1_21,c1_262,c1_2,c1_7	c1_10,c1_1119,c1_121,c1_3,c1_525	c1_20,c1_276,c1_4	c1_437,c1_59,c1_9
ENSG00000008282	SYPL1	c1_1113,c1_2,c1_395,c1_49	c1_35,c1_3,c1_580	c1_1258,c1_13,c1_181,c1_4,c1_668	c1_1030,c1_10,c1_351,c1_3,c1_48	c1_115,c1_14,c1_3,c1_574	c1_143,c1_15
ENSG00000008283	CYB561	c1_127,c1_9	c1_1395,c1_57,c1_5,c1_708	c1_13,c1_159,c1_4,c1_584	c1_268,c1_29,c1_2,c1_8	c1_21,c1_281,c1_4	c1_423,c1_59,c1_9
ENSG00000008294	SPAG9	c1_1039,c1_29,c1_334	c1_1306,c1_28,c1_3,c1_503	c1_101,c1_11,c1_3	c1_105,c1_10,c1_3,c1_487	c1_20,c1_267,c1_4,c1_774	c1_294,c1_33,c1_6,c1_873
ENSG00000008300	CELSR3	c1_16,c1_251	c1_1424,c1_5,c1_64,c1_750	c1_1482,c1_21,c1_272,c1_2,c1_7,c1_906	c1_10,c1_3,c1_81	c1_1680,c1_22,c1_288,c1_2,c1_5,c1_990	N/A
ENSG00000008311	AASS	c1_20,c1_279,c1_926	c1_22,c1_3,c1_419	c1_312,c1_33,c1_3,c1_8	c1_198,c1_19,c1_2,c1_5,c1_712	c1_1067,c1_24,c1_2,c1_343,c1_5	c1_228,c1_25,c1_4,c1_779
ENSG00000008323	PLEKHG6	c1_12,c1_1328,c1_187,c1_710	c1_10,c1_1108,c1_1638,c1_1774,c1_185,c1_2	c1_10,c1_374,c1_3,c1_54	c1_1398,c1_1693,c1_20,c1_214,c1_2,c1_5,c1_794	c1_1122,c1_2,c1_32,c1_396,c1_9	c1_1285,c1_208,c1_22,c1_4,c1_749
ENSG00000008324	SS18L2	c1_10,c1_155	c1_1174,c1_13,c1_1662,c1_236,c1_3	c1_13,c1_160,c1_4,c1_598	c1_255,c1_26,c1_2,c1_891,c1_8	c1_14,c1_3,c1_93	c1_207,c1_22,c1_4
ENSG00000008382	MPND	c1_15,c1_233,c1_841	c1_1429,c1_5,c1_64,c1_754	c1_1116,c1_12,c1_145,c1_1607,c1_4,c1_539	c1_1295,c1_199,c1_19,c1_2,c1_5,c1_715	c1_23,c1_2,c1_318,c1_5	c1_106,c1_14,c1_583
ENSG00000008394	MGST1	c1_12,c1_1338,c1_190,c1_720	c1_1299,c1_27,c1_3,c1_491	c1_10,c1_3,c1_64	c1_20,c1_211,c1_2,c1_5,c1_783	c1_20,c1_272,c1_4	c1_12,c1_516,c1_86
ENSG00000008405	CRY1	c1_10,c1_1284,c1_158,c1_1646,c1_633	c1_17,c1_303,c1_3	c1_13,c1_155,c1_4	c1_19,c1_205,c1_2,c1_5,c1_760	c1_1406,c1_20,c1_260,c1_4,c1_654	c1_367,c1_53,c1_8
ENSG00000008438	PGLYRP1	c1_101,c1_507,c1_6	c1_1473,c1_1735,c1_1784,c1_5,c1_77,c1_848	c1_15,c1_227,c1_2,c1_6,c1_789	c1_1198,c1_13,c1_170,c1_4,c1_628	c1_1248,c1_12,c1_3,c1_526,c1_56	c1_163,c1_17,c1_3,c1_666
ENSG00000008441	NFIX	c1_20,c1_285,c1_943	c1_58,c1_5,c1_713	c1_10,c1_3,c1_59	c1_1460,c1_250,c1_26,c1_2,c1_867,c1_8	c1_15,c1_164,c1_3,c1_599	c1_426,c1_59,c1_9
ENSG00000008513	ST3GAL1	c1_20,c1_279,c1_922	c1_10,c1_172,c1_2	c1_10,c1_3,c1_424,c1_64	c1_10,c1_3,c1_87	c1_20,c1_266,c1_4,c1_722	c1_1102,c1_12,c1_1413,c1_509,c1_84
ENSG00000008516	MMP25	c1_104,c1_524,c1_6	c1_25,c1_3	c1_15,c1_229,c1_2,c1_6,c1_795	c1_1202,c1_13,c1_1619,c1_170,c1_4,c1_630	c1_1254,c1_12,c1_3,c1_527,c1_56	c1_163,c1_17,c1_3,c1_665
ENSG00000008517	IL32	c1_1436,c1_1686,c1_17,c1_264,c1_882	c1_18,c1_3	c1_13,c1_149,c1_4,c1_555	c1_302,c1_31,c1_3,c1_978,c1_9	c1_1467,c1_20,c1_263,c1_4,c1_664	c1_1037,c1_1388,c1_1472,c1_446,c1_60,c1_9
ENSG00000008710	PKD1	c1_113,c1_1245,c1_546,c1_8	c1_5,c1_68,c1_774	c1_20,c1_254,c1_2,c1_7,c1_842	c1_108,c1_10,c1_3	c1_10,c1_1162,c1_2,c1_43,c1_460	c1_356,c1_53,c1_8,c1_936
ENSG00000008735	MAPK8IP2	c1_12,c1_198	c1_153,c1_2,c1_8	c1_1112,c1_12,c1_145,c1_4,c1_539	c1_20,c1_215,c1_2,c1_5	c1_20,c1_272,c1_4,c1_841	c1_242,c1_27,c1_4
ENSG00000008838	MED24	c1_10,c1_162,c1_664	c1_1380,c1_47,c1_5,c1_632	c1_1270,c1_13,c1_185,c1_4,c1_676	c1_1410,c1_1707,c1_219,c1_21,c1_2,c1_5,c1_812	c1_20,c1_272,c1_4,c1_848	c1_1069,c1_10,c1_453,c1_62
ENSG00000008853	RHOBTB2	c1_10,c1_170,c1_681	c1_5,c1_97	c1_1131,c1_13,c1_148,c1_4,c1_545	c1_10,c1_114,c1_3	c1_1304,c1_1805,c1_19,c1_255,c1_4,c1_640	c1_59,c1_9
ENSG00000008869	HEATR5B	c1_19,c1_275,c1_913	c1_5,c1_906,c1_93	c1_11,c1_3,c1_99	c1_10,c1_1130,c1_133,c1_3,c1_552	c1_20,c1_276,c1_4,c1_887	c1_1341,c1_296,c1_33,c1_6,c1_879
ENSG00000008952	SEC62	c1_1469,c1_20,c1_284,c1_940	c1_15,c1_257,c1_3	c1_347,c1_3,c1_51,c1_964,c1_9	c1_1030,c1_10,c1_351,c1_3,c1_48	c1_10,c1_2,c1_40,c1_431	c1_1123,c1_12,c1_534,c1_90
ENSG00000008988	RPS20	c1_1157,c1_1600,c1_481,c1_5,c1_94	c1_1122,c1_11,c1_191,c1_3	c1_1089,c1_12,c1_144,c1_1549,c1_4,c1_534	c1_1256,c1_1652,c1_17,c1_192,c1_2,c1_5,c1_686	c1_1001,c1_22,c1_290,c1_2,c1_5	c1_1048,c1_10,c1_1395,c1_448,c1_61
ENSG00000009307	CSDE1	c1_1469,c1_20,c1_284,c1_940	c1_1186,c1_15,c1_255,c1_3	c1_347,c1_3,c1_51,c1_964,c1_9	c1_10,c1_113,c1_3,c1_505	c1_10,c1_2,c1_40,c1_450	c1_1123,c1_12,c1_534,c1_90
ENSG00000009335	UBE3C	c1_28,c1_326	c1_5,c1_81	c1_1065,c1_10,c1_3,c1_453,c1_77	c1_1502,c1_254,c1_26,c1_2,c1_887,c1_8	c1_22,c1_288,c1_2,c1_5,c1_990	c1_232,c1_25,c1_4
ENSG00000009413	REV3L	c1_10,c1_167	c1_15,c1_248,c1_3	c1_13,c1_167,c1_4,c1_627	c1_10,c1_3,c1_83	c1_22,c1_2,c1_305,c1_5	c1_414,c1_59,c1_9
ENSG00000009694	TENM1	c1_136,c1_9	c1_1457,c1_5,c1_71,c1_794	c1_21,c1_270,c1_2,c1_7,c1_898	c1_1147,c1_11,c1_161,c1_3,c1_584	c1_19,c1_256,c1_4,c1_648	c1_432,c1_59,c1_9
ENSG00000009724	MASP2	c1_1095,c1_364,c1_36	c1_26,c1_3	c1_14,c1_214,c1_4,c1_734	c1_1551,c1_1788,c1_286,c1_2,c1_30,c1_8,c1_937	c1_23,c1_2,c1_5	c1_157,c1_15
ENSG00000009780	FAM76A	c1_118,c1_9	c1_3,c1_40,c1_622	c1_13,c1_159,c1_4	c1_10,c1_3,c1_416,c1_75	c1_1406,c1_1861,c1_1955,c1_20,c1_260,c1_4,c1_654	c1_13,c1_558,c1_99
ENSG00000009790	TRAF3IP3	c1_24,c1_303,c1_983	c1_25,c1_3,c1_461	c1_19,c1_246,c1_2,c1_6,c1_820	c1_16,c1_188,c1_4,c1_673	c1_12,c1_3,c1_541,c1_59	c1_165,c1_17,c1_3,c1_675
ENSG00000009830	POMT2	c1_15,c1_231,c1_831	c1_101,c1_1545,c1_1754,c1_5,c1_937	c1_13,c1_166,c1_4,c1_622	c1_1463,c1_1733,c1_251,c1_26,c1_2,c1_869,c1_8	c1_1034,c1_1699,c1_22,c1_2,c1_302,c1_5	c1_115,c1_14,c1_600
ENSG00000009844	VTA1	c1_10,c1_163,c1_665	c1_1483,c1_5,c1_81,c1_860	c1_1009,c1_361,c1_3,c1_51,c1_9	c1_10,c1_3,c1_475,c1_99	c1_13,c1_3	c1_153,c1_15,c1_654
ENSG00000009950	MLXIPL	c1_12,c1_192,c1_723	c1_1091,c1_10,c1_182,c1_2	c1_10,c1_372,c1_3,c1_54	c1_208,c1_20,c1_2,c1_5,c1_768	c1_1119,c1_2,c1_32,c1_396,c1_9	c1_206,c1_22,c1_4,c1_744
ENSG00000009954	BAZ1B	c1_2,c1_59	c1_53,c1_5,c1_664	c1_11,c1_130,c1_3	c1_10,c1_387,c1_3,c1_58	c1_20,c1_267,c1_4	c1_244,c1_27,c1_4
ENSG00000010017	RANBP9	c1_1530,c1_26,c1_307,c1_999	c1_1473,c1_1735,c1_1783,c1_5,c1_77,c1_848	c1_11,c1_3,c1_94	c1_10,c1_335,c1_3,c1_41	c1_1630,c1_20,c1_277,c1_4,c1_899	c1_1131,c1_13,c1_548,c1_97
ENSG00000010030	ETV7	c1_1436,c1_1687,c1_17,c1_264,c1_882	c1_1224,c1_18,c1_313,c1_3	c1_1151,c1_13,c1_153,c1_4,c1_570	c1_315,c1_32,c1_3,c1_9	c1_1466,c1_1889,c1_20,c1_263,c1_4,c1_664	c1_1037,c1_1385,c1_446,c1_60,c1_9
ENSG00000010072	SPRTN	c1_2,c1_387,c1_46	c1_5,c1_98	c1_13,c1_164,c1_4,c1_615	c1_1522,c1_263,c1_28,c1_2,c1_8,c1_904	c1_1069,c1_24,c1_2,c1_344,c1_5	c1_12,c1_93
ENSG00000010165	EEF1AKNMT	c1_15,c1_239,c1_851	c1_5,c1_69,c1_775	c1_1121,c1_12,c1_145,c1_1620,c1_1792,c1_4,c1_540	c1_14,c1_184,c1_4	c1_18,c1_233,c1_3	c1_115,c1_14,c1_598
ENSG00000010219	DYRK4	c1_106,c1_1204,c1_527,c1_6	c1_24,c1_3,c1_439	c1_1108,c1_12,c1_145,c1_1575,c1_4,c1_539	c1_1456,c1_249,c1_26,c1_2,c1_866,c1_8	c1_10,c1_2,c1_40	c1_1242,c1_1450,c1_164,c1_17,c1_3,c1_667
ENSG00000010244	ZNF207	c1_1036,c1_1553,c1_29,c1_333	c1_5,c1_71	c1_13,c1_155,c1_4,c1_575	c1_10,c1_126,c1_3	c1_10,c1_2,c1_40,c1_433	c1_159,c1_16,c1_658
ENSG00000010256	UQCRC1	c1_1405,c1_15,c1_230,c1_826	c1_1271,c1_22,c1_3,c1_401	c1_1113,c1_12,c1_145,c1_1600,c1_4,c1_539	c1_1354,c1_19,c1_204,c1_2,c1_5,c1_753	c1_1069,c1_1719,c1_24,c1_2,c1_344,c1_5	c1_106,c1_14,c1_583
ENSG00000010270	STARD3NL	c1_22,c1_296,c1_971	c1_1219,c1_17,c1_306,c1_3	c1_1008,c1_361,c1_3,c1_51,c1_9	c1_287,c1_31,c1_3,c1_9	c1_22,c1_286,c1_2,c1_5	c1_1094,c1_11,c1_480,c1_73
ENSG00000010278	CD9	c1_113,c1_1227,c1_541,c1_8	c1_34,c1_3,c1_564	c1_1477,c1_21,c1_271,c1_2,c1_7,c1_902	c1_1330,c1_19,c1_200,c1_2,c1_5,c1_736	c1_20,c1_264,c1_4,c1_665	c1_1004,c1_425,c1_59,c1_9
ENSG00000010282	HHATL	c1_113,c1_543,c1_8	c1_36,c1_3	c1_1378,c1_1705,c1_20,c1_254,c1_2,c1_7,c1_825	c1_221,c1_22,c1_2,c1_6	c1_1304,c1_1804,c1_1943,c1_19,c1_255,c1_4,c1_640	c1_345,c1_53,c1_8,c1_918
ENSG00000010292	NCAPD2	c1_28,c1_327	c1_10,c1_180,c1_2	c1_1466,c1_20,c1_257,c1_2,c1_7,c1_861	c1_255,c1_26,c1_2,c1_8	c1_20,c1_263,c1_4,c1_664	c1_233,c1_25,c1_4,c1_787
ENSG00000010295	IFFO1	c1_2,c1_370,c1_40	c1_1377,c1_1704,c1_3,c1_43,c1_624	c1_1343,c1_15,c1_1687,c1_228,c1_2,c1_6,c1_790	c1_14,c1_174,c1_4,c1_647	c1_10,c1_2,c1_44,c1_474	c1_1009,c1_426,c1_59,c1_9
ENSG00000010310	GIPR	c1_1495,c1_22,c1_295,c1_966	c1_114,c1_2,c1_8	c1_331,c1_3,c1_49,c1_9	c1_300,c1_31,c1_3,c1_969,c1_9	c1_11,c1_3,c1_49,c1_501	c1_206,c1_22,c1_4
ENSG00000010318	PHF7	c1_27	c1_1396,c1_57,c1_5,c1_708	c1_1288,c1_14,c1_213,c1_4,c1_728	c1_1476,c1_251,c1_26,c1_2,c1_874,c1_8	c1_11,c1_3,c1_47,c1_492	c1_135,c1_14
ENSG00000010319	SEMA3G	c1_12,c1_192,c1_722	c1_114,c1_1581,c1_2,c1_8,c1_994	c1_10,c1_3,c1_405,c1_58	c1_10,c1_3,c1_94	c1_1498,c1_20,c1_266,c1_4,c1_709	c1_205,c1_22,c1_4,c1_740
ENSG00000010322	NISCH	c1_1087,c1_34,c1_357	c1_26,c1_3,c1_482	c1_14,c1_220,c1_4,c1_764	c1_10,c1_142,c1_3,c1_562	c1_28,c1_2,c1_372,c1_9	c1_1061,c1_10,c1_1398,c1_453,c1_62
ENSG00000010327	STAB1	c1_100,c1_1172,c1_504,c1_6	c1_18,c1_309,c1_3	c1_1339,c1_15,c1_1685,c1_226,c1_2,c1_6,c1_786	c1_1203,c1_13,c1_171,c1_4,c1_631	c1_12,c1_3,c1_530,c1_57	c1_1216,c1_1431,c1_161,c1_17,c1_3,c1_659
ENSG00000010361	FUZ	c1_1036,c1_29,c1_333	c1_5	c1_20,c1_257,c1_2,c1_7,c1_864	c1_1293,c1_199,c1_19,c1_2,c1_5,c1_714	c1_14,c1_3	c1_258,c1_29,c1_4
ENSG00000010404	IDS	c1_113,c1_1226,c1_1625,c1_541,c1_8	c1_1511,c1_5,c1_896,c1_90	c1_1114,c1_12,c1_145,c1_4,c1_539	c1_10,c1_3,c1_450,c1_90	c1_10,c1_2,c1_44,c1_468	c1_102,c1_14,c1_574
ENSG00000010438	PRSS3	c1_108,c1_7	c1_1078,c1_10,c1_180,c1_2	c1_13,c1_147,c1_4	c1_12,c1_164,c1_4	c1_1198,c1_11,c1_3,c1_47,c1_491	c1_338,c1_51,c1_7,c1_905
ENSG00000010539	ZNF200	c1_1008,c1_26,c1_308	c1_5,c1_62,c1_744	c1_11,c1_137,c1_3	c1_10,c1_1123,c1_129,c1_3,c1_546	c1_1583,c1_20,c1_271,c1_4,c1_821	c1_13,c1_557,c1_98
ENSG00000010610	CD4	c1_100,c1_504,c1_6	c1_51,c1_5	c1_1339,c1_15,c1_1685,c1_226,c1_2,c1_6,c1_786	c1_1207,c1_13,c1_171,c1_4,c1_631	c1_1311,c1_19,c1_255,c1_4,c1_641	c1_1216,c1_161,c1_17,c1_3,c1_659
ENSG00000010626	LRRC23	c1_106,c1_1204,c1_527,c1_6	c1_5,c1_97	c1_1110,c1_12,c1_145,c1_1586,c1_4,c1_539	c1_199,c1_19,c1_2,c1_5,c1_715	c1_1000,c1_22,c1_290,c1_2,c1_5	c1_10,c1_453,c1_62
ENSG00000010671	BTK	c1_102,c1_516,c1_6	c1_25,c1_3,c1_461	c1_15,c1_234,c1_2,c1_6	c1_1208,c1_13,c1_171,c1_4,c1_631	c1_12,c1_3,c1_537,c1_58	c1_1230,c1_1439,c1_1480,c1_164,c1_17,c1_3,c1_667
ENSG00000010704	HFE	c1_2,c1_376,c1_42	c1_5,c1_63	c1_13,c1_151,c1_4,c1_562	c1_1207,c1_13,c1_171,c1_4,c1_631	c1_10,c1_2,c1_39	c1_1230,c1_1439,c1_1480,c1_164,c1_17,c1_3,c1_667
ENSG00000010803	SCMH1	c1_15,c1_230,c1_827	c1_53,c1_5,c1_664	c1_1396,c1_20,c1_254,c1_2,c1_7,c1_830	c1_271,c1_29,c1_2,c1_8	c1_1379,c1_19,c1_256,c1_4,c1_646	c1_371,c1_53,c1_8
ENSG00000010810	FYN	c1_27,c1_312	c1_1306,c1_28,c1_3,c1_503	c1_10,c1_3,c1_55	c1_11,c1_162,c1_3,c1_604	c1_21,c1_281,c1_4	c1_271,c1_31,c1_5,c1_827
ENSG00000010818	HIVEP2	c1_12,c1_1376,c1_207,c1_770	c1_5,c1_890,c1_89	c1_13,c1_155,c1_4	c1_10,c1_3,c1_83	c1_20,c1_264,c1_4,c1_665	c1_1353,c1_377,c1_54,c1_8,c1_950
ENSG00000010932	FMO1	c1_118,c1_565,c1_9	c1_34,c1_3,c1_566	c1_21,c1_258,c1_2,c1_7,c1_871	c1_11,c1_161,c1_3,c1_596	c1_21,c1_281,c1_4	c1_272,c1_31,c1_5,c1_829
ENSG00000011007	ELOA	c1_20,c1_279,c1_922	c1_1379,c1_47,c1_5,c1_632	c1_11,c1_120,c1_3	c1_1049,c1_10,c1_390,c1_3,c1_61	c1_26,c1_2,c1_363,c1_8	c1_242,c1_27,c1_4,c1_794
ENSG00000011009	LYPLA2	c1_15,c1_233,c1_838	c1_24,c1_3	c1_13,c1_159,c1_4	c1_1342,c1_19,c1_202,c1_2,c1_5,c1_744	c1_18,c1_235,c1_3	c1_164,c1_17,c1_3,c1_671
ENSG00000011021	CLCN6	c1_1074,c1_1590,c1_32,c1_341	c1_1290,c1_24,c1_3,c1_437	c1_1268,c1_13,c1_185,c1_4,c1_676	c1_10,c1_3,c1_439,c1_87	c1_2,c1_30,c1_391,c1_9	c1_1070,c1_10,c1_1404,c1_453,c1_62
ENSG00000011028	MRC2	c1_127,c1_9	c1_124,c1_2,c1_8	c1_21,c1_261,c1_2,c1_7,c1_875	c1_1136,c1_11,c1_161,c1_3,c1_579	c1_21,c1_282,c1_4,c1_965	c1_423,c1_59,c1_9
ENSG00000011083	SLC6A7	c1_12,c1_1374,c1_202,c1_756	c1_1374,c1_3,c1_43,c1_623	c1_10,c1_3,c1_433,c1_66	c1_1213,c1_13,c1_1635,c1_171,c1_4,c1_633	c1_11,c1_1203,c1_3,c1_47,c1_493	c1_1309,c1_242,c1_27,c1_4,c1_795
ENSG00000011105	TSPAN9	c1_1495,c1_22,c1_295,c1_966	c1_53,c1_5,c1_686	c1_331,c1_3,c1_49,c1_947,c1_9	c1_300,c1_31,c1_3,c1_971,c1_9	c1_18,c1_234,c1_3	c1_1355,c1_380,c1_54,c1_8,c1_954
ENSG00000011114	BTBD7	c1_2,c1_59	c1_1429,c1_5,c1_64,c1_754	c1_1081,c1_11,c1_3,c1_477,c1_96	c1_10,c1_3,c1_447,c1_88	c1_15,c1_166,c1_3,c1_603	c1_303,c1_39,c1_6
ENSG00000011132	APBA3	c1_502,c1_5,c1_99	c1_16,c1_299,c1_3	c1_1122,c1_12,c1_145,c1_4,c1_540	c1_1342,c1_19,c1_202,c1_2,c1_5,c1_744	c1_22,c1_2,c1_308,c1_5	c1_1062,c1_10,c1_453,c1_62
ENSG00000011143	MKS1	c1_22,c1_297	c1_1009,c1_171,c1_2,c1_9	c1_14,c1_220,c1_4,c1_766	c1_19,c1_206,c1_2,c1_5,c1_762	c1_20,c1_278,c1_4,c1_907	c1_59,c1_9
ENSG00000011198	ABHD5	c1_12,c1_202,c1_758	c1_5,c1_933,c1_99	c1_10,c1_380,c1_3,c1_55	c1_19,c1_203,c1_2,c1_5,c1_747	c1_1122,c1_2,c1_32,c1_396,c1_9	c1_227,c1_25,c1_4,c1_776
ENSG00000011201	ANOS1	c1_12,c1_203,c1_763	c1_1040,c1_10,c1_1605,c1_173,c1_2	c1_10,c1_3,c1_416,c1_61	c1_10,c1_121,c1_3,c1_526	c1_21,c1_280,c1_4,c1_912	c1_437,c1_59,c1_9
ENSG00000011243	AKAP8L	c1_30,c1_338	c1_113,c1_2,c1_8,c1_989	c1_1232,c1_13,c1_176,c1_4,c1_655	c1_14,c1_174,c1_4,c1_646	c1_1034,c1_1698,c1_22,c1_2,c1_302,c1_5	c1_1065,c1_10,c1_453,c1_62
ENSG00000011258	MBTD1	c1_16,c1_256	c1_1514,c1_5,c1_911,c1_96	c1_1509,c1_350,c1_3,c1_51,c1_973,c1_9	c1_10,c1_3,c1_416,c1_75	c1_2,c1_31,c1_9	c1_1145,c1_13,c1_1427,c1_555,c1_98
ENSG00000011260	UTP18	c1_10,c1_155	c1_5,c1_81,c1_860	c1_13,c1_160,c1_4,c1_598	c1_1529,c1_1776,c1_263,c1_28,c1_2,c1_8,c1_906	c1_23,c1_2,c1_5	c1_207,c1_22,c1_4
ENSG00000011275	RNF216	c1_33,c1_346	c1_53,c1_5,c1_664	c1_1284,c1_13,c1_199,c1_4,c1_711	c1_1065,c1_10,c1_1598,c1_3,c1_439,c1_87	c1_20,c1_263,c1_4,c1_664	c1_356,c1_53,c1_8
ENSG00000011295	TTC19	c1_102,c1_516,c1_6	c1_105,c1_5	c1_13,c1_160,c1_4,c1_592	c1_10,c1_338,c1_3,c1_43	c1_15,c1_176,c1_3	c1_1121,c1_12,c1_531,c1_89
ENSG00000011304	PTBP1	c1_10,c1_159,c1_652	c1_1533,c1_5,c1_933,c1_99	c1_1197,c1_13,c1_166,c1_4,c1_623	c1_1408,c1_219,c1_21,c1_2,c1_5,c1_811	c1_15,c1_170,c1_3	c1_1065,c1_10,c1_453,c1_62
ENSG00000011332	DPF1	c1_113,c1_1226,c1_1625,c1_541,c1_8	c1_5,c1_902,c1_93	c1_1402,c1_20,c1_254,c1_2,c1_7,c1_831	c1_225,c1_23,c1_2,c1_6,c1_822	c1_2,c1_31,c1_9	c1_344,c1_53,c1_8,c1_916
ENSG00000011347	SYT7	c1_3,c1_74	c1_1022,c1_10,c1_1597,c1_172,c1_2	c1_116,c1_11,c1_3	c1_290,c1_31,c1_3,c1_9	c1_1630,c1_20,c1_277,c1_4,c1_899	c1_11,c1_463,c1_64
ENSG00000011376	LARS2	c1_10,c1_155	c1_1181,c1_13,c1_241,c1_3	c1_13,c1_160,c1_4,c1_596	c1_1501,c1_254,c1_26,c1_2,c1_887,c1_8	c1_20,c1_276,c1_4	c1_110,c1_14
ENSG00000011405	PIK3C2A	c1_29,c1_334	c1_18,c1_347,c1_3	c1_101,c1_11,c1_3	c1_1030,c1_10,c1_351,c1_3,c1_48	c1_20,c1_266,c1_4	c1_283,c1_31,c1_5,c1_848
ENSG00000011422	PLAUR	c1_119,c1_569,c1_9	c1_34,c1_3	c1_21,c1_273,c1_2,c1_7,c1_908	c1_10,c1_127,c1_3	c1_20,c1_266,c1_4,c1_723	c1_415,c1_59,c1_987,c1_9
ENSG00000011426	ANLN	c1_21,c1_290,c1_953	c1_1009,c1_171,c1_2,c1_9	c1_17,c1_2,c1_6	c1_1228,c1_13,c1_173,c1_4,c1_640	c1_17,c1_227,c1_3,c1_631	c1_1261,c1_167,c1_17,c1_3,c1_684
ENSG00000011451	WIZ	c1_15,c1_231,c1_831	c1_1163,c1_12,c1_222,c1_3	c1_10,c1_3,c1_77	c1_10,c1_3,c1_82	c1_10,c1_1170,c1_2,c1_43,c1_462	c1_319,c1_44,c1_6
ENSG00000011454	RABGAP1	c1_113,c1_1241,c1_545,c1_8	c1_1411,c1_59,c1_5,c1_725	c1_1407,c1_1720,c1_20,c1_254,c1_2,c1_7,c1_832	c1_1089,c1_10,c1_3,c1_469,c1_96	c1_17,c1_227,c1_3	c1_350,c1_53,c1_8,c1_923
ENSG00000011465	DCN	c1_123,c1_576,c1_9	c1_1250,c1_18,c1_361,c1_3	c1_21,c1_268,c1_2,c1_7	c1_1147,c1_11,c1_161,c1_3,c1_584	c1_1658,c1_21,c1_281,c1_4,c1_943	c1_432,c1_59,c1_9
ENSG00000011478	QPCTL	c1_15,c1_233,c1_838	c1_26,c1_3	c1_1113,c1_12,c1_145,c1_1600,c1_4,c1_539	c1_20,c1_215,c1_2,c1_5,c1_800	c1_20,c1_263,c1_4,c1_664	c1_116,c1_14
ENSG00000011485	PPP5C	c1_10,c1_1304,c1_162,c1_661	c1_1483,c1_5,c1_81,c1_860	c1_28,c1_3,c1_8	c1_1003,c1_1591,c1_315,c1_32,c1_3,c1_9	c1_24,c1_2,c1_346,c1_5	c1_270,c1_31,c1_5
ENSG00000011523	CEP68	c1_1489,c1_22,c1_294,c1_961	c1_5,c1_98	c1_329,c1_3,c1_49,c1_9	c1_292,c1_31,c1_3,c1_949,c1_9	c1_20,c1_4	c1_11,c1_477,c1_72
ENSG00000011566	MAP4K3	c1_16,c1_250	c1_28,c1_3	c1_352,c1_3,c1_51,c1_982,c1_9	c1_1040,c1_10,c1_369,c1_3,c1_54	c1_1069,c1_24,c1_2,c1_344,c1_5	c1_13,c1_548,c1_97
ENSG00000011600	TYROBP	c1_102,c1_1179,c1_510,c1_6	c1_25,c1_3,c1_469	c1_1343,c1_15,c1_1687,c1_228,c1_2,c1_6,c1_790	c1_1212,c1_13,c1_1629,c1_171,c1_4,c1_633	c1_1278,c1_12,c1_3,c1_548,c1_60	c1_1230,c1_1439,c1_1480,c1_164,c1_17,c1_3,c1_667
ENSG00000011638	TMEM159	c1_113,c1_552,c1_8	c1_51,c1_5,c1_651	c1_1402,c1_20,c1_254,c1_2,c1_7,c1_831	c1_10,c1_3,c1_82	c1_1037,c1_1702,c1_22,c1_2,c1_304,c1_5	c1_435,c1_59,c1_9
ENSG00000012048	BRCA1	c1_1068,c1_31,c1_340	c1_3,c1_44,c1_627	c1_14,c1_220,c1_4,c1_756	c1_256,c1_26,c1_2,c1_894,c1_8	c1_15,c1_199,c1_3	c1_191,c1_21,c1_4,c1_720
ENSG00000012061	ERCC1	c1_1397,c1_14,c1_1682,c1_220,c1_804	c1_24,c1_3,c1_439	c1_13,c1_169,c1_4,c1_634	c1_1371,c1_1685,c1_19,c1_206,c1_2,c1_5,c1_761	c1_103,c1_14,c1_3	c1_103,c1_14,c1_579
ENSG00000012124	CD22	c1_102,c1_516,c1_6	c1_25,c1_3	c1_15,c1_234,c1_2,c1_6	c1_1208,c1_13,c1_171,c1_4,c1_631	c1_12,c1_3,c1_537,c1_58	c1_1230,c1_1438,c1_1479,c1_164,c1_17,c1_3,c1_667
ENSG00000012171	SEMA3B	c1_144,c1_9	c1_5,c1_64,c1_754	c1_21,c1_277,c1_2,c1_7	c1_10,c1_3,c1_46	c1_1396,c1_19,c1_258,c1_4,c1_651	c1_408,c1_57,c1_8,c1_972
ENSG00000012174	MBTPS2	c1_2,c1_370,c1_40	c1_5,c1_81	c1_348,c1_3,c1_51,c1_967,c1_9	c1_10,c1_3,c1_77	c1_10,c1_1154,c1_2,c1_40,c1_435	c1_1125,c1_12,c1_546,c1_95
ENSG00000012211	PRICKLE3	c1_10,c1_158,c1_642	c1_3,c1_44,c1_626	c1_13,c1_191,c1_4,c1_692	c1_1410,c1_1708,c1_219,c1_21,c1_2,c1_5,c1_812	c1_20,c1_264,c1_4	c1_1063,c1_10,c1_1402,c1_453,c1_62
ENSG00000012223	LTF	c1_101,c1_507,c1_6	c1_10,c1_183,c1_2	c1_15,c1_227,c1_2,c1_6,c1_789	c1_1198,c1_13,c1_170,c1_4,c1_628	c1_1251,c1_12,c1_3,c1_527,c1_56	c1_163,c1_17,c1_3,c1_666
ENSG00000012232	EXTL3	c1_1026,c1_28,c1_324	c1_1158,c1_12,c1_217,c1_3	c1_20,c1_254,c1_2,c1_7,c1_847	c1_10,c1_114,c1_3	c1_20,c1_274,c1_4,c1_864	c1_315,c1_42,c1_6
ENSG00000012660	ELOVL5	c1_12,c1_187,c1_713	c1_1338,c1_32,c1_3,c1_547	c1_10,c1_3,c1_450,c1_75	c1_1395,c1_20,c1_212,c1_2,c1_5,c1_790	c1_1108,c1_28,c1_2,c1_372,c1_9	c1_238,c1_26,c1_4,c1_789
ENSG00000012779	ALOX5	c1_104,c1_1199,c1_523,c1_6	c1_26,c1_3,c1_483	c1_1358,c1_15,c1_230,c1_2,c1_6,c1_800	c1_1214,c1_13,c1_1639,c1_171,c1_4,c1_633	c1_1254,c1_12,c1_3,c1_527,c1_56	c1_1217,c1_1433,c1_161,c1_17,c1_3,c1_659
ENSG00000012817	KDM5D	c1_2,c1_38	c1_113,c1_2,c1_8,c1_989	N/A	c1_17,c1_191,c1_2,c1_5,c1_684	c1_1671,c1_22,c1_283,c1_2,c1_5,c1_973	c1_19,c1_4
ENSG00000012822	CALCOCO1	c1_27,c1_314	c1_53,c1_5	c1_20,c1_257,c1_2,c1_7,c1_860	c1_14,c1_183,c1_4	c1_1075,c1_24,c1_2,c1_345,c1_5	c1_259,c1_29,c1_4
ENSG00000012963	UBR7	c1_10,c1_170,c1_681	c1_59,c1_5,c1_725	c1_14,c1_225,c1_4,c1_782	c1_1276,c1_17,c1_192,c1_2,c1_5,c1_690	c1_10,c1_2,c1_40	c1_13,c1_559,c1_99
ENSG00000012983	MAP4K5	c1_10,c1_169,c1_677	c1_21,c1_381,c1_3	c1_1258,c1_13,c1_181,c1_4,c1_668	c1_1040,c1_10,c1_369,c1_3,c1_54	c1_20,c1_276,c1_4	c1_410,c1_58,c1_8
ENSG00000013016	EHD3	c1_113,c1_1227,c1_541,c1_8	c1_18,c1_3	c1_1440,c1_20,c1_255,c1_2,c1_7,c1_849	c1_270,c1_29,c1_2,c1_8,c1_915	c1_11,c1_3,c1_47,c1_493	c1_1004,c1_425,c1_59,c1_9
ENSG00000013275	PSMC4	c1_10,c1_1304,c1_162,c1_661	c1_1173,c1_13,c1_235,c1_3	c1_1123,c1_12,c1_145,c1_1627,c1_4,c1_541	c1_199,c1_19,c1_2,c1_5,c1_720	c1_20,c1_270,c1_4,c1_808	c1_128,c1_14,c1_627
ENSG00000013288	MAN2B2	c1_3,c1_421,c1_67	c1_114,c1_2,c1_8	c1_113,c1_11,c1_3	c1_20,c1_210,c1_2,c1_5	c1_11,c1_3,c1_515,c1_53	c1_243,c1_27,c1_4
ENSG00000013297	CLDN11	c1_12,c1_1359,c1_197,c1_735	c1_1257,c1_20,c1_376,c1_3	c1_1443,c1_20,c1_255,c1_2,c1_7,c1_850	c1_11,c1_162,c1_3,c1_597	c1_1434,c1_20,c1_261,c1_4,c1_658	c1_392,c1_56,c1_8
ENSG00000013306	SLC25A39	c1_15,c1_233,c1_838	c1_34,c1_3,c1_556	c1_1114,c1_12,c1_145,c1_4,c1_539	c1_1342,c1_19,c1_202,c1_2,c1_5,c1_744	c1_1000,c1_22,c1_290,c1_2,c1_5	c1_102,c1_14,c1_574
ENSG00000013364	MVP	c1_119,c1_9	c1_18,c1_322,c1_3	c1_21,c1_260,c1_2,c1_7,c1_872	c1_319,c1_32,c1_3,c1_9	c1_20,c1_267,c1_4,c1_790	c1_415,c1_59,c1_987,c1_9
ENSG00000013374	NUB1	c1_20,c1_279,c1_924	c1_1224,c1_18,c1_313,c1_3	c1_3,c1_8	c1_1377,c1_208,c1_20,c1_2,c1_5,c1_769	c1_1466,c1_20,c1_263,c1_4,c1_664	c1_230,c1_25,c1_4,c1_781
ENSG00000013375	PGM3	c1_12,c1_1358,c1_197,c1_734	c1_1290,c1_24,c1_3,c1_437	c1_10,c1_3,c1_64	c1_10,c1_344,c1_3,c1_47	c1_20,c1_272,c1_4,c1_829	c1_187,c1_21,c1_4
ENSG00000013392	RWDD2A	c1_12,c1_1358,c1_197,c1_734	c1_24,c1_3,c1_437	c1_10,c1_3,c1_64	c1_1024,c1_10,c1_344,c1_3,c1_47	c1_20,c1_272,c1_4,c1_847	c1_187,c1_21,c1_4
ENSG00000013441	CLK1	c1_1001,c1_1535,c1_26,c1_307	c1_5,c1_83,c1_875	c1_11,c1_123,c1_3	c1_14,c1_177,c1_4	c1_15,c1_166,c1_3,c1_602	c1_100,c1_1160,c1_13,c1_566
ENSG00000013503	POLR3B	c1_1426,c1_15,c1_239,c1_851	c1_28,c1_3	c1_1121,c1_12,c1_145,c1_1620,c1_1792,c1_4,c1_540	c1_1501,c1_254,c1_26,c1_2,c1_887,c1_8	c1_20,c1_260,c1_4,c1_654	c1_1203,c1_125,c1_14,c1_624
ENSG00000013523	ANGEL1	c1_28,c1_330	c1_1396,c1_57,c1_5,c1_708	c1_14,c1_220,c1_4,c1_757	c1_267,c1_29,c1_2,c1_8	c1_20,c1_271,c1_4,c1_816	c1_436,c1_59,c1_9
ENSG00000013561	RNF14	c1_12,c1_1343,c1_190,c1_721	c1_1514,c1_5,c1_911,c1_96	c1_10,c1_3,c1_83	c1_10,c1_394,c1_3,c1_64	c1_22,c1_2,c1_5	c1_12,c1_542,c1_93
ENSG00000013563	DNASE1L1	c1_1024,c1_28,c1_323	c1_11,c1_193,c1_3	c1_10,c1_3,c1_433,c1_66	c1_14,c1_174,c1_4,c1_649	c1_22,c1_284,c1_2,c1_5,c1_978	c1_1312,c1_267,c1_31,c1_5,c1_814
ENSG00000013583	HEBP1	c1_1036,c1_1553,c1_29,c1_333	c1_28,c1_3,c1_498	c1_1192,c1_13,c1_166,c1_4,c1_622	c1_11,c1_162,c1_3	c1_20,c1_267,c1_4	c1_414,c1_59,c1_9
ENSG00000013588	GPRC5A	c1_445,c1_4,c1_77	c1_30,c1_3,c1_535	c1_1202,c1_13,c1_1641,c1_168,c1_4,c1_631	c1_11,c1_161,c1_3,c1_594	c1_1512,c1_20,c1_267,c1_4,c1_760	c1_1008,c1_426,c1_59,c1_9
ENSG00000013619	MAMLD1	c1_1124,c1_1598,c1_3,c1_424,c1_68	c1_124,c1_2,c1_8,c1_997	c1_317,c1_37,c1_3,c1_8	c1_11,c1_161,c1_3,c1_579	c1_11,c1_3,c1_525,c1_55	c1_272,c1_31,c1_5,c1_829
ENSG00000013725	CD6	c1_1513,c1_24,c1_303,c1_986	c1_10,c1_1113,c1_188,c1_2	c1_19,c1_247,c1_2,c1_6	c1_16,c1_190,c1_4,c1_681	c1_12,c1_3,c1_544,c1_59	c1_1257,c1_165,c1_17,c1_3,c1_674
ENSG00000013810	TACC3	c1_102,c1_516,c1_6	c1_5,c1_74	c1_15,c1_234,c1_2,c1_6	c1_1228,c1_13,c1_173,c1_4,c1_640	c1_17,c1_227,c1_3,c1_631	c1_1247,c1_1452,c1_164,c1_17,c1_3,c1_668
ENSG00000014123	UFL1	c1_16,c1_254	c1_24,c1_3,c1_440	c1_352,c1_3,c1_51,c1_982,c1_9	c1_1040,c1_10,c1_369,c1_3,c1_54	c1_101,c1_14,c1_3,c1_566	c1_1211,c1_143,c1_15,c1_642
ENSG00000014138	POLA2	c1_115,c1_560,c1_8	c1_5,c1_906,c1_93	c1_13,c1_200,c1_4,c1_714	c1_1463,c1_1733,c1_251,c1_26,c1_2,c1_869,c1_8	c1_15,c1_199,c1_3	c1_124,c1_14
ENSG00000014164	ZC3H3	c1_104,c1_1200,c1_523,c1_6	c1_18,c1_3	c1_1177,c1_13,c1_163,c1_4,c1_607	c1_1263,c1_17,c1_192,c1_2,c1_5,c1_687	c1_1465,c1_20,c1_263,c1_4,c1_664	c1_1062,c1_10,c1_453,c1_62
ENSG00000014216	CAPN1	c1_1049,c1_1562,c1_29,c1_335	c1_36,c1_3,c1_604	c1_1309,c1_14,c1_216,c1_4,c1_750	c1_277,c1_29,c1_2,c1_8	c1_1069,c1_1719,c1_24,c1_2,c1_344,c1_5	c1_252,c1_28,c1_4,c1_805
ENSG00000014257	ACP3	c1_100,c1_1175,c1_1606,c1_505,c1_6	c1_10,c1_175,c1_2	c1_15,c1_234,c1_2,c1_6	c1_1208,c1_13,c1_171,c1_4,c1_631	c1_11,c1_3,c1_47,c1_492	c1_1217,c1_161,c1_17,c1_3,c1_659
ENSG00000014641	MDH1	c1_12,c1_192,c1_723	c1_114,c1_1581,c1_2,c1_8,c1_994	c1_10,c1_372,c1_3,c1_54	c1_208,c1_20,c1_2,c1_5,c1_768	c1_2,c1_31,c1_9	c1_206,c1_22,c1_4,c1_744
ENSG00000014824	SLC30A9	c1_2,c1_62	c1_35,c1_3	c1_354,c1_3,c1_51,c1_986,c1_9	c1_10,c1_3,c1_413,c1_73	c1_11,c1_3,c1_48,c1_498	c1_13,c1_562,c1_99
ENSG00000014914	MTMR11	c1_11,c1_1325,c1_1659,c1_1751,c1_181,c1_697	c1_35,c1_3	c1_1482,c1_21,c1_272,c1_2,c1_7,c1_906	c1_10,c1_3,c1_54	c1_13,c1_3,c1_75	c1_1004,c1_425,c1_59,c1_9
ENSG00000014919	COX15	c1_12,c1_211,c1_777	c1_1271,c1_22,c1_3,c1_401	c1_10,c1_3,c1_460,c1_80	c1_10,c1_131,c1_3	c1_1015,c1_1693,c1_22,c1_295,c1_2,c1_5	c1_182,c1_20,c1_4,c1_709
ENSG00000015133	CCDC88C	c1_1497,c1_1710,c1_22,c1_295,c1_967	c1_18,c1_356,c1_3	c1_331,c1_3,c1_49,c1_947,c1_9	c1_300,c1_31,c1_3,c1_971,c1_9	c1_10,c1_1174,c1_1755,c1_2,c1_43,c1_463	c1_1094,c1_11,c1_480,c1_73
ENSG00000015153	YAF2	c1_2,c1_382,c1_44	c1_1487,c1_5,c1_82,c1_871	c1_106,c1_11,c1_3,c1_494	c1_1050,c1_10,c1_395,c1_3,c1_66	c1_112,c1_14,c1_3,c1_573	c1_13,c1_554,c1_98
ENSG00000015171	ZMYND11	c1_2,c1_388,c1_46	c1_1511,c1_5,c1_896,c1_90	c1_104,c1_11,c1_3	c1_10,c1_394,c1_3,c1_64	c1_10,c1_2,c1_45,c1_482	c1_302,c1_38,c1_6
ENSG00000015285	WAS	c1_102,c1_1177,c1_508,c1_6	c1_25,c1_3,c1_461	c1_1349,c1_15,c1_1691,c1_229,c1_2,c1_6,c1_792	c1_1214,c1_13,c1_1639,c1_171,c1_4,c1_633	c1_12,c1_3,c1_527,c1_56	c1_1249,c1_164,c1_17,c1_3,c1_668
ENSG00000015413	DPEP1	c1_113,c1_1246,c1_546,c1_8	c1_113,c1_2,c1_8	c1_317,c1_37,c1_3,c1_8	c1_10,c1_3,c1_86	c1_1671,c1_22,c1_283,c1_2,c1_5,c1_973	c1_413,c1_59,c1_9
ENSG00000015475	BID	c1_11,c1_176	c1_24,c1_3,c1_443	c1_1439,c1_20,c1_255,c1_2,c1_7,c1_849	c1_199,c1_19,c1_2,c1_5,c1_715	c1_2,c1_9	c1_344,c1_53,c1_8,c1_916
ENSG00000015479	MATR3	c1_2,c1_406,c1_57	c1_1090,c1_10,c1_1630,c1_181,c1_2	c1_354,c1_3,c1_51,c1_9	c1_1452,c1_249,c1_26,c1_2,c1_864,c1_8	c1_20,c1_266,c1_4	c1_410,c1_58,c1_8
ENSG00000015520	NPC1L1	c1_20	c1_5,c1_74,c1_824	c1_10,c1_3,c1_64	c1_1394,c1_20,c1_212,c1_2,c1_5,c1_790	c1_1108,c1_28,c1_2,c1_372,c1_9	c1_174,c1_20,c1_4,c1_698
ENSG00000015532	XYLT2	c1_11,c1_184,c1_704	c1_103,c1_5,c1_948	c1_1447,c1_1734,c1_20,c1_255,c1_2,c1_7,c1_851	c1_219,c1_21,c1_2,c1_5,c1_813	c1_2,c1_31,c1_9	c1_1010,c1_427,c1_59,c1_9
ENSG00000015592	STMN4	c1_23,c1_300,c1_980	c1_1009,c1_171,c1_2,c1_9	c1_1374,c1_20,c1_254,c1_2,c1_7,c1_825	c1_12,c1_169,c1_4,c1_625	c1_1394,c1_1853,c1_19,c1_258,c1_4,c1_650	c1_352,c1_53,c1_8,c1_930
ENSG00000015676	NUDCD3	c1_1021,c1_28,c1_322	c1_5,c1_74,c1_824	c1_1248,c1_13,c1_1652,c1_180,c1_4,c1_665	c1_19,c1_204,c1_2,c1_5,c1_753	c1_23,c1_2,c1_331,c1_5	N/A
ENSG00000016391	CHDH	c1_23,c1_300,c1_979	c1_1058,c1_10,c1_1613,c1_177,c1_2	c1_20,c1_256,c1_2,c1_7,c1_854	c1_17,c1_192,c1_2,c1_5,c1_687	c1_11,c1_1202,c1_3,c1_47,c1_493	c1_390,c1_56,c1_8
ENSG00000016402	IL20RA	c1_1503,c1_23,c1_300,c1_979	c1_1022,c1_10,c1_1597,c1_172,c1_2	c1_22,c1_284,c1_2,c1_7,c1_924	c1_1189,c1_12,c1_166,c1_4,c1_616	c1_13,c1_3	c1_337,c1_51,c1_7
ENSG00000016602	CLCA4	c1_109,c1_1205,c1_531,c1_7	c1_1096,c1_10,c1_1632,c1_183,c1_2	c1_22,c1_284,c1_2,c1_7,c1_919	c1_12,c1_165,c1_4,c1_612	c1_11,c1_1203,c1_3,c1_47,c1_493	c1_336,c1_51,c1_7,c1_900
ENSG00000016864	GLT8D1	c1_123,c1_576,c1_9	c1_1174,c1_13,c1_1662,c1_236,c1_3	c1_21,c1_258,c1_2,c1_7,c1_869	c1_1147,c1_11,c1_161,c1_3,c1_584	c1_14,c1_3,c1_93	c1_1365,c1_413,c1_59,c1_977,c1_9
ENSG00000017260	ATP2C1	c1_10,c1_1283,c1_157,c1_628	c1_21,c1_388,c1_3	c1_14,c1_214,c1_4,c1_735	c1_1544,c1_285,c1_2,c1_30,c1_8,c1_928	c1_20,c1_266,c1_4,c1_741	c1_1102,c1_12,c1_1413,c1_509,c1_84
ENSG00000017427	IGF1	c1_10,c1_160,c1_654	c1_123,c1_2,c1_8	c1_13,c1_161,c1_4	c1_1024,c1_10,c1_344,c1_3,c1_47	c1_22,c1_283,c1_2,c1_5,c1_973	c1_1104,c1_12,c1_510,c1_84
ENSG00000017483	SLC38A5	c1_9	c1_10,c1_172,c1_2	c1_21,c1_260,c1_2,c1_7,c1_873	c1_280,c1_29,c1_2,c1_8,c1_926	c1_17,c1_229,c1_3	c1_59,c1_9
ENSG00000017797	RALBP1	c1_1469,c1_20,c1_284,c1_940	c1_1186,c1_15,c1_255,c1_3	c1_351,c1_3,c1_51,c1_975,c1_9	c1_10,c1_394,c1_3,c1_64	c1_10,c1_2,c1_40,c1_435	c1_1131,c1_13,c1_548,c1_97
ENSG00000018189	RUFY3	c1_1405,c1_15,c1_230,c1_826	c1_5,c1_64,c1_755	c1_1443,c1_20,c1_255,c1_2,c1_7,c1_850	c1_252,c1_26,c1_2,c1_881,c1_8	c1_21,c1_280,c1_4	c1_392,c1_56,c1_8
ENSG00000018236	CNTN1	c1_118,c1_565,c1_9	c1_103,c1_5,c1_950	c1_21,c1_262,c1_2,c1_7,c1_880	c1_1444,c1_235,c1_23,c1_2,c1_6,c1_854	c1_1324,c1_19,c1_255,c1_4,c1_641	c1_421,c1_59,c1_994,c1_9
ENSG00000018280	SLC11A1	c1_104,c1_1200,c1_523,c1_6	c1_18,c1_3	c1_15,c1_230,c1_2,c1_6,c1_800	c1_1213,c1_13,c1_171,c1_4,c1_633	c1_1254,c1_12,c1_3,c1_527,c1_56	c1_161,c1_17,c1_3,c1_661
ENSG00000018408	WWTR1	c1_113,c1_1240,c1_1633,c1_545,c1_8	c1_5,c1_64,c1_754	c1_20,c1_254,c1_2,c1_7,c1_832	c1_1087,c1_10,c1_3,c1_466,c1_95	c1_20,c1_264,c1_4,c1_677	c1_1353,c1_377,c1_54,c1_8,c1_950
ENSG00000018510	AGPS	c1_5,c1_94	c1_28,c1_3	c1_14,c1_220,c1_4,c1_763	c1_10,c1_3,c1_422,c1_80	c1_20,c1_276,c1_4	c1_1274,c1_196,c1_21,c1_4,c1_726
ENSG00000018610	STEEP1	c1_1070,c1_31,c1_340	c1_28,c1_3,c1_498	c1_1335,c1_14,c1_225,c1_4,c1_782	c1_252,c1_26,c1_2,c1_881,c1_8	N/A	N/A
ENSG00000018625	ATP1A2	c1_12,c1_1330,c1_187,c1_711	c1_113,c1_2,c1_8,c1_989	c1_10,c1_397,c1_3,c1_57	c1_20,c1_210,c1_2,c1_5,c1_779	c1_1122,c1_2,c1_32,c1_396,c1_9	c1_207,c1_22,c1_4,c1_747
ENSG00000018699	TTC27	c1_115,c1_560,c1_8	c1_1470,c1_5,c1_75,c1_843	c1_13,c1_164,c1_4,c1_616	c1_1498,c1_1749,c1_254,c1_26,c1_2,c1_887,c1_8	c1_15,c1_182,c1_3	c1_104,c1_14
ENSG00000018869	ZNF582	c1_1010,c1_26,c1_309	c1_5,c1_67,c1_772	c1_11,c1_133,c1_3	c1_1529,c1_1777,c1_263,c1_28,c1_2,c1_8,c1_906	c1_20,c1_269,c1_4,c1_803	c1_10,c1_454,c1_62
ENSG00000019102	VSIG2	c1_1486,c1_22,c1_293,c1_959	c1_48,c1_5,c1_635	c1_20,c1_254,c1_2,c1_7,c1_826	c1_300,c1_31,c1_3,c1_971,c1_9	c1_20,c1_266,c1_4,c1_722	c1_1355,c1_380,c1_54,c1_8,c1_954
ENSG00000019144	PHLDB1	c1_12,c1_192,c1_722	c1_1360,c1_39,c1_3,c1_619	c1_10,c1_377,c1_3,c1_54	c1_236,c1_23,c1_2,c1_6	c1_2,c1_31,c1_9	c1_184,c1_21,c1_4,c1_712
ENSG00000019169	MARCO	c1_100,c1_1169,c1_503,c1_6	c1_25,c1_3,c1_466	c1_15,c1_226,c1_2,c1_6,c1_785	c1_1203,c1_13,c1_171,c1_4,c1_631	c1_12,c1_3,c1_531,c1_57	c1_1216,c1_1431,c1_161,c1_17,c1_3,c1_659
ENSG00000019485	PRDM11	c1_113,c1_549,c1_8	c1_53,c1_5	c1_20,c1_254,c1_2,c1_7,c1_847	c1_1065,c1_10,c1_1598,c1_3,c1_439,c1_87	c1_1073,c1_24,c1_2,c1_344,c1_5	c1_359,c1_53,c1_8
ENSG00000019549	SNAI2	c1_2,c1_58	c1_22,c1_3,c1_418	c1_21,c1_269,c1_2,c1_7	c1_10,c1_3,c1_40	c1_1469,c1_20,c1_263,c1_4,c1_664	c1_1014,c1_430,c1_59,c1_9
ENSG00000019582	CD74	c1_1436,c1_1687,c1_17,c1_264,c1_882	c1_1222,c1_18,c1_310,c1_3	c1_13,c1_149,c1_4,c1_551	c1_312,c1_32,c1_3,c1_9	c1_1457,c1_20,c1_263,c1_4,c1_663	c1_1037,c1_1384,c1_446,c1_60,c1_9
ENSG00000019991	HGF	c1_3,c1_428,c1_69	c1_10,c1_175,c1_2	c1_311,c1_33,c1_3,c1_8	c1_1533,c1_264,c1_28,c1_2,c1_8,c1_907	c1_20,c1_276,c1_4,c1_867	c1_1353,c1_377,c1_54,c1_8,c1_950
ENSG00000019995	ZRANB1	c1_1137,c1_3,c1_432,c1_70	c1_1163,c1_12,c1_222,c1_3	c1_113,c1_11,c1_3,c1_502	c1_1069,c1_10,c1_3,c1_446,c1_88	c1_12,c1_3,c1_532,c1_57	c1_1131,c1_13,c1_548,c1_97
ENSG00000020129	NCDN	c1_11,c1_184	c1_1391,c1_53,c1_5,c1_679	c1_14,c1_216,c1_4,c1_752	c1_268,c1_29,c1_2,c1_8	c1_10,c1_1166,c1_2,c1_43,c1_462	c1_114,c1_14,c1_597
ENSG00000020181	ADGRA2	c1_11,c1_176	c1_5,c1_74	c1_1443,c1_1731,c1_20,c1_255,c1_2,c1_7,c1_850	c1_108,c1_10,c1_3	c1_15,c1_3	c1_1353,c1_377,c1_54,c1_8,c1_950
ENSG00000020256	ZFP64	c1_11,c1_1325,c1_181,c1_697	c1_53,c1_5,c1_665	c1_1310,c1_14,c1_216,c1_4,c1_752	c1_10,c1_3,c1_472,c1_97	c1_15,c1_167,c1_3	c1_423,c1_59,c1_9
ENSG00000020426	MNAT1	c1_1518,c1_25,c1_304,c1_989	c1_16,c1_295,c1_3	c1_13,c1_163,c1_4,c1_606	c1_1334,c1_19,c1_201,c1_2,c1_5,c1_739	c1_18,c1_235,c1_3	c1_12,c1_91
ENSG00000020577	SAMD4A	c1_3,c1_73	c1_51,c1_5	c1_13,c1_158,c1_4,c1_582	c1_1152,c1_11,c1_161,c1_3,c1_587	c1_1522,c1_20,c1_267,c1_4,c1_768	c1_1014,c1_430,c1_59,c1_9
ENSG00000020633	RUNX3	c1_1516,c1_24,c1_303,c1_987	c1_1040,c1_10,c1_1605,c1_173,c1_1763,c1_2	c1_19,c1_249,c1_2,c1_6,c1_823	c1_16,c1_190,c1_4,c1_680	c1_12,c1_3,c1_541,c1_59	c1_165,c1_17,c1_3,c1_674
ENSG00000020922	MRE11	c1_19,c1_277	c1_28,c1_3,c1_493	c1_1509,c1_350,c1_3,c1_51,c1_973,c1_9	c1_10,c1_3,c1_416,c1_75	c1_29,c1_2,c1_383,c1_9	c1_1211,c1_143,c1_15,c1_642
ENSG00000021300	PLEKHB1	c1_23,c1_300,c1_980	c1_1010,c1_1589,c1_171,c1_2,c1_9	c1_20,c1_256,c1_2,c1_7,c1_854	c1_1194,c1_12,c1_167,c1_4,c1_617	c1_1393,c1_1851,c1_19,c1_258,c1_4,c1_650	c1_1360,c1_408,c1_57,c1_8,c1_973
ENSG00000021355	SERPINB1	c1_10,c1_162	c1_5,c1_93	c1_13,c1_167,c1_4,c1_626	c1_252,c1_26,c1_2,c1_881,c1_8	c1_10,c1_2,c1_44	c1_227,c1_25,c1_4,c1_776
ENSG00000021488	SLC7A9	c1_1072,c1_31,c1_340	c1_5,c1_64,c1_754	c1_14,c1_220,c1_4,c1_757	c1_259,c1_27,c1_2,c1_8,c1_900	c1_13,c1_3	N/A
ENSG00000021574	SPAST	c1_16,c1_259	c1_35,c1_3,c1_582	c1_355,c1_3,c1_51,c1_9	c1_10,c1_3,c1_473,c1_98	c1_20,c1_276,c1_4,c1_880	c1_12,c1_537,c1_91
ENSG00000021645	NRXN3	c1_23,c1_300,c1_980	c1_24,c1_3	c1_1453,c1_20,c1_256,c1_2,c1_7,c1_854	c1_12,c1_167,c1_4,c1_618	c1_1396,c1_19,c1_258,c1_4,c1_651	c1_408,c1_57,c1_8,c1_972
ENSG00000021762	OSBPL5	c1_113,c1_1226,c1_1625,c1_541,c1_8	c1_5,c1_69,c1_777	c1_20,c1_254,c1_2,c1_7,c1_834	c1_19,c1_207,c1_2,c1_5,c1_763	c1_14,c1_3	c1_391,c1_56,c1_8
ENSG00000021776	AQR	c1_10,c1_159,c1_648	c1_53,c1_5,c1_663	c1_13,c1_165,c1_4,c1_620	c1_1498,c1_1749,c1_254,c1_26,c1_2,c1_887,c1_8	c1_15,c1_176,c1_3	c1_104,c1_14
ENSG00000021826	CPS1	c1_12,c1_209	c1_15,c1_3	c1_14,c1_222,c1_4,c1_775	c1_1457,c1_249,c1_26,c1_2,c1_866,c1_8	c1_1650,c1_1925,c1_20,c1_279,c1_4,c1_909	c1_184,c1_21,c1_4,c1_712
ENSG00000022267	FHL1	c1_12,c1_192,c1_724	c1_1360,c1_39,c1_3,c1_619	c1_10,c1_3,c1_411,c1_59	c1_10,c1_3,c1_94	c1_20,c1_266,c1_4	c1_1282,c1_206,c1_22,c1_4,c1_745
ENSG00000022277	RTF2	c1_15,c1_236	c1_28,c1_3,c1_500	c1_1110,c1_12,c1_145,c1_4,c1_539	c1_1272,c1_1664,c1_17,c1_192,c1_2,c1_5,c1_688	c1_15,c1_202,c1_3	c1_12,c1_91
ENSG00000022556	NLRP2	c1_102,c1_508,c1_6	c1_1016,c1_10,c1_172,c1_2	c1_1349,c1_15,c1_229,c1_2,c1_6,c1_792	c1_1214,c1_13,c1_1638,c1_171,c1_4,c1_633	c1_12,c1_3,c1_548,c1_60	c1_1250,c1_164,c1_17,c1_3,c1_668
ENSG00000022567	SLC45A4	c1_113,c1_1245,c1_546,c1_8	c1_10,c1_175,c1_2	c1_1395,c1_20,c1_254,c1_2,c1_7,c1_828	c1_232,c1_23,c1_2,c1_6,c1_846	c1_23,c1_2,c1_337,c1_5	c1_1349,c1_347,c1_53,c1_8,c1_921
ENSG00000022840	RNF10	c1_10,c1_1302,c1_160,c1_1650,c1_654	c1_53,c1_5,c1_664	c1_13,c1_175,c1_4,c1_650	c1_10,c1_153,c1_3	c1_20,c1_266,c1_4,c1_757	c1_279,c1_31,c1_5,c1_839
ENSG00000022976	ZNF839	c1_2,c1_395,c1_49	c1_1022,c1_10,c1_172,c1_2	c1_21,c1_275,c1_2,c1_7	c1_10,c1_146,c1_3	c1_20,c1_272,c1_4,c1_835	N/A
ENSG00000023041	ZDHHC6	c1_16,c1_260,c1_876	c1_5,c1_98	c1_13,c1_178,c1_4,c1_660	c1_10,c1_3,c1_471,c1_97	c1_1030,c1_22,c1_2,c1_301,c1_5	c1_138,c1_14
ENSG00000023171	GRAMD1B	c1_100,c1_1172,c1_504,c1_6	c1_113,c1_2,c1_8,c1_989	c1_1343,c1_15,c1_1687,c1_228,c1_2,c1_6,c1_790	c1_1206,c1_13,c1_171,c1_4,c1_631	c1_10,c1_2,c1_44	c1_1218,c1_1436,c1_161,c1_17,c1_3,c1_659
ENSG00000023191	RNH1	c1_14,c1_216,c1_782	c1_16,c1_293,c1_3	c1_1110,c1_12,c1_145,c1_1588,c1_1768,c1_4,c1_539	c1_1293,c1_199,c1_19,c1_2,c1_5,c1_714	c1_19,c1_255,c1_4,c1_641	c1_128,c1_14,c1_627
ENSG00000023228	NDUFS1	c1_12,c1_1357,c1_197,c1_734	c1_1271,c1_22,c1_3,c1_401	c1_10,c1_3,c1_425,c1_64	c1_1289,c1_198,c1_19,c1_2,c1_5,c1_710	c1_1069,c1_1719,c1_24,c1_2,c1_344,c1_5	c1_1270,c1_191,c1_21,c1_4,c1_720
ENSG00000023287	RB1CC1	c1_1530,c1_26,c1_307,c1_999	c1_59,c1_5,c1_719	c1_11,c1_3,c1_476,c1_94	c1_106,c1_10,c1_3,c1_489	c1_15,c1_3	c1_1131,c1_13,c1_548,c1_97
ENSG00000023318	ERP44	c1_1518,c1_25,c1_304,c1_989	c1_1338,c1_32,c1_3,c1_547	c1_353,c1_3,c1_51,c1_985,c1_9	c1_10,c1_338,c1_3,c1_43	c1_13,c1_3,c1_64	c1_164,c1_17,c1_3,c1_667
ENSG00000023330	ALAS1	c1_2,c1_372,c1_41	c1_1290,c1_24,c1_3,c1_437	c1_1111,c1_12,c1_145,c1_1594,c1_4,c1_539	c1_1327,c1_19,c1_200,c1_2,c1_5,c1_735	c1_1108,c1_28,c1_2,c1_372,c1_9	c1_175,c1_20,c1_4
ENSG00000023445	BIRC3	c1_4	c1_18,c1_332,c1_3	c1_13,c1_172,c1_4	c1_1531,c1_264,c1_28,c1_2,c1_8,c1_907	c1_1469,c1_1891,c1_20,c1_263,c1_4,c1_664	c1_428,c1_59,c1_9
ENSG00000023516	AKAP11	c1_1499,c1_22,c1_296,c1_968	c1_106,c1_1564,c1_5,c1_977	c1_355,c1_3,c1_51,c1_989,c1_9	c1_10,c1_399,c1_3,c1_70	c1_15,c1_175,c1_3	c1_146,c1_15
ENSG00000023572	GLRX2	c1_14,c1_217	c1_13,c1_233,c1_3	c1_1108,c1_12,c1_145,c1_1576,c1_1757,c1_4,c1_539	c1_1334,c1_19,c1_201,c1_2,c1_5,c1_739	c1_1000,c1_22,c1_290,c1_2,c1_5	c1_177,c1_20,c1_4
ENSG00000023608	SNAPC1	c1_468,c1_4,c1_85	c1_2,c1_8	c1_13,c1_186,c1_4,c1_678	c1_10,c1_127,c1_3	c1_20,c1_264,c1_4	c1_293,c1_32,c1_5
ENSG00000023697	DERA	c1_492,c1_5,c1_97	c1_5,c1_74	c1_353,c1_3,c1_51,c1_984,c1_9	c1_255,c1_26,c1_2,c1_891,c1_8	c1_13,c1_3,c1_65	c1_344,c1_53,c1_8,c1_916
ENSG00000023734	STRAP	c1_2,c1_377,c1_43	c1_1352,c1_35,c1_3,c1_586	c1_1266,c1_13,c1_184,c1_4,c1_674	c1_1030,c1_10,c1_351,c1_3,c1_48	c1_15,c1_166,c1_3,c1_602	c1_12,c1_509,c1_84
ENSG00000023839	ABCC2	c1_12,c1_204	c1_28,c1_3	c1_35,c1_3,c1_8	c1_10,c1_3,c1_42	c1_1410,c1_1866,c1_20,c1_260,c1_4,c1_655	c1_269,c1_31,c1_5
ENSG00000023892	DEF6	c1_24,c1_303,c1_983	c1_1078,c1_10,c1_180,c1_2	c1_1349,c1_15,c1_1691,c1_229,c1_2,c1_6,c1_792	c1_1214,c1_13,c1_1638,c1_171,c1_4,c1_633	c1_1279,c1_12,c1_3,c1_548,c1_60	c1_1250,c1_164,c1_17,c1_3,c1_668
ENSG00000023902	PLEKHO1	c1_113,c1_1226,c1_1625,c1_541,c1_8	c1_5,c1_87,c1_885	c1_1394,c1_20,c1_254,c1_2,c1_7,c1_828	c1_14,c1_174,c1_4	c1_1639,c1_20,c1_278,c1_4,c1_907	c1_395,c1_56,c1_8,c1_965
ENSG00000023909	GCLM	c1_13,c1_215	c1_18,c1_337,c1_3	c1_10,c1_3,c1_83	c1_10,c1_3,c1_80	c1_1130,c1_1750,c1_2,c1_36,c1_405,c1_9	c1_1103,c1_12,c1_509,c1_84
ENSG00000024048	UBR2	c1_19,c1_271	c1_53,c1_5,c1_664	c1_351,c1_3,c1_51,c1_9	c1_10,c1_381,c1_3,c1_57	c1_10,c1_1165,c1_2,c1_43,c1_461	c1_303,c1_39,c1_6
ENSG00000024422	EHD2	c1_12,c1_196	c1_5,c1_74,c1_823	c1_10,c1_3,c1_58	c1_232,c1_23,c1_2,c1_6,c1_849	c1_10,c1_2,c1_40,c1_438	c1_1303,c1_238,c1_26,c1_4,c1_789
ENSG00000024526	DEPDC1	c1_21,c1_290,c1_953	c1_5,c1_69,c1_775	c1_17,c1_242,c1_2,c1_6	c1_1230,c1_13,c1_173,c1_4,c1_641	c1_1302,c1_17,c1_227,c1_3,c1_630	c1_1261,c1_167,c1_17,c1_3,c1_684
ENSG00000024862	CCDC28A	c1_26,c1_307,c1_998	c1_1514,c1_5,c1_911,c1_96	c1_11,c1_3,c1_94	c1_1278,c1_17,c1_192,c1_2,c1_5,c1_690	c1_10,c1_1153,c1_2,c1_40,c1_434	c1_1128,c1_13,c1_547,c1_97
ENSG00000025039	RRAGD	c1_20,c1_279,c1_923	c1_15,c1_3	c1_1266,c1_13,c1_184,c1_4,c1_674	c1_1260,c1_17,c1_192,c1_2,c1_5,c1_686	c1_20,c1_264,c1_4,c1_681	c1_12,c1_90
ENSG00000025156	HSF2	c1_15,c1_233,c1_838	c1_5,c1_73,c1_816	c1_348,c1_3,c1_51,c1_968,c1_9	c1_268,c1_29,c1_2,c1_8	c1_1420,c1_20,c1_260,c1_4,c1_656	c1_119,c1_14,c1_607
ENSG00000025293	PHF20	c1_490,c1_5,c1_95	c1_5,c1_61,c1_732	c1_12,c1_144,c1_4,c1_536	c1_10,c1_396,c1_3,c1_66	c1_1637,c1_20,c1_278,c1_4,c1_907	c1_359,c1_53,c1_8
ENSG00000025423	HSD17B6	c1_113,c1_1216,c1_1623,c1_540,c1_8	c1_5,c1_65	c1_1378,c1_1705,c1_20,c1_254,c1_2,c1_7,c1_825	c1_1426,c1_228,c1_23,c1_2,c1_6,c1_831	c1_1327,c1_19,c1_255,c1_4,c1_641	c1_345,c1_53,c1_8,c1_918
ENSG00000025434	NR1H3	c1_12,c1_1355,c1_196,c1_732	c1_20,c1_377,c1_3	c1_10,c1_3,c1_405,c1_58	c1_10,c1_146,c1_3,c1_571	c1_2,c1_30,c1_9	c1_1288,c1_210,c1_22,c1_4,c1_753
ENSG00000025708	TYMP	c1_1436,c1_1687,c1_17,c1_264,c1_882	c1_18,c1_312,c1_3	c1_1163,c1_13,c1_159,c1_4,c1_586	c1_317,c1_32,c1_3,c1_9	c1_1495,c1_20,c1_265,c1_4,c1_700	c1_1037,c1_1388,c1_446,c1_60,c1_9
ENSG00000025770	NCAPH2	c1_14,c1_224,c1_812	c1_16,c1_299,c1_3	c1_1123,c1_12,c1_145,c1_1627,c1_4,c1_541	c1_19,c1_202,c1_2,c1_5,c1_744	c1_1015,c1_1693,c1_1934,c1_22,c1_295,c1_2,c1_5	c1_1065,c1_10,c1_453,c1_62
ENSG00000025772	TOMM34	c1_481,c1_5,c1_94	c1_53,c1_5,c1_664	c1_1089,c1_12,c1_144,c1_4,c1_534	c1_1256,c1_1652,c1_17,c1_1817,c1_1840,c1_192,c1_2,c1_5,c1_686	c1_1470,c1_20,c1_263,c1_4,c1_664	c1_1049,c1_10,c1_1396,c1_448,c1_61
ENSG00000025796	SEC63	c1_2,c1_381,c1_44	c1_24,c1_3	c1_348,c1_3,c1_51,c1_967,c1_9	c1_1030,c1_10,c1_351,c1_3,c1_48	c1_110,c1_14,c1_3,c1_569	c1_144,c1_15
ENSG00000025800	KPNA6	c1_19,c1_272,c1_906	c1_1483,c1_5,c1_81,c1_860	c1_11,c1_3,c1_478,c1_96	c1_10,c1_3,c1_446,c1_88	c1_23,c1_2,c1_322,c1_5	c1_211,c1_22,c1_4
ENSG00000026025	VIM	c1_1157,c1_1600,c1_481,c1_5,c1_94	c1_5,c1_74,c1_823	c1_10,c1_3,c1_66	c1_18,c1_194,c1_2,c1_5,c1_703	c1_1639,c1_20,c1_278,c1_4,c1_907	c1_432,c1_59,c1_9
ENSG00000026103	FAS	c1_12,c1_1368,c1_198,c1_741	c1_15,c1_266,c1_3	c1_1013,c1_10,c1_368,c1_3,c1_53	c1_256,c1_26,c1_2,c1_893,c1_8	c1_19,c1_255,c1_4,c1_641	c1_227,c1_25,c1_4,c1_776
ENSG00000026297	RNASET2	c1_102,c1_1179,c1_510,c1_6	c1_1483,c1_5,c1_81,c1_860	c1_1343,c1_15,c1_1687,c1_228,c1_2,c1_6,c1_790	c1_1212,c1_13,c1_1629,c1_171,c1_4,c1_633	c1_1488,c1_20,c1_264,c1_4,c1_674	c1_1230,c1_1439,c1_1480,c1_164,c1_17,c1_3,c1_667
ENSG00000026508	CD44	c1_127,c1_9	c1_1138,c1_11,c1_1652,c1_1775,c1_197,c1_3	c1_21,c1_261,c1_2,c1_7,c1_875	c1_1226,c1_13,c1_172,c1_4,c1_638	c1_10,c1_1189,c1_2,c1_44,c1_469	c1_421,c1_59,c1_994,c1_9
ENSG00000026559	KCNG1	c1_23,c1_300,c1_979	c1_5,c1_97	c1_1452,c1_20,c1_256,c1_2,c1_7,c1_854	c1_1511,c1_254,c1_26,c1_2,c1_888,c1_8	c1_26,c1_2,c1_356,c1_8	c1_408,c1_57,c1_8,c1_973
ENSG00000026652	AGPAT4	c1_9	c1_5,c1_890,c1_89	c1_21,c1_273,c1_2,c1_7,c1_909	c1_14,c1_174,c1_4	c1_1637,c1_20,c1_278,c1_4,c1_907	c1_436,c1_59,c1_9
ENSG00000026751	SLAMF7	c1_24,c1_303,c1_983	c1_18,c1_335,c1_3	c1_1372,c1_19,c1_246,c1_2,c1_6,c1_819	c1_1212,c1_13,c1_1630,c1_171,c1_4,c1_633	c1_1305,c1_1811,c1_19,c1_255,c1_4,c1_640	c1_165,c1_17,c1_3,c1_675
ENSG00000026950	BTN3A1	c1_2,c1_374,c1_42	c1_18,c1_317,c1_3	c1_1143,c1_13,c1_151,c1_4,c1_560	c1_1002,c1_314,c1_32,c1_3,c1_9	c1_1461,c1_20,c1_263,c1_4,c1_663	c1_421,c1_59,c1_9
ENSG00000027001	MIPEP	c1_1405,c1_15,c1_230,c1_826	c1_1271,c1_22,c1_3,c1_401	c1_1113,c1_12,c1_145,c1_1600,c1_1774,c1_1804,c1_4,c1_539	c1_1289,c1_198,c1_19,c1_2,c1_5,c1_710	c1_1069,c1_1719,c1_24,c1_2,c1_344,c1_5	c1_106,c1_14,c1_583
ENSG00000027075	PRKCH	c1_1494,c1_22,c1_295,c1_966	c1_1306,c1_28,c1_3,c1_503	c1_337,c1_3,c1_49,c1_953,c1_9	c1_307,c1_31,c1_3,c1_9	c1_20,c1_261,c1_4,c1_658	c1_1094,c1_11,c1_480,c1_73
ENSG00000027644	INSRR	c1_116,c1_9	c1_2,c1_8	c1_21,c1_258,c1_2,c1_7,c1_871	c1_11,c1_162,c1_3,c1_597	c1_1406,c1_20,c1_260,c1_4,c1_654	c1_1001,c1_424,c1_59,c1_9
ENSG00000027697	IFNGR1	c1_1123,c1_3,c1_423,c1_68	c1_18,c1_309,c1_3	c1_27,c1_292,c1_3,c1_8,c1_929	c1_10,c1_125,c1_3,c1_536	c1_15,c1_166,c1_3,c1_602	c1_1292,c1_217,c1_23,c1_4,c1_764
ENSG00000027847	B4GALT7	c1_15,c1_230	c1_5,c1_61,c1_731	c1_1112,c1_12,c1_145,c1_1597,c1_4,c1_539	c1_1371,c1_1685,c1_19,c1_206,c1_2,c1_5,c1_761	c1_18,c1_235,c1_3	c1_106,c1_14,c1_583
ENSG00000027869	SH2D2A	c1_1516,c1_24,c1_303,c1_987	c1_1040,c1_10,c1_1605,c1_173,c1_2	c1_19,c1_248,c1_2,c1_6	c1_16,c1_190,c1_4,c1_681	c1_12,c1_3,c1_541,c1_59	c1_165,c1_17,c1_3,c1_673
ENSG00000028116	VRK2	c1_1110,c1_2,c1_387,c1_46	c1_1224,c1_18,c1_313,c1_3	c1_351,c1_3,c1_51,c1_978,c1_9	c1_10,c1_3,c1_413,c1_73	c1_1034,c1_1699,c1_22,c1_2,c1_302,c1_5	c1_231,c1_25,c1_4
ENSG00000028137	TNFRSF1B	c1_4,c1_81	c1_10,c1_1100,c1_184,c1_2	c1_13,c1_162,c1_4	c1_311,c1_31,c1_3,c1_993,c1_9	c1_20,c1_266,c1_4,c1_722	c1_289,c1_32,c1_5
ENSG00000028203	VEZT	c1_22,c1_296,c1_969	c1_11,c1_3	c1_1003,c1_359,c1_3,c1_51,c1_9	c1_1052,c1_10,c1_397,c1_3,c1_66	c1_1470,c1_20,c1_263,c1_4,c1_664	c1_13,c1_548,c1_97
ENSG00000028277	POU2F2	c1_100,c1_1175,c1_505,c1_6	c1_25,c1_3	c1_15,c1_226,c1_2,c1_6,c1_786	c1_1206,c1_13,c1_171,c1_4,c1_631	c1_12,c1_3,c1_544,c1_59	c1_161,c1_17,c1_3,c1_662
ENSG00000028310	BRD9	c1_1076,c1_33,c1_347	c1_105,c1_5	c1_13,c1_148,c1_4,c1_546	c1_1238,c1_14,c1_175,c1_4,c1_651	c1_18,c1_3	c1_112,c1_14,c1_591
ENSG00000028528	SNX1	c1_12,c1_1374,c1_202,c1_756	c1_1533,c1_5,c1_933,c1_99	c1_10,c1_3,c1_54	c1_1069,c1_10,c1_3,c1_446,c1_88	c1_15,c1_188,c1_3	c1_12,c1_526,c1_88
ENSG00000028839	TBPL1	c1_2,c1_406,c1_57	c1_1174,c1_13,c1_1662,c1_236,c1_3	c1_354,c1_3,c1_51,c1_9	c1_1452,c1_249,c1_26,c1_2,c1_864,c1_8	c1_10,c1_2,c1_40,c1_432	c1_138,c1_14
ENSG00000029153	ARNTL2	c1_453,c1_4,c1_79	c1_5,c1_87,c1_885	c1_1218,c1_13,c1_172,c1_4,c1_642	c1_20,c1_217,c1_2,c1_5	c1_20,c1_272,c1_4,c1_843	c1_1334,c1_289,c1_32,c1_5,c1_854
ENSG00000029363	BCLAF1	c1_16,c1_252	c1_5,c1_71,c1_802	c1_1523,c1_354,c1_3,c1_51,c1_986,c1_9	c1_1040,c1_10,c1_369,c1_3,c1_54	c1_10,c1_1145,c1_2,c1_40,c1_430	c1_13,c1_559,c1_99
ENSG00000029364	SLC39A9	c1_12,c1_201	c1_5,c1_74	c1_10,c1_370,c1_3,c1_53	c1_10,c1_3,c1_413,c1_73	c1_20,c1_265,c1_4,c1_708	c1_1102,c1_12,c1_1413,c1_509,c1_84
ENSG00000029534	ANK1	c1_118,c1_565,c1_9	c1_35,c1_3	c1_21,c1_262,c1_2,c1_7	c1_229,c1_23,c1_2,c1_6,c1_834	c1_1304,c1_1805,c1_19,c1_255,c1_4,c1_640	c1_1353,c1_377,c1_54,c1_8,c1_950
ENSG00000029639	TFB1M	c1_1089,c1_34,c1_359	c1_1411,c1_59,c1_5,c1_725	c1_1318,c1_14,c1_1681,c1_219,c1_4,c1_755	c1_1506,c1_254,c1_26,c1_2,c1_887,c1_8	c1_20,c1_271,c1_4,c1_824	c1_199,c1_21,c1_4,c1_731
ENSG00000029725	RABEP1	c1_20,c1_283	c1_53,c1_5	c1_114,c1_11,c1_3	c1_10,c1_394,c1_3,c1_64	c1_2,c1_31,c1_9	c1_243,c1_27,c1_4,c1_797
ENSG00000029993	HMGB3	c1_20,c1_281,c1_933	c1_21,c1_378,c1_3	c1_13,c1_161,c1_4	c1_1348,c1_19,c1_203,c1_2,c1_5,c1_747	c1_1410,c1_20,c1_260,c1_4,c1_655	c1_190,c1_21,c1_4,c1_718
ENSG00000030066	NUP160	c1_19,c1_274,c1_909	c1_53,c1_5,c1_663	c1_11,c1_3,c1_99	c1_1498,c1_1749,c1_254,c1_26,c1_2,c1_887,c1_8	c1_15,c1_192,c1_3	c1_1340,c1_296,c1_33,c1_6,c1_879
ENSG00000030110	BAK1	c1_10,c1_1307,c1_162,c1_662	c1_12,c1_3	c1_13,c1_157,c1_4,c1_579	c1_274,c1_29,c1_2,c1_8	c1_18,c1_235,c1_3	c1_125,c1_14,c1_624
ENSG00000030304	MUSK	c1_12,c1_190,c1_720	c1_35,c1_3	c1_21,c1_263,c1_2,c1_7	c1_1147,c1_11,c1_161,c1_3,c1_584	c1_20,c1_279,c1_4,c1_910	c1_370,c1_53,c1_8,c1_943
ENSG00000030419	IKZF2	c1_456,c1_4,c1_79	c1_24,c1_3	c1_111,c1_11,c1_3	c1_10,c1_3,c1_83	c1_19,c1_255,c1_4,c1_645	c1_188,c1_21,c1_4
ENSG00000030582	GRN	c1_102,c1_515,c1_6	c1_34,c1_3,c1_559	c1_1343,c1_15,c1_1687,c1_228,c1_2,c1_6,c1_790	c1_1215,c1_13,c1_1640,c1_171,c1_4,c1_633	c1_13,c1_3	c1_1230,c1_1439,c1_1480,c1_164,c1_17,c1_3,c1_667
ENSG00000031003	FAM13B	c1_113,c1_1241,c1_545,c1_8	c1_1429,c1_5,c1_64,c1_754	c1_1407,c1_1720,c1_20,c1_254,c1_2,c1_7,c1_832	c1_10,c1_3,c1_404,c1_71	c1_10,c1_2,c1_40	c1_410,c1_58,c1_8
ENSG00000031081	ARHGAP31	c1_22,c1_294,c1_962	c1_10,c1_1100,c1_184,c1_2	c1_329,c1_3,c1_49,c1_9	c1_292,c1_31,c1_3,c1_949,c1_9	c1_1469,c1_1891,c1_20,c1_263,c1_4,c1_664	c1_11,c1_66
ENSG00000031691	CENPQ	c1_33,c1_350	c1_22,c1_3,c1_419	c1_1324,c1_14,c1_220,c1_4,c1_763	c1_10,c1_3,c1_475,c1_99	c1_1406,c1_20,c1_260,c1_4,c1_654	c1_1211,c1_143,c1_15,c1_642
ENSG00000031698	SARS1	c1_1074,c1_1588,c1_1742,c1_32,c1_341	c1_23,c1_3,c1_432	c1_1123,c1_12,c1_145,c1_1627,c1_4,c1_541	c1_1511,c1_254,c1_26,c1_2,c1_888,c1_8	c1_1099,c1_26,c1_2,c1_356,c1_8	c1_1049,c1_10,c1_1396,c1_448,c1_61
ENSG00000031823	RANBP3	c1_481,c1_5,c1_94	c1_5,c1_74,c1_824	c1_13,c1_176,c1_4,c1_656	c1_1408,c1_219,c1_21,c1_2,c1_5,c1_811	c1_1080,c1_1730,c1_24,c1_2,c1_346,c1_5	c1_427,c1_59,c1_9
ENSG00000032219	ARID4A	c1_26,c1_307,c1_998	c1_5,c1_929,c1_98	c1_11,c1_3,c1_94	c1_10,c1_335,c1_3,c1_41	c1_10,c1_1154,c1_2,c1_40,c1_435	c1_1135,c1_13,c1_549,c1_97
ENSG00000032389	EIPR1	c1_1423,c1_15,c1_234,c1_842	c1_5,c1_64,c1_755	c1_1121,c1_12,c1_145,c1_1620,c1_4,c1_540	c1_266,c1_29,c1_2,c1_8	c1_15,c1_178,c1_3	c1_125,c1_14,c1_626
ENSG00000032444	PNPLA6	c1_14,c1_228	c1_15,c1_3	c1_14,c1_225,c1_4,c1_783	c1_267,c1_29,c1_2,c1_8,c1_910	c1_21,c1_280,c1_4	c1_139,c1_14
ENSG00000032742	IFT88	c1_2,c1_62	c1_5,c1_893,c1_89	c1_354,c1_3,c1_51,c1_986,c1_9	c1_10,c1_3	c1_22,c1_2,c1_308,c1_5	c1_13,c1_559,c1_99
ENSG00000033011	ALG1	c1_1419,c1_15,c1_232,c1_834	c1_26,c1_3,c1_482	c1_13,c1_180,c1_4,c1_666	c1_1356,c1_19,c1_204,c1_2,c1_5,c1_754	c1_1057,c1_23,c1_2,c1_330,c1_5	c1_107,c1_14,c1_585
ENSG00000033030	ZCCHC8	c1_1001,c1_1535,c1_26,c1_307	c1_1489,c1_5,c1_83,c1_875	c1_11,c1_121,c1_3	c1_1017,c1_10,c1_336,c1_3,c1_41	c1_26,c1_2,c1_361,c1_8	c1_100,c1_1160,c1_13,c1_566
ENSG00000033050	ABCF2	c1_10,c1_159,c1_647	c1_5,c1_69,c1_778	c1_13,c1_160,c1_4,c1_589	c1_1463,c1_1733,c1_251,c1_26,c1_2,c1_869,c1_8	c1_20,c1_278,c1_4,c1_907	c1_115,c1_14,c1_598
ENSG00000033100	CHPF2	c1_33,c1_346	c1_1290,c1_24,c1_3,c1_437	c1_13,c1_182,c1_4,c1_672	c1_1407,c1_1701,c1_219,c1_21,c1_2,c1_5,c1_811	c1_101,c1_14,c1_3,c1_566	c1_107,c1_14,c1_585
ENSG00000033122	LRRC7	c1_1503,c1_23,c1_300,c1_979	c1_1009,c1_171,c1_2,c1_9	c1_1453,c1_20,c1_256,c1_2,c1_7,c1_854	c1_1193,c1_12,c1_1617,c1_167,c1_4,c1_617	c1_1324,c1_1824,c1_19,c1_255,c1_4,c1_641	c1_342,c1_53,c1_8
ENSG00000033170	FUT8	c1_118,c1_9	c1_102,c1_5	c1_21,c1_262,c1_2,c1_7,c1_880	c1_1502,c1_254,c1_26,c1_2,c1_887,c1_8	c1_18,c1_245,c1_3	c1_1014,c1_430,c1_59,c1_9
ENSG00000033178	UBA6	c1_456,c1_4,c1_79	c1_106,c1_1563,c1_5,c1_977	c1_1151,c1_13,c1_153,c1_4,c1_570	c1_10,c1_3,c1_54	c1_2,c1_30,c1_391,c1_9	c1_272,c1_31,c1_5,c1_829
ENSG00000033327	GAB2	c1_12,c1_1374,c1_202,c1_756	c1_1539,c1_5,c1_933,c1_99	c1_10,c1_382,c1_3,c1_55	c1_20,c1_217,c1_2,c1_5,c1_807	c1_2,c1_31,c1_9	c1_233,c1_25,c1_4,c1_787
ENSG00000033627	ATP6V0A1	c1_22,c1_294,c1_962	c1_5,c1_61,c1_732	c1_21,c1_267,c1_2,c1_7,c1_892	c1_1215,c1_13,c1_1641,c1_171,c1_4,c1_633	c1_15,c1_162,c1_3	c1_4
ENSG00000033800	PIAS1	c1_1447,c1_19,c1_276,c1_915	c1_5,c1_931,c1_98	c1_106,c1_11,c1_3,c1_494	c1_10,c1_396,c1_3,c1_66	c1_20,c1_276,c1_4	c1_310,c1_41,c1_6
ENSG00000033867	SLC4A7	c1_29,c1_333	c1_10,c1_179,c1_2	c1_1255,c1_13,c1_1657,c1_181,c1_4,c1_667	c1_1034,c1_10,c1_363,c1_3,c1_52	c1_1570,c1_20,c1_271,c1_4,c1_816	c1_217,c1_23,c1_4,c1_767
ENSG00000034053	APBA2	c1_113,c1_1247,c1_547,c1_8	c1_1078,c1_10,c1_180,c1_2	c1_1412,c1_1722,c1_20,c1_254,c1_2,c1_7,c1_833	c1_16,c1_190,c1_4,c1_681	c1_1312,c1_19,c1_255,c1_4,c1_641	c1_353,c1_53,c1_8
ENSG00000034152	MAP2K3	c1_10,c1_167,c1_673	c1_12,c1_3	c1_13,c1_167,c1_4,c1_626	c1_219,c1_21,c1_2,c1_5,c1_814	c1_20,c1_267,c1_4,c1_786	c1_275,c1_31,c1_5
ENSG00000034239	EFCAB1	c1_118,c1_9	c1_1066,c1_10,c1_1622,c1_179,c1_2	c1_21,c1_262,c1_2,c1_7,c1_880	N/A	c1_2,c1_31,c1_9	c1_421,c1_59,c1_9
ENSG00000034510	TMSB10	c1_1157,c1_481,c1_5,c1_94	c1_1211,c1_16,c1_294,c1_3	c1_1089,c1_12,c1_144,c1_4,c1_534	c1_287,c1_31,c1_3,c1_9	c1_10,c1_2,c1_40,c1_438	c1_1254,c1_164,c1_17,c1_3,c1_671
ENSG00000034533	ASTE1	c1_2,c1_377,c1_43	c1_5,c1_67,c1_772	c1_11,c1_137,c1_3	c1_10,c1_112,c1_3,c1_504	c1_1519,c1_20,c1_267,c1_4,c1_765	c1_153,c1_15,c1_655
ENSG00000034677	RNF19A	c1_123,c1_576,c1_9	c1_12,c1_3	c1_350,c1_3,c1_51,c1_972,c1_9	c1_10,c1_3,c1_83	c1_1406,c1_1861,c1_1956,c1_20,c1_260,c1_4,c1_654	c1_396,c1_56,c1_8
ENSG00000034693	PEX3	c1_2,c1_66	c1_35,c1_3,c1_580	c1_352,c1_3,c1_51,c1_982,c1_9	c1_10,c1_338,c1_3,c1_43	c1_20,c1_266,c1_4	c1_13,c1_564,c1_99
ENSG00000034713	GABARAPL2	c1_14,c1_224	c1_1179,c1_13,c1_1663,c1_239,c1_3	c1_11,c1_121,c1_3	c1_106,c1_10,c1_3	c1_14,c1_3	c1_1205,c1_125,c1_14,c1_625
ENSG00000034971	MYOC	c1_137,c1_9	c1_103,c1_5,c1_948	c1_21,c1_261,c1_2,c1_7	c1_1147,c1_11,c1_161,c1_3,c1_584	c1_21,c1_281,c1_4,c1_941	c1_1018,c1_431,c1_59,c1_9
ENSG00000035115	SH3YL1	c1_1031,c1_28,c1_325	c1_1046,c1_10,c1_175,c1_2	c1_1268,c1_13,c1_1663,c1_185,c1_4,c1_676	c1_1461,c1_250,c1_26,c1_2,c1_868,c1_8	c1_2,c1_30,c1_391,c1_9	c1_418,c1_59,c1_9
ENSG00000035141	FAM136A	c1_12,c1_199,c1_746	c1_15,c1_3	c1_10,c1_3,c1_88	c1_19,c1_201,c1_2,c1_5,c1_738	c1_1675,c1_1927,c1_22,c1_284,c1_2,c1_5,c1_979	c1_150,c1_15
ENSG00000035403	VCL	c1_113,c1_1230,c1_541,c1_8	c1_5,c1_87,c1_885	c1_1419,c1_20,c1_254,c1_2,c1_7,c1_837	c1_1424,c1_225,c1_23,c1_2,c1_6,c1_822	c1_10,c1_2,c1_44,c1_468	c1_344,c1_53,c1_8,c1_916
ENSG00000035499	DEPDC1B	c1_21,c1_290	c1_5,c1_69	c1_17,c1_2,c1_6	c1_1228,c1_13,c1_173,c1_4,c1_640	c1_17,c1_227,c1_3,c1_631	c1_1261,c1_167,c1_17,c1_3,c1_684
ENSG00000035664	DAPK2	c1_12,c1_1355,c1_196,c1_732	c1_107,c1_5,c1_978	c1_10,c1_3,c1_405,c1_58	c1_20,c1_217,c1_2,c1_5	c1_29,c1_2,c1_385,c1_9	c1_205,c1_22,c1_4,c1_740
ENSG00000035681	NSMAF	c1_1417,c1_15,c1_231,c1_831	c1_1374,c1_3,c1_43,c1_623	c1_13,c1_158,c1_4,c1_582	c1_1510,c1_1762,c1_254,c1_26,c1_2,c1_888,c1_8	c1_1098,c1_26,c1_2,c1_356,c1_8	c1_117,c1_14,c1_606
ENSG00000035687	ADSS2	c1_29,c1_333	c1_1075,c1_10,c1_179,c1_2	c1_1126,c1_13,c1_146,c1_1632,c1_4,c1_543	c1_10,c1_3,c1_413,c1_73	c1_1580,c1_20,c1_271,c1_4,c1_820	c1_410,c1_58,c1_8
ENSG00000035720	STAP1	c1_103,c1_1197,c1_521,c1_6	c1_53,c1_5	c1_15,c1_233,c1_2,c1_6	c1_1226,c1_13,c1_172,c1_4,c1_638	c1_1268,c1_12,c1_3,c1_537,c1_58	c1_166,c1_17,c1_3,c1_681
ENSG00000035862	TIMP2	c1_1273,c1_137,c1_596,c1_9	c1_52,c1_5,c1_657	c1_21,c1_261,c1_2,c1_7,c1_878	c1_1162,c1_11,c1_162,c1_3,c1_597	c1_1658,c1_21,c1_281,c1_4,c1_943	c1_1017,c1_431,c1_59,c1_9
ENSG00000035928	RFC1	c1_2,c1_59	c1_5,c1_906,c1_93	c1_11,c1_135,c1_3,c1_526	c1_10,c1_147,c1_3	c1_14,c1_3	c1_243,c1_27,c1_4,c1_799
ENSG00000036054	TBC1D23	c1_1049,c1_1561,c1_1729,c1_29,c1_335	c1_5,c1_81	c1_348,c1_3,c1_51,c1_967,c1_9	c1_1040,c1_10,c1_369,c1_3,c1_54	c1_10,c1_1153,c1_2,c1_40,c1_434	c1_1211,c1_143,c1_15,c1_642
ENSG00000036257	CUL3	c1_19,c1_272,c1_906	c1_5,c1_906,c1_93	c1_11,c1_3,c1_478,c1_96	c1_10,c1_3,c1_405,c1_71	c1_15,c1_166,c1_3,c1_602	c1_303,c1_39,c1_6
ENSG00000036448	MYOM2	c1_114,c1_1261,c1_557,c1_8	c1_113,c1_2,c1_8,c1_989	c1_16,c1_2,c1_6	c1_221,c1_22,c1_2,c1_6	c1_1304,c1_1804,c1_1943,c1_19,c1_255,c1_4,c1_640	c1_385,c1_55,c1_8
ENSG00000036473	OTC	c1_113,c1_543,c1_8	c1_34,c1_3,c1_564	c1_1378,c1_1705,c1_20,c1_254,c1_2,c1_7,c1_825	c1_228,c1_23,c1_2,c1_6,c1_831	c1_1308,c1_19,c1_255,c1_4,c1_641	c1_345,c1_53,c1_8,c1_918
ENSG00000036530	CYP46A1	c1_12,c1_203,c1_763	c1_114,c1_2,c1_8	c1_10,c1_3,c1_416,c1_61	c1_10,c1_121,c1_3,c1_525	c1_2,c1_31,c1_9	c1_212,c1_22,c1_4,c1_757
ENSG00000036549	ZZZ3	c1_1069,c1_31,c1_340	c1_1430,c1_5,c1_64,c1_754	c1_14,c1_216,c1_4,c1_747	c1_10,c1_115,c1_3,c1_512	c1_10,c1_1176,c1_2,c1_43,c1_463	c1_39,c1_6
ENSG00000036672	USP2	c1_1135,c1_3,c1_429,c1_69	c1_1214,c1_17,c1_305,c1_3	c1_300,c1_30,c1_3,c1_8	c1_304,c1_31,c1_3,c1_9	c1_20,c1_276,c1_4,c1_866	c1_354,c1_53,c1_8
ENSG00000037042	TUBG2	c1_2,c1_386,c1_45	c1_18,c1_307,c1_3	c1_13,c1_187,c1_4,c1_682	c1_1236,c1_14,c1_174,c1_4,c1_649	c1_20,c1_266,c1_4,c1_728	c1_111,c1_14
ENSG00000037241	RPL26L1	c1_1397,c1_14,c1_1682,c1_220,c1_804	c1_28,c1_3	c1_13,c1_169,c1_4,c1_633	c1_199,c1_19,c1_2,c1_5,c1_723	c1_15,c1_161,c1_3	c1_128,c1_14,c1_627
ENSG00000037280	FLT4	c1_22,c1_293,c1_959	c1_18,c1_3	c1_338,c1_3,c1_49,c1_9	c1_300,c1_31,c1_3,c1_971,c1_9	c1_1312,c1_19,c1_255,c1_4,c1_641	c1_380,c1_54,c1_8,c1_954
ENSG00000037474	NSUN2	c1_10,c1_159,c1_647	c1_53,c1_5	c1_13,c1_166,c1_4,c1_622	c1_251,c1_26,c1_2,c1_872,c1_8	c1_20,c1_267,c1_4,c1_772	c1_136,c1_14
ENSG00000037637	FBXO42	c1_3,c1_425,c1_68	c1_5,c1_931,c1_98	c1_1423,c1_20,c1_254,c1_2,c1_7,c1_839	c1_10,c1_3,c1_410,c1_72	c1_20,c1_276,c1_4	c1_11,c1_494,c1_76
ENSG00000037749	MFAP3	c1_453,c1_4,c1_79	c1_111,c1_6	c1_13,c1_153,c1_4,c1_571	c1_10,c1_1105,c1_111,c1_3,c1_499	c1_1523,c1_20,c1_267,c1_4,c1_770	c1_11,c1_479,c1_72
ENSG00000037757	MRI1	c1_1049,c1_1562,c1_1733,c1_29,c1_335	c1_34,c1_3,c1_567	c1_1266,c1_13,c1_184,c1_4,c1_674	c1_18,c1_193,c1_2,c1_5	c1_25,c1_2,c1_352,c1_8	c1_253,c1_28,c1_4
ENSG00000037897	METTL1	c1_10,c1_161,c1_657	c1_101,c1_1545,c1_1754,c1_5,c1_937	c1_13,c1_177,c1_4	c1_1463,c1_1733,c1_251,c1_26,c1_2,c1_869,c1_8	c1_1637,c1_20,c1_278,c1_4,c1_907	c1_112,c1_14,c1_591
ENSG00000037965	HOXC8	c1_11,c1_182	c1_1090,c1_10,c1_1630,c1_181,c1_2	c1_20,c1_254,c1_2,c1_7,c1_837	c1_299,c1_31,c1_3,c1_9	c1_1388,c1_19,c1_256,c1_4,c1_648	c1_396,c1_56,c1_8
ENSG00000038002	AGA	c1_20,c1_287,c1_948	c1_34,c1_3	c1_14,c1_225,c1_4,c1_784	c1_1411,c1_219,c1_21,c1_2,c1_5,c1_812	c1_13,c1_3,c1_67	c1_267,c1_31,c1_5
ENSG00000038210	PI4K2B	c1_2,c1_382,c1_44	c1_5,c1_64,c1_754	c1_1518,c1_353,c1_3,c1_51,c1_984,c1_9	c1_1030,c1_10,c1_351,c1_3,c1_48	c1_1650,c1_1925,c1_20,c1_279,c1_4,c1_909	c1_1211,c1_143,c1_15,c1_642
ENSG00000038219	BOD1L1	c1_19,c1_271	c1_1523,c1_5,c1_927,c1_98	c1_1081,c1_11,c1_3,c1_477,c1_96	c1_10,c1_321,c1_33,c1_3	c1_10,c1_1154,c1_2,c1_40,c1_435	c1_310,c1_41,c1_6
ENSG00000038274	MAT2B	c1_1000,c1_26,c1_307	c1_1224,c1_18,c1_313,c1_3	c1_111,c1_11,c1_3,c1_499	c1_10,c1_122,c1_3,c1_528	c1_10,c1_1153,c1_2,c1_40,c1_434	c1_1128,c1_13,c1_547,c1_97
ENSG00000038295	TLL1	c1_1492,c1_22,c1_294,c1_964	c1_18,c1_3	c1_13,c1_195,c1_4,c1_703	c1_296,c1_31,c1_3,c1_9	c1_20,c1_267,c1_4,c1_780	c1_264,c1_30,c1_4
ENSG00000038358	EDC4	c1_1076,c1_33,c1_347	c1_21,c1_381,c1_3	c1_1131,c1_13,c1_148,c1_4,c1_545	c1_10,c1_3,c1_429,c1_82	c1_1406,c1_1861,c1_1955,c1_20,c1_260,c1_4,c1_654	c1_134,c1_14
ENSG00000038382	TRIO	c1_138,c1_598,c1_9	c1_53,c1_5,c1_664	c1_21,c1_266,c1_2,c1_7	c1_1151,c1_11,c1_161,c1_3,c1_586	c1_21,c1_280,c1_4,c1_928	c1_1015,c1_430,c1_59,c1_9
ENSG00000038427	VCAN	c1_120,c1_9	c1_103,c1_5,c1_948	c1_21,c1_274,c1_2,c1_7	c1_10,c1_3,c1_45	c1_21,c1_280,c1_4,c1_912	c1_1015,c1_430,c1_59,c1_9
ENSG00000038532	CLEC16A	c1_12,c1_201,c1_752	c1_53,c1_5,c1_664	c1_1065,c1_10,c1_3,c1_453,c1_77	c1_268,c1_29,c1_2,c1_8	c1_2,c1_31,c1_9	c1_314,c1_42,c1_6
ENSG00000038945	MSR1	c1_102,c1_1189,c1_513,c1_6	c1_25,c1_3,c1_460	c1_1344,c1_15,c1_1689,c1_228,c1_2,c1_6,c1_790	c1_1212,c1_13,c1_1630,c1_171,c1_4,c1_633	c1_12,c1_3,c1_551,c1_61	c1_1231,c1_1444,c1_164,c1_17,c1_3,c1_667
ENSG00000039068	CDH1	c1_111,c1_1212,c1_537,c1_7	c1_1023,c1_10,c1_1599,c1_172,c1_1761,c1_2	c1_22,c1_284,c1_2,c1_7,c1_921	c1_12,c1_168,c1_4,c1_623	c1_11,c1_1232,c1_1779,c1_3,c1_511,c1_51	c1_338,c1_51,c1_7,c1_905
ENSG00000039123	MTREX	c1_10,c1_159,c1_647	c1_1409,c1_59,c1_5,c1_722	c1_13,c1_163,c1_4,c1_605	c1_10,c1_117,c1_3	c1_10,c1_2,c1_40	c1_120,c1_14,c1_612
ENSG00000039319	ZFYVE16	c1_15,c1_244	c1_106,c1_1563,c1_5,c1_977	c1_355,c1_3,c1_51,c1_990,c1_9	c1_10,c1_3,c1_473,c1_98	c1_15,c1_205,c1_3	c1_146,c1_15
ENSG00000039523	RIPOR1	c1_22,c1_293,c1_957	c1_10,c1_1100,c1_1635,c1_184,c1_2	c1_333,c1_3,c1_49,c1_9	c1_300,c1_31,c1_3,c1_969,c1_9	c1_20,c1_266,c1_4,c1_722	c1_391,c1_56,c1_8
ENSG00000039537	C6	c1_12,c1_187	c1_22,c1_3,c1_414	c1_10,c1_3,c1_68	c1_1378,c1_208,c1_20,c1_2,c1_5,c1_769	c1_1066,c1_24,c1_2,c1_343,c1_5	c1_21,c1_4
ENSG00000039560	RAI14	c1_139,c1_601,c1_9	c1_5,c1_61	c1_13,c1_167,c1_4,c1_629	c1_10,c1_122,c1_3	c1_1469,c1_20,c1_263,c1_4,c1_664	c1_1265,c1_1460,c1_184,c1_21,c1_4,c1_711
ENSG00000039650	PNKP	c1_14,c1_226	c1_21,c1_3	c1_1121,c1_12,c1_145,c1_1622,c1_4,c1_540	c1_270,c1_29,c1_2,c1_8,c1_915	c1_15,c1_163,c1_3	c1_319,c1_44,c1_6
ENSG00000040199	PHLPP2	c1_19,c1_271	c1_1158,c1_12,c1_217,c1_3	c1_11,c1_3,c1_477,c1_96	c1_10,c1_324,c1_33,c1_3	c1_20,c1_263,c1_4,c1_664	c1_244,c1_27,c1_4
ENSG00000040275	SPDL1	c1_2,c1_66	c1_15,c1_278,c1_3	c1_13,c1_160,c1_4,c1_594	c1_1498,c1_1749,c1_254,c1_26,c1_2,c1_887,c1_8	c1_15,c1_3	c1_110,c1_14
ENSG00000040341	STAU2	c1_12,c1_197	c1_35,c1_3,c1_587	c1_14,c1_4	c1_10,c1_3,c1_473,c1_98	c1_20,c1_264,c1_4,c1_665	c1_1286,c1_209,c1_22,c1_4,c1_751
ENSG00000040487	SLC66A1	c1_14,c1_221,c1_807	c1_1170,c1_13,c1_1657,c1_233,c1_3	c1_1262,c1_13,c1_182,c1_4,c1_669	c1_1346,c1_19,c1_202,c1_2,c1_5,c1_746	c1_11,c1_3,c1_49	c1_1236,c1_164,c1_17,c1_3,c1_667
ENSG00000040531	CTNS	c1_100,c1_1169,c1_503,c1_6	c1_1473,c1_1735,c1_1784,c1_5,c1_77,c1_848	c1_21,c1_273,c1_2,c1_7,c1_909	c1_21,c1_220,c1_2,c1_5	c1_29,c1_2,c1_9	c1_1236,c1_164,c1_17,c1_3,c1_667
ENSG00000040608	RTN4R	c1_20,c1_285	c1_1318,c1_1692,c1_29,c1_3,c1_527	c1_13,c1_202,c1_4	c1_1556,c1_288,c1_31,c1_3,c1_941,c1_9	c1_20,c1_271,c1_4,c1_817	c1_11
ENSG00000040633	PHF23	c1_15,c1_233	c1_1063,c1_10,c1_178,c1_2	c1_14,c1_225,c1_4,c1_784	c1_1414,c1_21,c1_220,c1_2,c1_5,c1_816	c1_10,c1_1173,c1_2,c1_43,c1_463	c1_137,c1_14
ENSG00000040933	INPP4A	c1_130,c1_9	c1_53,c1_5,c1_676	c1_298,c1_29,c1_3,c1_8	c1_231,c1_23,c1_2,c1_6,c1_841	c1_1317,c1_19,c1_255,c1_4,c1_641	c1_1002,c1_424,c1_59,c1_9
ENSG00000041353	RAB27B	c1_103,c1_1197,c1_521,c1_6	c1_1078,c1_10,c1_180,c1_2	c1_15,c1_233,c1_2,c1_6,c1_810	c1_1226,c1_13,c1_172,c1_4,c1_638	c1_1268,c1_12,c1_3,c1_537,c1_58	c1_166,c1_17,c1_3,c1_682
ENSG00000041357	PSMA4	c1_25,c1_304,c1_989	c1_1174,c1_13,c1_236,c1_3	c1_1247,c1_13,c1_179,c1_4,c1_663	c1_1367,c1_19,c1_205,c1_2,c1_5,c1_760	c1_15,c1_191,c1_3	c1_178,c1_20,c1_4,c1_703
ENSG00000041515	MYO16	c1_12,c1_192,c1_723	c1_114,c1_1581,c1_2,c1_8,c1_994	c1_10,c1_372,c1_3,c1_54	c1_1400,c1_1695,c1_20,c1_214,c1_2,c1_5,c1_795	c1_2,c1_31,c1_9	c1_206,c1_22,c1_4,c1_746
ENSG00000041802	LSG1	c1_10,c1_1284,c1_158,c1_1646,c1_633	c1_5,c1_86,c1_883	c1_1166,c1_13,c1_160,c1_4,c1_595	c1_1464,c1_1735,c1_251,c1_26,c1_2,c1_869,c1_8	c1_10,c1_2,c1_45	c1_136,c1_14
ENSG00000041880	PARP3	c1_12,c1_199,c1_746	c1_28,c1_3,c1_502	c1_10,c1_3,c1_62	c1_1301,c1_199,c1_19,c1_2,c1_5,c1_717	c1_17,c1_228,c1_3	c1_175,c1_20,c1_4
ENSG00000041982	TNC	c1_113,c1_1246,c1_546,c1_8	c1_52,c1_5	c1_20,c1_254,c1_2,c1_7,c1_843	c1_1140,c1_11,c1_161,c1_3,c1_582	c1_20,c1_271,c1_4	c1_393,c1_56,c1_8,c1_961
ENSG00000041988	THAP3	c1_14,c1_223,c1_809	c1_5,c1_931,c1_98	c1_1116,c1_12,c1_145,c1_1607,c1_4,c1_539	c1_19,c1_202,c1_2,c1_5,c1_744	c1_20,c1_276,c1_4,c1_887	c1_261,c1_29,c1_4
ENSG00000042062	RIPOR3	c1_1000,c1_26,c1_307	c1_59,c1_5,c1_725	c1_1462,c1_20,c1_257,c1_2,c1_7,c1_859	c1_11,c1_161,c1_3,c1_585	c1_20,c1_276,c1_4,c1_874	c1_271,c1_31,c1_5,c1_828
ENSG00000042088	TDP1	c1_21,c1_290	c1_15,c1_3	c1_17,c1_2,c1_6	c1_1231,c1_13,c1_173,c1_4,c1_641	c1_2,c1_37,c1_409,c1_9	c1_281,c1_31,c1_5,c1_845
ENSG00000042286	AIFM2	c1_12,c1_1328,c1_187,c1_710	c1_113,c1_2,c1_8,c1_989	c1_10,c1_374,c1_3,c1_54	c1_20,c1_214,c1_2,c1_5,c1_795	c1_20,c1_272,c1_4,c1_830	c1_1285,c1_208,c1_22,c1_4,c1_749
ENSG00000042317	SPATA7	c1_10,c1_1299,c1_159,c1_649	c1_1139,c1_11,c1_197,c1_3	c1_13,c1_165,c1_4,c1_619	c1_10,c1_3,c1_67	c1_1029,c1_22,c1_2,c1_300,c1_5	c1_315,c1_42,c1_6
ENSG00000042429	MED17	c1_1010,c1_1538,c1_1723,c1_26,c1_309	c1_56,c1_5,c1_703	c1_11,c1_134,c1_3	c1_1545,c1_285,c1_2,c1_30,c1_8,c1_933	c1_1650,c1_1925,c1_20,c1_279,c1_4,c1_909	c1_10,c1_456,c1_63
ENSG00000042445	RETSAT	c1_12,c1_1331,c1_187,c1_711	c1_1091,c1_10,c1_182,c1_2	c1_1036,c1_10,c1_397,c1_3,c1_57	c1_1389,c1_20,c1_211,c1_2,c1_5,c1_784	c1_1122,c1_2,c1_32,c1_396,c1_9	c1_207,c1_22,c1_4,c1_747
ENSG00000042493	CAPG	c1_102,c1_1190,c1_513,c1_6	c1_5,c1_74,c1_820	c1_1343,c1_15,c1_228,c1_2,c1_6,c1_790	c1_1330,c1_19,c1_200,c1_2,c1_5,c1_736	c1_11,c1_1242,c1_1784,c1_3,c1_524,c1_55	c1_1231,c1_1445,c1_164,c1_17,c1_3,c1_667
ENSG00000042753	AP2S1	c1_14,c1_217,c1_786	c1_15,c1_3	c1_1108,c1_12,c1_145,c1_1575,c1_4,c1_539	c1_1295,c1_199,c1_19,c1_2,c1_5,c1_715	c1_20,c1_276,c1_4	c1_222,c1_24,c1_4
ENSG00000042832	TG	c1_111,c1_7	c1_1009,c1_171,c1_2,c1_9	c1_22,c1_284,c1_2,c1_7,c1_923	c1_1191,c1_12,c1_166,c1_4,c1_616	c1_11,c1_3,c1_47,c1_491	c1_51,c1_7
ENSG00000042980	ADAM28	c1_102,c1_511,c1_6	c1_18,c1_311,c1_3	c1_1348,c1_15,c1_228,c1_2,c1_6,c1_790	c1_1213,c1_13,c1_1635,c1_171,c1_4,c1_633	c1_12,c1_3,c1_61	c1_1248,c1_164,c1_17,c1_3,c1_668
ENSG00000043093	DCUN1D1	c1_12,c1_1366,c1_197,c1_739	c1_15,c1_268,c1_3	c1_10,c1_3,c1_83	c1_1040,c1_10,c1_369,c1_3,c1_54	c1_15,c1_187,c1_3	c1_1112,c1_12,c1_524,c1_87
ENSG00000043143	JADE2	c1_3,c1_73	c1_18,c1_309,c1_3	c1_25,c1_288,c1_3,c1_8	c1_10,c1_3,c1_42	c1_1130,c1_2,c1_36,c1_405,c1_9	c1_284,c1_31,c1_5,c1_850
ENSG00000043355	ZIC2	c1_113,c1_1247,c1_547,c1_8	c1_1009,c1_171,c1_2,c1_9	c1_1411,c1_20,c1_254,c1_2,c1_7,c1_833	c1_227,c1_23,c1_2,c1_6,c1_829	c1_1312,c1_19,c1_255,c1_4,c1_641	c1_353,c1_53,c1_8
ENSG00000043462	LCP2	c1_102,c1_508,c1_6	c1_1224,c1_18,c1_313,c1_3	c1_1349,c1_15,c1_229,c1_2,c1_6,c1_792	c1_10,c1_114,c1_3	c1_10,c1_2,c1_44,c1_467	c1_1247,c1_1452,c1_164,c1_17,c1_3,c1_668
ENSG00000043514	TRIT1	c1_10,c1_155,c1_621	c1_1448,c1_5,c1_67,c1_772	c1_1239,c1_13,c1_178,c1_4,c1_660	c1_1499,c1_254,c1_26,c1_2,c1_887,c1_8	c1_22,c1_288,c1_2,c1_5	c1_126,c1_14
ENSG00000043591	ADRB1	c1_12,c1_1349,c1_1663,c1_194,c1_728	c1_5,c1_63,c1_745	c1_331,c1_3,c1_49,c1_9	c1_300,c1_31,c1_3,c1_970,c1_9	c1_11,c1_1223,c1_3,c1_49,c1_501	c1_11,c1_471,c1_69
ENSG00000044090	CUL7	c1_2,c1_382,c1_44	c1_24,c1_3,c1_440	c1_1255,c1_13,c1_1657,c1_181,c1_4,c1_667	c1_1050,c1_10,c1_395,c1_3,c1_66	c1_103,c1_14,c1_3	c1_13,c1_98
ENSG00000044115	CTNNA1	c1_25,c1_304,c1_989	c1_5,c1_74	c1_1245,c1_13,c1_179,c1_4,c1_663	c1_253,c1_26,c1_2,c1_882,c1_8	c1_19,c1_255,c1_4,c1_641	c1_209,c1_22,c1_4,c1_752
ENSG00000044446	PHKA2	c1_12,c1_1349,c1_1663,c1_194,c1_728	c1_1271,c1_22,c1_3,c1_401	c1_10,c1_374,c1_3,c1_54	c1_20,c1_211,c1_2,c1_5	c1_2,c1_32,c1_396,c1_9	c1_174,c1_20,c1_4,c1_698
ENSG00000044459	CNTLN	c1_20,c1_280,c1_930	c1_1022,c1_10,c1_1597,c1_172,c1_2	c1_1433,c1_20,c1_254,c1_2,c1_7,c1_844	c1_1040,c1_10,c1_369,c1_3,c1_54	c1_13,c1_3	c1_1104,c1_12,c1_510,c1_84
ENSG00000044524	EPHA3	c1_113,c1_1241,c1_545,c1_8	c1_5,c1_65,c1_761	c1_1407,c1_1720,c1_20,c1_254,c1_2,c1_7,c1_832	c1_1089,c1_10,c1_3,c1_469,c1_96	c1_1378,c1_19,c1_256,c1_4,c1_646	c1_350,c1_53,c1_8,c1_923
ENSG00000044574	HSPA5	c1_10,c1_1280,c1_155,c1_1644,c1_618	c1_1336,c1_32,c1_3,c1_546	c1_13,c1_152,c1_4	c1_1453,c1_249,c1_26,c1_2,c1_865,c1_8	c1_13,c1_3,c1_65	c1_117,c1_14,c1_605
ENSG00000046604	DSG2	c1_12,c1_189,c1_718	c1_1025,c1_10,c1_172,c1_2	c1_325,c1_3,c1_49,c1_937,c1_9	c1_1582,c1_1797,c1_306,c1_31,c1_3,c1_986,c1_9	c1_1499,c1_1896,c1_20,c1_266,c1_4,c1_709	c1_1088,c1_11,c1_467,c1_67
ENSG00000046647	GEMIN8	c1_14,c1_218	c1_113,c1_2,c1_8,c1_989	c1_10,c1_3,c1_87	c1_199,c1_19,c1_2,c1_5	c1_22,c1_283,c1_2,c1_5,c1_975	c1_39,c1_6
ENSG00000046651	OFD1	c1_25,c1_306,c1_994	c1_113,c1_2,c1_8,c1_989	c1_14,c1_220,c1_4,c1_756	c1_10,c1_151,c1_3,c1_574	c1_10,c1_2,c1_40,c1_435	c1_100,c1_13,c1_566
ENSG00000046653	GPM6B	c1_23,c1_300,c1_980	c1_1040,c1_10,c1_1605,c1_173,c1_2	c1_1453,c1_1735,c1_20,c1_256,c1_2,c1_7,c1_854	c1_12,c1_167,c1_4,c1_618	c1_1395,c1_1855,c1_19,c1_258,c1_4,c1_651	c1_408,c1_57,c1_8,c1_973
ENSG00000046889	PREX2	c1_1497,c1_1710,c1_22,c1_295,c1_967	c1_34,c1_3,c1_566	c1_331,c1_3,c1_49,c1_947,c1_9	c1_295,c1_31,c1_3,c1_959,c1_9	c1_1341,c1_19,c1_255,c1_4,c1_642	c1_11,c1_491,c1_76
ENSG00000047056	WDR37	c1_365,c1_36	c1_101,c1_5,c1_938	c1_13,c1_148,c1_4	c1_10,c1_335,c1_3,c1_41	c1_20,c1_265,c1_4,c1_708	c1_12,c1_524,c1_87
ENSG00000047188	YTHDC2	c1_16,c1_252	c1_5,c1_71,c1_796	c1_101,c1_11,c1_3	c1_1040,c1_10,c1_369,c1_3,c1_54	c1_10,c1_1165,c1_2,c1_43,c1_461	c1_13,c1_560,c1_99
ENSG00000047230	CTPS2	c1_10,c1_159,c1_650	c1_113,c1_2,c1_8,c1_989	c1_20,c1_255,c1_2,c1_7,c1_852	c1_252,c1_26,c1_2,c1_881,c1_8	c1_15,c1_3	c1_114,c1_14
ENSG00000047249	ATP6V1H	c1_366,c1_37	c1_105,c1_5,c1_965	c1_1117,c1_12,c1_145,c1_1612,c1_4,c1_539	c1_100,c1_10,c1_3,c1_478	c1_15,c1_162,c1_3	c1_12,c1_86
ENSG00000047315	POLR2B	c1_19,c1_272,c1_906	c1_5,c1_906,c1_93	c1_11,c1_3,c1_478,c1_96	c1_253,c1_26,c1_2,c1_884,c1_8	c1_15,c1_166,c1_3,c1_602	c1_120,c1_14,c1_612
ENSG00000047346	FAM214A	c1_12,c1_202,c1_759	c1_30,c1_3,c1_532	c1_10,c1_3,c1_445,c1_71	c1_10,c1_3,c1_416,c1_75	c1_20,c1_264,c1_4,c1_673	c1_230,c1_25,c1_4
ENSG00000047365	ARAP2	c1_24,c1_303,c1_987	c1_1025,c1_10,c1_1601,c1_172,c1_2	c1_13,c1_193,c1_4	c1_10,c1_122,c1_3,c1_529	c1_20,c1_262,c1_4,c1_662	c1_165,c1_17,c1_3,c1_674
ENSG00000047410	TPR	c1_19,c1_271	c1_53,c1_5,c1_664	c1_1081,c1_11,c1_3,c1_477,c1_96	c1_10,c1_33,c1_3	c1_15,c1_170,c1_3	c1_1340,c1_296,c1_33,c1_6,c1_879
ENSG00000047457	CP	c1_126,c1_581,c1_9	c1_114,c1_2,c1_8	c1_21,c1_260,c1_2,c1_7,c1_872	c1_11,c1_161,c1_3,c1_584	c1_21,c1_282,c1_4,c1_966	c1_417,c1_59,c1_9
ENSG00000047578	KATNIP	c1_12,c1_1357,c1_197,c1_734	c1_1377,c1_1704,c1_3,c1_43,c1_624	c1_14,c1_221,c1_4,c1_773	c1_10,c1_3,c1_429,c1_82	c1_22,c1_298,c1_2,c1_5	c1_1010,c1_427,c1_59,c1_9
ENSG00000047579	DTNBP1	c1_12,c1_1359,c1_197,c1_735	c1_28,c1_3,c1_498	c1_10,c1_3,c1_409,c1_59	c1_10,c1_110,c1_3,c1_497	c1_20,c1_271,c1_4,c1_815	c1_435,c1_59,c1_9
ENSG00000047597	XK	c1_113,c1_1216,c1_1622,c1_1749,c1_540,c1_8	c1_113,c1_2,c1_8	c1_1374,c1_1701,c1_1800,c1_20,c1_254,c1_2,c1_7,c1_825	c1_229,c1_23,c1_2,c1_6,c1_835	c1_1358,c1_19,c1_255,c1_4,c1_645	c1_1347,c1_342,c1_53,c1_8,c1_909
ENSG00000047617	ANO2	c1_12,c1_189	c1_48,c1_5	c1_336,c1_3,c1_49,c1_9	c1_300,c1_31,c1_3,c1_969,c1_9	c1_20,c1_266,c1_4,c1_712	c1_11,c1_71
ENSG00000047621	C12orf4	c1_33	c1_24,c1_3,c1_441	c1_1121,c1_12,c1_145,c1_4,c1_540	c1_10,c1_3,c1_99	c1_102,c1_14,c1_3	c1_260,c1_29,c1_4
ENSG00000047634	SCML1	c1_11,c1_1325,c1_181,c1_697	c1_1257,c1_20,c1_376,c1_3	c1_13,c1_178,c1_4,c1_661	c1_10,c1_3,c1_472,c1_97	c1_2,c1_30,c1_391,c1_9	c1_149,c1_15
ENSG00000047644	WWC3	c1_1045,c1_29,c1_334	c1_1511,c1_5,c1_896,c1_90	c1_104,c1_11,c1_3	c1_1556,c1_288,c1_31,c1_3,c1_941,c1_9	c1_20,c1_264,c1_4,c1_665	c1_367,c1_53,c1_8
ENSG00000047648	ARHGAP6	c1_113,c1_541,c1_8	c1_5,c1_933,c1_99	c1_3,c1_44,c1_8	c1_10,c1_3,c1_42	c1_21,c1_280,c1_4,c1_912	c1_284,c1_31,c1_5,c1_849
ENSG00000047849	MAP4	c1_28,c1_331	c1_5,c1_74,c1_823	c1_1437,c1_20,c1_254,c1_2,c1_7,c1_846	c1_232,c1_23,c1_2,c1_6,c1_849	c1_19,c1_255,c1_4,c1_641	c1_203,c1_21,c1_4
ENSG00000047932	GOPC	c1_1075,c1_32,c1_341	c1_13,c1_3	c1_3,c1_50,c1_9	c1_105,c1_10,c1_3,c1_487	c1_15,c1_205,c1_3,c1_626	c1_152,c1_15
ENSG00000048028	USP28	c1_11,c1_181	c1_5,c1_71	c1_21,c1_278,c1_2,c1_7	c1_14,c1_184,c1_4,c1_670	c1_11,c1_3,c1_49	c1_427,c1_59,c1_9
ENSG00000048052	HDAC9	c1_15,c1_231	c1_123,c1_2,c1_8	c1_1196,c1_13,c1_1638,c1_166,c1_4,c1_623	c1_251,c1_26,c1_2,c1_872,c1_8	c1_1380,c1_19,c1_256,c1_4,c1_646	c1_120,c1_14,c1_610
ENSG00000048140	TSPAN17	c1_14,c1_217	c1_1338,c1_32,c1_3,c1_547	c1_1121,c1_12,c1_145,c1_1620,c1_4,c1_540	c1_1407,c1_1701,c1_219,c1_21,c1_2,c1_5,c1_811	c1_15,c1_193,c1_3	c1_135,c1_14,c1_634
ENSG00000048162	NOP16	c1_10,c1_159,c1_646	c1_1499,c1_5,c1_86,c1_884	c1_1196,c1_13,c1_1638,c1_166,c1_4,c1_623	c1_251,c1_26,c1_2,c1_872,c1_8	c1_10,c1_2,c1_45,c1_480	c1_115,c1_14,c1_599
ENSG00000048342	CC2D2A	c1_113,c1_1245,c1_1636,c1_546,c1_8	c1_5,c1_927,c1_98	c1_1482,c1_21,c1_272,c1_2,c1_7,c1_906	c1_10,c1_3,c1_99	c1_2,c1_31,c1_9	c1_393,c1_56,c1_8,c1_961
ENSG00000048392	RRM2B	c1_16,c1_254,c1_873	c1_5,c1_60	c1_352,c1_3,c1_51,c1_982,c1_9	c1_1030,c1_10,c1_351,c1_3,c1_48	c1_1023,c1_22,c1_299,c1_2,c1_5	c1_145,c1_15
ENSG00000048405	ZNF800	c1_1049,c1_1562,c1_1733,c1_29,c1_335	c1_59,c1_5,c1_719	c1_351,c1_3,c1_51,c1_974,c1_9	c1_10,c1_3,c1_405,c1_71	c1_1406,c1_1861,c1_20,c1_260,c1_4,c1_654	c1_151,c1_15
ENSG00000048462	TNFRSF17	c1_24,c1_302	c1_53,c1_5,c1_689	c1_18,c1_2,c1_6	c1_15,c1_186,c1_4	c1_1305,c1_1811,c1_19,c1_255,c1_4,c1_640	c1_168,c1_17,c1_3
ENSG00000048471	SNX29	c1_1128,c1_3,c1_425,c1_68	c1_1158,c1_12,c1_217,c1_3	c1_309,c1_32,c1_3,c1_8	c1_107,c1_10,c1_3	c1_20,c1_271,c1_4,c1_828	c1_272,c1_31,c1_5
ENSG00000048540	LMO3	c1_3,c1_68	c1_18,c1_3	c1_303,c1_31,c1_3,c1_8	c1_10,c1_3,c1_78	c1_1384,c1_1844,c1_19,c1_256,c1_4,c1_647	c1_274,c1_31,c1_5
ENSG00000048544	MRPS10	c1_10,c1_163,c1_665	c1_21,c1_388,c1_3	c1_13,c1_160,c1_4,c1_592	c1_1496,c1_253,c1_26,c1_2,c1_885,c1_8	c1_1417,c1_20,c1_260,c1_4,c1_655	c1_110,c1_1176,c1_14,c1_590
ENSG00000048649	RSF1	c1_19,c1_274,c1_909	c1_1429,c1_5,c1_64,c1_754	c1_11,c1_3,c1_99	c1_1089,c1_10,c1_3,c1_469,c1_96	c1_20,c1_264,c1_4	c1_310,c1_41,c1_6
ENSG00000048707	VPS13D	c1_19,c1_272,c1_905	c1_53,c1_5,c1_664	c1_1081,c1_11,c1_3,c1_477,c1_96	c1_10,c1_3,c1_67	c1_15,c1_175,c1_3	c1_299,c1_37,c1_6
ENSG00000048740	CELF2	c1_3,c1_71	c1_1539,c1_5,c1_933,c1_99	c1_315,c1_36,c1_3,c1_8	c1_10,c1_3,c1_451,c1_90	c1_1420,c1_20,c1_260,c1_4,c1_656	c1_277,c1_31,c1_5,c1_835
ENSG00000048828	FAM120A	c1_10,c1_1283,c1_157,c1_628	c1_1304,c1_28,c1_3,c1_502	c1_14,c1_214,c1_4,c1_735	c1_1519,c1_1766,c1_263,c1_28,c1_2,c1_8,c1_904	c1_1030,c1_22,c1_2,c1_301,c1_5	c1_12,c1_526,c1_88
ENSG00000048991	R3HDM1	c1_2,c1_387,c1_46	c1_10,c1_172,c1_2	c1_20,c1_257,c1_2,c1_7,c1_863	c1_1502,c1_254,c1_26,c1_2,c1_887,c1_8	c1_24,c1_2,c1_347,c1_5	c1_20,c1_4
ENSG00000049089	COL9A2	c1_105,c1_1201,c1_1614,c1_525,c1_6	c1_25,c1_3	c1_15,c1_226,c1_2,c1_6,c1_786	c1_1214,c1_13,c1_1638,c1_171,c1_4,c1_633	c1_1258,c1_12,c1_3,c1_527,c1_56	c1_234,c1_25,c1_4
ENSG00000049130	KITLG	c1_22,c1_294,c1_960	c1_5,c1_81	c1_1433,c1_20,c1_254,c1_2,c1_7,c1_844	c1_10,c1_3,c1_454,c1_91	c1_19,c1_255,c1_4,c1_642	c1_11,c1_70
ENSG00000049167	ERCC8	c1_10,c1_163,c1_665	c1_1203,c1_16,c1_291,c1_3	c1_13,c1_160,c1_4,c1_592	c1_1496,c1_253,c1_26,c1_2,c1_885,c1_8	c1_125,c1_14,c1_3	c1_362,c1_53,c1_8
ENSG00000049192	ADAMTS6	c1_20,c1_279,c1_923	c1_5,c1_927,c1_98	c1_21,c1_271,c1_2,c1_7,c1_905	c1_297,c1_31,c1_3,c1_962,c1_9	c1_21,c1_280,c1_4,c1_912	c1_1365,c1_413,c1_59,c1_977,c1_9
ENSG00000049239	H6PD	c1_12,c1_190,c1_720	c1_15,c1_255,c1_3	c1_10,c1_368,c1_3,c1_53	c1_10,c1_128,c1_3,c1_541	c1_11,c1_3,c1_516,c1_53	c1_1309,c1_242,c1_27,c1_4,c1_795
ENSG00000049245	VAMP3	c1_1470,c1_20,c1_284,c1_941	c1_28,c1_3,c1_513	c1_1058,c1_10,c1_3,c1_445,c1_71	c1_1034,c1_10,c1_363,c1_3,c1_52	c1_1104,c1_26,c1_2,c1_361,c1_8	c1_12,c1_91
ENSG00000049246	PER3	c1_118,c1_565,c1_9	c1_1213,c1_1670,c1_17,c1_303,c1_3	c1_13,c1_205,c1_4	c1_10,c1_3,c1_84	c1_1406,c1_1861,c1_1955,c1_20,c1_260,c1_4,c1_654	c1_1353,c1_377,c1_54,c1_8,c1_950
ENSG00000049283	EPN3	c1_111,c1_535,c1_7	c1_1022,c1_10,c1_1597,c1_172,c1_2	c1_22,c1_284,c1_2,c1_7,c1_924	c1_1191,c1_12,c1_1615,c1_166,c1_4,c1_616	c1_11,c1_1232,c1_1779,c1_3,c1_511,c1_51	c1_338,c1_51,c1_7,c1_905
ENSG00000049323	LTBP1	c1_113,c1_1232,c1_1628,c1_542,c1_8	c1_53,c1_5	c1_1374,c1_1701,c1_1800,c1_20,c1_254,c1_2,c1_7,c1_825	c1_1421,c1_225,c1_23,c1_2,c1_6,c1_821	c1_1314,c1_1817,c1_19,c1_255,c1_4,c1_641	c1_1347,c1_342,c1_53,c1_8,c1_909
ENSG00000049449	RCN1	c1_10,c1_158,c1_641	c1_18,c1_321,c1_3	c1_13,c1_163,c1_4,c1_610	c1_1487,c1_1745,c1_253,c1_26,c1_2,c1_882,c1_8	c1_1527,c1_20,c1_267,c1_4,c1_774	c1_266,c1_31,c1_5
ENSG00000049540	ELN	c1_123,c1_9	c1_11,c1_199,c1_3	c1_21,c1_268,c1_2,c1_7	c1_1152,c1_11,c1_161,c1_3,c1_587	c1_1655,c1_21,c1_280,c1_4,c1_916	c1_1014,c1_430,c1_59,c1_9
ENSG00000049541	RFC2	c1_1074,c1_1588,c1_1742,c1_32,c1_341	c1_3,c1_44,c1_627	c1_1180,c1_13,c1_163,c1_4,c1_610	c1_253,c1_26,c1_2,c1_883,c1_8	c1_18,c1_233,c1_3	c1_199,c1_21,c1_4,c1_731
ENSG00000049618	ARID1B	c1_19,c1_274,c1_909	c1_1429,c1_5,c1_64,c1_754	c1_11,c1_3,c1_99	c1_1089,c1_10,c1_3,c1_469,c1_96	c1_15,c1_190,c1_3,c1_617	c1_306,c1_40,c1_6,c1_886
ENSG00000049656	CLPTM1L	c1_1015,c1_28,c1_320	c1_5,c1_61,c1_731	c1_1248,c1_13,c1_180,c1_4,c1_665	c1_1463,c1_1733,c1_251,c1_26,c1_2,c1_869,c1_8	c1_13,c1_3,c1_555,c1_64	c1_1102,c1_12,c1_1413,c1_509,c1_84
ENSG00000049759	NEDD4L	c1_12,c1_1338,c1_190,c1_720	c1_1022,c1_10,c1_172,c1_2	c1_10,c1_369,c1_3,c1_53	c1_208,c1_20,c1_2,c1_5,c1_767	c1_28,c1_2,c1_379,c1_9	c1_186,c1_21,c1_4
ENSG00000049768	FOXP3	c1_24,c1_303,c1_983	c1_16,c1_288,c1_3	N/A	c1_13,c1_172,c1_4	c1_12,c1_3,c1_530,c1_57	c1_165,c1_17,c1_3,c1_675
ENSG00000049769	PPP1R3F	c1_5,c1_94	c1_5,c1_927,c1_98	c1_13,c1_173,c1_4,c1_645	c1_18,c1_193,c1_2,c1_5,c1_694	c1_22,c1_286,c1_2,c1_5	c1_324,c1_45,c1_6
ENSG00000049860	HEXB	c1_102,c1_1179,c1_510,c1_6	c1_34,c1_3	c1_1343,c1_15,c1_1687,c1_228,c1_2,c1_6,c1_790	c1_1162,c1_11,c1_162,c1_3,c1_597	c1_13,c1_3	c1_1230,c1_1439,c1_1480,c1_164,c1_17,c1_3,c1_667
ENSG00000049883	PTCD2	c1_12,c1_209	c1_5,c1_83	c1_14,c1_220,c1_4,c1_758	c1_256,c1_26,c1_2,c1_893,c1_8	c1_22,c1_283,c1_2,c1_5	c1_435,c1_59,c1_9
ENSG00000050030	NEXMIF	c1_113,c1_1217,c1_540,c1_8	c1_1048,c1_10,c1_175,c1_2	c1_1375,c1_20,c1_254,c1_2,c1_7,c1_825	c1_234,c1_23,c1_2,c1_6	c1_1308,c1_19,c1_255,c1_4,c1_641	c1_342,c1_53,c1_8
ENSG00000050130	JKAMP	c1_2,c1_48	c1_1358,c1_38,c1_3,c1_618	c1_13,c1_191,c1_4,c1_691	c1_10,c1_3,c1_413,c1_73	c1_13,c1_3	c1_196,c1_21,c1_4,c1_728
ENSG00000050165	DKK3	c1_113,c1_540,c1_8	c1_24,c1_3,c1_444	c1_1477,c1_21,c1_271,c1_2,c1_7,c1_902	c1_1167,c1_11,c1_162,c1_3,c1_601	c1_21,c1_281,c1_4,c1_943	c1_1004,c1_425,c1_59,c1_9
ENSG00000050327	ARHGEF5	c1_12,c1_1330,c1_187,c1_711	c1_1022,c1_10,c1_1597,c1_172,c1_2	c1_10,c1_3	c1_20,c1_218,c1_2,c1_5	c1_23,c1_2,c1_318,c1_5	N/A
ENSG00000050344	NFE2L3	c1_2	c1_18,c1_317,c1_3	c1_332,c1_3,c1_49,c1_9	c1_293,c1_31,c1_3,c1_952,c1_9	c1_20,c1_276,c1_4	c1_1092,c1_11,c1_472,c1_69
ENSG00000050393	MCUR1	c1_1017,c1_28,c1_320	c1_22,c1_3,c1_411	c1_1007,c1_360,c1_3,c1_51,c1_9	c1_1478,c1_251,c1_26,c1_2,c1_877,c1_8	c1_1044,c1_23,c1_2,c1_314,c1_5	c1_1286,c1_209,c1_22,c1_4,c1_751
ENSG00000050405	LIMA1	c1_3,c1_68	c1_1466,c1_5,c1_74,c1_821	c1_3,c1_8	c1_253,c1_26,c1_2,c1_882,c1_8	c1_20,c1_261,c1_4,c1_659	c1_11,c1_494,c1_76
ENSG00000050426	LETMD1	c1_490,c1_5,c1_95	c1_1139,c1_11,c1_197,c1_3	c1_12,c1_144,c1_4,c1_536	c1_1259,c1_1658,c1_17,c1_192,c1_2,c1_5,c1_686	c1_1008,c1_1687,c1_22,c1_291,c1_2,c1_5	c1_10,c1_458,c1_63
ENSG00000050438	SLC4A8	c1_102,c1_510,c1_6	c1_35,c1_3	c1_1343,c1_15,c1_1687,c1_228,c1_2,c1_6,c1_790	c1_1212,c1_13,c1_1629,c1_171,c1_4,c1_633	c1_12,c1_3,c1_61	c1_1230,c1_1439,c1_1480,c1_164,c1_17,c1_3,c1_667
ENSG00000050555	LAMC3	c1_136,c1_9	c1_1058,c1_10,c1_1613,c1_177,c1_2	c1_21,c1_269,c1_2,c1_7	c1_11,c1_162,c1_3,c1_597	c1_21,c1_281,c1_4,c1_951	c1_1006,c1_426,c1_59,c1_9
ENSG00000050628	PTGER3	c1_12,c1_1338,c1_190,c1_720	c1_3	c1_10,c1_3,c1_64	c1_20,c1_210,c1_2,c1_5,c1_779	c1_24,c1_2,c1_343,c1_5	c1_1267,c1_184,c1_21,c1_4,c1_712
ENSG00000050748	MAPK9	c1_1469,c1_20,c1_284,c1_940	c1_15,c1_265,c1_3	c1_1007,c1_360,c1_3,c1_51,c1_9	c1_10,c1_113,c1_3,c1_505	c1_10,c1_1153,c1_2,c1_40,c1_434	c1_1123,c1_12,c1_534,c1_90
ENSG00000050767	COL23A1	c1_113,c1_1230,c1_541,c1_8	c1_1332,c1_32,c1_3,c1_544	c1_20,c1_254,c1_2,c1_7,c1_843	c1_307,c1_31,c1_3,c1_9	c1_1396,c1_19,c1_258,c1_4,c1_651	c1_376,c1_54,c1_8,c1_948
ENSG00000050820	BCAR1	c1_472,c1_4,c1_87	c1_5,c1_921,c1_97	c1_1172,c1_13,c1_162,c1_4,c1_602	c1_311,c1_31,c1_3,c1_994,c1_9	c1_20,c1_266,c1_4	c1_289,c1_32,c1_5,c1_854
ENSG00000051009	FAM160A2	c1_1087,c1_34,c1_357	c1_105,c1_5	c1_11,c1_3	c1_1411,c1_219,c1_21,c1_2,c1_5,c1_812	c1_10,c1_2,c1_43,c1_462	c1_1062,c1_10,c1_453,c1_62
ENSG00000051108	HERPUD1	c1_2,c1_395,c1_49	c1_1336,c1_32,c1_3,c1_546	c1_348,c1_3,c1_51,c1_9	c1_10,c1_349,c1_3,c1_48	c1_13,c1_3,c1_65	c1_1231,c1_1444,c1_164,c1_17,c1_3,c1_667
ENSG00000051128	HOMER3	c1_121,c1_572,c1_9	c1_10,c1_172,c1_2	c1_21,c1_267,c1_2,c1_7,c1_890	c1_11,c1_162,c1_3	c1_23,c1_2,c1_5	c1_414,c1_59,c1_9
ENSG00000051180	RAD51	c1_21,c1_290,c1_953	c1_3,c1_44,c1_627	c1_17,c1_242,c1_2,c1_6	c1_1228,c1_13,c1_173,c1_4,c1_640	c1_17,c1_227,c1_3	c1_167,c1_17,c1_3
ENSG00000051341	POLQ	c1_21,c1_290	c1_1022,c1_10,c1_1597,c1_172,c1_2	c1_17,c1_2,c1_6	c1_13,c1_173,c1_4,c1_642	c1_1302,c1_17,c1_227,c1_3,c1_630	c1_1261,c1_167,c1_17,c1_3,c1_684
ENSG00000051382	PIK3CB	c1_134,c1_587,c1_9	c1_5,c1_912,c1_96	c1_1011,c1_363,c1_3,c1_51,c1_9	c1_1046,c1_10,c1_1595,c1_388,c1_3,c1_59	c1_24,c1_2,c1_342,c1_5	c1_1010,c1_427,c1_59,c1_9
ENSG00000051523	CYBA	c1_102,c1_1179,c1_510,c1_6	c1_106,c1_5,c1_977	c1_1343,c1_15,c1_1687,c1_228,c1_2,c1_6,c1_790	c1_1213,c1_13,c1_1635,c1_171,c1_4,c1_633	c1_23,c1_2,c1_314,c1_5	c1_1230,c1_1439,c1_1480,c1_164,c1_17,c1_3,c1_667
ENSG00000051596	THOC3	c1_1049,c1_1562,c1_1733,c1_29,c1_335	c1_12,c1_3	c1_14,c1_225,c1_4,c1_783	c1_14,c1_179,c1_4,c1_661	c1_1069,c1_24,c1_2,c1_344,c1_5	c1_12,c1_87
ENSG00000051620	HEBP2	c1_12,c1_1368,c1_198,c1_741	c1_1372,c1_3,c1_43,c1_623	c1_10,c1_3,c1_429,c1_66	c1_1400,c1_1695,c1_20,c1_214,c1_2,c1_5,c1_795	c1_20,c1_273,c1_4,c1_857	c1_1294,c1_217,c1_23,c1_4,c1_765
ENSG00000051825	MPHOSPH9	c1_5,c1_94	N/A	c1_20,c1_257,c1_2,c1_7,c1_865	c1_1269,c1_17,c1_192,c1_2,c1_5,c1_687	c1_20,c1_270,c1_4	c1_182,c1_20,c1_4,c1_709
ENSG00000052126	PLEKHA5	c1_2,c1_372,c1_41	c1_5,c1_61	c1_1112,c1_12,c1_145,c1_1597,c1_4,c1_539	c1_106,c1_10,c1_3,c1_489	c1_20,c1_262,c1_4	c1_396,c1_56,c1_8
ENSG00000052344	PRSS8	c1_111,c1_1212,c1_537,c1_7	c1_1023,c1_10,c1_1599,c1_172,c1_2	c1_22,c1_284,c1_2,c1_7,c1_923	c1_1191,c1_12,c1_1615,c1_166,c1_4,c1_616	c1_11,c1_1232,c1_1779,c1_3,c1_511,c1_51	c1_338,c1_51,c1_7,c1_905
ENSG00000052723	SIKE1	c1_12,c1_197	c1_51,c1_5,c1_646	c1_14,c1_224,c1_4,c1_781	c1_10,c1_115,c1_3,c1_510	c1_10,c1_2,c1_43,c1_463	c1_1107,c1_12,c1_512,c1_84
ENSG00000052749	RRP12	c1_10,c1_161,c1_657	c1_53,c1_5	c1_1196,c1_13,c1_1638,c1_166,c1_4,c1_623	c1_1464,c1_1735,c1_251,c1_26,c1_2,c1_869,c1_8	c1_1637,c1_20,c1_278,c1_4,c1_907	c1_105,c1_14,c1_582
ENSG00000052795	FNIP2	c1_1110,c1_2,c1_387,c1_46	c1_53,c1_5,c1_689	c1_351,c1_3,c1_51,c1_978,c1_9	c1_10,c1_351,c1_3,c1_48	c1_2,c1_30,c1_391,c1_9	c1_101,c1_13
ENSG00000052802	MSMO1	c1_20,c1_282,c1_936	c1_1257,c1_20,c1_376,c1_3	c1_10,c1_3,c1_426,c1_65	c1_209,c1_20,c1_2,c1_5	c1_2,c1_30,c1_391,c1_9	c1_192,c1_21,c1_4
ENSG00000052841	TTC17	c1_16,c1_250,c1_867	c1_1489,c1_5,c1_83,c1_875	c1_14,c1_223,c1_4,c1_778	c1_109,c1_10,c1_3	c1_10,c1_2,c1_40	c1_12,c1_84
ENSG00000052850	ALX4	c1_3,c1_435,c1_72	c1_5,c1_933,c1_99	c1_1442,c1_20,c1_255,c1_2,c1_7,c1_849	c1_233,c1_23,c1_2,c1_6	c1_19,c1_255,c1_4,c1_645	c1_394,c1_56,c1_8
ENSG00000053108	FSTL4	c1_113,c1_550,c1_8	c1_3,c1_43,c1_623	c1_20,c1_254,c1_2,c1_7,c1_835	c1_229,c1_23,c1_2,c1_6,c1_835	c1_1358,c1_19,c1_255,c1_4,c1_645	c1_360,c1_53,c1_8
ENSG00000053254	FOXN3	c1_1530,c1_26,c1_307,c1_999	c1_1539,c1_5,c1_933,c1_99	c1_113,c1_11,c1_3,c1_502	c1_10,c1_3,c1_451,c1_90	c1_1420,c1_20,c1_260,c1_4,c1_656	c1_1133,c1_13,c1_548,c1_97
ENSG00000053328	METTL24	c1_113,c1_1232,c1_1628,c1_542,c1_8	c1_1040,c1_10,c1_1605,c1_173,c1_1763,c1_2	c1_1374,c1_1701,c1_1800,c1_20,c1_254,c1_2,c1_7,c1_825	c1_225,c1_23,c1_2,c1_6,c1_822	c1_11,c1_3,c1_512,c1_51	c1_395,c1_56,c1_8,c1_965
ENSG00000053371	AKR7A2	c1_12,c1_212	c1_15,c1_3	c1_10,c1_3,c1_422,c1_63	c1_1285,c1_198,c1_19,c1_2,c1_5,c1_709	c1_20,c1_264,c1_4,c1_681	c1_240,c1_26,c1_4,c1_792
ENSG00000053372	MRTO4	c1_10,c1_161,c1_657	c1_1499,c1_5,c1_86,c1_884	c1_1196,c1_13,c1_1638,c1_166,c1_4,c1_623	c1_1463,c1_1733,c1_251,c1_26,c1_2,c1_869,c1_8	c1_20,c1_278,c1_4,c1_907	c1_105,c1_1166,c1_14,c1_581
ENSG00000053438	NNAT	c1_12,c1_1328,c1_187,c1_710	c1_114,c1_1581,c1_2,c1_8,c1_994	c1_10,c1_396,c1_3,c1_57	c1_20,c1_210,c1_2,c1_5,c1_780	c1_29,c1_2,c1_385,c1_9	c1_1284,c1_208,c1_22,c1_4,c1_749
ENSG00000053501	USE1	c1_15,c1_233,c1_838	c1_5,c1_71	c1_10,c1_3,c1_417,c1_62	c1_1298,c1_199,c1_19,c1_2,c1_5,c1_716	c1_23,c1_2,c1_5	c1_173,c1_20,c1_4
ENSG00000053524	MCF2L2	c1_1469,c1_20,c1_284,c1_940	c1_171,c1_2,c1_9	c1_12,c1_144,c1_4,c1_536	N/A	c1_10,c1_2,c1_39	c1_1123,c1_12,c1_534,c1_90
ENSG00000053702	NRIP2	c1_113,c1_1251,c1_548,c1_8	c1_34,c1_3	c1_1416,c1_20,c1_254,c1_2,c1_7,c1_836	c1_229,c1_23,c1_2,c1_6,c1_834	c1_1364,c1_1835,c1_19,c1_255,c1_4,c1_645	c1_354,c1_53,c1_8,c1_935
ENSG00000053747	LAMA3	c1_22,c1_294,c1_960	c1_3,c1_44,c1_626	c1_327,c1_3,c1_49,c1_9	c1_292,c1_31,c1_3,c1_949,c1_9	c1_10,c1_2,c1_44,c1_469	c1_363,c1_53,c1_8
ENSG00000053770	AP5M1	c1_2,c1_60	c1_1271,c1_22,c1_3,c1_401	c1_358,c1_3,c1_51,c1_9	c1_10,c1_370,c1_3,c1_54	c1_10,c1_2,c1_44	c1_12,c1_524,c1_87
ENSG00000053900	ANAPC4	c1_25,c1_306,c1_996	c1_5,c1_927,c1_98	c1_11,c1_3	c1_10,c1_117,c1_3,c1_516	c1_1069,c1_24,c1_2,c1_344,c1_5	c1_366,c1_53,c1_8
ENSG00000053918	KCNQ1	c1_100,c1_1172,c1_504,c1_6	c1_1396,c1_57,c1_5,c1_708	c1_1339,c1_15,c1_1685,c1_226,c1_2,c1_6,c1_786	c1_1207,c1_13,c1_171,c1_4,c1_631	c1_12,c1_3,c1_61	c1_1224,c1_161,c1_17,c1_3,c1_662
ENSG00000054116	TRAPPC3	c1_1020,c1_28,c1_322	c1_28,c1_3,c1_519	c1_1092,c1_12,c1_144,c1_1560,c1_4,c1_534	c1_1274,c1_1670,c1_17,c1_192,c1_2,c1_5,c1_689	c1_2,c1_36,c1_406,c1_9	c1_205,c1_22,c1_4,c1_739
ENSG00000054118	THRAP3	c1_20,c1_283,c1_939	c1_59,c1_5,c1_724	c1_11,c1_120,c1_3,c1_509	c1_10,c1_386,c1_3,c1_58	c1_10,c1_2,c1_45,c1_479	c1_244,c1_27,c1_4
ENSG00000054148	PHPT1	c1_1392,c1_14,c1_218,c1_794	c1_36,c1_3	c1_1108,c1_12,c1_145,c1_1576,c1_1757,c1_4,c1_539	c1_1295,c1_199,c1_19,c1_2,c1_5,c1_715	c1_1094,c1_1738,c1_25,c1_2,c1_353,c1_8	c1_223,c1_24,c1_4
ENSG00000054179	ENTPD2	c1_23,c1_300,c1_980	c1_1066,c1_10,c1_1622,c1_179,c1_2	c1_1453,c1_20,c1_256,c1_2,c1_7,c1_854	c1_12,c1_168,c1_4,c1_620	c1_1395,c1_1855,c1_19,c1_258,c1_4,c1_651	c1_408,c1_57,c1_8,c1_972
ENSG00000054219	LY75	c1_1016,c1_28,c1_320	c1_1224,c1_18,c1_313,c1_3	c1_10,c1_3,c1_452,c1_76	c1_1002,c1_314,c1_32,c1_3,c1_9	c1_1457,c1_20,c1_263,c1_4,c1_663	c1_1036,c1_1382,c1_446,c1_60,c1_9
ENSG00000054267	ARID4B	c1_1447,c1_19,c1_276,c1_915	c1_58,c1_5,c1_710	c1_106,c1_11,c1_3,c1_494	c1_1089,c1_10,c1_3,c1_469,c1_96	c1_148,c1_15,c1_3	c1_310,c1_41,c1_6
ENSG00000054277	OPN3	c1_102,c1_1190,c1_513,c1_6	c1_15,c1_3	c1_1343,c1_15,c1_228,c1_2,c1_6,c1_790	c1_13,c1_171,c1_4,c1_634	c1_14,c1_3	c1_1231,c1_1445,c1_164,c1_17,c1_3,c1_667
ENSG00000054282	SDCCAG8	c1_2,c1_372,c1_41	c1_5,c1_80,c1_855	c1_1433,c1_20,c1_254,c1_2,c1_7,c1_844	c1_1403,c1_1697,c1_219,c1_21,c1_2,c1_5,c1_809	c1_15,c1_3	c1_1104,c1_12,c1_510,c1_84
ENSG00000054356	PTPRN	c1_23,c1_301,c1_981	c1_1009,c1_171,c1_2,c1_9	c1_20,c1_256,c1_2,c1_7,c1_855	c1_12,c1_169,c1_4,c1_625	c1_1393,c1_1850,c1_19,c1_258,c1_4,c1_650	c1_409,c1_57,c1_8,c1_975
ENSG00000054392	HHAT	c1_2,c1_376,c1_42	c1_1044,c1_10,c1_175,c1_2	c1_13,c1_151,c1_4,c1_562	c1_19,c1_203,c1_2,c1_5	c1_20,c1_266,c1_4,c1_746	c1_1288,c1_210,c1_22,c1_4,c1_753
ENSG00000054523	KIF1B	c1_19,c1_271	c1_5,c1_61,c1_732	c1_1081,c1_11,c1_3,c1_477,c1_96	c1_1074,c1_10,c1_3,c1_448,c1_88	c1_15,c1_187,c1_3	c1_294,c1_33,c1_6,c1_874
ENSG00000054598	FOXC1	c1_113,c1_1241,c1_545,c1_8	c1_29,c1_3,c1_527	c1_1407,c1_1720,c1_20,c1_254,c1_2,c1_7,c1_832	c1_295,c1_31,c1_3,c1_959,c1_9	c1_1523,c1_20,c1_267,c1_4,c1_770	c1_350,c1_53,c1_8,c1_923
ENSG00000054611	TBC1D22A	c1_14,c1_221,c1_807	c1_26,c1_3,c1_483	c1_118,c1_11,c1_3	c1_219,c1_21,c1_2,c1_5,c1_809	c1_15,c1_3	c1_1247,c1_164,c1_17,c1_3,c1_668
ENSG00000054654	SYNE2	c1_3,c1_433,c1_70	c1_53,c1_5,c1_664	c1_300,c1_30,c1_3,c1_8	c1_1063,c1_10,c1_3,c1_437,c1_86	c1_15,c1_175,c1_3	c1_268,c1_31,c1_5,c1_818
ENSG00000054690	PLEKHH1	c1_12,c1_205,c1_766	c1_1066,c1_10,c1_1622,c1_179,c1_2	c1_10,c1_3,c1_443,c1_69	c1_20,c1_211,c1_2,c1_5	c1_2,c1_32,c1_396,c1_9	c1_238,c1_26,c1_4,c1_790
ENSG00000054793	ATP9A	c1_12,c1_1330,c1_187,c1_711	c1_114,c1_1581,c1_2,c1_8,c1_994	c1_1036,c1_10,c1_397,c1_3,c1_57	c1_20,c1_210,c1_2,c1_5,c1_774	c1_20,c1_277,c1_4,c1_904	c1_207,c1_22,c1_4,c1_747
ENSG00000054803	CBLN4	c1_23,c1_300,c1_980	c1_1040,c1_10,c1_1605,c1_173,c1_1763,c1_2	c1_20,c1_256,c1_2,c1_7,c1_854	c1_1193,c1_12,c1_1617,c1_167,c1_4,c1_617	c1_1395,c1_1855,c1_1949,c1_19,c1_258,c1_4,c1_651	c1_1364,c1_408,c1_57,c1_8,c1_974
ENSG00000054938	CHRDL2	c1_113,c1_542,c1_8	c1_5	c1_20,c1_254,c1_2,c1_7,c1_825	c1_234,c1_23,c1_2,c1_6	c1_1327,c1_19,c1_255,c1_4,c1_641	c1_355,c1_53,c1_8
ENSG00000054965	FAM168A	c1_19,c1_273	c1_53,c1_5,c1_664	c1_1466,c1_20,c1_257,c1_2,c1_7,c1_861	c1_10,c1_132,c1_3	c1_1434,c1_20,c1_261,c1_4,c1_658	c1_233,c1_25,c1_4,c1_788
ENSG00000054967	RELT	c1_468,c1_4,c1_85	c1_18,c1_342,c1_3	c1_21,c1_273,c1_2,c1_7,c1_908	c1_1532,c1_264,c1_28,c1_2,c1_8,c1_907	c1_1259,c1_12,c1_3,c1_528,c1_56	c1_1249,c1_164,c1_17,c1_3,c1_668
ENSG00000054983	GALC	c1_102,c1_1179,c1_510,c1_6	c1_34,c1_3,c1_567	c1_353,c1_3,c1_51,c1_984,c1_9	c1_10,c1_3,c1_450,c1_90	c1_22,c1_2,c1_301,c1_5	c1_1220,c1_161,c1_17,c1_3,c1_660
ENSG00000055044	NOP58	c1_10,c1_158,c1_634	c1_5,c1_924,c1_98	c1_13,c1_155,c1_4	c1_1521,c1_263,c1_28,c1_2,c1_8,c1_904	c1_10,c1_1154,c1_2,c1_40,c1_435	c1_115,c1_14
ENSG00000055070	SZRD1	c1_1031,c1_28,c1_325	c1_1396,c1_57,c1_5,c1_708	c1_13,c1_182,c1_4,c1_670	c1_1407,c1_1701,c1_219,c1_21,c1_2,c1_5,c1_811	c1_20,c1_276,c1_4	c1_321,c1_44,c1_6
ENSG00000055118	KCNH2	c1_113,c1_543,c1_8	c1_5,c1_65	c1_1378,c1_20,c1_254,c1_2,c1_7,c1_825	c1_1425,c1_1711,c1_228,c1_23,c1_2,c1_6,c1_831	c1_1327,c1_19,c1_255,c1_4,c1_641	c1_345,c1_53,c1_8,c1_918
ENSG00000055130	CUL1	c1_19,c1_272,c1_906	c1_1483,c1_5,c1_81,c1_860	c1_1081,c1_11,c1_3,c1_477,c1_96	c1_10,c1_391,c1_3,c1_61	c1_13,c1_3	c1_299,c1_37,c1_6
ENSG00000055147	FAM114A2	c1_455,c1_4,c1_79	c1_111,c1_6	c1_13,c1_153,c1_4,c1_571	c1_10,c1_136,c1_3	c1_1523,c1_20,c1_267,c1_4,c1_770	c1_11,c1_480,c1_73
ENSG00000055163	CYFIP2	c1_113,c1_1226,c1_1625,c1_541,c1_8	c1_1078,c1_10,c1_180,c1_2	c1_1394,c1_20,c1_254,c1_2,c1_7,c1_828	c1_225,c1_23,c1_2,c1_6,c1_822	c1_1310,c1_19,c1_255,c1_4,c1_641	c1_344,c1_53,c1_8,c1_916
ENSG00000055208	TAB2	c1_1042,c1_1558,c1_29,c1_334	c1_34,c1_3,c1_566	c1_104,c1_11,c1_3	c1_10,c1_3,c1_401,c1_70	c1_15,c1_3	c1_13,c1_552,c1_98
ENSG00000055211	GINM1	c1_5,c1_97	c1_34,c1_3,c1_567	c1_1098,c1_12,c1_144,c1_1566,c1_4,c1_535	c1_1034,c1_10,c1_363,c1_3,c1_52	c1_13,c1_3,c1_73	c1_1135,c1_13,c1_549,c1_97
ENSG00000055332	EIF2AK2	c1_17,c1_265,c1_884	c1_18,c1_309,c1_3	c1_1142,c1_13,c1_151,c1_4,c1_560	c1_1000,c1_314,c1_32,c1_3,c1_9	c1_1496,c1_20,c1_265,c1_4,c1_700	c1_1042,c1_447,c1_60,c1_9
ENSG00000055483	USP36	c1_10,c1_167,c1_673	c1_5,c1_907,c1_93	c1_13,c1_174,c1_4,c1_647	c1_10,c1_3	c1_20,c1_276,c1_4,c1_871	c1_1107,c1_12,c1_512,c1_84
ENSG00000055609	KMT2C	c1_19,c1_271,c1_901	c1_53,c1_5,c1_664	c1_1081,c1_11,c1_3,c1_477,c1_96	c1_1074,c1_10,c1_3,c1_448,c1_88	c1_15,c1_175,c1_3	c1_294,c1_33,c1_6,c1_873
ENSG00000055732	MCOLN3	c1_10,c1_160,c1_654	c1_1366,c1_3,c1_40,c1_622	c1_21,c1_270,c1_2,c1_7,c1_898	c1_11,c1_162,c1_3,c1_597	c1_19,c1_256,c1_4,c1_646	c1_414,c1_59,c1_9
ENSG00000055813	CCDC85A	c1_1481,c1_1701,c1_22,c1_293,c1_957	c1_10,c1_172,c1_2	c1_324,c1_3,c1_49,c1_9	c1_295,c1_31,c1_3,c1_958,c1_9	c1_20,c1_266,c1_4,c1_712	c1_11,c1_495,c1_77
ENSG00000055917	PUM2	c1_19,c1_276,c1_914	c1_1429,c1_5,c1_64,c1_754	c1_103,c1_11,c1_3,c1_487	c1_10,c1_399,c1_3,c1_70	c1_15,c1_166,c1_3,c1_603	c1_13,c1_552,c1_98
ENSG00000055950	MRPL43	c1_1386,c1_14,c1_218,c1_791	c1_1126,c1_11,c1_193,c1_3	c1_1110,c1_12,c1_145,c1_1587,c1_1767,c1_4,c1_539	c1_1293,c1_199,c1_19,c1_2,c1_5,c1_714	c1_22,c1_290,c1_2,c1_5	c1_224,c1_24,c1_4
ENSG00000055955	ITIH4	c1_113,c1_1235,c1_544,c1_8	c1_5,c1_61	c1_1402,c1_20,c1_254,c1_2,c1_7,c1_831	c1_226,c1_23,c1_2,c1_6,c1_826	c1_19,c1_255,c1_4,c1_645	c1_391,c1_56,c1_8
ENSG00000055957	ITIH1	c1_113,c1_1232,c1_1628,c1_542,c1_8	c1_5,c1_61	c1_1374,c1_20,c1_254,c1_2,c1_7,c1_825	c1_226,c1_23,c1_2,c1_6,c1_826	c1_19,c1_255,c1_4,c1_645	c1_395,c1_56,c1_8,c1_965
ENSG00000056050	HPF1	c1_113,c1_556,c1_8	c1_24,c1_3,c1_443	c1_1522,c1_353,c1_3,c1_51,c1_985,c1_9	c1_255,c1_26,c1_2,c1_890,c1_8	c1_20,c1_264,c1_4,c1_678	c1_279,c1_31,c1_5,c1_839
ENSG00000056097	ZFR	c1_20,c1_283,c1_939	c1_5,c1_83,c1_873	c1_351,c1_3,c1_51,c1_974,c1_9	c1_1030,c1_10,c1_351,c1_3,c1_48	c1_140,c1_15,c1_3	c1_244,c1_27,c1_4
ENSG00000056277	ZNF280C	c1_16,c1_252	c1_5,c1_64,c1_754	c1_1185,c1_13,c1_164,c1_4,c1_614	c1_10,c1_115,c1_3,c1_510	c1_22,c1_2,c1_301,c1_5	c1_145,c1_15
ENSG00000056487	PHF21B	c1_113,c1_1217,c1_540,c1_8	c1_18,c1_3	c1_1375,c1_20,c1_254,c1_2,c1_7,c1_825	c1_229,c1_23,c1_2,c1_6,c1_834	c1_23,c1_2,c1_337,c1_5	c1_1360,c1_408,c1_57,c1_8,c1_973
ENSG00000056558	TRAF1	c1_10,c1_155,c1_623	c1_28,c1_3,c1_502	c1_20,c1_257,c1_2,c1_7,c1_866	c1_261,c1_27,c1_2,c1_8	c1_20,c1_263,c1_4,c1_664	c1_1064,c1_10,c1_453,c1_62
ENSG00000056586	RC3H2	c1_1050,c1_1564,c1_29,c1_335	c1_34,c1_3,c1_566	c1_351,c1_3,c1_51,c1_978,c1_9	c1_10,c1_381,c1_3,c1_57	c1_15,c1_3	c1_151,c1_15
ENSG00000056736	IL17RB	c1_23,c1_300,c1_979	c1_1058,c1_10,c1_1613,c1_177,c1_2	c1_20,c1_256,c1_2,c1_7,c1_854	c1_17,c1_192,c1_2,c1_5,c1_687	c1_11,c1_1202,c1_3,c1_47,c1_493	c1_390,c1_56,c1_8
ENSG00000056972	TRAF3IP2	c1_10,c1_167	c1_15,c1_248,c1_3	c1_13,c1_146,c1_4,c1_543	c1_104,c1_10,c1_3,c1_486	c1_22,c1_2,c1_305,c1_5	c1_280,c1_31,c1_5,c1_842
ENSG00000056998	GYG2	c1_12,c1_1349,c1_1663,c1_194,c1_728	c1_113,c1_2,c1_8,c1_989	c1_1020,c1_10,c1_373,c1_3,c1_54	c1_208,c1_20,c1_2,c1_5,c1_768	c1_1122,c1_2,c1_32,c1_396,c1_9	c1_205,c1_22,c1_4,c1_739
ENSG00000057019	DCBLD2	c1_481,c1_5,c1_94	c1_53,c1_5	c1_1091,c1_12,c1_144,c1_1557,c1_4,c1_534	c1_10,c1_3,c1_402,c1_70	c1_21,c1_281,c1_4	c1_1049,c1_10,c1_1396,c1_448,c1_61
ENSG00000057252	SOAT1	c1_102,c1_1184,c1_511,c1_6	c1_21,c1_392,c1_3	c1_15,c1_231,c1_2,c1_6,c1_806	c1_1215,c1_13,c1_1641,c1_171,c1_4,c1_633	c1_1581,c1_20,c1_271,c1_4,c1_820	c1_1231,c1_1445,c1_164,c1_17,c1_3,c1_667
ENSG00000057294	PKP2	c1_12,c1_1368,c1_198,c1_741	c1_113,c1_2,c1_8,c1_989	c1_10,c1_3,c1_429,c1_66	c1_208,c1_20,c1_2,c1_5,c1_768	c1_1378,c1_1841,c1_19,c1_256,c1_4,c1_646	c1_186,c1_21,c1_4
ENSG00000057468	MSH4	c1_1068,c1_31,c1_340	c1_1152,c1_11,c1_208,c1_3	c1_14,c1_222,c1_4	c1_199,c1_19,c1_2,c1_5,c1_715	c1_20,c1_265,c1_4	c1_191,c1_21,c1_4
ENSG00000057593	F7	c1_113,c1_542,c1_8	c1_113,c1_2,c1_8,c1_989	c1_21,c1_258,c1_2,c1_7,c1_869	c1_228,c1_23,c1_2,c1_6,c1_833	c1_1308,c1_19,c1_255,c1_4,c1_641	c1_393,c1_56,c1_8
ENSG00000057608	GDI2	c1_10,c1_157,c1_630	c1_11,c1_203,c1_3	c1_13,c1_175,c1_4,c1_650	c1_17,c1_192,c1_2,c1_5,c1_686	c1_1037,c1_1702,c1_22,c1_2,c1_304,c1_5	c1_390,c1_56,c1_8
ENSG00000057657	PRDM1	c1_1144,c1_453,c1_4,c1_79	c1_1022,c1_10,c1_1597,c1_172,c1_2	c1_1350,c1_15,c1_229,c1_2,c1_6,c1_792	c1_10,c1_368,c1_3,c1_53	c1_20,c1_266,c1_4,c1_723	c1_1248,c1_164,c1_17,c1_3,c1_668
ENSG00000057663	ATG5	c1_1002,c1_26,c1_307	c1_21,c1_393,c1_3	c1_351,c1_3,c1_51,c1_9	c1_10,c1_351,c1_3,c1_48	c1_13,c1_3	c1_12,c1_91
ENSG00000057704	TMCC3	c1_12,c1_189,c1_718	c1_10,c1_1116,c1_189,c1_2	c1_300,c1_30,c1_3,c1_8	c1_295,c1_31,c1_3,c1_9	c1_20,c1_271,c1_4,c1_816	c1_283,c1_31,c1_5
ENSG00000057757	PITHD1	c1_10,c1_166,c1_670	c1_28,c1_3,c1_498	c1_1267,c1_13,c1_184,c1_4,c1_674	c1_255,c1_26,c1_2,c1_890,c1_8	c1_1078,c1_24,c1_2,c1_346,c1_5	c1_10,c1_454,c1_62
ENSG00000057935	MTA3	c1_27	c1_15,c1_252,c1_3	c1_10,c1_3,c1_445,c1_71	c1_1252,c1_14,c1_181,c1_4,c1_666	c1_1453,c1_1882,c1_20,c1_262,c1_4,c1_662	c1_371,c1_53,c1_8
ENSG00000058056	USP13	c1_12,c1_189	c1_18,c1_347,c1_3	c1_336,c1_3,c1_49,c1_9	c1_1572,c1_300,c1_31,c1_3,c1_969,c1_9	c1_20,c1_266,c1_4	c1_11,c1_71
ENSG00000058063	ATP11B	c1_1137,c1_3,c1_432,c1_70	c1_1271,c1_22,c1_3,c1_401	c1_351,c1_3,c1_51,c1_978,c1_9	c1_10,c1_3,c1_451,c1_90	c1_10,c1_2,c1_40	c1_230,c1_25,c1_4,c1_781
ENSG00000058085	LAMC2	c1_3,c1_431,c1_69	c1_1089,c1_10,c1_181,c1_2	c1_306,c1_31,c1_3,c1_8	c1_104,c1_10,c1_3,c1_485	c1_20,c1_278,c1_4,c1_907	c1_280,c1_31,c1_5
ENSG00000058091	CDK14	c1_1460,c1_20,c1_280,c1_929	c1_5,c1_65	c1_1443,c1_20,c1_255,c1_2,c1_7,c1_850	c1_1461,c1_250,c1_26,c1_2,c1_868,c1_8	c1_10,c1_2,c1_46	c1_274,c1_31,c1_5,c1_831
ENSG00000058262	SEC61A1	c1_10,c1_155,c1_618	c1_24,c1_3,c1_440	c1_13,c1_158,c1_4,c1_582	c1_1458,c1_1728,c1_250,c1_26,c1_2,c1_867,c1_8	c1_110,c1_1292,c1_14,c1_3,c1_568	c1_107,c1_14,c1_585
ENSG00000058272	PPP1R12A	c1_113,c1_1241,c1_545,c1_8	c1_1411,c1_59,c1_5,c1_725	c1_1407,c1_1720,c1_20,c1_254,c1_2,c1_7,c1_832	c1_234,c1_23,c1_2,c1_6	c1_20,c1_276,c1_4	c1_350,c1_53,c1_8,c1_923
ENSG00000058335	RASGRF1	c1_122,c1_9	c1_1009,c1_171,c1_2,c1_9	c1_21,c1_276,c1_2,c1_7	c1_1221,c1_13,c1_171,c1_4,c1_634	c1_1393,c1_1850,c1_19,c1_258,c1_4,c1_650	c1_418,c1_59,c1_9
ENSG00000058404	CAMK2B	c1_105,c1_1201,c1_1614,c1_525,c1_6	c1_1009,c1_171,c1_2,c1_9	c1_15,c1_235,c1_2,c1_6	c1_1221,c1_13,c1_171,c1_4,c1_634	c1_1324,c1_19,c1_255,c1_4,c1_641	c1_164,c1_17,c1_3,c1_669
ENSG00000058453	CROCC	c1_2,c1_43	c1_5,c1_74	c1_14,c1_221,c1_4,c1_772	c1_277,c1_29,c1_2,c1_8,c1_921	c1_20,c1_272,c1_4,c1_833	c1_1067,c1_10,c1_453,c1_62
ENSG00000058600	POLR3E	c1_15,c1_231,c1_831	c1_1271,c1_22,c1_3,c1_401	c1_1248,c1_13,c1_180,c1_4,c1_665	c1_1463,c1_1733,c1_251,c1_26,c1_2,c1_869,c1_8	c1_18,c1_233,c1_3	c1_113,c1_14,c1_593
ENSG00000058668	ATP2B4	c1_113,c1_1256,c1_551,c1_8	c1_107,c1_5,c1_978	c1_1113,c1_12,c1_145,c1_1602,c1_4,c1_539	c1_20,c1_212,c1_2,c1_5,c1_791	c1_1499,c1_20,c1_266,c1_4,c1_709	c1_372,c1_53,c1_8
ENSG00000058673	ZC3H11A	c1_29,c1_334	c1_53,c1_5	c1_348,c1_3,c1_51,c1_967,c1_9	c1_19,c1_206,c1_2,c1_5,c1_762	c1_26,c1_2,c1_356,c1_8	N/A
ENSG00000058729	RIOK2	c1_10,c1_155,c1_621	c1_1526,c1_5,c1_928,c1_98	c1_13,c1_160,c1_4,c1_597	c1_1528,c1_263,c1_28,c1_2,c1_8,c1_906	c1_10,c1_2,c1_40,c1_439	c1_138,c1_14
ENSG00000058799	YIPF1	c1_10,c1_1282,c1_157,c1_628	c1_28,c1_3,c1_493	c1_1156,c1_13,c1_157,c1_4,c1_578	c1_253,c1_26,c1_2,c1_883,c1_8	c1_1044,c1_23,c1_2,c1_314,c1_5	c1_114,c1_14
ENSG00000058804	NDC1	c1_10,c1_155	c1_15,c1_278,c1_3	c1_13,c1_160,c1_4,c1_592	c1_1499,c1_1750,c1_254,c1_26,c1_2,c1_887,c1_8	c1_15,c1_3	c1_110,c1_14
ENSG00000058866	DGKG	c1_113,c1_1216,c1_1622,c1_1749,c1_540,c1_8	c1_108,c1_5,c1_980	c1_1374,c1_1701,c1_1800,c1_20,c1_254,c1_2,c1_7,c1_825	c1_1421,c1_225,c1_23,c1_2,c1_6,c1_821	c1_1310,c1_1816,c1_19,c1_255,c1_4,c1_641	c1_1347,c1_342,c1_53,c1_8,c1_909
ENSG00000059122	FLYWCH1	c1_2,c1_54	c1_11,c1_196,c1_3	c1_13,c1_187,c1_4,c1_682	c1_1238,c1_14,c1_175,c1_4,c1_651	c1_20,c1_267,c1_4	c1_237,c1_26,c1_4
ENSG00000059145	UNKL	c1_1095,c1_364,c1_36	c1_103,c1_5	c1_1128,c1_13,c1_148,c1_4,c1_544	c1_10,c1_3,c1_429,c1_82	c1_1130,c1_1750,c1_2,c1_36,c1_405,c1_9	c1_1131,c1_13,c1_548,c1_97
ENSG00000059377	TBXAS1	c1_100,c1_503,c1_6	c1_25,c1_3,c1_466	c1_1337,c1_15,c1_226,c1_2,c1_6,c1_785	c1_1209,c1_13,c1_171,c1_4,c1_631	c1_1265,c1_12,c1_3,c1_535,c1_57	c1_1218,c1_1436,c1_161,c1_17,c1_3,c1_659
ENSG00000059378	PARP12	c1_17,c1_265,c1_883	c1_1224,c1_18,c1_313,c1_3	c1_13,c1_151,c1_4,c1_561	c1_313,c1_32,c1_3,c1_995,c1_9	c1_1496,c1_20,c1_265,c1_4,c1_700	c1_1037,c1_1385,c1_446,c1_60,c1_9
ENSG00000059573	ALDH18A1	c1_9	c1_24,c1_3,c1_442	c1_10,c1_3,c1_456,c1_78	c1_1458,c1_1728,c1_250,c1_26,c1_2,c1_867,c1_8	c1_101,c1_14,c1_3,c1_566	c1_413,c1_59,c1_9
ENSG00000059588	TARBP1	c1_20,c1_288	c1_15,c1_276,c1_3	c1_13,c1_212,c1_4	c1_10,c1_3,c1_472,c1_97	c1_22,c1_2,c1_301,c1_5	c1_281,c1_31,c1_5,c1_845
ENSG00000059691	GATB	c1_15,c1_232	c1_1271,c1_22,c1_3,c1_401	c1_10,c1_3,c1_417,c1_62	c1_1455,c1_249,c1_26,c1_2,c1_865,c1_8	c1_1108,c1_28,c1_2,c1_372,c1_9	c1_173,c1_20,c1_4
ENSG00000059728	MXD1	c1_1144,c1_453,c1_4,c1_79	c1_1257,c1_20,c1_376,c1_3	c1_13,c1_193,c1_4,c1_699	c1_10,c1_137,c1_3	c1_1254,c1_12,c1_3,c1_527,c1_56	c1_290,c1_32,c1_5,c1_857
ENSG00000059758	CDK17	c1_1145,c1_454,c1_4,c1_79	c1_58,c1_5,c1_710	c1_13,c1_153,c1_4,c1_571	c1_10,c1_122,c1_3,c1_529	c1_1519,c1_20,c1_267,c1_4,c1_765	c1_11,c1_480,c1_73
ENSG00000059769	DNAJC25	c1_10,c1_1280,c1_155,c1_618	c1_58,c1_5	c1_13,c1_163,c1_4,c1_605	c1_10,c1_351,c1_3,c1_48	c1_25,c1_2,c1_355,c1_8	c1_20,c1_4
ENSG00000059804	SLC2A3	c1_445,c1_4,c1_77	c1_1318,c1_29,c1_3,c1_527	c1_1202,c1_13,c1_1641,c1_168,c1_4,c1_631	c1_10,c1_3,c1_40	c1_1484,c1_1893,c1_20,c1_264,c1_4,c1_667	c1_290,c1_32,c1_5,c1_858
ENSG00000059915	PSD	c1_1060,c1_30,c1_337	c1_1009,c1_171,c1_2,c1_9	c1_20,c1_256,c1_2,c1_7,c1_855	c1_12,c1_169,c1_4,c1_625	c1_1393,c1_1850,c1_19,c1_258,c1_4,c1_650	c1_6
ENSG00000060069	CTDP1	c1_1427,c1_15,c1_240,c1_854	c1_1473,c1_1735,c1_1783,c1_5,c1_77,c1_848	c1_1131,c1_13,c1_148,c1_4,c1_545	c1_10,c1_3,c1_429,c1_82	c1_20,c1_276,c1_4	c1_134,c1_14
ENSG00000060138	YBX3	c1_2,c1_395,c1_49	c1_1517,c1_5,c1_915,c1_97	c1_13,c1_191,c1_4,c1_691	c1_296,c1_31,c1_3,c1_9	c1_20,c1_264,c1_4	c1_1056,c1_10,c1_449,c1_61
ENSG00000060140	STYK1	c1_1492,c1_22,c1_294,c1_964	c1_53,c1_5	c1_13,c1_195,c1_4,c1_703	c1_296,c1_31,c1_3,c1_9	c1_20,c1_267,c1_4,c1_780	c1_264,c1_30,c1_4
ENSG00000060237	WNK1	c1_1138,c1_3,c1_433,c1_70	c1_53,c1_5,c1_665	c1_300,c1_30,c1_3,c1_8	c1_1063,c1_10,c1_3,c1_437,c1_86	c1_1527,c1_20,c1_267,c1_4,c1_774	c1_268,c1_31,c1_5,c1_818
ENSG00000060339	CCAR1	c1_1036,c1_29,c1_333	c1_5,c1_924,c1_98	c1_354,c1_3,c1_51,c1_986,c1_9	c1_10,c1_3,c1_427,c1_81	c1_10,c1_1154,c1_2,c1_40,c1_435	c1_196,c1_21,c1_4
ENSG00000060491	OGFR	c1_1063,c1_1574,c1_1736,c1_30,c1_338	c1_18,c1_311,c1_3	c1_1232,c1_13,c1_176,c1_4,c1_655	c1_14,c1_174,c1_4,c1_646	c1_20,c1_265,c1_4,c1_701	c1_1063,c1_10,c1_1402,c1_453,c1_62
ENSG00000060558	GNA15	c1_102,c1_6	c1_1016,c1_10,c1_172,c1_2	c1_15,c1_229,c1_2,c1_6,c1_793	c1_1212,c1_13,c1_1629,c1_171,c1_4,c1_633	c1_1278,c1_12,c1_3,c1_548,c1_60	c1_1249,c1_164,c1_17,c1_3,c1_668
ENSG00000060642	PIGV	c1_14,c1_218	c1_5,c1_69,c1_775	c1_20,c1_257,c1_2,c1_7,c1_864	c1_14,c1_181,c1_4,c1_665	c1_18,c1_233,c1_3	c1_227,c1_25,c1_4,c1_776
ENSG00000060656	PTPRU	c1_28,c1_324	c1_113,c1_2,c1_8,c1_989	c1_13,c1_182,c1_4,c1_670	c1_10,c1_128,c1_3,c1_541	c1_18,c1_3	c1_122,c1_14,c1_616
ENSG00000060688	SNRNP40	c1_10,c1_1280,c1_155,c1_1644,c1_618	c1_28,c1_3,c1_500	c1_13,c1_160,c1_4,c1_593	c1_1487,c1_1745,c1_253,c1_26,c1_2,c1_882,c1_8	c1_2,c1_33,c1_398,c1_9	c1_124,c1_14,c1_621
ENSG00000060709	RIMBP2	c1_118,c1_9	c1_16,c1_299,c1_3	c1_36,c1_3,c1_8	N/A	c1_1386,c1_19,c1_256,c1_4,c1_648	c1_421,c1_59,c1_9
ENSG00000060718	COL11A1	c1_116,c1_561,c1_9	c1_114,c1_1581,c1_2,c1_8,c1_994	c1_21,c1_261,c1_2,c1_7,c1_875	c1_11,c1_161,c1_3,c1_579	c1_21,c1_281,c1_4,c1_956	c1_423,c1_59,c1_9
ENSG00000060749	QSER1	c1_1039,c1_29,c1_334	c1_53,c1_5,c1_664	c1_1514,c1_352,c1_3,c1_51,c1_981,c1_9	c1_1046,c1_10,c1_1593,c1_388,c1_3,c1_59	c1_14,c1_3,c1_93	c1_310,c1_41,c1_6
ENSG00000060762	MPC1	c1_12,c1_199,c1_746	c1_11,c1_3	c1_1113,c1_12,c1_145,c1_1600,c1_1774,c1_1804,c1_4,c1_539	c1_19,c1_201,c1_2,c1_5,c1_738	c1_10,c1_2,c1_46	c1_189,c1_21,c1_4
ENSG00000060971	ACAA1	c1_12,c1_1349,c1_1663,c1_194,c1_728	c1_2,c1_8	c1_10,c1_392,c1_3,c1_56	c1_19,c1_203,c1_2,c1_5,c1_748	c1_20,c1_278,c1_4,c1_907	c1_177,c1_20,c1_4
ENSG00000060982	BCAT1	c1_100,c1_1169,c1_503,c1_6	c1_25,c1_3	c1_1360,c1_15,c1_231,c1_2,c1_6,c1_801	c1_1204,c1_13,c1_171,c1_4,c1_631	c1_21,c1_280,c1_4	c1_1216,c1_1431,c1_161,c1_17,c1_3,c1_659
ENSG00000061273	HDAC7	c1_30,c1_338	c1_15,c1_264,c1_3	c1_13,c1_167,c1_4,c1_626	c1_10,c1_132,c1_3	c1_15,c1_166,c1_3,c1_603	c1_1102,c1_12,c1_1413,c1_509,c1_84
ENSG00000061337	LZTS1	c1_3,c1_421,c1_67	c1_1422,c1_5,c1_63,c1_747	c1_304,c1_31,c1_3,c1_8	c1_294,c1_31,c1_3,c1_957,c1_9	c1_11,c1_1227,c1_3,c1_49,c1_506	c1_269,c1_31,c1_5,c1_820
ENSG00000061455	PRDM6	c1_9	c1_5,c1_87,c1_885	c1_21,c1_268,c1_2,c1_7	c1_10,c1_3,c1_78	c1_21,c1_281,c1_4,c1_951	c1_432,c1_59,c1_9
ENSG00000061656	SPAG4	c1_468,c1_4,c1_85	c1_13,c1_235,c1_3	c1_13,c1_186,c1_4,c1_678	c1_10,c1_127,c1_3	c1_1305,c1_1811,c1_19,c1_255,c1_4,c1_640	c1_293,c1_32,c1_5
ENSG00000061676	NCKAP1	c1_2,c1_388,c1_46	c1_1485,c1_5,c1_81,c1_864	c1_104,c1_11,c1_3	c1_1030,c1_10,c1_351,c1_3,c1_48	c1_10,c1_2,c1_45,c1_482	c1_294,c1_33,c1_6,c1_874
ENSG00000061794	MRPS35	c1_10,c1_163,c1_665	c1_28,c1_3,c1_501	c1_13,c1_160,c1_4,c1_592	c1_1496,c1_253,c1_26,c1_2,c1_885,c1_8	c1_1261,c1_12,c1_3,c1_529,c1_56	c1_110,c1_1176,c1_14,c1_590
ENSG00000061918	GUCY1B1	c1_11,c1_175,c1_688	c1_59,c1_5,c1_718	c1_1388,c1_1709,c1_20,c1_254,c1_2,c1_7,c1_826	c1_292,c1_31,c1_3,c1_949,c1_9	c1_11,c1_3,c1_49	c1_374,c1_54,c1_8
ENSG00000061936	SFSWAP	c1_30,c1_338	c1_53,c1_5,c1_662	c1_13,c1_176,c1_4,c1_656	c1_1239,c1_14,c1_175,c1_4,c1_651	c1_15,c1_3	c1_1067,c1_10,c1_453,c1_62
ENSG00000061938	TNK2	c1_33,c1_343	c1_1377,c1_3,c1_43,c1_624	c1_13,c1_176,c1_4,c1_652	c1_271,c1_29,c1_2,c1_8	c1_1102,c1_26,c1_2,c1_361,c1_8	c1_1109,c1_12,c1_514,c1_85
ENSG00000061987	MON2	c1_19,c1_271,c1_902	c1_24,c1_3,c1_442	c1_11,c1_3,c1_98	c1_105,c1_10,c1_3,c1_487	c1_15,c1_205,c1_3,c1_626	c1_152,c1_15
ENSG00000062038	CDH3	c1_113,c1_540,c1_8	c1_1047,c1_10,c1_175,c1_2	c1_1401,c1_20,c1_254,c1_2,c1_7,c1_830	c1_1191,c1_12,c1_1615,c1_166,c1_4,c1_616	c1_1307,c1_19,c1_255,c1_4,c1_641	c1_349,c1_53,c1_8
ENSG00000062194	GPBP1	c1_2,c1_406,c1_57	c1_21,c1_388,c1_3	c1_354,c1_3,c1_51,c1_9	c1_1452,c1_249,c1_26,c1_2,c1_864,c1_8	c1_10,c1_2,c1_46,c1_485	c1_1139,c1_13,c1_554,c1_98
ENSG00000062282	DGAT2	c1_12,c1_205,c1_766	c1_114,c1_1581,c1_2,c1_8,c1_994	c1_10,c1_3,c1_443,c1_69	c1_20,c1_211,c1_2,c1_5,c1_783	c1_29,c1_2,c1_385,c1_9	c1_238,c1_26,c1_4,c1_790
ENSG00000062370	ZNF112	c1_1071,c1_1583,c1_31,c1_340	c1_56,c1_5,c1_700	c1_1313,c1_14,c1_219,c1_4,c1_754	c1_10,c1_1126,c1_129,c1_3,c1_547	c1_10,c1_2,c1_39,c1_413	c1_279,c1_31,c1_5,c1_839
ENSG00000062485	CS	c1_12,c1_1328,c1_187,c1_710	c1_1271,c1_22,c1_3,c1_401	c1_10,c1_3,c1_64	c1_1285,c1_198,c1_19,c1_2,c1_5,c1_709	c1_1069,c1_1719,c1_24,c1_2,c1_344,c1_5	c1_174,c1_20,c1_4,c1_698
ENSG00000062524	LTK	c1_1513,c1_24,c1_303,c1_986	c1_10,c1_1113,c1_188,c1_2	c1_19,c1_249,c1_2,c1_6,c1_823	c1_16,c1_190,c1_4,c1_680	c1_12,c1_3,c1_545,c1_59	c1_165,c1_17,c1_3,c1_676
ENSG00000062582	MRPS24	c1_1387,c1_14,c1_1675,c1_218,c1_791	c1_1176,c1_13,c1_236,c1_3	c1_1110,c1_12,c1_145,c1_1585,c1_4,c1_539	c1_1293,c1_199,c1_19,c1_2,c1_5,c1_714	c1_21,c1_280,c1_4,c1_928	c1_220,c1_24,c1_4,c1_770
ENSG00000062598	ELMO2	c1_11,c1_184	c1_17,c1_303,c1_3	c1_14,c1_216,c1_4,c1_752	c1_268,c1_29,c1_2,c1_8	c1_1406,c1_1861,c1_1956,c1_20,c1_260,c1_4,c1_654	c1_441,c1_59,c1_9
ENSG00000062650	WAPL	c1_1050,c1_1564,c1_29,c1_335	c1_59,c1_5,c1_721	c1_351,c1_3,c1_51,c1_978,c1_9	c1_10,c1_3,c1_404,c1_71	c1_15,c1_166,c1_3,c1_603	c1_303,c1_39,c1_6
ENSG00000062716	VMP1	c1_4,c1_81	c1_30,c1_3,c1_534	c1_1218,c1_13,c1_172,c1_4,c1_642	c1_10,c1_1104,c1_111,c1_3,c1_499	c1_1513,c1_20,c1_267,c1_4,c1_760	c1_290,c1_32,c1_5,c1_859
ENSG00000062725	APPBP2	c1_16,c1_254	c1_1473,c1_1736,c1_5,c1_77,c1_848	c1_363,c1_3,c1_51,c1_9	c1_1046,c1_10,c1_1595,c1_388,c1_3,c1_59	c1_19,c1_255,c1_4,c1_641	c1_143,c1_15
ENSG00000062822	POLD1	c1_14,c1_228	c1_53,c1_5,c1_690	c1_14,c1_225,c1_4,c1_783	c1_267,c1_29,c1_2,c1_8,c1_910	c1_15,c1_199,c1_3	c1_139,c1_14
ENSG00000063046	EIF4B	c1_490,c1_5,c1_95	c1_1127,c1_11,c1_193,c1_3	c1_12,c1_144,c1_4,c1_536	c1_1257,c1_1656,c1_17,c1_192,c1_2,c1_5,c1_686	c1_1008,c1_1687,c1_22,c1_291,c1_2,c1_5	c1_10,c1_458,c1_63
ENSG00000063127	SLC6A16	c1_141,c1_9	c1_2,c1_8	c1_1425,c1_20,c1_254,c1_2,c1_7,c1_840	c1_1249,c1_14,c1_181,c1_4,c1_665	c1_20,c1_276,c1_4	c1_359,c1_53,c1_8
ENSG00000063169	BICRA	c1_5,c1_94	c1_1429,c1_5,c1_64,c1_754	c1_1131,c1_13,c1_148,c1_4,c1_545	c1_108,c1_10,c1_3	c1_1044,c1_1712,c1_23,c1_2,c1_314,c1_5	c1_254,c1_28,c1_4
ENSG00000063176	SPHK2	c1_12,c1_198,c1_742	c1_3,c1_44,c1_626	c1_10,c1_3,c1_66	c1_20,c1_215,c1_2,c1_5,c1_800	c1_18,c1_233,c1_3	c1_1298,c1_217,c1_23,c1_4,c1_766
ENSG00000063177	RPL18	c1_481,c1_5,c1_94	c1_1120,c1_11,c1_1645,c1_191,c1_3	c1_1089,c1_12,c1_144,c1_4,c1_534	c1_1256,c1_1652,c1_17,c1_1817,c1_1840,c1_192,c1_2,c1_5,c1_686	c1_1675,c1_1927,c1_22,c1_284,c1_2,c1_5,c1_979	c1_1049,c1_10,c1_1396,c1_448,c1_61
ENSG00000063180	CA11	c1_113,c1_552,c1_8	c1_1396,c1_57,c1_5,c1_708	c1_1440,c1_20,c1_255,c1_2,c1_7,c1_849	c1_1264,c1_17,c1_192,c1_2,c1_5,c1_687	c1_2,c1_31,c1_9	c1_390,c1_56,c1_8
ENSG00000063241	ISOC2	c1_15,c1_233,c1_839	c1_1170,c1_13,c1_1657,c1_233,c1_3	c1_1114,c1_12,c1_145,c1_4,c1_539	c1_19,c1_204,c1_2,c1_5,c1_750	c1_1099,c1_26,c1_2,c1_356,c1_8	c1_102,c1_14,c1_574
ENSG00000063244	U2AF2	c1_10,c1_162,c1_664	c1_1537,c1_5,c1_933,c1_99	c1_13,c1_189,c1_4,c1_689	c1_1410,c1_1708,c1_219,c1_21,c1_2,c1_5,c1_812	c1_15,c1_178,c1_3	c1_1069,c1_10,c1_453,c1_62
ENSG00000063245	EPN1	c1_14,c1_221,c1_807	c1_36,c1_3,c1_601	c1_1112,c1_12,c1_145,c1_1599,c1_4,c1_539	c1_1403,c1_1697,c1_219,c1_21,c1_2,c1_5,c1_809	c1_11,c1_3,c1_525,c1_55	c1_139,c1_14,c1_641
ENSG00000063322	MED29	c1_14,c1_224	c1_1397,c1_57,c1_5,c1_708	c1_11,c1_3,c1_478,c1_96	c1_251,c1_26,c1_2,c1_877,c1_8	c1_156,c1_15,c1_3	c1_443,c1_59,c1_9
ENSG00000063587	ZNF275	c1_12,c1_189,c1_718	c1_18,c1_347,c1_3	c1_336,c1_3,c1_49,c1_9	c1_297,c1_31,c1_3,c1_961,c1_9	c1_1346,c1_19,c1_255,c1_4,c1_642	c1_1088,c1_11,c1_467,c1_67
ENSG00000063601	MTMR1	c1_33,c1_346	c1_5,c1_75	c1_13,c1_199,c1_4,c1_711	c1_1551,c1_286,c1_2,c1_30,c1_8,c1_937	c1_2,c1_36,c1_405,c1_9	c1_124,c1_14
ENSG00000063660	GPC1	c1_20,c1_280,c1_930	c1_114,c1_1581,c1_2,c1_8,c1_994	c1_10,c1_3,c1_434,c1_67	c1_1327,c1_19,c1_200,c1_2,c1_5,c1_735	c1_20,c1_266,c1_4	c1_12,c1_509,c1_84
ENSG00000063761	ADCK1	c1_14,c1_218	c1_22,c1_3	c1_1108,c1_12,c1_145,c1_1579,c1_1759,c1_4,c1_539	c1_268,c1_29,c1_2,c1_8	c1_1028,c1_22,c1_2,c1_300,c1_5	c1_102,c1_14,c1_574
ENSG00000063854	HAGH	c1_1020,c1_28,c1_322	c1_1203,c1_16,c1_291,c1_3	c1_13,c1_170,c1_4,c1_637	c1_1267,c1_17,c1_192,c1_2,c1_5,c1_687	c1_1077,c1_24,c1_2,c1_346,c1_5	c1_12,c1_527,c1_88
ENSG00000063978	RNF4	c1_10,c1_156	c1_5,c1_81	c1_13,c1_167,c1_4,c1_627	c1_10,c1_342,c1_3,c1_45	c1_1588,c1_20,c1_271,c1_4,c1_824	c1_270,c1_31,c1_5
ENSG00000064012	CASP8	c1_1054,c1_30,c1_337	c1_11,c1_206,c1_3	c1_1439,c1_20,c1_255,c1_2,c1_7,c1_849	c1_199,c1_19,c1_2,c1_5,c1_728	c1_21,c1_280,c1_4	c1_1248,c1_164,c1_17,c1_3,c1_668
ENSG00000064042	LIMCH1	c1_9	c1_139,c1_2,c1_8	c1_10,c1_3,c1_58	c1_20,c1_210,c1_2,c1_5	c1_2,c1_31,c1_9	c1_210,c1_22,c1_4
ENSG00000064102	INTS13	c1_468,c1_4,c1_85	c1_5,c1_906,c1_93	c1_1166,c1_13,c1_160,c1_4,c1_595	c1_253,c1_26,c1_2,c1_884,c1_8	c1_20,c1_264,c1_4	c1_122,c1_14,c1_615
ENSG00000064115	TM7SF3	c1_16,c1_255	c1_105,c1_5,c1_972	c1_14,c1_220,c1_4,c1_756	c1_1457,c1_249,c1_26,c1_2,c1_866,c1_8	c1_1304,c1_1804,c1_19,c1_255,c1_4,c1_640	c1_184,c1_21,c1_4,c1_712
ENSG00000064195	DLX3	c1_107,c1_6	c1_1047,c1_10,c1_175,c1_2	c1_22,c1_284,c1_2,c1_7,c1_924	c1_13,c1_171,c1_4,c1_636	c1_11,c1_1233,c1_3,c1_511,c1_51	c1_164,c1_17,c1_3,c1_672
ENSG00000064199	SPA17	c1_113,c1_1238,c1_545,c1_8	c1_12,c1_3	c1_1407,c1_1720,c1_20,c1_254,c1_2,c1_7,c1_832	c1_1336,c1_19,c1_201,c1_2,c1_5,c1_739	c1_20,c1_276,c1_4	c1_217,c1_23,c1_4,c1_765
ENSG00000064201	TSPAN32	c1_24,c1_303,c1_983	c1_5,c1_911,c1_96	c1_1372,c1_19,c1_246,c1_2,c1_6,c1_819	c1_16,c1_188,c1_4	c1_12,c1_3,c1_541,c1_59	c1_165,c1_17,c1_3,c1_675
ENSG00000064205	CCN5	c1_123,c1_576,c1_9	c1_113,c1_2,c1_8	c1_21,c1_261,c1_2,c1_7,c1_878	c1_1162,c1_11,c1_162,c1_3,c1_597	c1_21,c1_281,c1_4,c1_951	c1_1017,c1_431,c1_59,c1_9
ENSG00000064218	DMRT3	c1_1275,c1_143,c1_608,c1_9	c1_1403,c1_59,c1_5,c1_718	c1_10,c1_3,c1_458,c1_79	c1_10,c1_117,c1_3,c1_516	c1_20,c1_267,c1_4,c1_780	c1_1353,c1_377,c1_54,c1_8,c1_950
ENSG00000064225	ST3GAL6	c1_12,c1_1328,c1_187,c1_710	c1_22,c1_3,c1_403	c1_10,c1_396,c1_3,c1_57	c1_1395,c1_20,c1_212,c1_2,c1_5,c1_790	c1_20,c1_264,c1_4,c1_673	c1_238,c1_26,c1_4,c1_789
ENSG00000064270	ATP2C2	c1_111,c1_1210,c1_536,c1_7	c1_1047,c1_10,c1_175,c1_2	c1_22,c1_284,c1_2,c1_7,c1_924	c1_1189,c1_12,c1_166,c1_4,c1_616	c1_11,c1_1232,c1_1777,c1_1942,c1_3,c1_511,c1_51	c1_337,c1_51,c1_7
ENSG00000064300	NGFR	c1_134,c1_589,c1_9	c1_24,c1_3,c1_438	c1_21,c1_260,c1_2,c1_7	c1_1532,c1_264,c1_28,c1_2,c1_8,c1_907	c1_21,c1_282,c1_4,c1_965	c1_1010,c1_427,c1_59,c1_9
ENSG00000064309	CDON	c1_118,c1_565,c1_9	c1_113,c1_2,c1_8,c1_989	c1_21,c1_262,c1_2,c1_7,c1_880	c1_1458,c1_1727,c1_250,c1_26,c1_2,c1_867,c1_8	c1_14,c1_3	c1_267,c1_31,c1_5
ENSG00000064313	TAF2	c1_1050,c1_1564,c1_29,c1_335	c1_53,c1_5	c1_354,c1_3,c1_51,c1_986,c1_9	c1_10,c1_399,c1_3,c1_70	c1_15,c1_166,c1_3,c1_603	c1_104,c1_14
ENSG00000064393	HIPK2	c1_12,c1_1338,c1_190,c1_720	c1_113,c1_2,c1_8,c1_989	c1_10,c1_3,c1_424,c1_64	c1_1074,c1_10,c1_3,c1_448,c1_88	c1_20,c1_264,c1_4,c1_678	c1_184,c1_21,c1_4,c1_711
ENSG00000064419	TNPO3	c1_12,c1_1343,c1_190,c1_721	c1_105,c1_1555,c1_5,c1_964	c1_108,c1_11,c1_3	c1_1240,c1_14,c1_175,c1_4,c1_652	c1_119,c1_14,c1_3	c1_244,c1_27,c1_4
ENSG00000064490	RFXANK	c1_15,c1_233,c1_841	c1_53,c1_5	c1_1116,c1_12,c1_145,c1_1607,c1_4,c1_539	c1_1298,c1_199,c1_19,c1_2,c1_5,c1_716	c1_15,c1_177,c1_3	c1_1063,c1_10,c1_1401,c1_453,c1_62
ENSG00000064545	TMEM161A	c1_10,c1_157,c1_630	c1_101,c1_1546,c1_5,c1_937	c1_14,c1_216,c1_4	c1_10,c1_146,c1_3	c1_15,c1_3	c1_109,c1_14,c1_587
ENSG00000064547	LPAR2	c1_102,c1_1177,c1_508,c1_6	c1_53,c1_5,c1_690	c1_1349,c1_15,c1_1691,c1_229,c1_2,c1_6,c1_792	c1_1214,c1_13,c1_1638,c1_171,c1_4,c1_633	c1_12,c1_3,c1_527,c1_56	c1_1230,c1_1439,c1_1480,c1_164,c1_17,c1_3,c1_667
ENSG00000064601	CTSA	c1_102,c1_515,c1_6	c1_34,c1_3,c1_559	c1_1343,c1_15,c1_228,c1_2,c1_6,c1_790	c1_1220,c1_13,c1_171,c1_4,c1_633	c1_13,c1_3	c1_1236,c1_1446,c1_164,c1_17,c1_3,c1_667
ENSG00000064607	SUGP2	c1_30,c1_338	c1_5,c1_71,c1_802	c1_14,c1_220,c1_4,c1_767	c1_282,c1_29,c1_2,c1_8	c1_10,c1_2,c1_40,c1_430	c1_255,c1_28,c1_4
ENSG00000064651	SLC12A2	c1_1138,c1_3,c1_433,c1_70	c1_1040,c1_10,c1_1605,c1_173,c1_1763,c1_2	c1_300,c1_30,c1_3,c1_8	c1_12,c1_168,c1_4,c1_623	c1_11,c1_1235,c1_3,c1_512,c1_51	c1_416,c1_59,c1_9
ENSG00000064652	SNX24	c1_102,c1_1179,c1_510,c1_6	c1_12,c1_217,c1_3	c1_353,c1_3,c1_51,c1_985,c1_9	c1_10,c1_120,c1_3,c1_521	c1_21,c1_280,c1_4	c1_11,c1_66
ENSG00000064655	EYA2	c1_12,c1_208	c1_1022,c1_10,c1_1597,c1_172,c1_2	c1_1460,c1_20,c1_257,c1_2,c1_7,c1_858	c1_1175,c1_11,c1_1606,c1_163,c1_1804,c1_3,c1_606	c1_1378,c1_1841,c1_19,c1_256,c1_4,c1_646	c1_12,c1_92
ENSG00000064666	CNN2	c1_20,c1_279,c1_924	c1_5,c1_87,c1_885	c1_21,c1_267,c1_2,c1_7	c1_298,c1_31,c1_3,c1_9	c1_10,c1_2,c1_44,c1_466	c1_377,c1_54,c1_8
ENSG00000064687	ABCA7	c1_14,c1_223	c1_1022,c1_10,c1_172,c1_2	c1_1116,c1_12,c1_145,c1_1607,c1_4,c1_539	c1_18,c1_193,c1_2,c1_5	c1_19,c1_255,c1_4,c1_641	c1_185,c1_21,c1_4,c1_713
ENSG00000064692	SNCAIP	c1_12,c1_202,c1_758	c1_15,c1_3	c1_10,c1_380,c1_3,c1_55	c1_307,c1_31,c1_3,c1_9	c1_20,c1_267,c1_4,c1_780	c1_393,c1_56,c1_8,c1_962
ENSG00000064703	DDX20	c1_10,c1_155,c1_621	c1_38,c1_3,c1_613	c1_351,c1_3,c1_51,c1_974,c1_9	c1_1528,c1_263,c1_28,c1_2,c1_8,c1_906	c1_20,c1_276,c1_4,c1_884	c1_138,c1_14
ENSG00000064726	BTBD1	c1_2,c1_383,c1_44	c1_35,c1_3,c1_585	c1_348,c1_3,c1_51,c1_969,c1_9	c1_1030,c1_10,c1_351,c1_3,c1_48	c1_20,c1_263,c1_4,c1_664	c1_12,c1_533,c1_89
ENSG00000064763	FAR2	c1_14,c1_217	c1_1333,c1_32,c1_3,c1_544	c1_357,c1_3,c1_51,c1_9	c1_10,c1_346,c1_3,c1_47	c1_1469,c1_1891,c1_20,c1_263,c1_4,c1_664	c1_1254,c1_164,c1_17,c1_3,c1_671
ENSG00000064787	BCAS1	c1_23,c1_300,c1_980	c1_1010,c1_171,c1_2,c1_9	c1_20,c1_256,c1_2,c1_7,c1_854	c1_1193,c1_12,c1_1617,c1_167,c1_4,c1_617	c1_1393,c1_1851,c1_19,c1_258,c1_4,c1_650	c1_408,c1_57,c1_8,c1_974
ENSG00000064886	CHI3L2	c1_10,c1_160,c1_654	c1_15,c1_3	c1_15,c1_230,c1_2,c1_6,c1_799	c1_11,c1_161,c1_3,c1_585	c1_11,c1_3,c1_517,c1_53	c1_164,c1_17,c1_3,c1_668
ENSG00000064932	SBNO2	c1_10,c1_167,c1_673	c1_18,c1_343,c1_3	c1_13,c1_167,c1_4,c1_626	c1_1532,c1_264,c1_28,c1_2,c1_8,c1_907	c1_1484,c1_20,c1_264,c1_4,c1_667	c1_291,c1_32,c1_5,c1_868
ENSG00000064933	PMS1	c1_1069,c1_1577,c1_31,c1_340	c1_5,c1_909,c1_93	c1_14,c1_216,c1_4,c1_747	c1_1527,c1_263,c1_28,c1_2,c1_8,c1_905	c1_18,c1_3	c1_394,c1_56,c1_8,c1_963
ENSG00000064961	HMG20B	c1_494,c1_5,c1_98	c1_110,c1_5,c1_983	c1_1110,c1_12,c1_145,c1_4,c1_539	c1_1298,c1_199,c1_19,c1_2,c1_5,c1_716	c1_20,c1_276,c1_4,c1_879	c1_348,c1_53,c1_8
ENSG00000064989	CALCRL	c1_1138,c1_3,c1_433,c1_70	c1_28,c1_3	c1_351,c1_3,c1_51,c1_975,c1_9	c1_10,c1_3,c1_466,c1_95	c1_1341,c1_19,c1_255,c1_4,c1_642	c1_227,c1_25,c1_4,c1_776
ENSG00000064995	TAF11	c1_1068,c1_31,c1_340	c1_5,c1_927,c1_98	c1_14,c1_220,c1_4,c1_756	c1_10,c1_3,c1_67	c1_15,c1_3	c1_299,c1_37,c1_6
ENSG00000064999	ANKS1A	c1_1481,c1_22,c1_293,c1_957	c1_5,c1_64,c1_756	c1_27,c1_3,c1_8	c1_10,c1_125,c1_3	c1_1580,c1_20,c1_271,c1_4,c1_820	c1_283,c1_31,c1_5
ENSG00000065000	AP3D1	c1_2,c1_372,c1_41	c1_53,c1_5,c1_664	c1_10,c1_3,c1_77	c1_1407,c1_1701,c1_219,c1_21,c1_2,c1_5,c1_811	c1_140,c1_15,c1_3	c1_314,c1_42,c1_6
ENSG00000065029	ZNF76	c1_1478,c1_1699,c1_20,c1_287,c1_947	c1_22,c1_3,c1_409	c1_1326,c1_14,c1_221,c1_4,c1_772	c1_14,c1_177,c1_4	c1_18,c1_3	c1_325,c1_45,c1_6
ENSG00000065054	SLC9A3R2	c1_12,c1_189,c1_718	c1_18,c1_347,c1_3	c1_334,c1_3,c1_49,c1_9	c1_289,c1_31,c1_3,c1_944,c1_9	c1_1346,c1_1828,c1_19,c1_255,c1_4,c1_642	c1_11,c1_64
ENSG00000065057	NTHL1	c1_11,c1_182,c1_699	c1_18,c1_347,c1_3	c1_330,c1_3,c1_49,c1_9	c1_305,c1_31,c1_3,c1_982,c1_9	c1_1346,c1_1828,c1_19,c1_255,c1_4,c1_642	c1_378,c1_54,c1_8
ENSG00000065060	UHRF1BP1	c1_12,c1_1349,c1_1663,c1_194,c1_728	c1_28,c1_3	c1_1036,c1_10,c1_397,c1_3,c1_57	c1_20,c1_217,c1_2,c1_5,c1_804	c1_14,c1_3	c1_12,c1_84
ENSG00000065135	GNAI3	c1_10,c1_163	c1_1483,c1_5,c1_81,c1_860	c1_1008,c1_361,c1_3,c1_51,c1_9	c1_10,c1_3,c1_475,c1_99	c1_18,c1_3	c1_13,c1_564,c1_99
ENSG00000065150	IPO5	c1_20,c1_283,c1_939	c1_11,c1_198,c1_3	c1_118,c1_11,c1_3	c1_1519,c1_1766,c1_263,c1_28,c1_2,c1_8,c1_904	c1_22,c1_289,c1_2,c1_5,c1_994	c1_244,c1_27,c1_4
ENSG00000065154	OAT	c1_10,c1_166,c1_670	c1_24,c1_3,c1_442	c1_13,c1_184,c1_4	c1_11,c1_161,c1_3	c1_14,c1_3	c1_432,c1_59,c1_9
ENSG00000065183	WDR3	c1_10,c1_159,c1_647	c1_1499,c1_5,c1_86,c1_884	c1_13,c1_165,c1_4,c1_619	c1_1499,c1_1750,c1_254,c1_26,c1_2,c1_887,c1_8	c1_10,c1_1195,c1_2,c1_45,c1_479	c1_123,c1_14,c1_617
ENSG00000065243	PKN2	c1_16,c1_259	c1_1528,c1_5,c1_929,c1_98	c1_363,c1_3,c1_51,c1_9	c1_1046,c1_10,c1_1595,c1_388,c1_3,c1_59	c1_10,c1_1174,c1_2,c1_43,c1_463	c1_101,c1_13,c1_571
ENSG00000065268	WDR18	c1_1387,c1_14,c1_1675,c1_218,c1_791	c1_16,c1_299,c1_3	c1_1108,c1_12,c1_145,c1_1579,c1_1759,c1_4,c1_539	c1_19,c1_204,c1_2,c1_5,c1_751	c1_13,c1_3	c1_102,c1_14,c1_574
ENSG00000065308	TRAM2	c1_3,c1_71	c1_103,c1_5,c1_948	c1_21,c1_259,c1_2,c1_7	c1_11,c1_162,c1_3,c1_598	c1_20,c1_276,c1_4	c1_414,c1_59,c1_980,c1_9
ENSG00000065320	NTN1	c1_113,c1_1244,c1_546,c1_8	c1_12,c1_217,c1_3	c1_1374,c1_1702,c1_20,c1_254,c1_2,c1_7,c1_825	c1_11,c1_161,c1_3,c1_584	c1_21,c1_281,c1_4	c1_343,c1_53,c1_8
ENSG00000065325	GLP2R	c1_12,c1_1349,c1_1663,c1_194,c1_728	c1_2,c1_8	c1_1020,c1_10,c1_373,c1_3,c1_54	c1_208,c1_20,c1_2,c1_5,c1_768	c1_20,c1_272,c1_4	c1_205,c1_22,c1_4,c1_739
ENSG00000065328	MCM10	c1_1122,c1_3,c1_423,c1_68	c1_18,c1_323,c1_3	c1_325,c1_3,c1_49,c1_938,c1_9	c1_295,c1_31,c1_3,c1_959,c1_9	c1_1359,c1_19,c1_255,c1_4,c1_645	c1_416,c1_59,c1_9
ENSG00000065357	DGKA	c1_12,c1_194,c1_729	c1_5,c1_893,c1_89	c1_21,c1_260,c1_2,c1_7,c1_873	c1_1415,c1_21,c1_220,c1_2,c1_5,c1_817	c1_18,c1_3	c1_1365,c1_413,c1_59,c1_977,c1_9
ENSG00000065361	ERBB3	c1_1503,c1_23,c1_300,c1_979	c1_1022,c1_10,c1_1597,c1_172,c1_2	c1_1453,c1_20,c1_256,c1_2,c1_7,c1_854	c1_12,c1_168,c1_4,c1_620	c1_1396,c1_19,c1_258,c1_4,c1_651	c1_1360,c1_408,c1_57,c1_8,c1_973
ENSG00000065413	ANKRD44	c1_1074,c1_1588,c1_1742,c1_32,c1_341	c1_5,c1_61,c1_732	c1_103,c1_11,c1_3	c1_251,c1_26,c1_2,c1_8	c1_19,c1_255,c1_4,c1_642	c1_296,c1_33,c1_6
ENSG00000065427	KARS1	c1_10,c1_1302,c1_160,c1_1650,c1_654	c1_21,c1_391,c1_3	c1_13,c1_175,c1_4,c1_650	c1_1454,c1_1724,c1_249,c1_26,c1_2,c1_865,c1_8	c1_1095,c1_25,c1_2,c1_353,c1_8	c1_123,c1_14
ENSG00000065457	ADAT1	c1_27	c1_30,c1_3	c1_20,c1_257,c1_2,c1_7,c1_859	c1_1499,c1_1750,c1_254,c1_26,c1_2,c1_887,c1_8	c1_1037,c1_22,c1_2,c1_304,c1_5	c1_105,c1_1166,c1_14,c1_581
ENSG00000065485	PDIA5	c1_12,c1_1374,c1_202,c1_756	c1_1288,c1_22,c1_3,c1_422	c1_13,c1_167,c1_4,c1_629	c1_309,c1_31,c1_3,c1_9	c1_1344,c1_1826,c1_19,c1_255,c1_4,c1_642	c1_227,c1_25,c1_4,c1_776
ENSG00000065491	TBC1D22B	c1_15,c1_241	c1_53,c1_5,c1_687	c1_1074,c1_10,c1_3,c1_460,c1_80	c1_311,c1_31,c1_3,c1_994,c1_9	c1_21,c1_280,c1_4	c1_289,c1_32,c1_5,c1_854
ENSG00000065518	NDUFB4	c1_14,c1_218,c1_793	c1_16,c1_289,c1_3	c1_1109,c1_12,c1_145,c1_1583,c1_4,c1_539	c1_1301,c1_199,c1_19,c1_2,c1_5,c1_717	c1_1078,c1_24,c1_2,c1_346,c1_5	c1_224,c1_24,c1_4
ENSG00000065526	SPEN	c1_19,c1_272,c1_906	c1_58,c1_5,c1_710	c1_1081,c1_11,c1_3,c1_477,c1_96	c1_10,c1_321,c1_33,c1_3	c1_10,c1_1172,c1_1753,c1_2,c1_43,c1_463	c1_294,c1_33,c1_6,c1_873
ENSG00000065534	MYLK	c1_113,c1_1216,c1_1622,c1_1749,c1_540,c1_8	c1_5,c1_65,c1_761	c1_1374,c1_1701,c1_1800,c1_20,c1_254,c1_2,c1_7,c1_825	c1_230,c1_23,c1_2,c1_6,c1_837	c1_1310,c1_1816,c1_19,c1_255,c1_4,c1_641	c1_1347,c1_342,c1_53,c1_8,c1_909
ENSG00000065548	ZC3H15	c1_2,c1_40	c1_5,c1_924,c1_98	c1_13,c1_164,c1_4,c1_613	c1_1521,c1_263,c1_28,c1_2,c1_8,c1_904	c1_26,c1_2,c1_363,c1_8	c1_12,c1_511,c1_84
ENSG00000065559	MAP2K4	c1_26,c1_307	c1_5,c1_75	c1_352,c1_3,c1_51,c1_982,c1_9	c1_10,c1_110,c1_3	c1_2,c1_36,c1_405,c1_9	c1_13,c1_552,c1_98
ENSG00000065600	PACC1	c1_102,c1_1182,c1_511,c1_6	c1_1471,c1_5,c1_75,c1_843	c1_15,c1_236,c1_2,c1_6	c1_270,c1_29,c1_2,c1_8	c1_2,c1_30,c1_9	c1_1230,c1_1438,c1_164,c1_17,c1_3,c1_667
ENSG00000065609	SNAP91	c1_113,c1_1232,c1_1628,c1_542,c1_8	c1_1009,c1_171,c1_2,c1_9	c1_1374,c1_1701,c1_1800,c1_20,c1_254,c1_2,c1_7,c1_825	c1_12,c1_169,c1_4,c1_625	c1_1393,c1_1850,c1_19,c1_258,c1_4,c1_650	c1_1347,c1_342,c1_53,c1_8,c1_909
ENSG00000065613	SLK	c1_1050,c1_29,c1_335	c1_1511,c1_5,c1_896,c1_90	c1_101,c1_11,c1_3	c1_10,c1_3,c1_404,c1_71	c1_10,c1_2,c1_45,c1_482	c1_302,c1_38,c1_6
ENSG00000065615	CYB5R4	c1_2,c1_48	c1_35,c1_3,c1_586	c1_353,c1_3,c1_51,c1_984,c1_9	c1_10,c1_3,c1_413,c1_73	c1_2,c1_37,c1_408,c1_9	c1_1240,c1_164,c1_17,c1_3,c1_667
ENSG00000065618	COL17A1	c1_111,c1_1210,c1_536,c1_7	c1_1058,c1_10,c1_1614,c1_177,c1_2	c1_22,c1_284,c1_2,c1_7,c1_921	c1_1189,c1_12,c1_166,c1_4,c1_616	c1_11,c1_1232,c1_1777,c1_1941,c1_3,c1_511,c1_51	c1_336,c1_51,c1_7,c1_900
ENSG00000065621	GSTO2	c1_111,c1_537,c1_7	c1_1022,c1_10,c1_1597,c1_172,c1_2	c1_22,c1_284,c1_2,c1_7,c1_921	c1_1191,c1_12,c1_1615,c1_166,c1_4,c1_616	c1_20,c1_267,c1_4	c1_338,c1_51,c1_7,c1_905
ENSG00000065665	SEC61A2	c1_15,c1_235	c1_58,c1_5	c1_351,c1_3,c1_51,c1_9	c1_282,c1_29,c1_2,c1_8	c1_22,c1_298,c1_2,c1_5	c1_13
ENSG00000065675	PRKCQ	c1_1513,c1_24,c1_303,c1_986	c1_53,c1_5	c1_19,c1_247,c1_2,c1_6	c1_16,c1_190,c1_4,c1_680	c1_12,c1_3,c1_546,c1_59	c1_165,c1_17,c1_3,c1_673
ENSG00000065717	TLE2	c1_497,c1_5,c1_98	c1_5,c1_61,c1_731	c1_1094,c1_12,c1_144,c1_4,c1_534	c1_1264,c1_17,c1_192,c1_2,c1_5,c1_687	c1_18,c1_234,c1_3	c1_56,c1_8
ENSG00000065802	ASB1	c1_12,c1_201,c1_753	c1_1158,c1_12,c1_217,c1_3	c1_20,c1_254,c1_2,c1_7,c1_842	c1_10,c1_124,c1_3,c1_533	c1_15,c1_3	c1_295,c1_33,c1_6,c1_878
ENSG00000065809	FAM107B	c1_12,c1_187,c1_712	c1_15,c1_270,c1_3	c1_10,c1_3,c1_59	c1_10,c1_3,c1_48	c1_2,c1_31,c1_9	c1_213,c1_22,c1_4
ENSG00000065833	ME1	c1_12,c1_205,c1_766	c1_1254,c1_20,c1_375,c1_3	c1_10,c1_3,c1_450,c1_75	c1_1394,c1_20,c1_212,c1_2,c1_5,c1_790	c1_1108,c1_28,c1_2,c1_372,c1_9	c1_238,c1_26,c1_4,c1_789
ENSG00000065882	TBC1D1	c1_113,c1_1226,c1_541,c1_8	c1_1411,c1_59,c1_5,c1_725	c1_1374,c1_20,c1_254,c1_2,c1_7,c1_825	c1_19,c1_203,c1_2,c1_5	c1_19,c1_255,c1_4,c1_641	c1_363,c1_53,c1_8
ENSG00000065883	CDK13	c1_1003,c1_26,c1_307	c1_1429,c1_5,c1_64,c1_754	c1_112,c1_11,c1_3	c1_10,c1_3,c1_469,c1_96	c1_15,c1_164,c1_3	c1_13,c1_552,c1_98
ENSG00000065911	MTHFD2	c1_10,c1_156	c1_23,c1_3,c1_435	c1_13,c1_154,c1_4	c1_10,c1_125,c1_3,c1_536	c1_1008,c1_22,c1_291,c1_2,c1_5	c1_270,c1_31,c1_5
ENSG00000065923	SLC9A7	c1_102,c1_1189,c1_513,c1_6	c1_1040,c1_10,c1_1605,c1_173,c1_1763,c1_2	c1_1344,c1_15,c1_1689,c1_228,c1_2,c1_6,c1_790	c1_1221,c1_13,c1_171,c1_4,c1_634	c1_1044,c1_1712,c1_23,c1_2,c1_314,c1_5	c1_1231,c1_1444,c1_164,c1_17,c1_3,c1_667
ENSG00000065970	FOXJ2	c1_15,c1_234,c1_842	c1_1163,c1_12,c1_222,c1_3	c1_11,c1_3,c1_99	c1_1017,c1_10,c1_336,c1_3,c1_41	c1_1406,c1_20,c1_260,c1_4,c1_654	c1_310,c1_41,c1_6
ENSG00000065978	YBX1	c1_15,c1_230,c1_827	c1_1186,c1_15,c1_255,c1_3	c1_1248,c1_13,c1_1651,c1_180,c1_4,c1_665	c1_199,c1_19,c1_2,c1_5,c1_718	c1_10,c1_2,c1_40,c1_450	c1_102,c1_14,c1_576
ENSG00000065989	PDE4A	c1_14,c1_228	c1_1271,c1_22,c1_3,c1_401	c1_10,c1_3,c1_89	c1_257,c1_26,c1_2,c1_895,c1_8	c1_20,c1_4	c1_1069,c1_10,c1_453,c1_62
ENSG00000066027	PPP2R5A	c1_12,c1_1355,c1_196,c1_732	c1_1347,c1_35,c1_3,c1_575	c1_10,c1_387,c1_3,c1_56	c1_20,c1_210,c1_2,c1_5,c1_780	c1_28,c1_2,c1_378,c1_9	c1_205,c1_22,c1_4,c1_739
ENSG00000066044	ELAVL1	c1_10,c1_155,c1_616	c1_24,c1_3	c1_13,c1_163,c1_4	c1_1454,c1_249,c1_26,c1_2,c1_865,c1_8	c1_18,c1_3	c1_1197,c1_121,c1_14,c1_614
ENSG00000066056	TIE1	c1_465,c1_4,c1_82	c1_10,c1_1105,c1_184,c1_2	c1_329,c1_3,c1_49,c1_9	c1_10,c1_3,c1_95	c1_1435,c1_20,c1_261,c1_4,c1_658	c1_11,c1_75
ENSG00000066084	DIP2B	c1_19,c1_276,c1_914	c1_59,c1_5,c1_719	c1_105,c1_11,c1_3	c1_10,c1_3,c1_451,c1_90	c1_15,c1_3	c1_268,c1_31,c1_5,c1_817
ENSG00000066117	SMARCD1	c1_12,c1_1368,c1_198,c1_741	c1_10,c1_1100,c1_184,c1_2	c1_13,c1_199,c1_4,c1_712	c1_1407,c1_1701,c1_219,c1_21,c1_2,c1_5,c1_811	c1_1069,c1_1719,c1_24,c1_2,c1_344,c1_5	c1_227,c1_25,c1_4,c1_776
ENSG00000066135	KDM4A	c1_2,c1_50	c1_56,c1_5,c1_703	c1_13,c1_209,c1_4	c1_10,c1_387,c1_3,c1_58	c1_1073,c1_24,c1_2,c1_344,c1_5	c1_1105,c1_12,c1_510,c1_84
ENSG00000066136	NFYC	c1_1474,c1_20,c1_287,c1_946	c1_1429,c1_5,c1_64,c1_754	c1_13,c1_194,c1_4,c1_701	c1_10,c1_146,c1_3	c1_11,c1_3,c1_525,c1_55	c1_10,c1_61
ENSG00000066185	ZMYND12	c1_12,c1_203,c1_763	c1_1150,c1_11,c1_206,c1_3	c1_10,c1_3,c1_416,c1_61	c1_1408,c1_219,c1_21,c1_2,c1_5,c1_811	c1_2,c1_31,c1_9	c1_405,c1_56,c1_8
ENSG00000066230	SLC9A3	c1_23,c1_299	c1_1040,c1_10,c1_1605,c1_173,c1_1763,c1_2	c1_1452,c1_20,c1_256,c1_2,c1_7,c1_854	c1_1193,c1_12,c1_1617,c1_167,c1_4,c1_617	c1_1395,c1_1855,c1_1949,c1_19,c1_258,c1_4,c1_651	c1_408,c1_57,c1_8,c1_971
ENSG00000066248	NGEF	c1_118,c1_565,c1_9	c1_1058,c1_10,c1_177,c1_2	c1_20,c1_254,c1_2,c1_7,c1_825	c1_1151,c1_11,c1_161,c1_3,c1_586	c1_21,c1_280,c1_4,c1_912	c1_397,c1_56,c1_8
ENSG00000066279	ASPM	c1_21,c1_290,c1_953	c1_18,c1_356,c1_3	c1_17,c1_242,c1_2,c1_6	c1_1228,c1_13,c1_173,c1_4,c1_640	c1_1302,c1_17,c1_227,c1_3,c1_630	c1_1261,c1_167,c1_17,c1_3,c1_684
ENSG00000066294	CD84	c1_100,c1_1175,c1_505,c1_6	c1_25,c1_3,c1_477	c1_15,c1_234,c1_2,c1_6	c1_1216,c1_13,c1_1645,c1_171,c1_4,c1_633	c1_1277,c1_12,c1_1799,c1_3,c1_548,c1_60	c1_1217,c1_1434,c1_161,c1_17,c1_3,c1_659
ENSG00000066322	ELOVL1	c1_1460,c1_20,c1_280,c1_929	c1_5,c1_87,c1_885	c1_1054,c1_10,c1_3,c1_434,c1_67	c1_19,c1_200,c1_2,c1_5,c1_734	c1_17,c1_228,c1_3	c1_1102,c1_12,c1_1413,c1_509,c1_84
ENSG00000066336	SPI1	c1_102,c1_6	c1_25,c1_3,c1_461	c1_15,c1_229,c1_2,c1_6,c1_793	c1_1213,c1_13,c1_1635,c1_171,c1_4,c1_633	c1_12,c1_3,c1_548,c1_60	c1_1230,c1_1438,c1_164,c1_17,c1_3,c1_667
ENSG00000066379	POLR1H	c1_483,c1_5,c1_94	c1_51,c1_5	c1_13,c1_189,c1_4,c1_689	c1_1256,c1_1652,c1_17,c1_192,c1_2,c1_5,c1_686	c1_1464,c1_20,c1_263,c1_4,c1_663	c1_1056,c1_10,c1_449,c1_61
ENSG00000066382	MPPED2	c1_100,c1_1171,c1_1604,c1_503,c1_6	c1_18,c1_322,c1_3	c1_1337,c1_15,c1_226,c1_2,c1_6,c1_785	c1_1204,c1_13,c1_171,c1_4,c1_631	c1_1286,c1_12,c1_3,c1_549,c1_60	c1_1218,c1_161,c1_17,c1_3,c1_659
ENSG00000066405	CLDN18	c1_1071,c1_1583,c1_31,c1_340	c1_5,c1_87	c1_1292,c1_14,c1_213,c1_4,c1_729	c1_18,c1_195,c1_2,c1_5,c1_705	c1_11,c1_1201,c1_3,c1_47,c1_493	c1_13,c1_554,c1_98
ENSG00000066422	ZBTB11	c1_453,c1_4,c1_79	c1_56,c1_5,c1_702	c1_1003,c1_359,c1_3,c1_51,c1_9	c1_10,c1_3,c1_407,c1_71	c1_20,c1_263,c1_4,c1_664	c1_146,c1_15
ENSG00000066427	ATXN3	c1_1074,c1_1589,c1_32,c1_341	c1_11,c1_193,c1_3	c1_1123,c1_12,c1_145,c1_1628,c1_4,c1_541	c1_10,c1_3,c1_462,c1_93	c1_13,c1_3,c1_75	c1_161,c1_17,c1_3,c1_663
ENSG00000066455	GOLGA5	c1_1015,c1_28,c1_320	c1_24,c1_3,c1_437	c1_13,c1_184,c1_4	c1_10,c1_3,c1_421,c1_80	c1_102,c1_14,c1_3	c1_107,c1_1170,c1_14,c1_586
ENSG00000066468	FGFR2	c1_12,c1_208	c1_21,c1_379,c1_3	c1_1460,c1_20,c1_257,c1_2,c1_7,c1_858	c1_1175,c1_11,c1_1607,c1_163,c1_3,c1_606	c1_1378,c1_1841,c1_19,c1_256,c1_4,c1_646	c1_12,c1_92
ENSG00000066557	LRRC40	c1_16,c1_254	c1_35,c1_3,c1_579	c1_352,c1_3,c1_51,c1_982,c1_9	c1_1040,c1_10,c1_369,c1_3,c1_54	c1_14,c1_3	c1_1211,c1_143,c1_15,c1_642
ENSG00000066583	ISOC1	c1_12,c1_194,c1_731	c1_114,c1_1581,c1_2,c1_8,c1_994	c1_10,c1_3,c1_57	c1_1582,c1_306,c1_31,c1_3,c1_986,c1_9	c1_20,c1_266,c1_4,c1_716	c1_206,c1_22,c1_4,c1_744
ENSG00000066629	EML1	c1_22,c1_294,c1_960	c1_10,c1_172,c1_2	c1_344,c1_3,c1_49,c1_9	c1_10,c1_3,c1_79	c1_20,c1_266,c1_4,c1_712	c1_421,c1_59,c1_994,c1_9
ENSG00000066651	TRMT11	c1_15,c1_229	c1_5,c1_916,c1_97	c1_13,c1_178,c1_4,c1_661	c1_10,c1_3,c1_472,c1_97	c1_10,c1_2,c1_44,c1_466	c1_1108,c1_12,c1_1417,c1_514,c1_85
ENSG00000066654	THUMPD1	c1_1012,c1_26,c1_309	c1_1472,c1_1730,c1_5,c1_77,c1_848	c1_112,c1_11,c1_3	c1_1054,c1_10,c1_3,c1_406,c1_71	c1_20,c1_271,c1_4,c1_824	c1_1132,c1_13,c1_548,c1_97
ENSG00000066697	MSANTD3	c1_1271,c1_135,c1_592,c1_9	c1_114,c1_1581,c1_2,c1_8,c1_994	c1_10,c1_381,c1_3,c1_55	c1_10,c1_3,c1_64	c1_20,c1_269,c1_4,c1_803	c1_414,c1_59,c1_984,c1_9
ENSG00000066735	KIF26A	c1_1481,c1_22,c1_293,c1_957	c1_18,c1_3	c1_330,c1_3,c1_49,c1_9	c1_301,c1_31,c1_3,c1_973,c1_9	c1_1580,c1_20,c1_271,c1_4,c1_820	c1_1094,c1_11,c1_480,c1_73
ENSG00000066739	ATG2B	c1_16,c1_250,c1_868	c1_53,c1_5,c1_664	c1_357,c1_3,c1_51,c1_997,c1_9	c1_10,c1_381,c1_3,c1_57	c1_10,c1_1165,c1_2,c1_43,c1_461	c1_1139,c1_13,c1_554,c1_98
ENSG00000066777	ARFGEF1	c1_20,c1_283	c1_53,c1_5,c1_664	c1_114,c1_11,c1_3	c1_1049,c1_10,c1_390,c1_3,c1_61	c1_15,c1_185,c1_3	c1_243,c1_27,c1_4,c1_797
ENSG00000066827	ZFAT	c1_12,c1_1344,c1_190,c1_721	c1_15,c1_3	c1_10,c1_3,c1_453,c1_77	c1_266,c1_29,c1_2,c1_8	c1_21,c1_281,c1_4	c1_295,c1_33,c1_6,c1_878
ENSG00000066855	MTFR1	c1_2,c1_41	c1_35,c1_3,c1_582	c1_13,c1_170,c1_4	c1_10,c1_3,c1_56	c1_1038,c1_1706,c1_22,c1_2,c1_306,c1_5	c1_12,c1_509,c1_84
ENSG00000066923	STAG3	c1_1000,c1_26,c1_307	c1_50,c1_5	c1_25,c1_3,c1_8	c1_31,c1_3,c1_9	c1_20,c1_262,c1_4,c1_660	c1_31,c1_5
ENSG00000066926	FECH	c1_12	c1_13,c1_3	c1_13,c1_191,c1_4,c1_691	c1_10,c1_3,c1_439,c1_87	c1_1028,c1_22,c1_2,c1_300,c1_5	c1_1274,c1_196,c1_21,c1_4,c1_726
ENSG00000066933	MYO9A	c1_19,c1_274,c1_909	c1_13,c1_243,c1_3	c1_110,c1_11,c1_3	c1_1069,c1_10,c1_3,c1_446,c1_88	c1_15,c1_3	c1_294,c1_33,c1_6,c1_873
ENSG00000067048	DDX3Y	c1_2,c1_38	c1_113,c1_2,c1_8,c1_989	N/A	c1_17,c1_191,c1_2,c1_5,c1_684	c1_1671,c1_22,c1_283,c1_2,c1_5,c1_973	c1_19,c1_4
ENSG00000067057	PFKP	c1_113,c1_1226,c1_1625,c1_541,c1_8	c1_1224,c1_18,c1_313,c1_3	c1_1424,c1_20,c1_254,c1_2,c1_7,c1_839	c1_231,c1_23,c1_2,c1_6,c1_840	c1_20,c1_264,c1_4,c1_674	c1_348,c1_53,c1_8
ENSG00000067064	IDI1	c1_20,c1_282,c1_936	c1_1257,c1_20,c1_376,c1_3	c1_10,c1_3,c1_426,c1_65	c1_209,c1_20,c1_2,c1_5	c1_2,c1_30,c1_391,c1_9	c1_192,c1_21,c1_4
ENSG00000067066	SP100	c1_12,c1_1376,c1_1671,c1_207,c1_770	c1_18,c1_311,c1_3	c1_1151,c1_13,c1_153,c1_4,c1_570	c1_1536,c1_264,c1_28,c1_2,c1_8,c1_908	c1_20,c1_265,c1_4,c1_703	c1_1037,c1_1388,c1_1472,c1_446,c1_60,c1_9
ENSG00000067082	KLF6	c1_4,c1_77	c1_30,c1_3,c1_534	c1_1202,c1_13,c1_168,c1_4,c1_631	c1_10,c1_3,c1_55	c1_20,c1_267,c1_4,c1_781	c1_290,c1_32,c1_5,c1_857
ENSG00000067113	PLPP1	c1_1122,c1_3,c1_423,c1_68	c1_113,c1_2,c1_8,c1_989	c1_26,c1_3,c1_8	c1_289,c1_31,c1_3,c1_944,c1_9	c1_1342,c1_19,c1_255,c1_4,c1_642	c1_11,c1_64
ENSG00000067141	NEO1	c1_113,c1_549,c1_8	c1_26,c1_3	c1_1435,c1_20,c1_254,c1_2,c1_7,c1_845	c1_10,c1_394,c1_3,c1_64	c1_1098,c1_26,c1_2,c1_356,c1_8	c1_11,c1_474,c1_69
ENSG00000067167	TRAM1	c1_2,c1_51	c1_35,c1_3,c1_582	c1_1518,c1_353,c1_3,c1_51,c1_984,c1_9	c1_1030,c1_10,c1_351,c1_3,c1_48	c1_110,c1_14,c1_3,c1_569	c1_1211,c1_143,c1_15,c1_642
ENSG00000067177	PHKA1	c1_12,c1_189	c1_24,c1_3	c1_336,c1_3,c1_49,c1_9	c1_295,c1_31,c1_3,c1_959,c1_9	c1_20,c1_264,c1_4	c1_11,c1_71
ENSG00000067182	TNFRSF1A	c1_10,c1_167,c1_673	c1_1366,c1_3,c1_40,c1_622	c1_13,c1_167,c1_4,c1_626	c1_1533,c1_1780,c1_264,c1_28,c1_2,c1_8,c1_907	c1_20,c1_267,c1_4,c1_772	c1_291,c1_32,c1_5,c1_868
ENSG00000067191	CACNB1	c1_129,c1_9	c1_105,c1_5	c1_1477,c1_21,c1_271,c1_2,c1_7,c1_902	c1_1236,c1_14,c1_174,c1_4,c1_649	c1_1304,c1_1804,c1_19,c1_255,c1_4,c1_640	c1_1004,c1_425,c1_59,c1_9
ENSG00000067208	EVI5	c1_113,c1_545,c1_8	c1_1224,c1_18,c1_313,c1_3	c1_352,c1_3,c1_51,c1_981,c1_9	c1_10,c1_3,c1_402,c1_70	c1_20,c1_272,c1_4,c1_848	c1_411,c1_58,c1_8
ENSG00000067221	STOML1	c1_16,c1_250	c1_22,c1_3,c1_408	c1_1112,c1_12,c1_145,c1_1596,c1_4,c1_539	c1_1371,c1_1685,c1_19,c1_206,c1_2,c1_5,c1_761	c1_19,c1_255,c1_4,c1_642	c1_105,c1_14,c1_582
ENSG00000067225	PKM	c1_10,c1_154	c1_22,c1_3,c1_400	c1_1170,c1_13,c1_161,c1_1636,c1_4,c1_600	c1_19,c1_205,c1_2,c1_5,c1_758	c1_20,c1_264,c1_4	c1_415,c1_59,c1_987,c1_9
ENSG00000067248	DHX29	c1_1049,c1_1562,c1_1733,c1_29,c1_335	c1_59,c1_5,c1_724	c1_349,c1_3,c1_51,c1_9	c1_10,c1_110,c1_3,c1_497	c1_10,c1_2,c1_40	c1_152,c1_15,c1_653
ENSG00000067334	DNTTIP2	c1_10,c1_155,c1_621	c1_1527,c1_5,c1_928,c1_98	c1_13,c1_160,c1_4,c1_595	c1_1528,c1_263,c1_28,c1_2,c1_8,c1_906	c1_10,c1_1154,c1_2,c1_40,c1_435	c1_138,c1_14
ENSG00000067365	METTL22	c1_33,c1_347	c1_1248,c1_18,c1_354,c1_3	c1_1326,c1_14,c1_221,c1_4,c1_772	c1_14,c1_177,c1_4	c1_1069,c1_24,c1_2,c1_344,c1_5	c1_10,c1_61
ENSG00000067369	TP53BP1	c1_1070,c1_1580,c1_31,c1_340	c1_105,c1_5,c1_969	c1_21,c1_278,c1_2,c1_7,c1_913	c1_1412,c1_21,c1_220,c1_2,c1_5,c1_816	c1_14,c1_3,c1_93	c1_149,c1_15
ENSG00000067445	TRO	c1_12,c1_196,c1_732	c1_10,c1_182,c1_2	c1_10,c1_372,c1_3,c1_54	c1_208,c1_20,c1_2,c1_5,c1_768	c1_2,c1_32,c1_396,c1_9	c1_173,c1_20,c1_4
ENSG00000067533	RRP15	c1_10,c1_159,c1_646	c1_1497,c1_5,c1_86,c1_883	c1_1185,c1_13,c1_164,c1_4,c1_614	c1_1488,c1_253,c1_26,c1_2,c1_882,c1_8	c1_22,c1_283,c1_2,c1_5	c1_132,c1_14
ENSG00000067560	RHOA	c1_1517,c1_1717,c1_25,c1_304,c1_989	c1_5,c1_74,c1_830	c1_1245,c1_13,c1_179,c1_4,c1_663	c1_1487,c1_253,c1_26,c1_2,c1_882,c1_8	c1_20,c1_271,c1_4,c1_817	c1_209,c1_22,c1_4,c1_752
ENSG00000067596	DHX8	c1_19,c1_272,c1_906	c1_56,c1_5,c1_703	c1_11,c1_3,c1_478,c1_96	c1_10,c1_322,c1_33,c1_3	c1_156,c1_15,c1_3	c1_304,c1_39,c1_6
ENSG00000067601	PMS2P4	c1_10,c1_1315,c1_164,c1_669	c1_1542,c1_5,c1_934,c1_99	c1_13,c1_204,c1_4	c1_1338,c1_19,c1_201,c1_2,c1_5,c1_741	c1_115,c1_14,c1_3,c1_574	c1_285,c1_31,c1_5
ENSG00000067606	PRKCZ	c1_113,c1_547,c1_8	c1_1022,c1_10,c1_1597,c1_172,c1_2	c1_1411,c1_20,c1_254,c1_2,c1_7,c1_833	c1_227,c1_23,c1_2,c1_6,c1_829	c1_1312,c1_19,c1_255,c1_4,c1_641	c1_353,c1_53,c1_8,c1_933
ENSG00000067646	ZFY	c1_2,c1_38	c1_113,c1_2,c1_8,c1_989	N/A	c1_17,c1_191,c1_2,c1_5,c1_684	c1_1671,c1_22,c1_283,c1_2,c1_5,c1_973	c1_19,c1_4
ENSG00000067704	IARS2	c1_12,c1_197,c1_735	c1_1271,c1_22,c1_3,c1_401	c1_10,c1_3,c1_64	c1_20,c1_214,c1_2,c1_5,c1_796	c1_1069,c1_1719,c1_24,c1_2,c1_344,c1_5	c1_194,c1_21,c1_4,c1_724
ENSG00000067715	SYT1	c1_3,c1_72	c1_1009,c1_171,c1_2,c1_9	c1_20,c1_256,c1_2,c1_7,c1_854	c1_1204,c1_13,c1_171,c1_4,c1_631	c1_1393,c1_19,c1_258,c1_4,c1_650	c1_408,c1_57,c1_8,c1_972
ENSG00000067798	NAV3	c1_118,c1_9	c1_1514,c1_5,c1_911,c1_96	c1_21,c1_2,c1_7	c1_10,c1_3,c1_48	c1_21,c1_282,c1_4,c1_964	c1_437,c1_59,c1_9
ENSG00000067829	IDH3G	c1_14,c1_218,c1_791	c1_1372,c1_1699,c1_3,c1_43,c1_623	c1_1109,c1_12,c1_145,c1_1582,c1_1762,c1_4,c1_539	c1_1293,c1_199,c1_19,c1_2,c1_5,c1_714	c1_1027,c1_22,c1_2,c1_300,c1_5	c1_223,c1_24,c1_4
ENSG00000067836	ROGDI	c1_20,c1_283	c1_11,c1_193,c1_3	c1_349,c1_3,c1_51,c1_9	c1_1298,c1_199,c1_19,c1_2,c1_5,c1_716	c1_23,c1_2,c1_318,c1_5	c1_348,c1_53,c1_8
ENSG00000067840	PDZD4	c1_113,c1_1235,c1_544,c1_8	c1_53,c1_5,c1_683	c1_1440,c1_20,c1_255,c1_2,c1_7,c1_849	c1_10,c1_142,c1_3,c1_562	c1_21,c1_281,c1_4	c1_342,c1_53,c1_8
ENSG00000067842	ATP2B3	c1_113,c1_1246,c1_546,c1_8	c1_1009,c1_171,c1_2,c1_9	c1_20,c1_254,c1_2,c1_7,c1_828	c1_225,c1_23,c1_2,c1_6	c1_1393,c1_19,c1_258,c1_4,c1_650	c1_56,c1_8
ENSG00000067900	ROCK1	c1_113,c1_1241,c1_545,c1_8	c1_1411,c1_59,c1_5,c1_725	c1_1407,c1_1720,c1_20,c1_254,c1_2,c1_7,c1_832	c1_234,c1_23,c1_2,c1_6	c1_1317,c1_1821,c1_19,c1_255,c1_4,c1_641	c1_350,c1_53,c1_8,c1_923
ENSG00000067955	CBFB	c1_29,c1_333	c1_34,c1_3,c1_566	c1_1126,c1_13,c1_146,c1_4,c1_543	c1_10,c1_395,c1_3,c1_66	c1_10,c1_1166,c1_2,c1_43,c1_462	c1_13,c1_559,c1_99
ENSG00000067992	PDK3	c1_113,c1_540,c1_8	c1_1066,c1_10,c1_1622,c1_179,c1_2	c1_1401,c1_20,c1_254,c1_2,c1_7,c1_830	c1_225,c1_23,c1_2,c1_6	c1_11,c1_1233,c1_3,c1_511,c1_51	c1_347,c1_53,c1_8
ENSG00000068001	HYAL2	c1_22,c1_293,c1_958	c1_10,c1_1100,c1_1635,c1_184,c1_2	c1_323,c1_3,c1_49,c1_9	c1_288,c1_31,c1_3,c1_941,c1_9	c1_20,c1_271,c1_4,c1_817	c1_11,c1_79
ENSG00000068024	HDAC4	c1_28,c1_331	c1_1158,c1_12,c1_217,c1_3	c1_20,c1_254,c1_2,c1_7,c1_847	c1_10,c1_3,c1_42	c1_15,c1_3	c1_356,c1_53,c1_8
ENSG00000068028	RASSF1	c1_4,c1_87	c1_5,c1_907,c1_93	c1_13,c1_162,c1_4,c1_604	c1_302,c1_31,c1_3,c1_976,c1_9	c1_1619,c1_20,c1_276,c1_4,c1_871	c1_290,c1_32,c1_5,c1_856
ENSG00000068078	FGFR3	c1_499,c1_5,c1_99	c1_10,c1_180,c1_2	c1_20,c1_254,c1_2,c1_7,c1_846	c1_302,c1_31,c1_3,c1_976,c1_9	c1_1394,c1_1853,c1_19,c1_258,c1_4,c1_650	c1_338,c1_51,c1_7
ENSG00000068079	IFI35	c1_1436,c1_1687,c1_17,c1_264,c1_882	c1_18,c1_309,c1_3	c1_13,c1_149,c1_4,c1_553	c1_315,c1_32,c1_3,c1_9	c1_20,c1_265,c1_4,c1_703	c1_1037,c1_446,c1_60,c1_9
ENSG00000068097	HEATR6	c1_11,c1_184,c1_705	c1_5,c1_61,c1_733	c1_1310,c1_14,c1_216,c1_4,c1_752	c1_10,c1_131,c1_3	c1_15,c1_3	c1_10,c1_460,c1_63
ENSG00000068120	COASY	c1_1411,c1_15,c1_230,c1_828	c1_53,c1_5,c1_664	c1_1112,c1_12,c1_145,c1_1596,c1_1772,c1_4,c1_539	c1_19,c1_204,c1_2,c1_5,c1_751	c1_10,c1_2,c1_45	c1_116,c1_14
ENSG00000068137	PLEKHH3	c1_12,c1_191	c1_1221,c1_17,c1_306,c1_3	c1_20,c1_254,c1_2,c1_7,c1_837	c1_108,c1_10,c1_3,c1_494	c1_1586,c1_1906,c1_20,c1_271,c1_4,c1_822	c1_393,c1_56,c1_8
ENSG00000068305	MEF2A	c1_113,c1_1240,c1_1633,c1_545,c1_8	c1_5,c1_74	c1_1114,c1_12,c1_145,c1_4,c1_539	c1_10,c1_3,c1_450,c1_90	c1_20,c1_264,c1_4,c1_665	c1_383,c1_54,c1_8
ENSG00000068308	OTUD5	c1_1063,c1_1573,c1_30,c1_338	c1_1429,c1_5,c1_64,c1_754	c1_1268,c1_13,c1_185,c1_4,c1_676	c1_14,c1_175,c1_4	c1_23,c1_2,c1_314,c1_5	c1_1070,c1_10,c1_1405,c1_453,c1_62
ENSG00000068323	TFE3	c1_12,c1_1344,c1_190,c1_721	c1_18,c1_3	c1_10,c1_370,c1_3,c1_53	c1_219,c1_21,c1_2,c1_5,c1_814	c1_13,c1_3	c1_1110,c1_12,c1_515,c1_85
ENSG00000068354	TBC1D25	c1_10,c1_157,c1_632	c1_13,c1_233,c1_3	c1_1268,c1_13,c1_1663,c1_185,c1_4,c1_676	c1_14,c1_174,c1_4,c1_646	c1_2,c1_32,c1_396,c1_9	c1_1070,c1_10,c1_1404,c1_453,c1_62
ENSG00000068366	ACSL4	c1_10,c1_1284,c1_158,c1_1646,c1_633	c1_139,c1_2,c1_8	c1_13,c1_155,c1_4,c1_575	c1_20,c1_210,c1_2,c1_5	c1_2,c1_31,c1_9	c1_187,c1_21,c1_4
ENSG00000068383	INPP5A	c1_113,c1_549,c1_8	c1_5,c1_74,c1_824	c1_20,c1_254,c1_2,c1_7,c1_834	c1_232,c1_23,c1_2,c1_6,c1_846	c1_1369,c1_1836,c1_19,c1_255,c1_4,c1_645	c1_1349,c1_347,c1_53,c1_8,c1_921
ENSG00000068394	GPKOW	c1_14,c1_224,c1_812	c1_1338,c1_32,c1_3,c1_547	c1_1115,c1_12,c1_145,c1_1604,c1_4,c1_539	c1_18,c1_193,c1_2,c1_5,c1_698	c1_1095,c1_25,c1_2,c1_353,c1_8	c1_1065,c1_10,c1_453,c1_62
ENSG00000068400	GRIPAP1	c1_30,c1_338	c1_5,c1_69,c1_775	c1_1131,c1_13,c1_148,c1_4,c1_545	c1_14,c1_174,c1_4,c1_646	c1_18,c1_233,c1_3	c1_323,c1_45,c1_6
ENSG00000068438	FTSJ1	c1_10,c1_1280,c1_155,c1_1644,c1_618	c1_24,c1_3,c1_439	c1_13,c1_160,c1_4,c1_593	c1_1487,c1_1745,c1_253,c1_26,c1_2,c1_882,c1_8	c1_103,c1_14,c1_3	c1_105,c1_14,c1_582
ENSG00000068489	PRR11	c1_21	c1_109,c1_5	c1_17,c1_2,c1_6	c1_1228,c1_13,c1_173,c1_4,c1_640	c1_17,c1_227,c1_3	c1_167,c1_17,c1_3
ENSG00000068615	REEP1	c1_113,c1_1216,c1_1622,c1_1749,c1_540,c1_8	c1_59,c1_5,c1_718	c1_1374,c1_1701,c1_1800,c1_20,c1_254,c1_2,c1_7,c1_825	c1_1421,c1_225,c1_23,c1_2,c1_6,c1_821	c1_1310,c1_1816,c1_19,c1_255,c1_4,c1_641	c1_1347,c1_342,c1_53,c1_8,c1_909
ENSG00000068650	ATP11A	c1_1043,c1_29,c1_334	c1_5,c1_74	c1_13,c1_197,c1_4	c1_10,c1_3,c1_468,c1_96	c1_20,c1_267,c1_4	c1_5
ENSG00000068654	POLR1A	c1_10,c1_161,c1_657	c1_5,c1_83	c1_1191,c1_13,c1_166,c1_4,c1_622	c1_1498,c1_1749,c1_254,c1_26,c1_2,c1_887,c1_8	c1_15,c1_195,c1_3	c1_105,c1_1166,c1_14,c1_581
ENSG00000068697	LAPTM4A	c1_10,c1_166	c1_34,c1_3,c1_564	c1_1518,c1_353,c1_3,c1_51,c1_984,c1_9	c1_10,c1_3,c1_450,c1_90	c1_13,c1_3,c1_75	c1_421,c1_59,c1_994,c1_9
ENSG00000068724	TTC7A	c1_137,c1_596,c1_9	c1_15,c1_3	c1_21,c1_270,c1_2,c1_7	c1_11,c1_162,c1_3,c1_604	c1_22,c1_2,c1_5	c1_1018,c1_431,c1_59,c1_9
ENSG00000068745	IP6K2	c1_3,c1_68	c1_5,c1_83,c1_875	c1_32,c1_3,c1_8	c1_10,c1_3,c1_72	c1_1680,c1_22,c1_288,c1_2,c1_5,c1_990	c1_275,c1_31,c1_5,c1_833
ENSG00000068784	SRBD1	c1_115,c1_1263,c1_1640,c1_559,c1_8	c1_1537,c1_5,c1_933,c1_99	c1_14,c1_220,c1_4,c1_756	c1_254,c1_26,c1_2,c1_887,c1_8	c1_15,c1_170,c1_3	c1_113,c1_14,c1_593
ENSG00000068796	KIF2A	c1_1137,c1_3,c1_432,c1_70	c1_18,c1_3	c1_351,c1_3,c1_51,c1_978,c1_9	c1_10,c1_3,c1_464,c1_94	c1_1028,c1_22,c1_2,c1_300,c1_5	c1_230,c1_25,c1_4,c1_781
ENSG00000068831	RASGRP2	c1_113,c1_550,c1_8	c1_10,c1_1106,c1_184,c1_2	c1_1393,c1_20,c1_254,c1_2,c1_7,c1_827	c1_294,c1_31,c1_3,c1_957,c1_9	c1_19,c1_255,c1_4,c1_642	c1_363,c1_53,c1_8
ENSG00000068878	PSME4	c1_10,c1_156,c1_627	c1_59,c1_5,c1_719	c1_1266,c1_13,c1_184,c1_4,c1_674	c1_1049,c1_10,c1_390,c1_3,c1_61	c1_10,c1_2,c1_40	c1_243,c1_27,c1_4,c1_797
ENSG00000068885	IFT80	c1_1074,c1_1588,c1_1742,c1_32,c1_341	c1_5,c1_893,c1_89	c1_14,c1_216,c1_4,c1_749	c1_10,c1_135,c1_3	c1_10,c1_2,c1_43,c1_462	c1_1299,c1_217,c1_23,c1_4,c1_768
ENSG00000068903	SIRT2	c1_15,c1_233,c1_839	c1_26,c1_3	c1_1116,c1_12,c1_145,c1_1607,c1_4,c1_539	c1_19,c1_204,c1_2,c1_5,c1_753	c1_2,c1_30,c1_394,c1_9	c1_1108,c1_12,c1_1417,c1_514,c1_85
ENSG00000068912	ERLEC1	c1_19,c1_276,c1_914	c1_1350,c1_35,c1_3,c1_581	c1_1523,c1_354,c1_3,c1_51,c1_986,c1_9	c1_10,c1_3,c1_73	c1_14,c1_3,c1_93	c1_145,c1_15
ENSG00000068971	PPP2R5B	c1_20,c1_287,c1_948	c1_1306,c1_28,c1_3,c1_503	c1_13,c1_182,c1_4,c1_673	c1_271,c1_29,c1_2,c1_8	c1_23,c1_2,c1_5	c1_325,c1_45,c1_6
ENSG00000068976	PYGM	c1_113,c1_1253,c1_1639,c1_550,c1_8	c1_5,c1_63	c1_10,c1_3,c1_82	c1_1288,c1_198,c1_19,c1_2,c1_5,c1_710	c1_1304,c1_1804,c1_19,c1_255,c1_4,c1_640	c1_1347,c1_342,c1_53,c1_8,c1_909
ENSG00000069011	PITX1	c1_113,c1_1227,c1_541,c1_8	c1_10,c1_1101,c1_184,c1_2	c1_1072,c1_10,c1_3,c1_459,c1_79	c1_198,c1_19,c1_2,c1_5,c1_711	c1_1380,c1_19,c1_256,c1_4,c1_646	c1_395,c1_56,c1_8,c1_965
ENSG00000069020	MAST4	c1_465,c1_4,c1_82	c1_10,c1_175,c1_2	c1_10,c1_3,c1_405,c1_58	c1_1087,c1_10,c1_3,c1_466,c1_95	c1_20,c1_266,c1_4,c1_722	c1_11,c1_66
ENSG00000069122	ADGRF5	c1_465,c1_4,c1_82	c1_1403,c1_59,c1_5,c1_718	c1_329,c1_3,c1_49,c1_9	c1_10,c1_3,c1_95	c1_1498,c1_20,c1_266,c1_4,c1_709	c1_11,c1_66
ENSG00000069188	SDK2	c1_1503,c1_23,c1_300,c1_979	c1_1040,c1_10,c1_1605,c1_173,c1_1763,c1_2	c1_1453,c1_20,c1_256,c1_2,c1_7,c1_854	c1_12,c1_168,c1_4,c1_620	c1_1420,c1_20,c1_260,c1_4,c1_656	c1_1360,c1_408,c1_57,c1_8,c1_973
ENSG00000069248	NUP133	c1_19,c1_272,c1_906	c1_28,c1_3,c1_500	c1_11,c1_135,c1_3,c1_526	c1_10,c1_147,c1_3	c1_15,c1_176,c1_3	c1_120,c1_14,c1_612
ENSG00000069275	NUCKS1	c1_2,c1_62	c1_105,c1_5,c1_966	c1_1523,c1_354,c1_3,c1_51,c1_986,c1_9	c1_10,c1_3,c1_77	c1_2,c1_30,c1_394,c1_9	c1_411,c1_58,c1_8
ENSG00000069329	VPS35	c1_30,c1_338	c1_1410,c1_59,c1_5,c1_722	c1_14,c1_220,c1_4,c1_763	c1_10,c1_145,c1_3,c1_568	c1_15,c1_170,c1_3	c1_194,c1_21,c1_4,c1_724
ENSG00000069345	DNAJA2	c1_2,c1_377,c1_43	c1_1483,c1_5,c1_81,c1_860	c1_1266,c1_13,c1_184,c1_4,c1_674	c1_10,c1_3,c1_48	c1_1038,c1_1706,c1_22,c1_2,c1_306,c1_5	c1_1123,c1_12,c1_534,c1_90
ENSG00000069399	BCL3	c1_444,c1_4,c1_76	c1_1370,c1_3,c1_40,c1_622	c1_13,c1_167,c1_4,c1_626	c1_1533,c1_1780,c1_264,c1_28,c1_2,c1_8,c1_907	c1_20,c1_267,c1_4,c1_772	c1_291,c1_32,c1_5,c1_867
ENSG00000069424	KCNAB2	c1_102,c1_1189,c1_513,c1_6	c1_25,c1_3,c1_461	c1_1344,c1_15,c1_1689,c1_228,c1_2,c1_6,c1_790	c1_1212,c1_13,c1_1628,c1_171,c1_4,c1_633	c1_21,c1_281,c1_4	c1_1230,c1_1439,c1_1480,c1_164,c1_17,c1_3,c1_667
ENSG00000069431	ABCC9	c1_22,c1_294,c1_962	c1_5,c1_65	c1_329,c1_3,c1_49,c1_9	c1_292,c1_31,c1_3,c1_949,c1_9	c1_23,c1_2,c1_5	c1_11,c1_75
ENSG00000069482	GAL	c1_119,c1_9	c1_15,c1_3	c1_21,c1_274,c1_2,c1_7	c1_10,c1_1104,c1_111,c1_3,c1_499	c1_21,c1_280,c1_4,c1_935	c1_415,c1_59,c1_987,c1_9
ENSG00000069493	CLEC2D	c1_10,c1_157,c1_630	c1_5,c1_933,c1_99	c1_19,c1_246,c1_2,c1_6,c1_820	c1_10,c1_3,c1_436,c1_85	c1_20,c1_260,c1_4,c1_655	c1_232,c1_25,c1_4
ENSG00000069509	FUNDC1	c1_14,c1_227	c1_1354,c1_38,c1_3,c1_614	c1_1009,c1_361,c1_3,c1_51,c1_9	c1_10,c1_364,c1_3,c1_52	c1_22,c1_2,c1_306,c1_5	c1_314,c1_42,c1_6
ENSG00000069535	MAOB	c1_12,c1_1338,c1_190,c1_720	c1_1271,c1_22,c1_3,c1_401	c1_10,c1_397,c1_3,c1_57	c1_20,c1_210,c1_2,c1_5,c1_779	c1_2,c1_31,c1_9	c1_1267,c1_184,c1_21,c1_4,c1_712
ENSG00000069667	RORA	c1_16,c1_250,c1_868	c1_59,c1_5,c1_720	c1_350,c1_3,c1_51,c1_972,c1_9	c1_10,c1_3,c1_83	c1_20,c1_264,c1_4,c1_673	c1_269,c1_31,c1_5
ENSG00000069696	DRD4	c1_1102,c1_367,c1_37	c1_15,c1_255,c1_3	c1_14,c1_213,c1_4,c1_729	c1_197,c1_19,c1_2,c1_5,c1_707	c1_1044,c1_1712,c1_23,c1_2,c1_314,c1_5	c1_12,c1_94
ENSG00000069702	TGFBR3	c1_3,c1_434,c1_70	c1_5,c1_80,c1_855	c1_309,c1_32,c1_3,c1_8	c1_10,c1_3,c1_453,c1_90	c1_21,c1_280,c1_4,c1_912	c1_272,c1_31,c1_5,c1_829
ENSG00000069712	NA	c1_1000,c1_26,c1_307	c1_1514,c1_5,c1_911,c1_96	c1_11,c1_131,c1_3	c1_10,c1_336,c1_3,c1_41	c1_23,c1_2,c1_329,c1_5	c1_1145,c1_13,c1_555,c1_98
ENSG00000069849	ATP1B3	c1_10,c1_1280,c1_155,c1_1644,c1_618	c1_110,c1_5,c1_983	c1_1170,c1_13,c1_161,c1_4,c1_600	c1_19,c1_205,c1_2,c1_5,c1_759	c1_20,c1_276,c1_4,c1_871	c1_113,c1_14
ENSG00000069869	NEDD4	c1_1497,c1_1710,c1_22,c1_295,c1_967	c1_1022,c1_10,c1_1597,c1_172,c1_2	c1_355,c1_3,c1_51,c1_989,c1_9	c1_10,c1_3,c1_454,c1_91	c1_1467,c1_20,c1_263,c1_4,c1_664	c1_11,c1_480,c1_73
ENSG00000069943	PIGB	c1_10,c1_158,c1_638	c1_5,c1_98	c1_10,c1_3,c1_461,c1_80	c1_19,c1_201,c1_2,c1_5,c1_739	c1_28,c1_2,c1_374,c1_9	c1_1062,c1_10,c1_453,c1_62
ENSG00000069956	MAPK6	c1_4,c1_79	c1_58,c1_5	c1_13,c1_193,c1_4	c1_10,c1_3,c1_83	c1_20,c1_276,c1_4	c1_414,c1_59,c1_984,c1_9
ENSG00000069966	GNB5	c1_113,c1_1258,c1_552,c1_8	c1_10,c1_184,c1_2	c1_20,c1_254,c1_2,c1_7,c1_841	c1_17,c1_192,c1_2,c1_5,c1_690	c1_20,c1_261,c1_4,c1_658	c1_391,c1_56,c1_8
ENSG00000069974	RAB27A	c1_1145,c1_454,c1_4,c1_79	c1_1224,c1_18,c1_313,c1_3	c1_1253,c1_13,c1_181,c1_4,c1_667	c1_10,c1_395,c1_3,c1_66	c1_11,c1_3,c1_521,c1_54	c1_374,c1_54,c1_8
ENSG00000069998	HDHD5	c1_15,c1_231,c1_831	c1_18,c1_3	c1_1248,c1_13,c1_180,c1_4,c1_665	c1_1474,c1_251,c1_26,c1_2,c1_872,c1_8	c1_1488,c1_20,c1_264,c1_4,c1_674	N/A
ENSG00000070010	UFD1	c1_1070,c1_1581,c1_31,c1_340	c1_1173,c1_13,c1_235,c1_3	c1_13,c1_179,c1_4,c1_664	c1_1273,c1_17,c1_192,c1_2,c1_5,c1_688	c1_15,c1_191,c1_3	c1_14
ENSG00000070018	LRP6	c1_1449,c1_20,c1_279,c1_920	c1_1158,c1_12,c1_217,c1_3	c1_103,c1_11,c1_3,c1_487	c1_10,c1_3,c1_473,c1_98	c1_121,c1_14,c1_3	c1_410,c1_58,c1_8
ENSG00000070019	GUCY2C	c1_12,c1_203,c1_763	c1_1047,c1_10,c1_175,c1_2	c1_10,c1_372,c1_3,c1_54	c1_10,c1_121,c1_3,c1_526	c1_19,c1_255,c1_4,c1_642	c1_237,c1_26,c1_4
ENSG00000070047	PHRF1	c1_1076,c1_33,c1_347	c1_53,c1_5,c1_662	c1_1131,c1_13,c1_148,c1_4,c1_545	c1_1238,c1_14,c1_175,c1_4,c1_651	c1_15,c1_3	c1_1062,c1_10,c1_453,c1_62
ENSG00000070061	ELP1	c1_1087,c1_34,c1_357	c1_5,c1_83	c1_14,c1_220,c1_4,c1_756	c1_10,c1_135,c1_3	c1_1034,c1_1699,c1_22,c1_2,c1_302,c1_5	c1_314,c1_42,c1_6
ENSG00000070081	NUCB2	c1_27,c1_314	c1_1332,c1_32,c1_3,c1_544	c1_13,c1_198,c1_4,c1_709	c1_1059,c1_10,c1_3,c1_421,c1_80	c1_13,c1_3,c1_555,c1_64	c1_259,c1_29,c1_4
ENSG00000070087	PFN2	c1_113,c1_1238,c1_545,c1_8	c1_35,c1_3	c1_1258,c1_13,c1_181,c1_4,c1_668	c1_1030,c1_10,c1_351,c1_3,c1_48	c1_15,c1_3	c1_421,c1_59,c1_994,c1_9
ENSG00000070159	PTPN3	c1_12,c1_187	c1_5,c1_69,c1_779	c1_10,c1_3,c1_82	c1_1288,c1_198,c1_19,c1_2,c1_5,c1_710	c1_24,c1_2,c1_343,c1_5	c1_211,c1_22,c1_4
ENSG00000070182	SPTB	c1_113,c1_1253,c1_1639,c1_550,c1_8	c1_107,c1_5,c1_979	c1_1375,c1_20,c1_254,c1_2,c1_7,c1_825	c1_225,c1_23,c1_2,c1_6,c1_821	c1_1304,c1_1804,c1_1943,c1_19,c1_255,c1_4,c1_640	c1_1347,c1_342,c1_53,c1_8,c1_909
ENSG00000070190	DAPP1	c1_102,c1_516,c1_6	c1_18,c1_3	c1_1343,c1_15,c1_1687,c1_228,c1_2,c1_6,c1_790	c1_1212,c1_13,c1_1629,c1_171,c1_4,c1_633	c1_12,c1_3,c1_61	c1_1248,c1_164,c1_17,c1_3,c1_668
ENSG00000070193	FGF10	c1_22,c1_295,c1_967	c1_114,c1_1581,c1_2,c1_8,c1_994	c1_340,c1_3,c1_49,c1_9	c1_264,c1_28,c1_2,c1_8,c1_908	c1_1665,c1_21,c1_281,c1_4,c1_945	c1_266,c1_31,c1_5,c1_812
ENSG00000070214	SLC44A1	c1_3,c1_421,c1_67	c1_113,c1_2,c1_8	c1_27,c1_3,c1_8	c1_11,c1_161,c1_3,c1_579	c1_21,c1_280,c1_4,c1_933	c1_269,c1_31,c1_5,c1_821
ENSG00000070269	TMEM260	c1_25,c1_306,c1_994	c1_34,c1_3	c1_14,c1_216,c1_4,c1_748	c1_1527,c1_263,c1_28,c1_2,c1_8,c1_905	c1_22,c1_2,c1_301,c1_5	c1_272,c1_31,c1_5,c1_829
ENSG00000070366	SMG6	c1_20,c1_285,c1_943	c1_15,c1_252,c1_3	c1_20,c1_254,c1_2,c1_7,c1_827	c1_10,c1_3,c1_445,c1_87	c1_15,c1_3	c1_426,c1_59,c1_9
ENSG00000070367	EXOC5	c1_1110,c1_2,c1_387,c1_46	c1_28,c1_3,c1_513	c1_1000,c1_358,c1_3,c1_51,c1_9	c1_10,c1_3,c1_473,c1_98	c1_19,c1_255,c1_4,c1_641	c1_12,c1_537,c1_91
ENSG00000070371	CLTCL1	c1_12,c1_204	c1_5,c1_64,c1_754	c1_35,c1_3,c1_8	c1_10,c1_3,c1_42	c1_15,c1_190,c1_3	c1_269,c1_31,c1_5,c1_821
ENSG00000070388	FGF22	c1_12,c1_198,c1_742	c1_114,c1_1581,c1_2,c1_8,c1_994	c1_10,c1_3,c1_87	c1_20,c1_215,c1_2,c1_5,c1_798	c1_2,c1_32,c1_396,c1_9	c1_228,c1_25,c1_4
ENSG00000070404	FSTL3	c1_20,c1_280,c1_930	c1_15,c1_263,c1_3	c1_1111,c1_12,c1_145,c1_1594,c1_4,c1_539	c1_1327,c1_19,c1_200,c1_2,c1_5,c1_735	c1_2,c1_31,c1_9	c1_1145,c1_13,c1_555,c1_98
ENSG00000070413	DGCR2	c1_28,c1_329	c1_53,c1_5,c1_686	c1_13,c1_148,c1_4,c1_544	c1_1408,c1_219,c1_21,c1_2,c1_5,c1_811	c1_18,c1_3	c1_294,c1_33,c1_6,c1_873
ENSG00000070423	RNF126	c1_15,c1_237,c1_846	c1_16,c1_293,c1_3	c1_1230,c1_13,c1_176,c1_4,c1_653	c1_1240,c1_14,c1_175,c1_4,c1_652	c1_23,c1_2,c1_314,c1_5	c1_1063,c1_10,c1_1402,c1_453,c1_62
ENSG00000070444	MNT	c1_1031,c1_28,c1_325	c1_58,c1_5,c1_710	c1_13,c1_166,c1_4,c1_622	c1_10,c1_3,c1_87	c1_1069,c1_1719,c1_24,c1_2,c1_344,c1_5	c1_44,c1_6
ENSG00000070476	ZXDC	c1_113,c1_549,c1_8	c1_59,c1_5,c1_724	c1_10,c1_3,c1_458,c1_79	c1_10,c1_3,c1_429,c1_82	c1_20,c1_264,c1_4	c1_294,c1_33,c1_6,c1_873
ENSG00000070495	JMJD6	c1_2,c1_50	c1_21,c1_383,c1_3	c1_13,c1_191,c1_4,c1_691	c1_18,c1_193,c1_2,c1_5	c1_20,c1_276,c1_4	c1_1358,c1_400,c1_56,c1_8,c1_967
ENSG00000070501	POLB	c1_20,c1_283,c1_939	c1_18,c1_311,c1_3	c1_11,c1_120,c1_3,c1_509	c1_306,c1_31,c1_3,c1_986,c1_9	c1_15,c1_190,c1_3	c1_1037,c1_1384,c1_446,c1_60,c1_9
ENSG00000070526	ST6GALNAC1	c1_22,c1_293,c1_958	c1_1325,c1_29,c1_3,c1_528	c1_329,c1_3,c1_49,c1_9	c1_1555,c1_288,c1_31,c1_3,c1_941,c1_9	c1_1434,c1_1876,c1_20,c1_261,c1_4,c1_658	c1_11,c1_79
ENSG00000070540	WIPI1	c1_20,c1_279,c1_923	c1_22,c1_3,c1_419	c1_10,c1_3,c1_67	c1_11,c1_162,c1_3,c1_602	c1_11,c1_3,c1_521,c1_54	c1_271,c1_31,c1_5,c1_828
ENSG00000070610	GBA2	c1_20,c1_287,c1_946	c1_5,c1_68,c1_774	c1_14,c1_221,c1_4,c1_773	c1_1410,c1_1707,c1_219,c1_21,c1_2,c1_5,c1_812	c1_15,c1_3	c1_1069,c1_10,c1_453,c1_62
ENSG00000070614	NDST1	c1_12,c1_201,c1_752	c1_15,c1_266,c1_3	c1_10,c1_370,c1_3,c1_53	c1_10,c1_114,c1_3,c1_507	c1_20,c1_266,c1_4,c1_722	c1_10,c1_456,c1_63
ENSG00000070669	ASNS	c1_10,c1_158,c1_641	c1_23,c1_3,c1_432	c1_13,c1_158,c1_4,c1_581	c1_1510,c1_254,c1_26,c1_2,c1_888,c1_8	c1_1099,c1_26,c1_2,c1_356,c1_8	c1_108,c1_14
ENSG00000070718	AP3M2	c1_12,c1_1368,c1_198,c1_741	c1_5,c1_71,c1_797	c1_1318,c1_14,c1_1681,c1_219,c1_4,c1_755	c1_10,c1_120,c1_3,c1_524	c1_10,c1_1151,c1_2,c1_40,c1_433	c1_227,c1_25,c1_4,c1_776
ENSG00000070731	ST6GALNAC2	c1_23,c1_299	c1_18,c1_3	c1_1452,c1_20,c1_256,c1_2,c1_7,c1_854	c1_1193,c1_12,c1_1617,c1_167,c1_4,c1_617	c1_22,c1_284,c1_2,c1_5	c1_408,c1_57,c1_8,c1_971
ENSG00000070756	PABPC1	c1_10,c1_1302,c1_160,c1_654	c1_1128,c1_11,c1_193,c1_3	c1_12,c1_144,c1_4,c1_536	c1_1257,c1_1656,c1_17,c1_192,c1_2,c1_5,c1_686	c1_1008,c1_1687,c1_22,c1_291,c1_2,c1_5	c1_10,c1_458,c1_63
ENSG00000070759	TESK2	c1_113,c1_1258,c1_552,c1_8	c1_1514,c1_5,c1_911,c1_96	c1_1402,c1_20,c1_254,c1_2,c1_7,c1_831	c1_10,c1_3,c1_82	c1_10,c1_2,c1_40,c1_433	c1_435,c1_59,c1_9
ENSG00000070761	CFAP20	c1_12,c1_204,c1_764	c1_30,c1_3,c1_535	c1_21,c1_262,c1_2,c1_7	c1_1342,c1_19,c1_202,c1_2,c1_5,c1_744	c1_1514,c1_20,c1_267,c1_4,c1_760	c1_1337,c1_290,c1_32,c1_5,c1_856
ENSG00000070770	CSNK2A2	c1_12,c1_1374,c1_202,c1_756	c1_1374,c1_3,c1_43,c1_623	c1_10,c1_382,c1_3,c1_55	c1_1276,c1_17,c1_192,c1_2,c1_5,c1_690	c1_1028,c1_22,c1_2,c1_300,c1_5	c1_227,c1_25,c1_4,c1_776
ENSG00000070778	PTPN21	c1_113,c1_1226,c1_541,c1_8	c1_28,c1_3,c1_513	c1_1435,c1_20,c1_254,c1_2,c1_7,c1_845	c1_10,c1_3,c1_402,c1_70	c1_1420,c1_20,c1_260,c1_4,c1_656	c1_302,c1_38,c1_6
ENSG00000070785	EIF2B3	c1_14,c1_217,c1_787	c1_1271,c1_22,c1_3,c1_401	c1_1108,c1_12,c1_145,c1_1576,c1_1757,c1_4,c1_539	c1_199,c1_19,c1_2,c1_5,c1_719	c1_1633,c1_20,c1_277,c1_4,c1_904	c1_175,c1_20,c1_4,c1_700
ENSG00000070808	CAMK2A	c1_136,c1_593,c1_9	c1_1009,c1_171,c1_2,c1_9	c1_21,c1_2,c1_7	c1_11,c1_162,c1_3,c1_603	c1_1393,c1_1850,c1_19,c1_258,c1_4,c1_650	c1_426,c1_59,c1_9
ENSG00000070814	TCOF1	c1_10,c1_157	c1_1429,c1_5,c1_64,c1_754	c1_13,c1_189,c1_4,c1_690	c1_268,c1_29,c1_2,c1_8	c1_10,c1_2,c1_40	c1_320,c1_44,c1_6
ENSG00000070831	CDC42	c1_2,c1_400,c1_51	c1_5,c1_81,c1_862	c1_353,c1_3,c1_51,c1_983,c1_9	c1_10,c1_3,c1_475,c1_99	c1_18,c1_233,c1_3	c1_150,c1_15
ENSG00000070882	OSBPL3	c1_100,c1_1175,c1_505,c1_6	c1_10,c1_172,c1_2	c1_15,c1_228,c1_2,c1_6,c1_790	c1_1256,c1_1652,c1_17,c1_192,c1_2,c1_5,c1_686	c1_1023,c1_22,c1_299,c1_2,c1_5	c1_1230,c1_1438,c1_1479,c1_164,c1_17,c1_3,c1_667
ENSG00000070950	RAD18	c1_10,c1_171	c1_109,c1_5	c1_14,c1_4	c1_10,c1_138,c1_3,c1_556	c1_10,c1_2,c1_40	c1_13,c1_564,c1_99
ENSG00000070961	ATP2B1	c1_135,c1_9	c1_5,c1_96	c1_10,c1_3,c1_458,c1_79	c1_1046,c1_10,c1_1593,c1_388,c1_3,c1_59	c1_19,c1_255,c1_4,c1_642	c1_1015,c1_430,c1_59,c1_9
ENSG00000071051	NCK2	c1_113,c1_1235,c1_544,c1_8	c1_36,c1_3	c1_20,c1_255,c1_2,c1_7,c1_850	c1_295,c1_31,c1_3,c1_959,c1_9	c1_20,c1_264,c1_4,c1_692	c1_394,c1_56,c1_8,c1_963
ENSG00000071054	MAP4K4	c1_1043,c1_29,c1_334	c1_28,c1_3,c1_513	c1_20,c1_254,c1_2,c1_7	c1_10,c1_3	c1_10,c1_1189,c1_2,c1_44,c1_469	c1_1102,c1_12,c1_1413,c1_509,c1_84
ENSG00000071073	MGAT4A	c1_463,c1_4,c1_82	c1_10,c1_1100,c1_1635,c1_184,c1_2	c1_348,c1_3,c1_51,c1_967,c1_9	c1_302,c1_31,c1_3,c1_976,c1_9	c1_20,c1_266,c1_4	c1_11,c1_79
ENSG00000071082	RPL31	c1_1157,c1_1600,c1_481,c1_5,c1_94	c1_1120,c1_11,c1_1645,c1_191,c1_3	c1_1089,c1_12,c1_144,c1_1549,c1_4,c1_534	c1_1256,c1_1652,c1_17,c1_1811,c1_192,c1_2,c1_5,c1_686	c1_1000,c1_1685,c1_22,c1_290,c1_2,c1_5	c1_1048,c1_10,c1_1391,c1_448,c1_61
ENSG00000071127	WDR1	c1_113,c1_1226,c1_541,c1_8	c1_5,c1_87,c1_885	c1_1394,c1_20,c1_254,c1_2,c1_7,c1_828	c1_232,c1_23,c1_2,c1_6,c1_846	c1_10,c1_2,c1_44,c1_466	c1_356,c1_53,c1_8,c1_936
ENSG00000071189	SNX13	c1_1137,c1_3,c1_432,c1_70	c1_24,c1_3,c1_439	c1_351,c1_3,c1_51,c1_978,c1_9	c1_10,c1_3,c1_70	c1_1016,c1_1695,c1_22,c1_295,c1_2,c1_5	c1_1293,c1_217,c1_23,c1_4,c1_764
ENSG00000071205	ARHGAP10	c1_3,c1_425,c1_68	c1_24,c1_3,c1_442	c1_3,c1_44,c1_8	c1_10,c1_3,c1_42	c1_15,c1_190,c1_3	c1_284,c1_31,c1_5,c1_849
ENSG00000071242	RPS6KA2	c1_12,c1_204	c1_114,c1_2,c1_8,c1_993	c1_27,c1_292,c1_3,c1_8,c1_929	c1_10,c1_132,c1_3	c1_20,c1_263,c1_4,c1_664	c1_269,c1_31,c1_5,c1_821
ENSG00000071243	ING3	c1_19,c1_278	c1_38,c1_3,c1_618	c1_11,c1_3,c1_99	c1_10,c1_3,c1_454,c1_91	c1_20,c1_273,c1_4,c1_857	c1_312,c1_41,c1_6
ENSG00000071246	VASH1	c1_10,c1_1302,c1_160,c1_1650,c1_654	c1_15,c1_252,c1_3	c1_10,c1_3,c1_58	c1_301,c1_31,c1_3,c1_973,c1_9	c1_1344,c1_1826,c1_19,c1_255,c1_4,c1_642	c1_26,c1_4
ENSG00000071282	LMCD1	c1_3,c1_424,c1_68	c1_106,c1_5,c1_977	c1_10,c1_3	c1_251,c1_26,c1_2,c1_869,c1_8	c1_1412,c1_20,c1_260,c1_4,c1_655	c1_1102,c1_12,c1_1413,c1_509,c1_84
ENSG00000071462	BUD23	c1_1074,c1_1588,c1_1742,c1_32,c1_341	c1_1338,c1_32,c1_3,c1_547	c1_1123,c1_12,c1_145,c1_1627,c1_4,c1_541	c1_1493,c1_253,c1_26,c1_2,c1_883,c1_8	c1_1559,c1_20,c1_270,c1_4,c1_810	c1_114,c1_1182,c1_14,c1_597
ENSG00000071537	SEL1L	c1_1121,c1_2,c1_414,c1_63	c1_35,c1_3,c1_582	c1_351,c1_3,c1_51,c1_978,c1_9	c1_10,c1_3,c1_464,c1_94	c1_13,c1_3,c1_65	c1_231,c1_25,c1_4
ENSG00000071539	TRIP13	c1_21,c1_290	c1_5,c1_69,c1_778	c1_17,c1_2,c1_6	c1_1231,c1_13,c1_173,c1_4,c1_641	c1_17,c1_227,c1_3	c1_1261,c1_167,c1_17,c1_3,c1_684
ENSG00000071553	ATP6AP1	c1_102,c1_515,c1_6	c1_105,c1_5,c1_965	c1_15,c1_228,c1_2,c1_6,c1_790	c1_1215,c1_13,c1_1640,c1_171,c1_4,c1_633	c1_13,c1_3,c1_67	c1_1230,c1_164,c1_17,c1_3,c1_667
ENSG00000071564	TCF3	c1_11,c1_184,c1_704	c1_53,c1_5	c1_1447,c1_1734,c1_20,c1_255,c1_2,c1_7,c1_851	c1_1539,c1_276,c1_29,c1_2,c1_8,c1_919	c1_1053,c1_23,c1_2,c1_323,c1_5	c1_441,c1_59,c1_9
ENSG00000071575	TRIB2	c1_2,c1_409,c1_61	c1_22,c1_3	c1_364,c1_3,c1_51,c1_9	c1_1087,c1_10,c1_3,c1_466,c1_95	c1_20,c1_264,c1_4,c1_674	c1_11,c1_75
ENSG00000071626	DAZAP1	c1_15,c1_230,c1_827	c1_1377,c1_1704,c1_3,c1_43,c1_624	c1_1196,c1_13,c1_1638,c1_166,c1_4,c1_623	c1_266,c1_29,c1_2,c1_8	c1_15,c1_3	c1_102,c1_14,c1_576
ENSG00000071655	MBD3	c1_1020,c1_1545,c1_28,c1_322	c1_36,c1_3,c1_600	c1_1080,c1_10,c1_3,c1_473,c1_86	c1_1403,c1_1698,c1_219,c1_21,c1_2,c1_5,c1_809	c1_1403,c1_20,c1_259,c1_4,c1_653	c1_1108,c1_12,c1_1417,c1_514,c1_85
ENSG00000071794	HLTF	c1_10,c1_156	c1_1271,c1_22,c1_3,c1_401	c1_20,c1_257,c1_2,c1_7,c1_863	c1_10,c1_115,c1_3,c1_511	c1_2,c1_32,c1_396,c1_9	c1_133,c1_14
ENSG00000071859	FAM50A	c1_14,c1_218,c1_796	c1_5,c1_74	c1_1110,c1_12,c1_145,c1_1590,c1_1771,c1_4,c1_539	c1_1274,c1_1669,c1_17,c1_192,c1_2,c1_5,c1_689	c1_22,c1_284,c1_2,c1_5,c1_978	c1_1108,c1_12,c1_1417,c1_514,c1_85
ENSG00000071889	FAM3A	c1_1024,c1_28,c1_323	c1_107,c1_1570,c1_5,c1_978	c1_1112,c1_12,c1_145,c1_4,c1_539	c1_199,c1_19,c1_2,c1_5,c1_721	c1_22,c1_284,c1_2,c1_5,c1_978	c1_1108,c1_12,c1_514,c1_85
ENSG00000071894	CPSF1	c1_14,c1_226	c1_5,c1_69	c1_1121,c1_12,c1_145,c1_1622,c1_4,c1_540	c1_277,c1_29,c1_2,c1_8,c1_921	c1_14,c1_3	c1_6
ENSG00000071909	MYO3B	c1_121,c1_572,c1_9	c1_5,c1_74	c1_21,c1_259,c1_2,c1_7	c1_11,c1_161,c1_3,c1_592	c1_21,c1_282,c1_4,c1_969	c1_414,c1_59,c1_980,c1_9
ENSG00000071967	CYBRD1	c1_123,c1_576,c1_9	c1_52,c1_5,c1_657	c1_3,c1_48,c1_8	c1_1170,c1_11,c1_162,c1_3,c1_602	c1_21,c1_281,c1_4	c1_432,c1_59,c1_9
ENSG00000071991	CDH19	c1_1503,c1_23,c1_300,c1_979	c1_1022,c1_10,c1_1597,c1_172,c1_2	c1_1453,c1_1735,c1_20,c1_256,c1_2,c1_7,c1_854	c1_12,c1_167,c1_4,c1_618	c1_1396,c1_19,c1_258,c1_4,c1_651	c1_1360,c1_408,c1_57,c1_8,c1_973
ENSG00000071994	PDCD2	c1_10,c1_157,c1_630	c1_21,c1_384,c1_3	c1_13,c1_160,c1_4,c1_589	c1_1487,c1_1745,c1_253,c1_26,c1_2,c1_882,c1_8	c1_1130,c1_2,c1_36,c1_405,c1_9	c1_115,c1_14,c1_600
ENSG00000072041	SLC6A15	c1_3,c1_431,c1_69	c1_18,c1_3	c1_3,c1_8	c1_1169,c1_11,c1_162,c1_3,c1_601	c1_1384,c1_19,c1_256,c1_4,c1_647	c1_433,c1_59,c1_9
ENSG00000072042	RDH11	c1_27	c1_1511,c1_5,c1_896,c1_90	c1_1288,c1_14,c1_213,c1_4,c1_728	c1_1272,c1_1665,c1_17,c1_192,c1_2,c1_5,c1_688	c1_2,c1_30,c1_391,c1_9	c1_415,c1_59,c1_9
ENSG00000072062	PRKACA	c1_1074,c1_1588,c1_32,c1_341	c1_5,c1_74,c1_830	c1_11,c1_134,c1_3	c1_1274,c1_1670,c1_17,c1_192,c1_2,c1_5,c1_689	c1_10,c1_2	c1_10,c1_456,c1_63
ENSG00000072071	ADGRL1	c1_12,c1_187,c1_712	c1_15,c1_252,c1_3	c1_1437,c1_20,c1_254,c1_2,c1_7,c1_846	c1_232,c1_23,c1_2,c1_6,c1_849	c1_23,c1_2,c1_314,c1_5	c1_372,c1_53,c1_8
ENSG00000072110	ACTN1	c1_113,c1_1230,c1_541,c1_8	c1_5,c1_87,c1_885	c1_1419,c1_20,c1_254,c1_2,c1_7,c1_837	c1_232,c1_23,c1_2,c1_6,c1_847	c1_1326,c1_19,c1_255,c1_4,c1_641	c1_344,c1_53,c1_8,c1_916
ENSG00000072121	ZFYVE26	c1_28	c1_53,c1_5,c1_689	c1_13,c1_182,c1_4,c1_671	c1_10,c1_124,c1_3,c1_532	c1_1405,c1_20,c1_259,c1_4,c1_653	c1_1236,c1_1446,c1_164,c1_17,c1_3,c1_667
ENSG00000072133	RPS6KA6	c1_113,c1_1216,c1_1622,c1_1749,c1_540,c1_8	c1_1040,c1_10,c1_1605,c1_173,c1_2	c1_1397,c1_20,c1_254,c1_2,c1_7,c1_830	c1_231,c1_23,c1_2,c1_6,c1_841	c1_1358,c1_19,c1_255,c1_4,c1_645	c1_1347,c1_342,c1_53,c1_8,c1_909
ENSG00000072134	EPN2	c1_146,c1_9	c1_5,c1_82,c1_871	c1_20,c1_254,c1_2,c1_7,c1_827	c1_301,c1_31,c1_3,c1_972,c1_9	c1_20,c1_267,c1_4,c1_762	c1_359,c1_53,c1_8
ENSG00000072135	PTPN18	c1_100,c1_1172,c1_504,c1_6	c1_1374,c1_3,c1_43,c1_623	c1_15,c1_229,c1_2,c1_6	c1_1213,c1_13,c1_1635,c1_171,c1_4,c1_633	c1_20,c1_266,c1_4	c1_1218,c1_1436,c1_161,c1_17,c1_3,c1_659
ENSG00000072163	LIMS2	c1_113,c1_1253,c1_550,c1_8	c1_113,c1_2,c1_8,c1_989	c1_1393,c1_20,c1_254,c1_2,c1_7,c1_827	c1_290,c1_31,c1_3,c1_9	c1_20,c1_261,c1_4,c1_658	c1_363,c1_53,c1_8
ENSG00000072182	ASIC4	c1_11,c1_176	c1_5,c1_74	c1_1443,c1_1731,c1_20,c1_255,c1_2,c1_7,c1_850	c1_10,c1_138,c1_3,c1_556	c1_19,c1_255,c1_4,c1_645	c1_1353,c1_377,c1_54,c1_8,c1_950
ENSG00000072195	SPEG	c1_113,c1_1217,c1_540,c1_8	c1_1442,c1_5,c1_65,c1_758	c1_1375,c1_20,c1_254,c1_2,c1_7,c1_825	c1_226,c1_23,c1_2,c1_6,c1_826	c1_1358,c1_19,c1_255,c1_4,c1_645	c1_342,c1_53,c1_8
ENSG00000072201	LNX1	c1_12,c1_189,c1_718	c1_1025,c1_10,c1_172,c1_2	c1_325,c1_3,c1_49,c1_938,c1_9	c1_295,c1_31,c1_3,c1_958,c1_9	c1_1499,c1_1896,c1_20,c1_266,c1_4,c1_709	c1_283,c1_31,c1_5
ENSG00000072210	ALDH3A2	c1_12,c1_203	c1_3,c1_43,c1_623	c1_10,c1_3,c1_416,c1_61	c1_10,c1_1119,c1_121,c1_3,c1_525	c1_1130,c1_1750,c1_2,c1_36,c1_405,c1_9	c1_237,c1_26,c1_4
ENSG00000072274	TFRC	c1_102,c1_6	c1_110,c1_5	c1_1360,c1_15,c1_231,c1_2,c1_6,c1_801	c1_13,c1_171,c1_4,c1_634	c1_20,c1_276,c1_4,c1_879	c1_164,c1_17,c1_3,c1_669
ENSG00000072310	SREBF1	c1_12,c1_205,c1_766	c1_20,c1_377,c1_3	c1_10,c1_3,c1_443,c1_69	c1_1394,c1_20,c1_212,c1_2,c1_5,c1_790	c1_28,c1_2,c1_376,c1_9	c1_193,c1_21,c1_4,c1_723
ENSG00000072364	AFF4	c1_1039,c1_29,c1_334	c1_58,c1_5,c1_710	c1_101,c1_1084,c1_11,c1_3,c1_484	c1_10,c1_3,c1_83	c1_1410,c1_20,c1_260,c1_4,c1_655	c1_1135,c1_13,c1_549,c1_97
ENSG00000072401	UBE2D1	c1_2,c1_382,c1_44	c1_35,c1_3,c1_582	c1_348,c1_3,c1_51,c1_967,c1_9	c1_10,c1_395,c1_3,c1_66	c1_20,c1_276,c1_4,c1_880	c1_282,c1_31,c1_5
ENSG00000072415	MPP5	c1_13,c1_214,c1_779	c1_24,c1_3,c1_453	c1_1011,c1_363,c1_3,c1_51,c1_9	c1_10,c1_3,c1_70	c1_20,c1_267,c1_4,c1_772	c1_12,c1_525,c1_87
ENSG00000072422	RHOBTB1	c1_9	c1_53,c1_5	c1_10,c1_3,c1_405,c1_58	c1_10,c1_3,c1_448,c1_88	c1_1072,c1_24,c1_2,c1_344,c1_5	c1_210,c1_22,c1_4
ENSG00000072501	SMC1A	c1_10,c1_159,c1_648	c1_113,c1_2,c1_8,c1_989	c1_13,c1_165,c1_4,c1_619	c1_1502,c1_254,c1_26,c1_2,c1_887,c1_8	c1_22,c1_283,c1_2,c1_5,c1_975	c1_299,c1_37,c1_6
ENSG00000072506	HSD17B10	c1_1405,c1_15,c1_230,c1_826	c1_1271,c1_22,c1_3,c1_401	c1_1113,c1_12,c1_145,c1_1600,c1_4,c1_539	c1_19,c1_204,c1_2,c1_5,c1_752	c1_24,c1_2,c1_5	c1_106,c1_14,c1_583
ENSG00000072518	MARK2	c1_35,c1_362	c1_56,c1_5,c1_703	c1_14,c1_225,c1_4,c1_784	c1_10,c1_124,c1_3,c1_531	c1_1678,c1_22,c1_286,c1_2,c1_5,c1_986	c1_135,c1_14,c1_633
ENSG00000072571	HMMR	c1_21,c1_290,c1_953	c1_34,c1_3,c1_557	c1_17,c1_242,c1_2,c1_6	c1_1230,c1_13,c1_173,c1_4,c1_641	c1_1302,c1_17,c1_227,c1_3,c1_630	c1_1261,c1_167,c1_17,c1_3,c1_684
ENSG00000072609	CHFR	c1_33,c1_343	c1_18,c1_343,c1_3	c1_13,c1_182,c1_4,c1_670	c1_1407,c1_1701,c1_219,c1_21,c1_2,c1_5,c1_811	c1_23,c1_2,c1_5	c1_135,c1_14,c1_634
ENSG00000072657	TRHDE	c1_12,c1_202,c1_756	c1_53,c1_5	c1_10,c1_369,c1_3,c1_53	c1_1377,c1_208,c1_20,c1_2,c1_5,c1_769	c1_1378,c1_1841,c1_19,c1_256,c1_4,c1_646	c1_186,c1_21,c1_4
ENSG00000072682	P4HA2	c1_10,c1_154	c1_1332,c1_32,c1_3,c1_544	c1_15,c1_231,c1_2,c1_6,c1_808	c1_1462,c1_250,c1_26,c1_2,c1_868,c1_8	c1_20,c1_276,c1_4	c1_415,c1_59,c1_987,c1_9
ENSG00000072694	FCGR2B	c1_100,c1_1172,c1_504,c1_6	c1_10,c1_179,c1_2	c1_1339,c1_15,c1_1685,c1_226,c1_2,c1_6,c1_786	c1_1207,c1_13,c1_171,c1_4,c1_631	c1_12,c1_3,c1_531,c1_57	c1_1224,c1_161,c1_17,c1_3,c1_662
ENSG00000072736	NFATC3	c1_2,c1_59	c1_1374,c1_3,c1_43,c1_623	c1_108,c1_11,c1_3	c1_10,c1_321,c1_33,c1_3	c1_15,c1_3	c1_294,c1_33,c1_6,c1_874
ENSG00000072756	TRNT1	c1_2,c1_370,c1_40	c1_5,c1_83,c1_877	c1_13,c1_164,c1_4,c1_613	c1_253,c1_26,c1_2,c1_884,c1_8	c1_1633,c1_20,c1_277,c1_4,c1_904	c1_115,c1_14,c1_599
ENSG00000072778	ACADVL	c1_12,c1_194	c1_1152,c1_11,c1_208,c1_3	c1_10,c1_389,c1_3,c1_56	c1_19,c1_203,c1_2,c1_5,c1_748	c1_1629,c1_1916,c1_20,c1_277,c1_4,c1_899	c1_205,c1_22,c1_4
ENSG00000072786	STK10	c1_22,c1_294	c1_53,c1_5	c1_1349,c1_15,c1_1691,c1_229,c1_2,c1_6,c1_792	c1_300,c1_31,c1_3,c1_971,c1_9	c1_20,c1_271,c1_4,c1_815	c1_11,c1_474,c1_69
ENSG00000072803	FBXW11	c1_2,c1_388,c1_46	c1_1186,c1_15,c1_255,c1_3	c1_104,c1_11,c1_3	c1_10,c1_3,c1_446,c1_88	c1_15,c1_166,c1_3,c1_602	c1_302,c1_38,c1_6
ENSG00000072818	ACAP1	c1_1512,c1_24,c1_303,c1_986	c1_10,c1_1114,c1_188,c1_2	c1_19,c1_247,c1_2,c1_6	c1_16,c1_188,c1_4,c1_673	c1_12,c1_3,c1_546,c1_59	c1_1257,c1_165,c1_17,c1_3,c1_674
ENSG00000072832	CRMP1	c1_20,c1_285,c1_943	c1_1389,c1_53,c1_5,c1_676	c1_1482,c1_21,c1_272,c1_2,c1_7,c1_906	c1_10,c1_3,c1_445,c1_87	c1_25,c1_2,c1_8	c1_423,c1_59,c1_9
ENSG00000072840	EVC	c1_20,c1_285,c1_943	c1_53,c1_5,c1_676	c1_1482,c1_21,c1_272,c1_2,c1_7,c1_906	c1_10,c1_3,c1_445,c1_87	c1_25,c1_2,c1_8	c1_423,c1_59,c1_9
ENSG00000072849	DERL2	c1_10,c1_163,c1_665	c1_1336,c1_32,c1_3,c1_546	c1_13,c1_184,c1_4,c1_674	c1_255,c1_26,c1_2,c1_8	c1_13,c1_3,c1_65	c1_1274,c1_196,c1_21,c1_4,c1_726
ENSG00000072858	SIDT1	c1_24,c1_303,c1_983	c1_1022,c1_10,c1_1597,c1_172,c1_2	c1_1350,c1_15,c1_229,c1_2,c1_6,c1_792	c1_1209,c1_13,c1_171,c1_4,c1_631	c1_1288,c1_12,c1_3,c1_551,c1_61	c1_1248,c1_164,c1_17,c1_3,c1_668
ENSG00000072864	NDE1	c1_15,c1_241	c1_56,c1_5,c1_702	c1_21,c1_278,c1_2,c1_7,c1_913	c1_10,c1_124,c1_3,c1_531	c1_20,c1_262,c1_4,c1_662	c1_10,c1_61
ENSG00000072952	IRAG1	c1_113,c1_1230,c1_541,c1_8	c1_5,c1_65,c1_763	c1_20,c1_254,c1_2,c1_7,c1_837	c1_231,c1_23,c1_2,c1_6,c1_841	c1_1317,c1_1821,c1_19,c1_255,c1_4,c1_641	c1_391,c1_56,c1_8
ENSG00000072954	TMEM38A	c1_4,c1_79	c1_107,c1_5,c1_979	c1_13,c1_153,c1_4,c1_569	c1_1299,c1_199,c1_19,c1_2,c1_5,c1_716	c1_1304,c1_1805,c1_19,c1_255,c1_4,c1_640	c1_352,c1_53,c1_8,c1_930
ENSG00000072958	AP1M1	c1_20,c1_281,c1_933	c1_5,c1_74,c1_823	c1_1054,c1_10,c1_3,c1_434,c1_67	c1_1293,c1_199,c1_19,c1_2,c1_5,c1_714	c1_1067,c1_24,c1_2,c1_343,c1_5	c1_1108,c1_12,c1_1417,c1_514,c1_85
ENSG00000073008	PVR	c1_10,c1_158,c1_634	c1_6	c1_13,c1_155,c1_4	c1_298,c1_31,c1_3,c1_9	c1_20,c1_267,c1_4	c1_105,c1_14,c1_581
ENSG00000073050	XRCC1	c1_5	c1_53,c1_5,c1_663	c1_14,c1_221,c1_4,c1_774	c1_14,c1_181,c1_4,c1_665	c1_1029,c1_22,c1_2,c1_300,c1_5	c1_10,c1_61
ENSG00000073060	SCARB1	c1_463,c1_4,c1_82	c1_10,c1_184,c1_2	c1_337,c1_3,c1_49,c1_953,c1_9	c1_307,c1_31,c1_3,c1_9	c1_20,c1_264,c1_4,c1_668	c1_1088,c1_11,c1_467,c1_67
ENSG00000073067	CYP2W1	c1_23,c1_299	c1_10,c1_180,c1_2	c1_1452,c1_20,c1_256,c1_2,c1_7,c1_854	c1_1193,c1_12,c1_1617,c1_167,c1_4,c1_617	c1_10,c1_2,c1_44,c1_469	c1_408,c1_57,c1_8,c1_971
ENSG00000073111	MCM2	c1_11,c1_184,c1_704	c1_3,c1_44,c1_627	c1_20,c1_255,c1_2,c1_7,c1_851	c1_10,c1_144,c1_3	c1_15,c1_199,c1_3	c1_12,c1_90
ENSG00000073150	PANX2	c1_12,c1_200	c1_1022,c1_10,c1_1597,c1_172,c1_2	c1_10,c1_3,c1_60	c1_10,c1_3,c1_46	c1_1131,c1_2,c1_36,c1_405,c1_9	c1_201,c1_21,c1_4
ENSG00000073169	SELENOO	c1_33,c1_343	c1_26,c1_3,c1_482	c1_13,c1_176,c1_4,c1_652	c1_1238,c1_14,c1_175,c1_4,c1_651	c1_20,c1_264,c1_4	c1_323,c1_45,c1_6
ENSG00000073282	TP63	c1_111,c1_535,c1_7	c1_1043,c1_10,c1_175,c1_2	c1_22,c1_284,c1_2,c1_7,c1_924	c1_1189,c1_12,c1_166,c1_4,c1_616	c1_11,c1_1232,c1_1777,c1_1942,c1_3,c1_511,c1_51	c1_337,c1_51,c1_7
ENSG00000073331	ALPK1	c1_12,c1_207,c1_771	c1_18,c1_323,c1_3	c1_13,c1_167,c1_4	c1_1536,c1_264,c1_28,c1_2,c1_8,c1_908	c1_1417,c1_20,c1_260,c1_4,c1_655	c1_1229,c1_161,c1_17,c1_3,c1_663
ENSG00000073350	LLGL2	c1_14,c1_226	c1_1022,c1_10,c1_1597,c1_172,c1_2	c1_1121,c1_12,c1_145,c1_1622,c1_4,c1_540	c1_19,c1_202,c1_2,c1_5	c1_20,c1_261,c1_4,c1_658	c1_338,c1_51,c1_7
ENSG00000073417	PDE8A	c1_2,c1_43	c1_5,c1_64,c1_754	c1_1508,c1_347,c1_3,c1_51,c1_965,c1_9	c1_20,c1_217,c1_2,c1_5	c1_1466,c1_1889,c1_20,c1_263,c1_4,c1_664	c1_1288,c1_210,c1_22,c1_4,c1_753
ENSG00000073464	CLCN4	c1_118,c1_9	c1_16,c1_289,c1_3	c1_21,c1_270,c1_2,c1_7	c1_11,c1_161,c1_3,c1_583	c1_21,c1_282,c1_4,c1_965	c1_421,c1_59,c1_994,c1_9
ENSG00000073536	NLE1	c1_1021,c1_1546,c1_28,c1_322	c1_11,c1_201,c1_3	c1_1191,c1_13,c1_166,c1_4,c1_622	c1_1463,c1_1733,c1_251,c1_26,c1_2,c1_869,c1_8	c1_1029,c1_22,c1_2,c1_300,c1_5	c1_105,c1_1166,c1_14,c1_581
ENSG00000073578	SDHA	c1_15,c1_230,c1_826	c1_1271,c1_22,c1_3,c1_401	c1_1113,c1_12,c1_145,c1_1600,c1_4,c1_539	c1_19,c1_204,c1_2,c1_5,c1_752	c1_1069,c1_1719,c1_24,c1_2,c1_344,c1_5	c1_173,c1_20,c1_4
ENSG00000073584	SMARCE1	c1_113,c1_556,c1_8	c1_5,c1_69,c1_775	c1_1258,c1_13,c1_181,c1_4,c1_668	c1_1278,c1_17,c1_192,c1_2,c1_5,c1_690	c1_19,c1_256,c1_4,c1_646	c1_411,c1_58,c1_8
ENSG00000073605	GSDMB	c1_12,c1_1355,c1_196,c1_732	c1_22,c1_3,c1_403	c1_1020,c1_10,c1_373,c1_3,c1_54	c1_208,c1_20,c1_2,c1_5,c1_767	c1_20,c1_264,c1_4,c1_673	c1_186,c1_21,c1_4
ENSG00000073614	KDM5A	c1_19,c1_271	c1_56,c1_5,c1_703	c1_351,c1_3,c1_51,c1_9	c1_10,c1_116,c1_3,c1_514	c1_15,c1_167,c1_3	c1_303,c1_39,c1_6
ENSG00000073670	ADAM11	c1_15,c1_229,c1_824	c1_5,c1_87,c1_887	c1_14,c1_213,c1_4,c1_729	c1_14,c1_180,c1_4,c1_664	c1_10,c1_2,c1_46	c1_12,c1_515,c1_85
ENSG00000073711	PPP2R3A	c1_1042,c1_29,c1_334	c1_1022,c1_10,c1_1597,c1_172,c1_2	c1_104,c1_11,c1_3	c1_10,c1_3,c1_401,c1_70	c1_1094,c1_1738,c1_25,c1_2,c1_353,c1_8	c1_302,c1_38,c1_6
ENSG00000073712	FERMT2	c1_2,c1_388,c1_46	c1_59,c1_5,c1_725	c1_104,c1_11,c1_3	c1_10,c1_394,c1_3,c1_64	c1_1122,c1_2,c1_32,c1_396,c1_9	c1_207,c1_22,c1_4,c1_747
ENSG00000073737	DHRS9	c1_102,c1_1191,c1_513,c1_6	c1_2,c1_8	c1_1343,c1_15,c1_228,c1_2,c1_6,c1_790	c1_1215,c1_13,c1_1641,c1_171,c1_4,c1_633	c1_20,c1_266,c1_4	c1_1231,c1_1445,c1_164,c1_17,c1_3,c1_667
ENSG00000073756	PTGS2	c1_445,c1_4,c1_77	c1_18,c1_309,c1_3	c1_1221,c1_13,c1_172,c1_4,c1_644	c1_1042,c1_10,c1_375,c1_3,c1_55	c1_1519,c1_20,c1_267,c1_4,c1_765	c1_1337,c1_290,c1_32,c1_5,c1_856
ENSG00000073792	IGF2BP2	c1_2,c1_389,c1_47	c1_113,c1_2,c1_8,c1_989	c1_1174,c1_13,c1_163,c1_4,c1_606	c1_10,c1_3,c1_411,c1_72	c1_21,c1_281,c1_4,c1_954	c1_280,c1_31,c1_5
ENSG00000073803	MAP3K13	c1_10,c1_1280,c1_155,c1_1644,c1_618	c1_1091,c1_10,c1_182,c1_2	c1_13,c1_160,c1_4,c1_593	c1_1487,c1_253,c1_26,c1_2,c1_882,c1_8	c1_15,c1_3	c1_414,c1_59,c1_980,c1_9
ENSG00000073849	ST6GAL1	c1_3,c1_433,c1_70	c1_30,c1_3,c1_539	c1_116,c1_11,c1_3	c1_301,c1_31,c1_3,c1_972,c1_9	c1_15,c1_3	c1_283,c1_31,c1_5,c1_848
ENSG00000073861	TBX21	c1_24,c1_303,c1_983	c1_18,c1_335,c1_3	c1_19,c1_251,c1_2,c1_6	c1_16,c1_188,c1_4,c1_673	c1_12,c1_3,c1_542,c1_59	c1_1257,c1_165,c1_17,c1_3,c1_674
ENSG00000073905	VDAC1P1	c1_18,c1_266,c1_891	c1_12,c1_3	N/A	c1_243,c1_24,c1_2,c1_7	c1_14,c1_3	c1_169,c1_18,c1_3
ENSG00000073910	FRY	c1_113,c1_1241,c1_545,c1_8	c1_29,c1_3,c1_527	c1_1407,c1_1720,c1_20,c1_254,c1_2,c1_7,c1_832	c1_295,c1_31,c1_3,c1_959,c1_9	c1_20,c1_264,c1_4,c1_677	c1_350,c1_53,c1_8
ENSG00000073921	PICALM	c1_2,c1_44	c1_5,c1_87,c1_885	c1_348,c1_3,c1_51,c1_967,c1_9	c1_10,c1_355,c1_3,c1_48	c1_10,c1_2,c1_44,c1_468	c1_12,c1_91
ENSG00000073969	NSF	c1_10,c1_1280,c1_155,c1_1644,c1_618	c1_53,c1_5,c1_664	c1_1153,c1_13,c1_155,c1_4,c1_577	c1_1499,c1_1750,c1_254,c1_26,c1_2,c1_887,c1_8	c1_1406,c1_20,c1_260,c1_4,c1_654	c1_107,c1_14
ENSG00000074047	GLI2	c1_20,c1_285,c1_943	c1_114,c1_1581,c1_2,c1_8,c1_994	c1_1482,c1_21,c1_272,c1_2,c1_7,c1_906	c1_10,c1_387,c1_3,c1_58	c1_19,c1_256,c1_4,c1_648	c1_1004,c1_425,c1_59,c1_9
ENSG00000074054	CLASP1	c1_1138,c1_3,c1_433,c1_70	c1_53,c1_5,c1_664	c1_300,c1_30,c1_3,c1_8	c1_10,c1_3,c1_468,c1_96	c1_2,c1_31,c1_9	c1_188,c1_21,c1_4
ENSG00000074071	MRPS34	c1_1387,c1_14,c1_1675,c1_218,c1_791	c1_28,c1_3,c1_493	c1_1110,c1_12,c1_145,c1_1589,c1_4,c1_539	c1_19,c1_202,c1_2,c1_5,c1_742	c1_1044,c1_1712,c1_23,c1_2,c1_314,c1_5	c1_121,c1_14
ENSG00000074181	NOTCH3	c1_113,c1_1258,c1_552,c1_8	c1_1422,c1_5,c1_63,c1_747	c1_1443,c1_1731,c1_20,c1_255,c1_2,c1_7,c1_850	c1_294,c1_31,c1_3,c1_957,c1_9	c1_22,c1_287,c1_2,c1_5	c1_394,c1_56,c1_8
ENSG00000074201	CLNS1A	c1_25,c1_304,c1_989	c1_5,c1_93	c1_1117,c1_12,c1_145,c1_1612,c1_4,c1_539	c1_1454,c1_1724,c1_249,c1_26,c1_2,c1_865,c1_8	c1_10,c1_1165,c1_2,c1_43,c1_461	c1_110,c1_14,c1_590
ENSG00000074211	PPP2R2C	c1_113,c1_543,c1_8	c1_1022,c1_10,c1_1597,c1_172,c1_2	c1_1378,c1_1705,c1_20,c1_254,c1_2,c1_7,c1_825	c1_1425,c1_228,c1_23,c1_2,c1_6,c1_831	c1_1327,c1_19,c1_255,c1_4,c1_641	c1_345,c1_53,c1_8,c1_918
ENSG00000074219	TEAD2	c1_10,c1_167,c1_673	c1_1370,c1_3,c1_40,c1_622	c1_13,c1_167,c1_4,c1_626	c1_1532,c1_264,c1_28,c1_2,c1_8,c1_907	c1_20,c1_266,c1_4,c1_719	c1_291,c1_32,c1_5,c1_868
ENSG00000074266	EED	c1_1083,c1_34,c1_355	c1_24,c1_3	c1_13,c1_152,c1_4,c1_563	c1_10,c1_3,c1_85	c1_10,c1_2,c1_45	c1_159,c1_16,c1_656
ENSG00000074317	SNCB	c1_23,c1_301,c1_981	c1_1009,c1_171,c1_2,c1_9	c1_20,c1_256,c1_2,c1_7,c1_855	c1_12,c1_169,c1_4,c1_625	c1_1393,c1_1850,c1_19,c1_258,c1_4,c1_650	c1_409,c1_57,c1_8,c1_975
ENSG00000074319	TSG101	c1_20,c1_279,c1_923	c1_1176,c1_13,c1_236,c1_3	c1_10,c1_3,c1_55	c1_255,c1_26,c1_2,c1_891,c1_8	c1_20,c1_276,c1_4,c1_895	c1_228,c1_25,c1_4
ENSG00000074356	NCBP3	c1_16,c1_262	c1_1379,c1_47,c1_5,c1_632	c1_11,c1_3	c1_10,c1_3,c1_61	c1_15,c1_205,c1_3,c1_626	c1_279,c1_31,c1_5,c1_839
ENSG00000074370	ATP2A3	c1_113,c1_540,c1_8	c1_1040,c1_10,c1_1605,c1_173,c1_1763,c1_2	c1_1374,c1_1701,c1_1800,c1_20,c1_254,c1_2,c1_7,c1_825	c1_225,c1_23,c1_2,c1_6	c1_11,c1_1235,c1_3,c1_512,c1_51	c1_349,c1_53,c1_8
ENSG00000074410	CA12	c1_136,c1_593,c1_9	c1_1066,c1_10,c1_1622,c1_179,c1_2	c1_21,c1_273,c1_2,c1_7,c1_908	c1_11,c1_161,c1_3,c1_583	c1_1658,c1_21,c1_281,c1_4,c1_943	c1_1006,c1_426,c1_59,c1_9
ENSG00000074416	MGLL	c1_12,c1_187,c1_712	c1_1181,c1_13,c1_241,c1_3	c1_10,c1_399,c1_3,c1_57	c1_10,c1_121,c1_3,c1_526	c1_11,c1_3,c1_49	c1_1303,c1_238,c1_26,c1_4,c1_789
ENSG00000074527	NTN4	c1_22,c1_294,c1_960	c1_18,c1_309,c1_3	c1_103,c1_11,c1_3	c1_1089,c1_10,c1_3,c1_469,c1_96	c1_10,c1_2,c1_44,c1_471	c1_301,c1_38,c1_6
ENSG00000074582	BCS1L	c1_11,c1_186	c1_1304,c1_28,c1_3,c1_502	c1_1310,c1_14,c1_216,c1_4,c1_752	c1_1493,c1_253,c1_26,c1_2,c1_883,c1_8	c1_20,c1_264,c1_4,c1_674	c1_109,c1_14,c1_587
ENSG00000074590	NUAK1	c1_3,c1_439,c1_74	c1_1319,c1_29,c1_3,c1_527	c1_339,c1_3,c1_49,c1_9	c1_301,c1_31,c1_3,c1_972,c1_9	c1_20,c1_271,c1_4,c1_815	c1_11,c1_83
ENSG00000074603	DPP8	c1_16,c1_254,c1_873	c1_15,c1_273,c1_3	c1_352,c1_3,c1_51,c1_981,c1_9	c1_10,c1_399,c1_3,c1_70	c1_20,c1_266,c1_4,c1_716	c1_146,c1_15
ENSG00000074621	SLC24A1	c1_1075,c1_32,c1_341	c1_1389,c1_53,c1_5,c1_676	c1_13,c1_191,c1_4	c1_10,c1_132,c1_3	c1_1312,c1_19,c1_255,c1_4,c1_641	c1_121,c1_14
ENSG00000074657	ZNF532	c1_113,c1_1244,c1_1634,c1_546,c1_8	c1_21,c1_382,c1_3	c1_1443,c1_1731,c1_20,c1_255,c1_2,c1_7,c1_850	c1_14,c1_177,c1_4	c1_26,c1_2,c1_363,c1_8	c1_395,c1_56,c1_8,c1_966
ENSG00000074660	SCARF1	c1_1495,c1_22,c1_295,c1_966	c1_1065,c1_10,c1_178,c1_2	c1_331,c1_3,c1_49,c1_947,c1_9	c1_300,c1_31,c1_3,c1_971,c1_9	c1_20,c1_266,c1_4,c1_741	c1_1094,c1_11,c1_480,c1_73
ENSG00000074695	LMAN1	c1_2,c1_401,c1_51	c1_24,c1_3,c1_445	c1_1518,c1_353,c1_3,c1_51,c1_984,c1_9	c1_10,c1_350,c1_3,c1_48	c1_101,c1_14,c1_3,c1_566	c1_145,c1_15
ENSG00000074696	HACD3	c1_1076,c1_33,c1_347	c1_105,c1_5	c1_13,c1_164,c1_4,c1_613	c1_1527,c1_263,c1_28,c1_2,c1_8,c1_905	c1_11,c1_3,c1_54	c1_284,c1_31,c1_5,c1_849
ENSG00000074706	IPCEF1	c1_15,c1_233,c1_839	c1_5,c1_98	c1_1121,c1_12,c1_145,c1_1623,c1_4,c1_540	c1_16,c1_190,c1_4,c1_681	c1_1312,c1_19,c1_255,c1_4,c1_641	c1_174,c1_20,c1_4,c1_698
ENSG00000074755	ZZEF1	c1_33,c1_344	c1_53,c1_5,c1_664	c1_13,c1_150,c1_4,c1_557	c1_1065,c1_10,c1_1598,c1_3,c1_439,c1_87	c1_15,c1_3	c1_294,c1_33,c1_6,c1_874
ENSG00000074800	ENO1	c1_10,c1_154,c1_612	c1_1271,c1_22,c1_3,c1_401	c1_1170,c1_13,c1_161,c1_1636,c1_4,c1_600	c1_19,c1_205,c1_2,c1_5,c1_758	c1_1488,c1_20,c1_264,c1_4,c1_674	c1_176,c1_20,c1_4
ENSG00000074842	MYDGF	c1_1398,c1_14,c1_220,c1_804	c1_24,c1_3,c1_440	c1_13,c1_169,c1_4,c1_635	c1_1371,c1_1684,c1_19,c1_206,c1_2,c1_5,c1_761	c1_14,c1_3,c1_93	c1_117,c1_1190,c1_14,c1_606
ENSG00000074855	ANO8	c1_15,c1_233,c1_838	c1_1065,c1_10,c1_178,c1_2	c1_1108,c1_12,c1_145,c1_4,c1_539	c1_10,c1_3,c1_47	c1_20,c1_272,c1_4,c1_848	c1_184,c1_21,c1_4,c1_712
ENSG00000074935	TUBE1	c1_22,c1_296	c1_5,c1_98	c1_105,c1_11,c1_3,c1_492	c1_1452,c1_249,c1_26,c1_2,c1_864,c1_8	c1_26,c1_2,c1_8	c1_1230,c1_164,c1_17,c1_3,c1_667
ENSG00000074964	ARHGEF10L	c1_113,c1_542,c1_8	c1_5,c1_69,c1_775	c1_1395,c1_20,c1_254,c1_2,c1_7,c1_828	c1_232,c1_23,c1_2,c1_6,c1_846	c1_2,c1_36,c1_406,c1_9	c1_395,c1_56,c1_8,c1_965
ENSG00000074966	TXK	c1_102,c1_1177,c1_508,c1_6	c1_18,c1_335,c1_3	c1_1360,c1_15,c1_231,c1_2,c1_6,c1_801	c1_1218,c1_13,c1_171,c1_4,c1_633	c1_12,c1_3,c1_542,c1_59	c1_1247,c1_164,c1_17,c1_3,c1_668
ENSG00000075035	WSCD2	c1_118,c1_565,c1_9	c1_21,c1_392,c1_3	c1_21,c1_262,c1_2,c1_7	c1_1151,c1_11,c1_161,c1_3,c1_586	c1_21,c1_280,c1_4,c1_912	c1_1019,c1_433,c1_59,c1_9
ENSG00000075073	TACR2	c1_5	c1_5,c1_910,c1_93	c1_317,c1_37,c1_3,c1_8	c1_10,c1_3,c1_473,c1_98	c1_10,c1_2,c1_46,c1_487	c1_1003,c1_424,c1_59,c1_9
ENSG00000075089	ACTR6	c1_1100,c1_1597,c1_366,c1_37	c1_1174,c1_13,c1_1662,c1_236,c1_3	c1_356,c1_3,c1_51,c1_9	c1_10,c1_3,c1_56	c1_10,c1_2,c1_40	c1_138,c1_14
ENSG00000075131	TIPIN	c1_27,c1_314	c1_1158,c1_12,c1_217,c1_3	c1_20,c1_257,c1_2,c1_7,c1_860	c1_1496,c1_253,c1_26,c1_2,c1_885,c1_8	c1_21,c1_281,c1_4,c1_951	c1_259,c1_29,c1_4
ENSG00000075142	SRI	c1_10,c1_166,c1_670	c1_5,c1_74,c1_821	c1_13,c1_181,c1_4,c1_667	c1_255,c1_26,c1_2,c1_891,c1_8	c1_1675,c1_22,c1_284,c1_2,c1_5,c1_979	c1_1254,c1_164,c1_17,c1_3,c1_671
ENSG00000075151	EIF4G3	c1_27	c1_1391,c1_53,c1_5,c1_679	c1_13,c1_160,c1_4,c1_594	c1_1498,c1_1749,c1_254,c1_26,c1_2,c1_887,c1_8	c1_1099,c1_26,c1_2,c1_356,c1_8	c1_10,c1_451,c1_61
ENSG00000075188	NUP37	c1_25,c1_304,c1_989	c1_1174,c1_13,c1_1662,c1_236,c1_3	c1_1247,c1_13,c1_179,c1_4,c1_663	c1_19,c1_205,c1_2,c1_5,c1_760	c1_14,c1_3	c1_127,c1_14
ENSG00000075213	SEMA3A	c1_12,c1_203	c1_114,c1_1581,c1_2,c1_8,c1_994	c1_1411,c1_20,c1_254,c1_2,c1_7,c1_833	c1_227,c1_23,c1_2,c1_6,c1_829	c1_1312,c1_19,c1_255,c1_4,c1_641	c1_237,c1_26,c1_4
ENSG00000075218	GTSE1	c1_21,c1_290,c1_953	c1_32,c1_3	c1_17,c1_242,c1_2,c1_6	c1_1228,c1_13,c1_173,c1_4,c1_640	c1_17,c1_227,c1_3,c1_631	c1_167,c1_17,c1_3
ENSG00000075223	SEMA3C	c1_138,c1_598,c1_9	c1_1040,c1_10,c1_1605,c1_173,c1_2	c1_21,c1_266,c1_2,c1_7	c1_1151,c1_11,c1_161,c1_3,c1_586	c1_21,c1_280,c1_4,c1_912	c1_1015,c1_430,c1_59,c1_9
ENSG00000075234	TTC38	c1_20,c1_280,c1_930	c1_13,c1_233,c1_3	c1_1013,c1_10,c1_368,c1_3,c1_53	c1_208,c1_20,c1_2,c1_5,c1_768	c1_10,c1_2,c1_40,c1_432	c1_1265,c1_1460,c1_184,c1_21,c1_4,c1_711
ENSG00000075239	ACAT1	c1_12,c1_1352,c1_194,c1_729	c1_1271,c1_22,c1_3,c1_401	c1_10,c1_387,c1_3,c1_56	c1_20,c1_214,c1_2,c1_5,c1_796	c1_1069,c1_1719,c1_24,c1_2,c1_344,c1_5	c1_205,c1_22,c1_4,c1_742
ENSG00000075240	GRAMD4	c1_12,c1_205,c1_766	c1_1158,c1_12,c1_217,c1_3	c1_10,c1_399,c1_3,c1_57	c1_1460,c1_250,c1_26,c1_2,c1_867,c1_8	c1_1406,c1_20,c1_260,c1_4,c1_654	c1_239,c1_26,c1_4
ENSG00000075275	CELSR1	c1_12,c1_190,c1_720	c1_1022,c1_10,c1_1597,c1_172,c1_2	c1_15,c1_235,c1_2,c1_6	c1_13,c1_171,c1_4,c1_636	c1_19,c1_255,c1_4,c1_641	c1_205,c1_22,c1_4,c1_739
ENSG00000075292	ZNF638	c1_14,c1_218,c1_795	c1_1489,c1_5,c1_83,c1_875	c1_13,c1_163,c1_4,c1_611	c1_10,c1_143,c1_3	c1_10,c1_2,c1_46	c1_100,c1_13
ENSG00000075303	SLC25A40	c1_10,c1_162	c1_5,c1_81,c1_863	c1_355,c1_3,c1_51,c1_989,c1_9	c1_1046,c1_10,c1_388,c1_3,c1_59	c1_22,c1_286,c1_2,c1_5,c1_985	c1_1211,c1_143,c1_15,c1_642
ENSG00000075336	TIMM21	c1_1419,c1_15,c1_232,c1_834	c1_35,c1_3,c1_587	c1_13,c1_180,c1_4,c1_666	c1_1496,c1_253,c1_26,c1_2,c1_885,c1_8	c1_22,c1_291,c1_2,c1_5	c1_178,c1_20,c1_4,c1_702
ENSG00000075391	RASAL2	c1_1479,c1_22,c1_293,c1_956	c1_5,c1_61,c1_732	c1_300,c1_30,c1_3,c1_8	c1_1064,c1_10,c1_3,c1_437,c1_86	c1_14,c1_3	c1_284,c1_31,c1_5,c1_849
ENSG00000075399	VPS9D1	c1_19,c1_276,c1_914	c1_1076,c1_10,c1_180,c1_2	c1_1114,c1_12,c1_145,c1_4,c1_539	c1_277,c1_29,c1_2,c1_8	c1_1680,c1_22,c1_288,c1_2,c1_5,c1_990	c1_1340,c1_296,c1_33,c1_6,c1_879
ENSG00000075407	ZNF37A	c1_22,c1_296,c1_972	c1_56,c1_5,c1_700	c1_108,c1_11,c1_3	c1_10,c1_3,c1_447,c1_88	c1_1454,c1_1885,c1_20,c1_262,c1_4,c1_662	c1_303,c1_39,c1_6
ENSG00000075413	MARK3	c1_10,c1_159,c1_652	c1_1248,c1_18,c1_354,c1_3	c1_13,c1_191,c1_4,c1_691	c1_1530,c1_263,c1_28,c1_2,c1_8,c1_906	c1_129,c1_14,c1_3	c1_13,c1_552,c1_98
ENSG00000075415	SLC25A3	c1_20,c1_281,c1_933	c1_1271,c1_22,c1_3,c1_401	c1_1243,c1_13,c1_179,c1_4,c1_662	c1_1331,c1_19,c1_201,c1_2,c1_5,c1_738	c1_22,c1_289,c1_2,c1_5,c1_994	c1_174,c1_20,c1_4,c1_697
ENSG00000075420	FNDC3B	c1_1110,c1_2,c1_387,c1_46	c1_113,c1_2,c1_8,c1_989	c1_351,c1_3,c1_51,c1_978,c1_9	c1_1046,c1_10,c1_1593,c1_388,c1_3,c1_59	c1_1522,c1_20,c1_267,c1_4,c1_768	c1_12,c1_516,c1_86
ENSG00000075426	FOSL2	c1_451,c1_4,c1_78	c1_1483,c1_5,c1_81,c1_860	c1_13,c1_174,c1_4,c1_647	c1_10,c1_3	c1_1619,c1_1912,c1_20,c1_276,c1_4,c1_871	c1_290,c1_32,c1_5
ENSG00000075539	FRYL	c1_3,c1_433,c1_70	c1_59,c1_5,c1_719	c1_116,c1_11,c1_3	c1_10,c1_3,c1_447,c1_88	c1_15,c1_3	c1_283,c1_31,c1_5,c1_848
ENSG00000075568	TMEM131	c1_1042,c1_29,c1_334	c1_53,c1_5,c1_663	c1_107,c1_11,c1_3	c1_10,c1_3,c1_468,c1_96	c1_20,c1_264,c1_4	c1_310,c1_41,c1_6
ENSG00000075618	FSCN1	c1_9	c1_10,c1_179,c1_2	c1_317,c1_37,c1_3,c1_8	c1_302,c1_31,c1_3,c1_978,c1_9	c1_1343,c1_19,c1_255,c1_4,c1_642	c1_269,c1_31,c1_5,c1_820
ENSG00000075624	ACTB	c1_113,c1_1226,c1_541,c1_8	c1_5,c1_87,c1_885	c1_1394,c1_20,c1_254,c1_2,c1_7,c1_828	c1_232,c1_23,c1_2,c1_6	c1_10,c1_2,c1_44,c1_466	c1_356,c1_53,c1_8,c1_936
ENSG00000075643	MOCOS	c1_12,c1_197,c1_738	c1_23,c1_3,c1_432	c1_10,c1_371,c1_3,c1_53	c1_1024,c1_10,c1_344,c1_3,c1_47	c1_1099,c1_26,c1_2,c1_356,c1_8	c1_191,c1_21,c1_4,c1_721
ENSG00000075651	PLD1	c1_15,c1_237,c1_846	c1_1377,c1_3,c1_43,c1_624	c1_1248,c1_13,c1_1652,c1_180,c1_4,c1_665	c1_251,c1_26,c1_2,c1_869,c1_8	c1_20,c1_265,c1_4	c1_112,c1_14,c1_591
ENSG00000075702	WDR62	c1_21,c1_290,c1_953	c1_2,c1_8	c1_17,c1_2,c1_6	c1_1228,c1_13,c1_173,c1_4,c1_640	c1_17,c1_227,c1_3,c1_631	c1_167,c1_17,c1_3
ENSG00000075711	DLG1	c1_28,c1_326	c1_1377,c1_1704,c1_3,c1_43,c1_624	c1_352,c1_3,c1_51,c1_981,c1_9	c1_10,c1_399,c1_3,c1_70	c1_20,c1_267,c1_4	c1_1123,c1_12,c1_534,c1_90
ENSG00000075785	RAB7A	c1_20,c1_279,c1_923	c1_105,c1_1555,c1_5,c1_964	c1_1108,c1_12,c1_145,c1_1577,c1_4,c1_539	c1_198,c1_19,c1_2,c1_5,c1_709	c1_14,c1_3	c1_1220,c1_161,c1_17,c1_3,c1_660
ENSG00000075790	BCAP29	c1_13,c1_214,c1_779	c1_34,c1_3,c1_566	c1_347,c1_3,c1_51,c1_965,c1_9	c1_10,c1_3,c1_56	c1_13,c1_3,c1_67	c1_1121,c1_12,c1_531,c1_89
ENSG00000075826	SEC31B	c1_1524,c1_1718,c1_25,c1_304,c1_990	c1_1457,c1_5,c1_71,c1_794	c1_13,c1_176,c1_4,c1_652	c1_282,c1_29,c1_2,c1_8	c1_25,c1_2,c1_355,c1_8	c1_1213,c1_159,c1_16,c1_657
ENSG00000075856	SART3	c1_10,c1_160	c1_53,c1_5,c1_662	c1_13,c1_191,c1_4	c1_285,c1_2,c1_30,c1_8,c1_934	c1_15,c1_202,c1_3	c1_1076,c1_10,c1_454,c1_62
ENSG00000075884	ARHGAP15	c1_130,c1_9	c1_59,c1_5,c1_722	c1_13,c1_149,c1_4	c1_291,c1_31,c1_3,c1_9	c1_1311,c1_19,c1_255,c1_4,c1_641	c1_421,c1_59,c1_994,c1_9
ENSG00000075914	EXOSC7	c1_1074,c1_1588,c1_1742,c1_32,c1_341	c1_28,c1_3,c1_498	c1_1123,c1_12,c1_145,c1_1627,c1_4,c1_541	c1_1301,c1_199,c1_19,c1_2,c1_5,c1_717	c1_22,c1_2,c1_5	c1_1057,c1_10,c1_449,c1_61
ENSG00000075945	KIFAP3	c1_22,c1_298	c1_105,c1_1555,c1_5,c1_964	c1_14,c1_216,c1_4,c1_748	c1_10,c1_136,c1_3	c1_10,c1_2,c1_40	c1_421,c1_59,c1_994,c1_9
ENSG00000075975	MKRN2	c1_1072,c1_31,c1_340	c1_1150,c1_11,c1_206,c1_3	c1_11,c1_3,c1_94	c1_10,c1_3,c1_77	c1_1633,c1_20,c1_277,c1_4,c1_904	c1_12,c1_545,c1_95
ENSG00000076003	MCM6	c1_12,c1_196	c1_28,c1_3,c1_500	c1_1174,c1_13,c1_163,c1_4,c1_606	c1_20,c1_212,c1_2,c1_5,c1_791	c1_15,c1_199,c1_3	c1_201,c1_21,c1_4
ENSG00000076043	REXO2	c1_10,c1_157,c1_630	c1_18,c1_3	c1_353,c1_3,c1_51,c1_985,c1_9	c1_259,c1_27,c1_2,c1_8,c1_900	c1_18,c1_3	c1_103,c1_14
ENSG00000076053	RBM7	c1_1113,c1_2,c1_395,c1_49	c1_1483,c1_5,c1_81,c1_860	c1_1255,c1_13,c1_181,c1_4,c1_667	c1_1034,c1_10,c1_363,c1_3,c1_52	c1_127,c1_14,c1_3	c1_1139,c1_13,c1_554,c1_98
ENSG00000076067	RBMS2	c1_464,c1_4,c1_82	c1_1532,c1_5,c1_933,c1_99	c1_10,c1_3,c1_81	c1_295,c1_31,c1_3,c1_959,c1_9	c1_20,c1_271,c1_4,c1_815	c1_11,c1_66
ENSG00000076108	BAZ2A	c1_33	c1_18,c1_3	c1_11,c1_3	c1_1065,c1_10,c1_1598,c1_3,c1_439,c1_87	c1_1408,c1_20,c1_260,c1_4,c1_654	c1_11,c1_495,c1_77
ENSG00000076201	PTPN23	c1_14,c1_228	c1_5,c1_916,c1_97	c1_14,c1_225,c1_4,c1_783	c1_1410,c1_1708,c1_219,c1_21,c1_2,c1_5,c1_812	c1_15,c1_178,c1_3	c1_1069,c1_10,c1_453,c1_62
ENSG00000076242	MLH1	c1_10,c1_155	c1_24,c1_3,c1_437	c1_13,c1_160,c1_4,c1_596	c1_19,c1_206,c1_2,c1_5,c1_761	c1_1029,c1_22,c1_2,c1_300,c1_5	c1_126,c1_14
ENSG00000076248	UNG	c1_12,c1_190,c1_720	c1_11,c1_3	c1_10,c1_3,c1_433,c1_66	c1_295,c1_31,c1_3,c1_9	c1_1453,c1_1882,c1_20,c1_262,c1_4,c1_662	c1_217,c1_23,c1_4,c1_767
ENSG00000076258	FMO4	c1_22,c1_297	c1_113,c1_2,c1_8,c1_989	c1_14,c1_220,c1_4,c1_766	c1_257,c1_26,c1_2,c1_896,c1_8	c1_13,c1_3,c1_555,c1_64	c1_59,c1_9
ENSG00000076321	KLHL20	c1_2,c1_43	c1_56,c1_5,c1_701	c1_352,c1_3,c1_51,c1_981,c1_9	c1_10,c1_399,c1_3,c1_70	c1_145,c1_15,c1_3	c1_146,c1_15
ENSG00000076344	RGS11	c1_12,c1_206,c1_768	c1_2,c1_8	c1_10,c1_3,c1_59	c1_198,c1_19,c1_2,c1_5,c1_711	c1_1198,c1_11,c1_3,c1_47,c1_491	c1_207,c1_22,c1_4
ENSG00000076351	SLC46A1	c1_2,c1_376,c1_42	c1_5,c1_61	c1_13,c1_151,c1_4,c1_562	c1_10,c1_114,c1_3,c1_507	c1_20,c1_272,c1_4,c1_834	c1_161,c1_17,c1_3,c1_660
ENSG00000076356	PLXNA2	c1_1138,c1_3,c1_433,c1_70	c1_1429,c1_5,c1_64,c1_754	c1_300,c1_30,c1_3,c1_8	c1_298,c1_31,c1_3,c1_9	c1_20,c1_266,c1_4	c1_363,c1_53,c1_8
ENSG00000076382	SPAG5	c1_21,c1_290,c1_953	c1_5,c1_910,c1_93	c1_17,c1_2,c1_6	c1_13,c1_173,c1_4,c1_642	c1_17,c1_227,c1_3,c1_631	c1_1261,c1_167,c1_17,c1_3,c1_684
ENSG00000076513	ANKRD13A	c1_113,c1_1226,c1_1625,c1_541,c1_8	c1_53,c1_5	c1_1108,c1_12,c1_145,c1_1576,c1_1757,c1_4,c1_539	c1_10,c1_113,c1_3	c1_10,c1_2,c1_44,c1_469	c1_1285,c1_208,c1_22,c1_4,c1_749
ENSG00000076554	TPD52	c1_1489,c1_22,c1_294,c1_961	c1_10,c1_183,c1_2	c1_328,c1_3,c1_49,c1_945,c1_9	c1_10,c1_122,c1_3,c1_528	c1_20,c1_266,c1_4,c1_722	c1_11,c1_76
ENSG00000076555	ACACB	c1_12,c1_1338,c1_190,c1_720	c1_1360,c1_39,c1_3,c1_619	c1_1013,c1_10,c1_368,c1_3,c1_53	c1_208,c1_20,c1_2,c1_5,c1_768	c1_29,c1_2,c1_385,c1_9	c1_1265,c1_1460,c1_184,c1_21,c1_4,c1_711
ENSG00000076604	TRAF4	c1_467,c1_4,c1_83	c1_1048,c1_10,c1_175,c1_2	c1_13,c1_191,c1_4,c1_692	c1_18,c1_193,c1_2,c1_5	c1_20,c1_266,c1_4,c1_743	c1_400,c1_56,c1_8
ENSG00000076641	PAG1	c1_1136,c1_3,c1_432,c1_70	c1_1403,c1_59,c1_5,c1_718	c1_307,c1_32,c1_3,c1_8	c1_1064,c1_10,c1_3,c1_437,c1_86	c1_13,c1_3	c1_230,c1_25,c1_4
ENSG00000076650	GPATCH1	c1_1010,c1_1538,c1_26,c1_309	c1_1523,c1_5,c1_927,c1_98	c1_11,c1_137,c1_3	c1_285,c1_2,c1_30,c1_8,c1_934	c1_18,c1_3	c1_312,c1_41,c1_6
ENSG00000076662	ICAM3	c1_24,c1_303,c1_983	c1_1507,c1_5,c1_891,c1_89	c1_19,c1_246,c1_2,c1_6,c1_820	c1_1202,c1_13,c1_170,c1_4,c1_630	c1_1252,c1_12,c1_3,c1_527,c1_56	c1_165,c1_17,c1_3,c1_675
ENSG00000076685	NT5C2	c1_19,c1_271,c1_901	c1_1179,c1_13,c1_239,c1_3	c1_11,c1_3,c1_479,c1_98	c1_199,c1_19,c1_2,c1_5,c1_721	c1_1406,c1_1861,c1_20,c1_260,c1_4,c1_654	c1_306,c1_40,c1_6,c1_886
ENSG00000076706	MCAM	c1_12,c1_213	c1_114,c1_1581,c1_2,c1_8,c1_994	c1_1437,c1_20,c1_254,c1_2,c1_7,c1_846	c1_232,c1_23,c1_2,c1_6,c1_844	c1_10,c1_2,c1_44,c1_467	c1_352,c1_53,c1_8,c1_931
ENSG00000076716	GPC4	c1_105,c1_1201,c1_525,c1_6	c1_2,c1_8	c1_21,c1_276,c1_2,c1_7	c1_1215,c1_13,c1_1640,c1_171,c1_4,c1_633	c1_21,c1_282,c1_4	c1_1242,c1_1450,c1_164,c1_17,c1_3,c1_667
ENSG00000076770	MBNL3	c1_113,c1_1226,c1_541,c1_8	c1_114,c1_1581,c1_2,c1_8,c1_994	c1_1045,c1_10,c1_3,c1_409,c1_59	c1_10,c1_115,c1_3,c1_511	c1_1310,c1_1816,c1_19,c1_255,c1_4,c1_641	c1_186,c1_21,c1_4
ENSG00000076826	CAMSAP3	c1_111,c1_1212,c1_537,c1_7	c1_1022,c1_10,c1_1597,c1_172,c1_2	c1_22,c1_284,c1_2,c1_7,c1_920	c1_1191,c1_12,c1_1615,c1_166,c1_4,c1_616	c1_11,c1_1232,c1_1779,c1_3,c1_511,c1_51	c1_338,c1_51,c1_7,c1_905
ENSG00000076864	RAP1GAP	c1_1503,c1_23,c1_300,c1_979	c1_1022,c1_10,c1_1597,c1_172,c1_2	c1_20,c1_256,c1_2,c1_7,c1_854	c1_12,c1_168,c1_4,c1_622	c1_11,c1_1212,c1_1764,c1_3,c1_47,c1_496	c1_1360,c1_408,c1_57,c1_8,c1_973
ENSG00000076924	XAB2	c1_5,c1_94	c1_5,c1_69,c1_775	c1_1269,c1_13,c1_185,c1_4,c1_676	c1_1263,c1_17,c1_192,c1_2,c1_5,c1_687	c1_1094,c1_25,c1_2,c1_353,c1_8	c1_10,c1_61
ENSG00000076928	ARHGEF1	c1_11,c1_186	c1_53,c1_5	c1_1121,c1_12,c1_145,c1_1623,c1_4,c1_540	c1_19,c1_207,c1_2,c1_5,c1_763	c1_1037,c1_1702,c1_22,c1_2,c1_304,c1_5	c1_43,c1_6
ENSG00000076944	STXBP2	c1_102,c1_1182,c1_511,c1_6	c1_1016,c1_10,c1_172,c1_2	c1_1361,c1_15,c1_231,c1_2,c1_6,c1_801	c1_1213,c1_13,c1_1635,c1_171,c1_4,c1_633	c1_12,c1_3,c1_548,c1_60	c1_1232,c1_164,c1_17,c1_3,c1_667
ENSG00000076984	MAP2K7	c1_33,c1_347	c1_1396,c1_57,c1_5,c1_708	c1_1131,c1_13,c1_148,c1_4,c1_545	c1_101,c1_10,c1_3,c1_479	c1_18,c1_234,c1_3	c1_10,c1_454,c1_62
ENSG00000077009	NMRK2	c1_114,c1_557,c1_8	c1_18,c1_3	c1_16,c1_239,c1_2,c1_6	c1_221,c1_22,c1_2,c1_6	c1_1304,c1_1804,c1_1943,c1_1973,c1_19,c1_255,c1_4,c1_640	c1_385,c1_55,c1_8
ENSG00000077044	DGKD	c1_25,c1_306,c1_995	c1_48,c1_5,c1_636	c1_13,c1_182,c1_4,c1_670	c1_14,c1_174,c1_4,c1_648	c1_1342,c1_19,c1_255,c1_4,c1_642	c1_269,c1_31,c1_5,c1_821
ENSG00000077063	CTTNBP2	c1_3,c1_429,c1_69	c1_113,c1_2,c1_8,c1_989	c1_10,c1_382,c1_3,c1_55	c1_219,c1_21,c1_2,c1_5,c1_814	c1_20,c1_266,c1_4	c1_1315,c1_268,c1_31,c1_5,c1_817
ENSG00000077092	RARB	c1_113,c1_1253,c1_1639,c1_550,c1_8	c1_105,c1_5	c1_1398,c1_20,c1_254,c1_2,c1_7,c1_830	c1_1039,c1_10,c1_365,c1_3,c1_52	c1_20,c1_272,c1_4,c1_830	c1_1349,c1_347,c1_53,c1_8,c1_921
ENSG00000077097	TOP2B	c1_16,c1_254	c1_59,c1_5,c1_719	c1_1509,c1_350,c1_3,c1_51,c1_973,c1_9	c1_10,c1_110,c1_3,c1_497	c1_15,c1_170,c1_3	c1_1135,c1_13,c1_549,c1_97
ENSG00000077147	TM9SF3	c1_2,c1_381,c1_44	c1_24,c1_3,c1_440	c1_348,c1_3,c1_51,c1_967,c1_9	c1_1030,c1_10,c1_351,c1_3,c1_48	c1_13,c1_3	c1_144,c1_15
ENSG00000077150	NFKB2	c1_4,c1_76	c1_18,c1_332,c1_3	c1_1172,c1_13,c1_162,c1_4,c1_602	c1_1531,c1_264,c1_28,c1_2,c1_8,c1_907	c1_1467,c1_20,c1_263,c1_4,c1_664	c1_1334,c1_289,c1_32,c1_5,c1_854
ENSG00000077152	UBE2T	c1_21,c1_290	c1_21,c1_381,c1_3	c1_17,c1_2,c1_6	c1_1231,c1_13,c1_173,c1_4,c1_641	c1_17,c1_227,c1_3,c1_631	c1_1261,c1_167,c1_17,c1_3,c1_684
ENSG00000077157	PPP1R12B	c1_113,c1_1226,c1_1625,c1_541,c1_8	c1_5,c1_65,c1_763	c1_1394,c1_20,c1_254,c1_2,c1_7,c1_828	c1_234,c1_23,c1_2,c1_6	c1_1320,c1_19,c1_255,c1_4,c1_641	c1_344,c1_53,c1_8,c1_916
ENSG00000077232	DNAJC10	c1_12,c1_198	c1_21,c1_388,c1_3	c1_10,c1_3,c1_429,c1_66	c1_1083,c1_10,c1_3,c1_459,c1_92	c1_28,c1_2,c1_9	c1_1299,c1_217,c1_23,c1_4,c1_768
ENSG00000077238	IL4R	c1_1154,c1_470,c1_4,c1_86	c1_5,c1_890,c1_89	c1_13,c1_167,c1_4,c1_626	c1_1532,c1_264,c1_28,c1_2,c1_8,c1_907	c1_19,c1_255,c1_4,c1_642	c1_428,c1_59,c1_9
ENSG00000077254	USP33	c1_12,c1_1366,c1_197,c1_739	c1_5,c1_909,c1_93	c1_10,c1_3,c1_83	c1_10,c1_3,c1_404,c1_71	c1_2,c1_9	c1_1112,c1_12,c1_524,c1_87
ENSG00000077264	PAK3	c1_3,c1_435,c1_72	c1_1046,c1_10,c1_175,c1_2	c1_21,c1_272,c1_2,c1_7	c1_11,c1_161,c1_3,c1_583	c1_1395,c1_1855,c1_19,c1_258,c1_4,c1_651	c1_433,c1_59,c1_9
ENSG00000077274	CAPN6	c1_9	c1_35,c1_3	c1_21,c1_262,c1_2,c1_7,c1_880	c1_1140,c1_11,c1_1605,c1_161,c1_3,c1_582	c1_21,c1_281,c1_4,c1_951	c1_1002,c1_424,c1_59,c1_9
ENSG00000077312	SNRPA	c1_481,c1_5,c1_94	c1_5,c1_933,c1_99	c1_1089,c1_12,c1_144,c1_4,c1_534	c1_1256,c1_1652,c1_17,c1_192,c1_2,c1_5,c1_686	c1_2,c1_33,c1_398,c1_9	c1_1049,c1_10,c1_1396,c1_448,c1_61
ENSG00000077348	EXOSC5	c1_10,c1_1304,c1_162,c1_661	c1_101,c1_1546,c1_5,c1_937	c1_1155,c1_13,c1_157,c1_4,c1_578	c1_1493,c1_253,c1_26,c1_2,c1_883,c1_8	c1_15,c1_197,c1_3	c1_109,c1_1172,c1_14,c1_587
ENSG00000077380	DYNC1I2	c1_33	c1_1409,c1_59,c1_5,c1_722	c1_14,c1_216,c1_4,c1_748	c1_10,c1_145,c1_3,c1_568	c1_19,c1_255,c1_4,c1_641	c1_233,c1_25,c1_4,c1_787
ENSG00000077420	APBB1IP	c1_102,c1_6	c1_2,c1_8	c1_1368,c1_15,c1_1695,c1_234,c1_2,c1_6,c1_812	c1_20,c1_211,c1_2,c1_5,c1_787	c1_21,c1_281,c1_4	c1_161,c1_17,c1_3,c1_659
ENSG00000077454	LRCH4	c1_102,c1_519,c1_6	c1_26,c1_3,c1_482	c1_1349,c1_15,c1_229,c1_2,c1_6,c1_792	c1_14,c1_174,c1_4,c1_647	c1_12,c1_3,c1_57	c1_164,c1_17,c1_3,c1_667
ENSG00000077458	FAM76B	c1_16,c1_250,c1_867	c1_5,c1_71,c1_794	c1_1509,c1_350,c1_3,c1_51,c1_973,c1_9	c1_1040,c1_10,c1_369,c1_3,c1_54	c1_118,c1_14,c1_3	c1_1211,c1_143,c1_15,c1_642
ENSG00000077463	SIRT6	c1_502,c1_5,c1_99	c1_26,c1_3,c1_482	c1_13,c1_169,c1_4,c1_635	c1_1493,c1_253,c1_26,c1_2,c1_883,c1_8	c1_20,c1_271,c1_4,c1_821	c1_440,c1_59,c1_9
ENSG00000077514	POLD3	c1_12,c1_1376,c1_1671,c1_207,c1_770	c1_56,c1_5,c1_703	c1_10,c1_3,c1_73	c1_253,c1_26,c1_2,c1_883,c1_8	c1_20,c1_272,c1_4,c1_843	c1_199,c1_21,c1_4,c1_731
ENSG00000077522	ACTN2	c1_114,c1_557,c1_8	c1_5,c1_96	c1_16,c1_239,c1_2,c1_6	c1_221,c1_22,c1_2,c1_6	c1_1304,c1_1804,c1_1943,c1_1973,c1_19,c1_255,c1_4,c1_640	c1_385,c1_55,c1_8
ENSG00000077549	CAPZB	c1_14,c1_217	c1_5,c1_87,c1_885	c1_1424,c1_20,c1_254,c1_2,c1_7,c1_839	c1_19,c1_200,c1_2,c1_5,c1_734	c1_10,c1_2,c1_44,c1_466	c1_348,c1_53,c1_8
ENSG00000077585	GPR137B	c1_102,c1_1179,c1_510,c1_6	c1_15,c1_3	c1_1343,c1_15,c1_228,c1_2,c1_6,c1_790	c1_1162,c1_11,c1_162,c1_3,c1_597	c1_15,c1_3	c1_1230,c1_1439,c1_1480,c1_164,c1_17,c1_3,c1_667
ENSG00000077616	NAALAD2	c1_2,c1_369,c1_39	c1_114,c1_2,c1_8	c1_21,c1_262,c1_2,c1_7	c1_20,c1_212,c1_2,c1_5	c1_20,c1_267,c1_4,c1_777	c1_384,c1_54,c1_8
ENSG00000077684	JADE1	c1_1124,c1_1598,c1_3,c1_424,c1_68	c1_18,c1_357,c1_3	c1_27,c1_292,c1_3,c1_8,c1_929	c1_10,c1_3,c1_42	c1_1633,c1_20,c1_277,c1_4,c1_904	c1_1319,c1_1467,c1_269,c1_31,c1_5,c1_819
ENSG00000077713	SLC25A43	c1_113,c1_1235,c1_544,c1_8	c1_11,c1_3	c1_14,c1_214,c1_4,c1_735	c1_1263,c1_17,c1_192,c1_2,c1_5,c1_687	c1_14,c1_3	c1_207,c1_22,c1_4,c1_747
ENSG00000077721	UBE2A	c1_20,c1_286,c1_945	c1_1483,c1_5,c1_81,c1_860	c1_13,c1_164,c1_4,c1_613	c1_255,c1_26,c1_2,c1_8	c1_24,c1_2,c1_342,c1_5	c1_20,c1_4
ENSG00000077782	FGFR1	c1_14,c1_220	c1_5,c1_74	c1_10,c1_3,c1_54	c1_1458,c1_1727,c1_250,c1_26,c1_2,c1_867,c1_8	c1_22,c1_2,c1_305,c1_5	c1_107,c1_1170,c1_14,c1_586
ENSG00000077942	FBLN1	c1_123,c1_576,c1_9	c1_1229,c1_18,c1_324,c1_3	c1_1477,c1_21,c1_271,c1_2,c1_7,c1_902	c1_1147,c1_11,c1_161,c1_3,c1_584	c1_21,c1_281,c1_4,c1_951	c1_1017,c1_431,c1_59,c1_9
ENSG00000077943	ITGA8	c1_113,c1_1216,c1_1622,c1_540,c1_8	c1_5,c1_65,c1_758	c1_1374,c1_1701,c1_1800,c1_20,c1_254,c1_2,c1_7,c1_825	c1_1421,c1_225,c1_23,c1_2,c1_6,c1_821	c1_1310,c1_1816,c1_19,c1_255,c1_4,c1_641	c1_1347,c1_342,c1_53,c1_8,c1_909
ENSG00000077984	CST7	c1_1511,c1_1715,c1_24,c1_303,c1_985	c1_18,c1_335,c1_3	c1_19,c1_250,c1_2,c1_6	c1_16,c1_190,c1_4	c1_1252,c1_12,c1_3,c1_527,c1_56	c1_165,c1_17,c1_3,c1_673
ENSG00000078018	MAP2	c1_113,c1_1253,c1_550,c1_8	c1_30,c1_3,c1_539	c1_20,c1_254,c1_2,c1_7,c1_827	c1_10,c1_3,c1_95	c1_20,c1_266,c1_4	c1_363,c1_53,c1_8
ENSG00000078043	PIAS2	c1_16,c1_250	c1_5,c1_69	c1_1509,c1_350,c1_3,c1_51,c1_973,c1_9	c1_1040,c1_10,c1_369,c1_3,c1_54	c1_11,c1_3,c1_512,c1_51	c1_1211,c1_143,c1_15,c1_642
ENSG00000078053	AMPH	c1_12,c1_206	c1_113,c1_2,c1_8,c1_989	c1_10,c1_3,c1_66	c1_18,c1_194,c1_2,c1_5	c1_10,c1_2,c1_43,c1_462	c1_4
ENSG00000078061	ARAF	c1_15,c1_230,c1_830	c1_1380,c1_47,c1_5,c1_632	c1_1110,c1_12,c1_145,c1_4,c1_539	c1_1356,c1_19,c1_204,c1_2,c1_5,c1_754	c1_20,c1_262,c1_4,c1_662	c1_1197,c1_121,c1_14,c1_614
ENSG00000078070	MCCC1	c1_12,c1_1352,c1_194,c1_729	c1_114,c1_2,c1_8,c1_994	c1_10,c1_387,c1_3,c1_56	c1_20,c1_214,c1_2,c1_5,c1_796	c1_1067,c1_24,c1_2,c1_343,c1_5	c1_185,c1_21,c1_4,c1_713
ENSG00000078081	LAMP3	c1_1132,c1_3,c1_428,c1_69	c1_1023,c1_10,c1_1599,c1_172,c1_1761,c1_2	c1_21,c1_258,c1_2,c1_7,c1_871	c1_16,c1_4	c1_11,c1_1202,c1_3,c1_47,c1_493	c1_267,c1_31,c1_5
ENSG00000078098	FAP	c1_121,c1_572,c1_9	c1_18,c1_361,c1_3	c1_21,c1_267,c1_2,c1_7,c1_890	c1_1162,c1_11,c1_162,c1_3,c1_597	c1_1658,c1_21,c1_281,c1_4,c1_943	c1_414,c1_59,c1_984,c1_9
ENSG00000078114	NEBL	c1_113,c1_540,c1_8	c1_1057,c1_10,c1_1610,c1_1769,c1_177,c1_2	c1_1453,c1_20,c1_256,c1_2,c1_7,c1_854	c1_12,c1_168,c1_4	c1_19,c1_255,c1_4,c1_645	c1_349,c1_53,c1_8
ENSG00000078124	ACER3	c1_12,c1_187,c1_713	c1_1306,c1_28,c1_3,c1_503	c1_10,c1_3,c1_450,c1_75	c1_1394,c1_20,c1_212,c1_2,c1_5,c1_790	c1_20,c1_264,c1_4,c1_678	c1_194,c1_21,c1_4,c1_724
ENSG00000078140	UBE2K	c1_2,c1_381,c1_44	c1_1483,c1_5,c1_81,c1_860	c1_348,c1_3,c1_51,c1_967,c1_9	c1_1030,c1_10,c1_351,c1_3,c1_48	c1_1077,c1_24,c1_2,c1_346,c1_5	c1_144,c1_15
ENSG00000078142	PIK3C3	c1_1050,c1_1564,c1_29,c1_335	c1_53,c1_5,c1_687	c1_351,c1_3,c1_51,c1_9	c1_10,c1_3,c1_416,c1_75	c1_22,c1_2,c1_312,c1_5	c1_152,c1_15,c1_653
ENSG00000078177	N4BP2	c1_16,c1_259	c1_5,c1_69,c1_787	c1_363,c1_3,c1_51,c1_9	c1_1046,c1_10,c1_1595,c1_388,c1_3,c1_59	c1_13,c1_3,c1_70	c1_227,c1_25,c1_4,c1_776
ENSG00000078237	TIGAR	c1_1423,c1_15,c1_234,c1_842	c1_26,c1_3,c1_482	c1_1114,c1_12,c1_145,c1_4,c1_539	c1_1487,c1_1745,c1_253,c1_26,c1_2,c1_882,c1_8	c1_10,c1_2,c1_44,c1_467	c1_102,c1_14,c1_574
ENSG00000078246	TULP3	c1_10,c1_174,c1_687	c1_1429,c1_5,c1_64,c1_754	c1_1160,c1_13,c1_157,c1_4,c1_579	c1_14,c1_183,c1_4	c1_20,c1_276,c1_4,c1_895	c1_370,c1_53,c1_8,c1_943
ENSG00000078269	SYNJ2	c1_12,c1_187,c1_710	c1_1066,c1_10,c1_1622,c1_179,c1_2	c1_1424,c1_20,c1_254,c1_2,c1_7,c1_839	c1_296,c1_31,c1_3,c1_9	c1_20,c1_267,c1_4,c1_787	c1_1112,c1_12,c1_524,c1_87
ENSG00000078295	ADCY2	c1_3,c1_422,c1_67	c1_123,c1_2,c1_8	c1_317,c1_37,c1_3,c1_8	c1_11,c1_162,c1_3,c1_602	c1_21,c1_281,c1_4,c1_951	c1_278,c1_31,c1_5
ENSG00000078304	PPP2R5C	c1_1446,c1_19,c1_276,c1_914	c1_1158,c1_12,c1_217,c1_3	c1_103,c1_11,c1_3,c1_487	c1_106,c1_10,c1_3,c1_489	c1_1406,c1_20,c1_260,c1_4,c1_654	c1_1135,c1_13,c1_549,c1_97
ENSG00000078319	PMS2P1	c1_12,c1_199,c1_746	c1_1205,c1_16,c1_292,c1_3	c1_10,c1_3,c1_417,c1_62	c1_199,c1_19,c1_2,c1_5,c1_715	c1_14,c1_3,c1_93	c1_175,c1_20,c1_4
ENSG00000078369	GNB1	c1_25,c1_304,c1_989	c1_5,c1_74,c1_830	c1_1245,c1_13,c1_179,c1_4,c1_663	c1_253,c1_26,c1_2,c1_882,c1_8	c1_20,c1_271,c1_4,c1_817	c1_209,c1_22,c1_4,c1_752
ENSG00000078399	HOXA9	c1_10,c1_158	c1_2,c1_8	c1_10,c1_3,c1_409,c1_59	c1_10,c1_3,c1_410,c1_72	c1_19,c1_256,c1_4,c1_649	c1_206,c1_22,c1_4,c1_744
ENSG00000078401	EDN1	c1_4,c1_77	c1_1367,c1_3,c1_40,c1_622	c1_13,c1_168,c1_4,c1_631	c1_10,c1_3,c1_55	c1_20,c1_266,c1_4,c1_722	c1_290,c1_32,c1_5,c1_857
ENSG00000078403	MLLT10	c1_25,c1_306	c1_1473,c1_1735,c1_1784,c1_5,c1_77,c1_848	c1_11,c1_128,c1_3	c1_10,c1_117,c1_3,c1_516	c1_15,c1_203,c1_3	c1_40,c1_6
ENSG00000078487	ZCWPW1	c1_27,c1_312	c1_50,c1_5	c1_20,c1_257,c1_2,c1_7,c1_864	c1_14,c1_181,c1_4,c1_665	c1_20,c1_262,c1_4,c1_660	c1_258,c1_29,c1_4
ENSG00000078549	ADCYAP1R1	c1_11,c1_177,c1_691	c1_2,c1_8	c1_1051,c1_10,c1_3,c1_421,c1_63	c1_289,c1_31,c1_3,c1_944,c1_9	c1_11,c1_3,c1_49,c1_501	c1_11,c1_68
ENSG00000078579	FGF20	c1_102,c1_511,c1_6	c1_1044,c1_10,c1_175,c1_2	c1_15,c1_231,c1_2,c1_6	c1_1216,c1_13,c1_171,c1_4,c1_633	c1_12,c1_3,c1_530,c1_57	c1_1220,c1_161,c1_17,c1_3,c1_660
ENSG00000078589	P2RY10	c1_1513,c1_24,c1_303,c1_986	c1_15,c1_3	c1_19,c1_249,c1_2,c1_6,c1_823	c1_16,c1_190,c1_4,c1_680	c1_12,c1_3,c1_541,c1_59	c1_165,c1_17,c1_3,c1_676
ENSG00000078596	ITM2A	c1_118,c1_565,c1_9	c1_5,c1_74	c1_21,c1_262,c1_2,c1_7,c1_880	c1_1147,c1_11,c1_161,c1_3,c1_584	c1_21,c1_280,c1_4,c1_921	c1_11,c1_70
ENSG00000078618	NRDC	c1_2,c1_41	c1_1181,c1_13,c1_1666,c1_241,c1_3	c1_13,c1_160,c1_4,c1_591	c1_1527,c1_263,c1_28,c1_2,c1_8,c1_905	c1_1434,c1_1876,c1_20,c1_261,c1_4,c1_658	c1_1265,c1_184,c1_21,c1_4,c1_711
ENSG00000078668	VDAC3	c1_14,c1_218,c1_793	c1_1271,c1_22,c1_3,c1_401	c1_1243,c1_13,c1_179,c1_4,c1_662	c1_19,c1_201,c1_2,c1_5,c1_738	c1_22,c1_290,c1_2,c1_5	c1_180,c1_20,c1_4
ENSG00000078674	PCM1	c1_19,c1_276,c1_914	c1_5,c1_906,c1_93	c1_11,c1_3,c1_98	c1_10,c1_3,c1_451,c1_90	c1_15,c1_185,c1_3	c1_294,c1_33,c1_6,c1_873
ENSG00000078687	TNRC6C	c1_1397,c1_14,c1_1682,c1_220,c1_804	c1_53,c1_5	c1_13,c1_169,c1_4,c1_633	c1_10,c1_33,c1_3	c1_24,c1_2,c1_343,c1_5	c1_359,c1_53,c1_8
ENSG00000078699	CBFA2T2	c1_1517,c1_1717,c1_25,c1_304,c1_989	c1_1163,c1_12,c1_222,c1_3	c1_14,c1_216,c1_4,c1_744	c1_1487,c1_1745,c1_253,c1_26,c1_2,c1_882,c1_8	c1_15,c1_214,c1_3	c1_182,c1_20,c1_4,c1_709
ENSG00000078725	BRINP1	c1_113,c1_1226,c1_1625,c1_541,c1_8	c1_171,c1_2,c1_9	c1_20,c1_254,c1_2,c1_7,c1_837	c1_232,c1_23,c1_2,c1_6,c1_846	c1_1393,c1_1850,c1_19,c1_258,c1_4,c1_650	c1_344,c1_53,c1_8,c1_916
ENSG00000078747	ITCH	c1_1049,c1_1561,c1_1729,c1_29,c1_335	c1_34,c1_3,c1_566	c1_348,c1_3,c1_51,c1_968,c1_9	c1_10,c1_3,c1_464,c1_94	c1_1650,c1_1925,c1_20,c1_279,c1_4,c1_909	c1_1136,c1_13,c1_549,c1_97
ENSG00000078795	PKD2L2	c1_35,c1_363	c1_29,c1_3,c1_527	N/A	c1_10,c1_3	c1_20,c1_264,c1_4	N/A
ENSG00000078804	TP53INP2	c1_113,c1_1226,c1_1625,c1_541,c1_8	c1_102,c1_5	c1_1394,c1_20,c1_254,c1_2,c1_7,c1_828	c1_1526,c1_263,c1_28,c1_2,c1_8,c1_905	c1_18,c1_245,c1_3	c1_352,c1_53,c1_8,c1_930
ENSG00000078808	SDF4	c1_14,c1_221,c1_807	c1_1300,c1_27,c1_3,c1_491	c1_1112,c1_12,c1_145,c1_1599,c1_4,c1_539	c1_18,c1_193,c1_2,c1_5,c1_692	c1_1044,c1_1712,c1_23,c1_2,c1_314,c1_5	c1_139,c1_14,c1_641
ENSG00000078814	MYH7B	c1_2,c1_65	c1_16,c1_293,c1_3	c1_1183,c1_13,c1_163,c1_4,c1_611	c1_10,c1_3,c1_413,c1_73	c1_1304,c1_1804,c1_1943,c1_1973,c1_19,c1_255,c1_4,c1_640	c1_164,c1_17,c1_3,c1_667
ENSG00000078898	BPIFB2	c1_12,c1_187,c1_710	c1_114,c1_1581,c1_2,c1_8,c1_994	c1_10,c1_396,c1_3,c1_57	c1_198,c1_19,c1_2,c1_5,c1_709	c1_11,c1_1232,c1_1778,c1_3,c1_511,c1_51	c1_173,c1_20,c1_4
ENSG00000078900	TP73	c1_21,c1_290	c1_1043,c1_10,c1_175,c1_2	c1_17,c1_2,c1_6	c1_1228,c1_13,c1_173,c1_4,c1_640	c1_19,c1_255,c1_4,c1_641	c1_1261,c1_167,c1_17,c1_3,c1_684
ENSG00000078902	TOLLIP	c1_15,c1_233	c1_1193,c1_15,c1_272,c1_3	c1_11,c1_3	c1_281,c1_29,c1_2,c1_8	c1_1261,c1_12,c1_3,c1_529,c1_56	c1_245,c1_27,c1_4
ENSG00000078967	UBE2D4	c1_12,c1_212	c1_1186,c1_15,c1_255,c1_3	c1_10,c1_3,c1_416,c1_61	c1_1463,c1_251,c1_26,c1_2,c1_869,c1_8	c1_10,c1_2,c1_40,c1_450	c1_212,c1_22,c1_4,c1_757
ENSG00000079102	RUNX1T1	c1_9	c1_48,c1_5,c1_636	c1_21,c1_262,c1_2,c1_7,c1_880	c1_1526,c1_263,c1_28,c1_2,c1_8,c1_905	c1_1351,c1_19,c1_255,c1_4,c1_642	c1_177,c1_20,c1_4
ENSG00000079134	THOC1	c1_25,c1_304,c1_990	c1_5,c1_83,c1_875	c1_13,c1_163,c1_4,c1_611	c1_10,c1_143,c1_3	c1_15,c1_3	c1_100,c1_1160,c1_13,c1_566
ENSG00000079150	FKBP7	c1_118,c1_9	c1_113,c1_2,c1_8,c1_989	c1_1477,c1_21,c1_271,c1_2,c1_7,c1_902	c1_10,c1_131,c1_3,c1_548	c1_22,c1_2,c1_5	c1_12,c1_516,c1_86
ENSG00000079156	OSBPL6	c1_113,c1_1216,c1_1623,c1_540,c1_8	c1_113,c1_2,c1_8,c1_989	c1_1399,c1_20,c1_254,c1_2,c1_7,c1_830	c1_234,c1_23,c1_2,c1_6	c1_1099,c1_26,c1_2,c1_356,c1_8	c1_352,c1_53,c1_8,c1_930
ENSG00000079215	SLC1A3	c1_12,c1_1359,c1_197,c1_735	c1_5,c1_64,c1_751	c1_10,c1_3,c1_424,c1_64	c1_208,c1_20,c1_2,c1_5	c1_20,c1_272,c1_4,c1_839	c1_189,c1_21,c1_4,c1_715
ENSG00000079246	XRCC5	c1_10,c1_1280,c1_155,c1_1644,c1_618	c1_28,c1_3,c1_500	c1_13,c1_163,c1_4,c1_606	c1_251,c1_26,c1_2,c1_871,c1_8	c1_15,c1_161,c1_3	c1_120,c1_14,c1_612
ENSG00000079257	LXN	c1_1135,c1_3,c1_429,c1_69	c1_15,c1_265,c1_3	c1_317,c1_37,c1_3,c1_8	c1_232,c1_23,c1_2,c1_6,c1_844	c1_21,c1_280,c1_4,c1_935	c1_281,c1_31,c1_5,c1_845
ENSG00000079263	SP140	c1_102,c1_514,c1_6	c1_32,c1_3,c1_549	c1_1350,c1_15,c1_229,c1_2,c1_6,c1_792	c1_16,c1_190,c1_4,c1_680	c1_12,c1_3,c1_546,c1_59	c1_1257,c1_165,c1_17,c1_3,c1_674
ENSG00000079277	MKNK1	c1_102,c1_1187,c1_512,c1_6	c1_51,c1_5	c1_15,c1_234,c1_2,c1_6,c1_812	c1_1203,c1_13,c1_1622,c1_171,c1_4,c1_631	c1_1410,c1_20,c1_260,c1_4,c1_655	c1_1216,c1_1431,c1_161,c1_17,c1_3,c1_659
ENSG00000079308	TNS1	c1_1019,c1_28,c1_321	c1_5,c1_74	c1_20,c1_254,c1_2,c1_7,c1_846	c1_232,c1_23,c1_2,c1_6,c1_844	c1_2,c1_32,c1_396,c1_9	c1_299,c1_37,c1_6
ENSG00000079313	REXO1	c1_33,c1_347	c1_18,c1_355,c1_3	c1_1131,c1_13,c1_148,c1_4,c1_545	c1_10,c1_3,c1_429,c1_82	c1_2,c1_31,c1_9	c1_1077,c1_10,c1_454,c1_62
ENSG00000079332	SAR1A	c1_12,c1_1358,c1_197,c1_734	c1_24,c1_3,c1_440	c1_10,c1_3,c1_64	c1_1059,c1_10,c1_3,c1_421,c1_80	c1_20,c1_272,c1_4,c1_830	c1_187,c1_21,c1_4
ENSG00000079335	CDC14A	c1_1405,c1_15,c1_230,c1_826	c1_5,c1_924,c1_98	c1_1433,c1_20,c1_254,c1_2,c1_7,c1_844	c1_1089,c1_10,c1_3,c1_469,c1_96	c1_21,c1_280,c1_4	c1_13,c1_558,c1_99
ENSG00000079337	RAPGEF3	c1_12,c1_189	c1_1035,c1_10,c1_172,c1_2	c1_335,c1_3,c1_49,c1_951,c1_9	c1_1572,c1_300,c1_31,c1_3,c1_969,c1_9	c1_1502,c1_20,c1_266,c1_4,c1_720	c1_1088,c1_11,c1_467,c1_67
ENSG00000079385	CEACAM1	c1_1498,c1_22,c1_295,c1_967	c1_1057,c1_10,c1_1610,c1_1769,c1_177,c1_2	c1_341,c1_3,c1_49,c1_9	c1_1582,c1_306,c1_31,c1_3,c1_986,c1_9	c1_1312,c1_19,c1_255,c1_4,c1_641	c1_1094,c1_11,c1_480,c1_73
ENSG00000079387	SENP1	c1_2,c1_405,c1_57	c1_18,c1_343,c1_3	c1_13,c1_165,c1_4,c1_620	c1_1498,c1_1749,c1_254,c1_26,c1_2,c1_887,c1_8	c1_1358,c1_19,c1_255,c1_4,c1_645	c1_13,c1_559,c1_99
ENSG00000079393	DUSP13	c1_114,c1_557,c1_8	c1_10,c1_1118,c1_190,c1_2	c1_16,c1_2,c1_6	c1_221,c1_22,c1_2,c1_6,c1_820	c1_1304,c1_1804,c1_19,c1_255,c1_4,c1_640	c1_387,c1_55,c1_8
ENSG00000079432	CIC	c1_113,c1_1230,c1_541,c1_8	c1_5,c1_916,c1_97	c1_1131,c1_13,c1_148,c1_4,c1_545	c1_10,c1_3,c1_429,c1_82	c1_10,c1_1167,c1_2,c1_43,c1_462	c1_391,c1_56,c1_8
ENSG00000079435	LIPE	c1_12,c1_1349,c1_1663,c1_194,c1_728	c1_10,c1_1108,c1_1638,c1_1774,c1_185,c1_2	c1_1028,c1_10,c1_388,c1_3,c1_56	c1_1400,c1_1695,c1_20,c1_214,c1_2,c1_5,c1_795	c1_1120,c1_2,c1_32,c1_396,c1_9	c1_185,c1_21,c1_4,c1_713
ENSG00000079459	FDFT1	c1_12,c1_199,c1_746	c1_1257,c1_20,c1_376,c1_3	c1_10,c1_3,c1_427,c1_65	c1_209,c1_20,c1_2,c1_5	c1_2,c1_30,c1_391,c1_9	c1_189,c1_21,c1_4
ENSG00000079462	PAFAH1B3	c1_20,c1_279,c1_920	c1_16,c1_299,c1_3	c1_13,c1_201,c1_4,c1_716	c1_308,c1_31,c1_3,c1_9	c1_10,c1_2,c1_43,c1_462	c1_1293,c1_217,c1_23,c1_4,c1_764
ENSG00000079482	OPHN1	c1_15,c1_245	c1_53,c1_5,c1_664	c1_3,c1_48,c1_8	c1_10,c1_133,c1_3,c1_552	c1_10,c1_2,c1_44	c1_284,c1_31,c1_5,c1_849
ENSG00000079616	KIF22	c1_113,c1_556,c1_8	c1_1245,c1_18,c1_342,c1_3	c1_13,c1_176,c1_4,c1_652	c1_14,c1_175,c1_4	c1_1084,c1_1731,c1_24,c1_2,c1_347,c1_5	c1_1110,c1_12,c1_515,c1_85
ENSG00000079689	SCGN	c1_1122,c1_3,c1_423,c1_68	c1_5,c1_909,c1_93	c1_26,c1_3,c1_8	c1_294,c1_31,c1_3,c1_955,c1_9	c1_11,c1_1223,c1_3,c1_49,c1_501	c1_416,c1_59,c1_9
ENSG00000079691	CARMIL1	c1_3,c1_421,c1_67	c1_15,c1_270,c1_3	c1_300,c1_30,c1_3,c1_8	c1_10,c1_3,c1_410,c1_72	c1_22,c1_283,c1_2,c1_5	c1_269,c1_31,c1_5,c1_821
ENSG00000079739	PGM1	c1_12,c1_1328,c1_187,c1_710	c1_1271,c1_22,c1_3,c1_401	c1_10,c1_3,c1_417,c1_62	c1_20,c1_211,c1_2,c1_5	c1_28,c1_2,c1_9	c1_187,c1_21,c1_4
ENSG00000079785	DDX1	c1_20,c1_286,c1_944	c1_5,c1_906,c1_93	c1_13,c1_184,c1_4	c1_1496,c1_253,c1_26,c1_2,c1_885,c1_8	c1_14,c1_3	c1_12,c1_545,c1_95
ENSG00000079805	DNM2	c1_1063,c1_1574,c1_1736,c1_30,c1_338	c1_28,c1_3,c1_503	c1_1232,c1_13,c1_176,c1_4,c1_655	c1_1238,c1_14,c1_175,c1_4,c1_651	c1_21,c1_281,c1_4	c1_1071,c1_10,c1_453,c1_62
ENSG00000079819	EPB41L2	c1_2,c1_369,c1_39	c1_5,c1_74	c1_21,c1_262,c1_2,c1_7,c1_880	c1_1493,c1_253,c1_26,c1_2,c1_883,c1_8	c1_21,c1_280,c1_4,c1_921	c1_384,c1_54,c1_8
ENSG00000079841	RIMS1	c1_113,c1_1216,c1_1622,c1_540,c1_8	c1_5,c1_68,c1_774	c1_1374,c1_1701,c1_1800,c1_20,c1_254,c1_2,c1_7,c1_825	c1_227,c1_23,c1_2,c1_6	c1_19,c1_255,c1_4,c1_641	c1_1347,c1_342,c1_53,c1_8,c1_909
ENSG00000079931	MOXD1	c1_136,c1_593,c1_9	c1_113,c1_2,c1_8,c1_989	c1_21,c1_267,c1_2,c1_7,c1_890	c1_1136,c1_11,c1_161,c1_3,c1_579	c1_19,c1_256,c1_4,c1_647	c1_1365,c1_413,c1_59,c1_977,c1_9
ENSG00000079950	STX7	c1_12,c1_197,c1_739	c1_22,c1_3	c1_10,c1_3,c1_466,c1_83	c1_10,c1_3,c1_48	c1_2,c1_31,c1_9	c1_12,c1_86
ENSG00000079974	RABL2B	c1_2,c1_377,c1_43	c1_11,c1_191,c1_3	c1_1317,c1_14,c1_1679,c1_219,c1_4,c1_755	c1_1517,c1_259,c1_27,c1_2,c1_8,c1_900	c1_20,c1_266,c1_4	c1_255,c1_28,c1_4
ENSG00000079999	KEAP1	c1_15,c1_233	c1_1224,c1_18,c1_313,c1_3	c1_1080,c1_10,c1_3,c1_473,c1_86	c1_1408,c1_219,c1_21,c1_2,c1_5,c1_811	c1_1130,c1_1750,c1_2,c1_36,c1_405,c1_9	c1_1109,c1_12,c1_514,c1_85
ENSG00000080007	DDX43	c1_2,c1_38	c1_113,c1_2,c1_8,c1_989	N/A	c1_17,c1_191,c1_2,c1_5,c1_684	c1_1671,c1_22,c1_283,c1_2,c1_5,c1_973	c1_19,c1_4
ENSG00000080031	PTPRH	c1_102,c1_1179,c1_510,c1_6	c1_1043,c1_10,c1_175,c1_2	c1_1343,c1_15,c1_1687,c1_228,c1_2,c1_6,c1_790	c1_1151,c1_11,c1_161,c1_3,c1_586	c1_21,c1_281,c1_4,c1_951	c1_1230,c1_164,c1_17,c1_3,c1_667
ENSG00000080166	DCT	c1_1075,c1_32,c1_341	c1_1078,c1_10,c1_180,c1_2	c1_3,c1_50,c1_9	c1_197,c1_19,c1_2,c1_5,c1_708	c1_2,c1_31,c1_9	c1_14
ENSG00000080189	SLC35C2	c1_14,c1_221,c1_807	c1_18,c1_354,c1_3	c1_1000,c1_358,c1_3,c1_51,c1_9	c1_18,c1_193,c1_2,c1_5,c1_697	c1_15,c1_178,c1_3	c1_10,c1_448,c1_61
ENSG00000080200	CRYBG3	c1_465,c1_4,c1_82	c1_59,c1_5,c1_719	c1_345,c1_3,c1_51,c1_960,c1_9	c1_1069,c1_10,c1_3,c1_446,c1_88	c1_2,c1_38,c1_411,c1_9	c1_11,c1_66
ENSG00000080224	EPHA6	c1_9	c1_1009,c1_171,c1_2,c1_9	N/A	N/A	c1_20,c1_278,c1_4,c1_907	c1_422,c1_59,c1_999,c1_9
ENSG00000080298	RFX3	c1_454,c1_4,c1_79	c1_5,c1_890,c1_89	c1_355,c1_3,c1_51,c1_989,c1_9	c1_10,c1_381,c1_3,c1_57	c1_1637,c1_20,c1_278,c1_4,c1_907	c1_149,c1_15
ENSG00000080345	RIF1	c1_16,c1_250,c1_868	c1_5,c1_911,c1_96	c1_101,c1_11,c1_3	c1_1040,c1_10,c1_369,c1_3,c1_54	c1_1001,c1_22,c1_290,c1_2,c1_5	c1_143,c1_15,c1_643
ENSG00000080371	RAB21	c1_10,c1_1284,c1_158,c1_1646,c1_633	c1_1483,c1_5,c1_81,c1_860	c1_1255,c1_13,c1_1657,c1_181,c1_4,c1_667	c1_1034,c1_10,c1_363,c1_3,c1_52	c1_23,c1_2,c1_322,c1_5	c1_410,c1_58,c1_8
ENSG00000080493	SLC4A4	c1_12,c1_1331,c1_187,c1_711	c1_36,c1_3	c1_10,c1_397,c1_3,c1_57	c1_20,c1_212,c1_2,c1_5	c1_21,c1_280,c1_4,c1_912	c1_174,c1_20,c1_4,c1_698
ENSG00000080503	SMARCA2	c1_113,c1_1241,c1_545,c1_8	c1_105,c1_5,c1_971	c1_355,c1_3,c1_51,c1_989,c1_9	c1_1089,c1_10,c1_3,c1_469,c1_96	c1_10,c1_1172,c1_2,c1_43,c1_463	c1_432,c1_59,c1_9
ENSG00000080546	SESN1	c1_1124,c1_1598,c1_3,c1_424,c1_68	c1_18,c1_311,c1_3	c1_32,c1_3,c1_8	c1_10,c1_3,c1_72	c1_20,c1_276,c1_4,c1_880	c1_275,c1_31,c1_5,c1_833
ENSG00000080561	MID2	c1_2,c1_409,c1_61	c1_105,c1_1555,c1_5,c1_964	c1_13,c1_174,c1_4,c1_649	c1_303,c1_31,c1_3,c1_979,c1_9	c1_1342,c1_19,c1_255,c1_4,c1_642	c1_11,c1_75
ENSG00000080573	COL5A3	c1_12,c1_196	c1_15,c1_248,c1_3	c1_10,c1_3,c1_58	c1_232,c1_23,c1_2,c1_6,c1_849	c1_21,c1_280,c1_4,c1_913	c1_26,c1_4
ENSG00000080603	SRCAP	c1_12,c1_201,c1_753	c1_18,c1_343,c1_3	c1_1065,c1_10,c1_3,c1_453,c1_77	c1_10,c1_124,c1_3,c1_531	c1_10,c1_1174,c1_2,c1_43,c1_463	c1_315,c1_42,c1_6
ENSG00000080608	PUM3	c1_10,c1_155,c1_616	c1_5,c1_86,c1_883	c1_1166,c1_13,c1_160,c1_4,c1_595	c1_253,c1_26,c1_2,c1_882,c1_8	c1_10,c1_2,c1_45,c1_480	c1_122,c1_14,c1_615
ENSG00000080709	KCNN2	c1_11,c1_175,c1_688	c1_105,c1_5	c1_20,c1_254,c1_2,c1_7,c1_826	c1_1566,c1_294,c1_31,c1_3,c1_955,c1_9	c1_1346,c1_1828,c1_19,c1_255,c1_4,c1_642	c1_344,c1_53,c1_8,c1_916
ENSG00000080802	CNOT4	c1_19,c1_274,c1_909	c1_1429,c1_5,c1_64,c1_754	c1_11,c1_3,c1_99	c1_10,c1_117,c1_3,c1_516	c1_20,c1_276,c1_4	c1_311,c1_41,c1_6
ENSG00000080815	PSEN1	c1_12,c1_1374,c1_202,c1_756	c1_34,c1_3,c1_557	c1_13,c1_192,c1_4,c1_697	c1_1276,c1_17,c1_192,c1_2,c1_5,c1_690	c1_1061,c1_24,c1_2,c1_342,c1_5	c1_1130,c1_13,c1_548,c1_97
ENSG00000080819	CPOX	c1_1071,c1_1583,c1_31,c1_340	c1_5,c1_71,c1_811	c1_1313,c1_14,c1_219,c1_4,c1_754	c1_1544,c1_285,c1_2,c1_30,c1_8,c1_928	c1_129,c1_14,c1_3	c1_12,c1_524,c1_87
ENSG00000080822	CLDND1	c1_22,c1_296	c1_24,c1_3,c1_445	c1_105,c1_11,c1_3,c1_492	c1_1034,c1_10,c1_363,c1_3,c1_52	c1_1015,c1_1693,c1_22,c1_295,c1_2,c1_5	c1_260,c1_29,c1_4
ENSG00000080823	MOK	c1_127,c1_9	c1_5,c1_890,c1_89	c1_21,c1_261,c1_2,c1_7,c1_875	c1_1316,c1_199,c1_19,c1_2,c1_5,c1_724	c1_1643,c1_20,c1_278,c1_4,c1_907	c1_423,c1_59,c1_9
ENSG00000080824	HSP90AA1	c1_10,c1_1282,c1_157,c1_628	c1_21,c1_380,c1_3	c1_13,c1_152,c1_4,c1_563	c1_1448,c1_249,c1_26,c1_2,c1_864,c1_8	c1_1087,c1_1736,c1_25,c1_2,c1_348,c1_8	c1_113,c1_14,c1_593
ENSG00000080839	RBL1	c1_25,c1_306,c1_994	c1_109,c1_5	c1_14,c1_220,c1_4,c1_756	c1_10,c1_117,c1_3,c1_516	c1_10,c1_2,c1_43,c1_462	c1_1131,c1_13,c1_548,c1_97
ENSG00000080845	DLGAP4	c1_113,c1_541,c1_8	c1_23,c1_3,c1_435	c1_1394,c1_20,c1_254,c1_2,c1_7,c1_828	c1_232,c1_23,c1_2,c1_6,c1_846	c1_15,c1_164,c1_3,c1_599	c1_348,c1_53,c1_8
ENSG00000080854	IGSF9B	c1_113,c1_1232,c1_1628,c1_542,c1_8	c1_113,c1_2,c1_8,c1_989	c1_1375,c1_20,c1_254,c1_2,c1_7,c1_825	c1_226,c1_23,c1_2,c1_6,c1_826	c1_20,c1_276,c1_4,c1_867	c1_342,c1_53,c1_8,c1_909
ENSG00000080947	CROCCP3	c1_2,c1_377,c1_43	c1_21,c1_393,c1_3	c1_20,c1_255,c1_2,c1_7,c1_852	c1_275,c1_29,c1_2,c1_8,c1_917	c1_15,c1_178,c1_3	c1_392,c1_56,c1_8
ENSG00000080986	NDC80	c1_21,c1_290	c1_15,c1_257,c1_3	c1_17,c1_2,c1_6	c1_1230,c1_13,c1_173,c1_4,c1_641	c1_17,c1_227,c1_3,c1_631	c1_1261,c1_167,c1_17,c1_3,c1_684
ENSG00000081014	AP4E1	c1_2,c1_387,c1_46	c1_48,c1_5,c1_635	c1_1000,c1_358,c1_3,c1_51,c1_9	c1_10,c1_399,c1_3,c1_70	c1_1053,c1_23,c1_2,c1_323,c1_5	c1_115,c1_14
ENSG00000081019	RSBN1	c1_1447,c1_19,c1_276,c1_915	c1_35,c1_3,c1_579	c1_106,c1_11,c1_3,c1_494	c1_1054,c1_10,c1_3,c1_406,c1_71	c1_10,c1_2,c1_40,c1_437	c1_1139,c1_13,c1_554,c1_98
ENSG00000081026	MAGI3	c1_19,c1_274,c1_909	c1_13,c1_243,c1_3	c1_11,c1_3,c1_99	c1_1089,c1_10,c1_3,c1_469,c1_96	c1_15,c1_3	c1_396,c1_56,c1_8
ENSG00000081041	CXCL2	c1_4,c1_77	c1_18,c1_336,c1_3	c1_13,c1_172,c1_4,c1_644	c1_10,c1_3	c1_20,c1_267,c1_4,c1_770	c1_1337,c1_290,c1_32,c1_5,c1_856
ENSG00000081052	COL4A4	c1_119,c1_9	c1_2,c1_8	c1_10,c1_387,c1_3,c1_56	c1_10,c1_38,c1_3	c1_21,c1_280,c1_4	c1_415,c1_59,c1_987,c1_9
ENSG00000081059	TCF7	c1_1513,c1_24,c1_303,c1_986	c1_1084,c1_10,c1_180,c1_2	c1_19,c1_249,c1_2,c1_6,c1_823	c1_16,c1_190,c1_4,c1_680	c1_12,c1_3,c1_545,c1_59	c1_165,c1_17,c1_3,c1_676
ENSG00000081087	OSTM1	c1_1110,c1_2,c1_387,c1_46	c1_35,c1_3,c1_582	c1_347,c1_3,c1_51,c1_964,c1_9	c1_1030,c1_10,c1_351,c1_3,c1_48	c1_121,c1_14,c1_3	c1_12,c1_542,c1_93
ENSG00000081148	IMPG2	c1_10,c1_1302,c1_160,c1_1650,c1_654	c1_107,c1_1570,c1_5,c1_978	c1_13,c1_175,c1_4,c1_650	c1_10,c1_115,c1_3,c1_510	c1_26,c1_2,c1_361,c1_8	N/A
ENSG00000081154	PCNP	c1_10,c1_169,c1_677	c1_1352,c1_35,c1_3,c1_586	c1_1258,c1_13,c1_181,c1_4,c1_668	c1_1050,c1_10,c1_395,c1_3,c1_66	c1_121,c1_14,c1_3	c1_410,c1_58,c1_8
ENSG00000081177	EXD2	c1_115,c1_1263,c1_1641,c1_559,c1_8	c1_1429,c1_5,c1_64,c1_754	c1_14,c1_220,c1_4,c1_756	c1_10,c1_3,c1_472,c1_97	c1_10,c1_2,c1_40,c1_457	c1_1102,c1_12,c1_1413,c1_509,c1_84
ENSG00000081181	ARG2	c1_10,c1_1280,c1_155,c1_1644,c1_618	c1_22,c1_3	c1_14,c1_214,c1_4,c1_737	c1_1554,c1_1795,c1_286,c1_2,c1_30,c1_8,c1_938	c1_24,c1_2,c1_343,c1_5	c1_1061,c1_10,c1_453,c1_62
ENSG00000081189	MEF2C	c1_1497,c1_1710,c1_22,c1_295,c1_967	c1_48,c1_5,c1_635	c1_328,c1_3,c1_49,c1_945,c1_9	c1_1087,c1_10,c1_3,c1_466,c1_95	c1_1580,c1_20,c1_271,c1_4,c1_820	c1_11,c1_494,c1_76
ENSG00000081237	PTPRC	c1_102,c1_514,c1_6	c1_25,c1_3,c1_461	c1_1350,c1_15,c1_229,c1_2,c1_6,c1_792	c1_1218,c1_13,c1_171,c1_4,c1_633	c1_1252,c1_12,c1_3,c1_527,c1_56	c1_1248,c1_164,c1_17,c1_3,c1_668
ENSG00000081248	CACNA1S	c1_114,c1_1261,c1_557,c1_8	c1_5,c1_926,c1_98	c1_16,c1_239,c1_2,c1_6,c1_817	c1_221,c1_22,c1_2,c1_6,c1_820	c1_1304,c1_1804,c1_19,c1_255,c1_4,c1_640	c1_386,c1_55,c1_8
ENSG00000081277	PKP1	c1_464,c1_4,c1_82	c1_1078,c1_10,c1_180,c1_2	c1_13,c1_188,c1_4	c1_310,c1_31,c1_3,c1_9	c1_20,c1_266,c1_4,c1_722	c1_290,c1_32,c1_5,c1_866
ENSG00000081307	UBA5	c1_1049,c1_1562,c1_29,c1_335	c1_16,c1_294,c1_3	c1_13,c1_184,c1_4	c1_1059,c1_10,c1_3,c1_421,c1_80	c1_10,c1_2,c1_40,c1_431	c1_133,c1_14
ENSG00000081320	STK17B	c1_1124,c1_1598,c1_3,c1_424,c1_68	c1_101,c1_1546,c1_5,c1_937	c1_307,c1_32,c1_3,c1_8	c1_10,c1_3,c1_410,c1_72	c1_20,c1_276,c1_4,c1_880	c1_1319,c1_1467,c1_269,c1_31,c1_5,c1_819
ENSG00000081377	CDC14B	c1_12,c1_202,c1_756	c1_5,c1_74	c1_10,c1_3,c1_83	c1_20,c1_217,c1_2,c1_5,c1_804	c1_24,c1_2,c1_342,c1_5	c1_233,c1_25,c1_4
ENSG00000081386	ZNF510	c1_12,c1_210	c1_5,c1_62,c1_744	c1_112,c1_11,c1_3	c1_10,c1_1123,c1_129,c1_3,c1_546	c1_15,c1_200,c1_3	c1_13,c1_554,c1_98
ENSG00000081665	ZNF506	c1_25,c1_304,c1_990	c1_5	c1_1003,c1_359,c1_3,c1_51,c1_9	c1_1546,c1_285,c1_2,c1_30,c1_8,c1_933	c1_10,c1_1166,c1_2,c1_43,c1_462	c1_202,c1_21,c1_4
ENSG00000081692	JMJD4	c1_15,c1_230	c1_53,c1_5,c1_686	c1_1112,c1_12,c1_145,c1_1597,c1_4,c1_539	c1_272,c1_29,c1_2,c1_8	c1_140,c1_15,c1_3	c1_114,c1_14
ENSG00000081721	DUSP12	c1_28,c1_330	c1_104,c1_5	c1_13,c1_163,c1_4,c1_605	c1_10,c1_3,c1_475,c1_99	c1_23,c1_2,c1_5	c1_13,c1_559,c1_99
ENSG00000081760	AACS	c1_20,c1_280,c1_929	c1_1255,c1_20,c1_375,c1_3	c1_10,c1_3,c1_75	c1_1393,c1_20,c1_212,c1_2,c1_5,c1_789	c1_1108,c1_28,c1_2,c1_372,c1_9	c1_193,c1_21,c1_4
ENSG00000081791	DELE1	c1_34,c1_358	c1_5,c1_75,c1_845	c1_1335,c1_14,c1_225,c1_4,c1_782	c1_14,c1_179,c1_4,c1_661	c1_1432,c1_20,c1_261,c1_4,c1_658	c1_1062,c1_10,c1_453,c1_62
ENSG00000081803	CADPS2	c1_1489,c1_22,c1_294,c1_961	c1_1040,c1_10,c1_1605,c1_173,c1_2	c1_329,c1_3,c1_49,c1_9	c1_292,c1_31,c1_3,c1_949,c1_9	c1_1084,c1_24,c1_2,c1_347,c1_5	c1_11,c1_477,c1_72
ENSG00000081818	PCDHB4	c1_9	c1_1496,c1_5,c1_85,c1_880	c1_1258,c1_13,c1_181,c1_4,c1_668	c1_10,c1_3,c1_450,c1_90	c1_1649,c1_20,c1_278,c1_4,c1_908	c1_12,c1_86
ENSG00000081853	PCDHGA2	c1_149,c1_9	c1_1495,c1_5,c1_85,c1_880	c1_21,c1_280,c1_2,c1_7	c1_11,c1_161,c1_3,c1_593	c1_1647,c1_20,c1_278,c1_4,c1_908	c1_1035,c1_443,c1_59,c1_9
ENSG00000081870	HSPB11	c1_113,c1_556,c1_8	c1_24,c1_3	c1_13,c1_171,c1_4,c1_640	c1_255,c1_26,c1_2,c1_890,c1_8	c1_1358,c1_19,c1_255,c1_4,c1_645	c1_1105,c1_12,c1_510,c1_84
ENSG00000081913	PHLPP1	c1_1138,c1_3,c1_433,c1_70	c1_18,c1_344,c1_3	c1_300,c1_30,c1_3,c1_8	c1_10,c1_3,c1_468,c1_96	c1_2,c1_31,c1_9	c1_188,c1_21,c1_4
ENSG00000081923	ATP8B1	c1_113,c1_1240,c1_1633,c1_545,c1_8	c1_30,c1_3	c1_1407,c1_1720,c1_20,c1_254,c1_2,c1_7,c1_832	c1_102,c1_10,c1_3,c1_481	c1_10,c1_2,c1_44,c1_467	c1_1353,c1_377,c1_54,c1_8,c1_950
ENSG00000081985	IL12RB2	c1_100,c1_1171,c1_1604,c1_503,c1_6	c1_1128,c1_11,c1_193,c1_3	c1_1337,c1_15,c1_226,c1_2,c1_6,c1_785	c1_1204,c1_13,c1_171,c1_4,c1_631	c1_12,c1_3,c1_531,c1_57	c1_1218,c1_161,c1_17,c1_3,c1_659
ENSG00000082014	SMARCD3	c1_113,c1_1226,c1_1625,c1_541,c1_8	c1_5,c1_65	c1_1394,c1_20,c1_254,c1_2,c1_7,c1_828	c1_294,c1_31,c1_3,c1_957,c1_9	c1_1310,c1_19,c1_255,c1_4,c1_641	c1_344,c1_53,c1_8,c1_916
ENSG00000082068	WDR70	c1_115,c1_560,c1_8	c1_28,c1_3,c1_520	c1_13,c1_164,c1_4,c1_616	c1_1498,c1_1749,c1_254,c1_26,c1_2,c1_887,c1_8	c1_1105,c1_26,c1_2,c1_362,c1_8	c1_104,c1_14
ENSG00000082074	FYB1	c1_102,c1_514,c1_6	c1_25,c1_3,c1_477	c1_1349,c1_15,c1_1691,c1_229,c1_2,c1_6,c1_792	c1_1218,c1_13,c1_171,c1_4,c1_633	c1_1254,c1_12,c1_3,c1_527,c1_56	c1_1248,c1_164,c1_17,c1_3,c1_668
ENSG00000082126	MPP4	c1_12,c1_202,c1_758	c1_35,c1_3	c1_21,c1_258,c1_2,c1_7,c1_869	c1_106,c1_10,c1_3	c1_20,c1_267,c1_4,c1_786	c1_281,c1_31,c1_5,c1_845
ENSG00000082146	STRADB	c1_12,c1_1338,c1_190,c1_720	c1_36,c1_3	c1_1015,c1_10,c1_369,c1_3,c1_53	c1_1301,c1_199,c1_19,c1_2,c1_5,c1_717	c1_1420,c1_20,c1_260,c1_4,c1_656	c1_12,c1_516,c1_86
ENSG00000082153	BZW1	c1_2,c1_377,c1_43	c1_35,c1_3,c1_585	c1_1266,c1_13,c1_184,c1_4,c1_674	c1_1519,c1_1766,c1_1829,c1_263,c1_28,c1_2,c1_8,c1_904	c1_20,c1_264,c1_4	c1_1112,c1_12,c1_524,c1_87
ENSG00000082175	PGR	c1_113,c1_1239,c1_545,c1_8	c1_113,c1_2,c1_8,c1_989	c1_1407,c1_1720,c1_20,c1_254,c1_2,c1_7,c1_832	c1_1444,c1_1716,c1_235,c1_23,c1_2,c1_6,c1_854	c1_20,c1_276,c1_4,c1_888	c1_350,c1_53,c1_8,c1_923
ENSG00000082196	C1QTNF3	c1_127,c1_9	c1_12,c1_3	c1_21,c1_261,c1_2,c1_7,c1_875	c1_1151,c1_11,c1_161,c1_3,c1_586	c1_21,c1_280,c1_4,c1_912	c1_423,c1_59,c1_9
ENSG00000082212	ME2	c1_10,c1_159,c1_648	c1_22,c1_3,c1_411	c1_13,c1_159,c1_4,c1_587	c1_10,c1_135,c1_3	c1_108,c1_14,c1_3	c1_106,c1_14,c1_583
ENSG00000082213	C5orf22	c1_20,c1_286,c1_944	c1_5,c1_69,c1_777	c1_13,c1_184,c1_4,c1_674	c1_1083,c1_10,c1_3,c1_459,c1_92	c1_10,c1_2,c1_39	c1_12,c1_545,c1_95
ENSG00000082258	CCNT2	c1_19,c1_271,c1_902	c1_12,c1_222,c1_3	c1_11,c1_3,c1_98	c1_105,c1_10,c1_3,c1_487	c1_1551,c1_20,c1_269,c1_4,c1_801	c1_152,c1_15
ENSG00000082269	FAM135A	c1_16,c1_252	c1_18,c1_323,c1_3	c1_1523,c1_354,c1_3,c1_51,c1_986,c1_9	c1_10,c1_3,c1_405,c1_71	c1_1466,c1_1889,c1_20,c1_263,c1_4,c1_664	c1_13,c1_558,c1_99
ENSG00000082293	COL19A1	c1_113,c1_1226,c1_1625,c1_541,c1_8	c1_101,c1_5,c1_937	c1_1374,c1_1702,c1_20,c1_254,c1_2,c1_7,c1_825	c1_234,c1_23,c1_2,c1_6	c1_23,c1_2,c1_5	c1_344,c1_53,c1_8,c1_916
ENSG00000082397	EPB41L3	c1_104,c1_1199,c1_1613,c1_523,c1_6	c1_34,c1_3,c1_566	c1_15,c1_231,c1_2,c1_6,c1_802	c1_10,c1_3,c1_45	c1_20,c1_266,c1_4	c1_1218,c1_1436,c1_161,c1_17,c1_3,c1_659
ENSG00000082438	COBLL1	c1_12,c1_203,c1_761	c1_18,c1_3	c1_10,c1_3,c1_415,c1_61	c1_10,c1_381,c1_3,c1_57	c1_2,c1_31,c1_9	c1_1353,c1_377,c1_54,c1_8,c1_950
ENSG00000082458	DLG3	c1_113,c1_1258,c1_552,c1_8	c1_1022,c1_10,c1_1597,c1_172,c1_2	c1_1443,c1_1731,c1_20,c1_255,c1_2,c1_7,c1_850	c1_267,c1_29,c1_2,c1_8	c1_11,c1_1227,c1_3,c1_49,c1_506	c1_392,c1_56,c1_8
ENSG00000082482	KCNK2	c1_9	c1_124,c1_2,c1_8,c1_997	c1_21,c1_267,c1_2,c1_7,c1_890	c1_11,c1_161,c1_3,c1_595	c1_22,c1_283,c1_2,c1_5,c1_973	c1_1017,c1_431,c1_59,c1_9
ENSG00000082497	SERTAD4	c1_22,c1_294,c1_963	c1_1044,c1_10,c1_175,c1_2	c1_20,c1_254,c1_2,c1_7,c1_844	c1_1582,c1_306,c1_31,c1_3,c1_986,c1_9	c1_20,c1_266,c1_4,c1_746	c1_1319,c1_269,c1_31,c1_5,c1_819
ENSG00000082512	TRAF5	c1_11,c1_176	c1_24,c1_3,c1_444	c1_1394,c1_20,c1_254,c1_2,c1_7,c1_828	c1_232,c1_23,c1_2,c1_6,c1_846	c1_13,c1_3	c1_1353,c1_377,c1_54,c1_8,c1_950
ENSG00000082515	MRPL22	c1_14,c1_225,c1_815	c1_1174,c1_13,c1_1662,c1_236,c1_3	c1_13,c1_171,c1_4,c1_640	c1_255,c1_26,c1_2,c1_890,c1_8	c1_1037,c1_22,c1_2,c1_304,c1_5	c1_127,c1_14
ENSG00000082516	GEMIN5	c1_1124,c1_1598,c1_3,c1_424,c1_68	c1_34,c1_3	c1_13,c1_154,c1_4	c1_10,c1_3,c1_453,c1_90	c1_14,c1_3	c1_277,c1_31,c1_5,c1_835
ENSG00000082641	NFE2L1	c1_3,c1_421,c1_67	c1_5,c1_69,c1_777	c1_113,c1_11,c1_3	c1_10,c1_128,c1_3,c1_544	c1_15,c1_170,c1_3	c1_1133,c1_13,c1_548,c1_97
ENSG00000082684	SEMA5B	c1_3,c1_435,c1_72	c1_1158,c1_12,c1_217,c1_3	c1_3,c1_43,c1_8	c1_1444,c1_235,c1_23,c1_2,c1_6,c1_854	c1_1317,c1_1821,c1_19,c1_255,c1_4,c1_641	c1_1353,c1_377,c1_54,c1_8,c1_950
ENSG00000082701	GSK3B	c1_28,c1_326	c1_11,c1_205,c1_3	c1_352,c1_3,c1_51,c1_981,c1_9	c1_10,c1_3,c1_413,c1_73	c1_15,c1_3	c1_12,c1_524,c1_87
ENSG00000082781	ITGB5	c1_106,c1_528,c1_6	c1_36,c1_3,c1_603	c1_1120,c1_12,c1_145,c1_4,c1_539	c1_17,c1_192,c1_2,c1_5,c1_687	c1_2,c1_31,c1_9	c1_1230,c1_1438,c1_164,c1_17,c1_3,c1_667
ENSG00000082805	ERC1	c1_12,c1_1372,c1_201,c1_753	c1_53,c1_5,c1_664	c1_11,c1_130,c1_3	c1_10,c1_3,c1_67	c1_10,c1_2,c1_44,c1_466	c1_299,c1_37,c1_6
ENSG00000082898	XPO1	c1_34,c1_355	c1_102,c1_5,c1_942	c1_1313,c1_14,c1_219,c1_4,c1_754	c1_256,c1_26,c1_2,c1_893,c1_8	c1_1605,c1_20,c1_273,c1_4,c1_857	c1_12,c1_88
ENSG00000082996	RNF13	c1_2,c1_48	c1_21,c1_388,c1_3	c1_353,c1_3,c1_51,c1_984,c1_9	c1_1050,c1_10,c1_395,c1_3,c1_66	c1_1406,c1_1861,c1_1955,c1_20,c1_260,c1_4,c1_654	c1_1240,c1_164,c1_17,c1_3,c1_667
ENSG00000083067	TRPM3	c1_118,c1_565,c1_9	c1_1514,c1_5,c1_911,c1_96	c1_21,c1_262,c1_2,c1_7,c1_880	c1_10,c1_1119,c1_121,c1_3,c1_525	c1_20,c1_266,c1_4	c1_437,c1_59,c1_9
ENSG00000083093	PALB2	c1_10,c1_159	c1_56,c1_5,c1_704	c1_13,c1_160,c1_4,c1_597	c1_1528,c1_263,c1_28,c1_2,c1_8,c1_906	c1_20,c1_277,c1_4,c1_903	c1_101,c1_13
ENSG00000083097	DOP1A	c1_16,c1_251	c1_53,c1_5	c1_357,c1_3,c1_51,c1_997,c1_9	c1_10,c1_381,c1_3,c1_57	c1_10,c1_1165,c1_2,c1_43,c1_461	c1_13,c1_554,c1_98
ENSG00000083099	LYRM2	c1_10,c1_163,c1_665	c1_21,c1_384,c1_3	c1_1009,c1_361,c1_3,c1_51,c1_9	c1_10,c1_3,c1_475,c1_99	c1_22,c1_294,c1_2,c1_5	c1_110,c1_1176,c1_14,c1_590
ENSG00000083123	BCKDHB	c1_12,c1_202,c1_757	c1_22,c1_3,c1_419	c1_10,c1_381,c1_3,c1_55	c1_198,c1_19,c1_2,c1_5,c1_712	c1_1067,c1_24,c1_2,c1_343,c1_5	c1_228,c1_25,c1_4
ENSG00000083168	KAT6A	c1_1043,c1_29,c1_334	c1_1429,c1_5,c1_64,c1_754	c1_107,c1_11,c1_3	c1_1089,c1_10,c1_3,c1_469,c1_96	c1_15,c1_175,c1_3	c1_11,c1_495,c1_77
ENSG00000083223	TUT7	c1_14,c1_224	c1_50,c1_5	c1_111,c1_11,c1_3	c1_10,c1_117,c1_3,c1_516	c1_10,c1_2,c1_40	c1_274,c1_31,c1_5
ENSG00000083290	ULK2	c1_28,c1_327	c1_28,c1_3,c1_513	c1_10,c1_3,c1_445,c1_71	c1_1252,c1_14,c1_181,c1_4,c1_666	c1_20,c1_264,c1_4,c1_692	c1_230,c1_25,c1_4,c1_781
ENSG00000083312	TNPO1	c1_1050,c1_1564,c1_29,c1_335	c1_24,c1_3,c1_439	c1_346,c1_3,c1_51,c1_961,c1_9	c1_10,c1_399,c1_3,c1_70	c1_26,c1_2,c1_369,c1_8	c1_12,c1_537,c1_91
ENSG00000083444	PLOD1	c1_14,c1_220,c1_804	c1_32,c1_3,c1_544	c1_13,c1_157,c1_4,c1_580	c1_253,c1_26,c1_2,c1_883,c1_8	c1_11,c1_3,c1_49	c1_107,c1_14,c1_586
ENSG00000083454	P2RX5	c1_24,c1_303,c1_984	c1_130,c1_2,c1_8	c1_19,c1_249,c1_2,c1_6	c1_15,c1_4	c1_1305,c1_19,c1_255,c1_4,c1_640	c1_165,c1_17,c1_3
ENSG00000083457	ITGAE	c1_1386,c1_14,c1_218,c1_791	c1_1271,c1_22,c1_3,c1_401	c1_1108,c1_12,c1_145,c1_1576,c1_1757,c1_4,c1_539	c1_19,c1_202,c1_2,c1_5,c1_744	c1_1013,c1_1690,c1_22,c1_293,c1_2,c1_5	c1_222,c1_24,c1_4
ENSG00000083520	DIS3	c1_20,c1_283	c1_24,c1_3,c1_437	c1_349,c1_3,c1_51,c1_9	c1_1040,c1_10,c1_369,c1_3,c1_54	c1_119,c1_14,c1_3	c1_243,c1_27,c1_4,c1_799
ENSG00000083535	PIBF1	c1_20,c1_280,c1_930	c1_1457,c1_5,c1_71,c1_794	c1_13,c1_196,c1_4	c1_1527,c1_263,c1_28,c1_2,c1_8,c1_905	c1_22,c1_285,c1_2,c1_5	c1_13,c1_558,c1_99
ENSG00000083544	TDRD3	c1_15,c1_237,c1_846	c1_15,c1_273,c1_3	c1_15,c1_228,c1_2,c1_6,c1_790	c1_1221,c1_13,c1_171,c1_4,c1_634	c1_12,c1_3,c1_61	c1_10,c1_458,c1_63
ENSG00000083635	NUFIP1	c1_10,c1_155,c1_621	c1_56,c1_5,c1_704	c1_13,c1_160,c1_4,c1_597	c1_1521,c1_263,c1_28,c1_2,c1_8,c1_904	c1_10,c1_2,c1_45,c1_479	c1_13,c1_560,c1_99
ENSG00000083642	PDS5B	c1_19,c1_274,c1_909	c1_59,c1_5,c1_719	c1_103,c1_11,c1_3,c1_487	c1_10,c1_3,c1_468,c1_96	c1_148,c1_15,c1_3	c1_410,c1_58,c1_8
ENSG00000083720	OXCT1	c1_12,c1_1361,c1_197,c1_735	c1_22,c1_3,c1_419	c1_1015,c1_10,c1_369,c1_3,c1_53	c1_100,c1_10,c1_3	c1_1067,c1_24,c1_2,c1_343,c1_5	c1_1267,c1_184,c1_21,c1_4,c1_712
ENSG00000083750	RRAGB	c1_10,c1_172,c1_684	c1_59,c1_5,c1_727	c1_357,c1_3,c1_51,c1_997,c1_9	c1_10,c1_369,c1_3,c1_54	c1_1317,c1_19,c1_255,c1_4,c1_641	c1_1128,c1_13,c1_547,c1_97
ENSG00000083799	CYLD	c1_16,c1_250,c1_868	c1_1389,c1_53,c1_5,c1_676	c1_349,c1_3,c1_51,c1_9	c1_10,c1_3,c1_464,c1_94	c1_1467,c1_20,c1_263,c1_4,c1_664	c1_410,c1_58,c1_8
ENSG00000083807	SLC27A5	c1_14,c1_218,c1_792	c1_1304,c1_28,c1_3,c1_502	c1_1110,c1_12,c1_145,c1_1585,c1_4,c1_539	c1_1293,c1_199,c1_19,c1_2,c1_5,c1_714	c1_1032,c1_22,c1_2,c1_301,c1_5	c1_128,c1_14,c1_627
ENSG00000083812	ZNF324	c1_1034,c1_28,c1_329	c1_1396,c1_57,c1_5,c1_708	c1_1128,c1_13,c1_148,c1_4,c1_544	c1_1065,c1_10,c1_1598,c1_3,c1_439,c1_87	c1_18,c1_233,c1_3	c1_311,c1_41,c1_6
ENSG00000083814	ZNF671	c1_12,c1_210	c1_5,c1_62,c1_741	c1_11,c1_127,c1_3	c1_10,c1_3,c1_89	c1_1553,c1_20,c1_269,c1_4,c1_802	c1_12,c1_512,c1_84
ENSG00000083817	ZNF416	c1_1010,c1_1538,c1_26,c1_309	c1_5,c1_62,c1_744	c1_1087,c1_119,c1_11,c1_3,c1_506	c1_10,c1_112,c1_3,c1_504	c1_1551,c1_20,c1_269,c1_4,c1_801	c1_13,c1_554,c1_98
ENSG00000083828	ZNF586	c1_25,c1_306,c1_994	c1_5,c1_62,c1_741	c1_11,c1_3	c1_1526,c1_263,c1_28,c1_2,c1_8,c1_905	c1_21,c1_282,c1_4,c1_964	c1_54,c1_8
ENSG00000083838	ZNF446	c1_28,c1_329	c1_5,c1_62,c1_744	c1_13,c1_148,c1_4,c1_544	c1_19,c1_204,c1_2,c1_5,c1_757	c1_20,c1_276,c1_4,c1_868	c1_342,c1_53,c1_8
ENSG00000083844	ZNF264	c1_1003,c1_26,c1_307	c1_5,c1_73,c1_818	c1_112,c1_11,c1_3	c1_10,c1_116,c1_3,c1_513	c1_1551,c1_20,c1_269,c1_4,c1_801	c1_1130,c1_13,c1_548,c1_97
ENSG00000083845	RPS5	c1_481,c1_5,c1_94	c1_1120,c1_11,c1_191,c1_3	c1_1089,c1_12,c1_144,c1_4,c1_534	c1_1256,c1_1652,c1_17,c1_1817,c1_1840,c1_192,c1_2,c1_5,c1_686	c1_1675,c1_1927,c1_22,c1_284,c1_2,c1_5,c1_979	c1_1049,c1_10,c1_1396,c1_448,c1_61
ENSG00000083857	FAT1	c1_138,c1_598,c1_9	c1_59,c1_5,c1_719	c1_1113,c1_12,c1_145,c1_1602,c1_4,c1_539	c1_10,c1_3,c1_445,c1_87	c1_117,c1_14,c1_3	c1_10,c1_61
ENSG00000083896	YTHDC1	c1_1001,c1_1535,c1_26,c1_307	c1_1389,c1_53,c1_5,c1_676	c1_11,c1_3,c1_99	c1_1017,c1_10,c1_336,c1_3,c1_41	c1_10,c1_1145,c1_2,c1_40,c1_430	c1_13,c1_547,c1_97
ENSG00000083937	CHMP2B	c1_10,c1_169,c1_677	c1_35,c1_3,c1_582	c1_1254,c1_13,c1_181,c1_4,c1_667	c1_1030,c1_10,c1_351,c1_3,c1_48	c1_100,c1_14,c1_3	c1_410,c1_58,c1_8
ENSG00000084070	SMAP2	c1_104,c1_1199,c1_1613,c1_523,c1_6	c1_59,c1_5,c1_720	c1_1358,c1_15,c1_1694,c1_230,c1_2,c1_6,c1_800	c1_1209,c1_13,c1_171,c1_4,c1_631	c1_26,c1_2,c1_8	c1_161,c1_17,c1_3,c1_661
ENSG00000084073	ZMPSTE24	c1_10,c1_1283,c1_157,c1_628	c1_24,c1_3	c1_14,c1_214,c1_4,c1_735	c1_1030,c1_10,c1_351,c1_3,c1_48	c1_21,c1_281,c1_4,c1_953	c1_144,c1_15
ENSG00000084090	STARD7	c1_12,c1_1343,c1_190,c1_721	c1_15,c1_270,c1_3	c1_10,c1_370,c1_3,c1_53	c1_1502,c1_254,c1_26,c1_2,c1_887,c1_8	c1_1130,c1_1750,c1_2,c1_36,c1_405,c1_9	c1_1102,c1_12,c1_1413,c1_509,c1_84
ENSG00000084092	NOA1	c1_490,c1_5,c1_95	c1_1139,c1_11,c1_197,c1_3	c1_12,c1_144,c1_4,c1_536	c1_1259,c1_1658,c1_17,c1_192,c1_2,c1_5,c1_686	c1_1008,c1_1687,c1_22,c1_291,c1_2,c1_5	c1_10,c1_458,c1_63
ENSG00000084093	REST	c1_16,c1_254,c1_873	c1_5,c1_64,c1_754	c1_111,c1_11,c1_3	c1_10,c1_3,c1_405,c1_71	c1_10,c1_2,c1_40,c1_434	c1_15
ENSG00000084110	HAL	c1_127,c1_9	c1_12,c1_217,c1_3	c1_36,c1_3,c1_8	c1_1202,c1_13,c1_1619,c1_170,c1_4,c1_630	c1_1254,c1_12,c1_3,c1_527,c1_56	c1_163,c1_17,c1_3,c1_665
ENSG00000084112	SSH1	c1_10,c1_167,c1_673	c1_1158,c1_12,c1_217,c1_3	c1_13,c1_167,c1_4,c1_626	c1_1533,c1_264,c1_28,c1_2,c1_8,c1_907	c1_1342,c1_19,c1_255,c1_4,c1_642	c1_403,c1_56,c1_8
ENSG00000084207	GSTP1	c1_14,c1_218,c1_792	c1_26,c1_3,c1_483	c1_1110,c1_12,c1_145,c1_1585,c1_4,c1_539	c1_1293,c1_199,c1_19,c1_2,c1_5,c1_714	c1_11,c1_3,c1_521,c1_54	c1_223,c1_24,c1_4
ENSG00000084234	APLP2	c1_102,c1_515,c1_6	c1_34,c1_3,c1_559	c1_15,c1_228,c1_2,c1_6,c1_790	c1_1215,c1_13,c1_1642,c1_171,c1_4,c1_633	c1_13,c1_3,c1_67	c1_1240,c1_164,c1_17,c1_3,c1_667
ENSG00000084444	FAM234B	c1_1066,c1_31,c1_339	c1_22,c1_3	c1_1292,c1_14,c1_213,c1_4,c1_729	c1_1464,c1_251,c1_26,c1_2,c1_869,c1_8	c1_1570,c1_20,c1_271,c1_4,c1_816	c1_1145,c1_13,c1_1427,c1_555,c1_98
ENSG00000084463	WBP11	c1_10,c1_1317,c1_170,c1_679	c1_53,c1_5,c1_668	c1_13,c1_197,c1_4	c1_1278,c1_17,c1_192,c1_2,c1_5,c1_690	c1_127,c1_14,c1_3	c1_311,c1_41,c1_6
ENSG00000084623	EIF3I	c1_10,c1_157,c1_630	c1_28,c1_3,c1_511	c1_13,c1_152,c1_4	c1_1454,c1_1724,c1_249,c1_26,c1_2,c1_865,c1_8	c1_1095,c1_25,c1_2,c1_353,c1_8	c1_115,c1_14,c1_599
ENSG00000084636	COL16A1	c1_127,c1_9	c1_15,c1_246,c1_3	c1_21,c1_261,c1_2,c1_7,c1_875	c1_1136,c1_11,c1_161,c1_3,c1_579	c1_1668,c1_21,c1_282,c1_4,c1_965	c1_426,c1_59,c1_9
ENSG00000084652	TXLNA	c1_10,c1_158,c1_634	c1_24,c1_3	c1_13,c1_155,c1_4	c1_1463,c1_1733,c1_251,c1_26,c1_2,c1_869,c1_8	c1_10,c1_2,c1_45,c1_480	c1_122,c1_14,c1_616
ENSG00000084674	APOB	c1_12,c1_1368,c1_198,c1_741	c1_114,c1_1581,c1_2,c1_8,c1_994	c1_1013,c1_10,c1_368,c1_3,c1_53	c1_20,c1_211,c1_2,c1_5,c1_783	c1_1377,c1_19,c1_256,c1_4,c1_646	c1_185,c1_21,c1_4,c1_713
ENSG00000084676	NCOA1	c1_19,c1_274,c1_909	c1_1429,c1_5,c1_64,c1_754	c1_1081,c1_11,c1_3,c1_477,c1_96	c1_10,c1_321,c1_33,c1_3	c1_15,c1_190,c1_3,c1_617	c1_311,c1_41,c1_6
ENSG00000084693	AGBL5	c1_27	c1_5,c1_71	c1_1466,c1_20,c1_257,c1_2,c1_7,c1_861	c1_14,c1_181,c1_4,c1_666	c1_101,c1_14,c1_3,c1_566	c1_102,c1_14,c1_575
ENSG00000084710	EFR3B	c1_12,c1_204	c1_15,c1_3	c1_27,c1_292,c1_3,c1_8,c1_929	c1_10,c1_346,c1_3,c1_47	c1_20,c1_266,c1_4,c1_722	c1_269,c1_31,c1_5,c1_821
ENSG00000084731	KIF3C	c1_113,c1_1258,c1_552,c1_8	c1_1306,c1_28,c1_3,c1_503	c1_14,c1_216,c1_4,c1_748	c1_10,c1_3,c1_472,c1_97	c1_20,c1_263,c1_4,c1_664	c1_56,c1_8
ENSG00000084733	RAB10	c1_10,c1_1283,c1_157,c1_628	c1_21,c1_387,c1_3	c1_14,c1_222,c1_4,c1_775	c1_1519,c1_1766,c1_1829,c1_263,c1_28,c1_2,c1_8,c1_904	c1_25,c1_2,c1_8	c1_12,c1_526,c1_88
ENSG00000084734	GCKR	c1_20,c1_281	c1_114,c1_1581,c1_2,c1_8,c1_994	c1_13,c1_161,c1_4	c1_19,c1_203,c1_2,c1_5	c1_20,c1_266,c1_4	c1_342,c1_53,c1_8
ENSG00000084754	HADHA	c1_12,c1_1353,c1_194,c1_729	c1_11,c1_198,c1_3	c1_10,c1_389,c1_3,c1_56	c1_1348,c1_19,c1_203,c1_2,c1_5,c1_747	c1_1629,c1_1916,c1_20,c1_277,c1_4,c1_899	c1_190,c1_21,c1_4,c1_718
ENSG00000084764	MAPRE3	c1_14,c1_220	c1_1290,c1_24,c1_3,c1_437	c1_1210,c1_13,c1_169,c1_4,c1_634	c1_1458,c1_250,c1_26,c1_2,c1_867,c1_8	c1_101,c1_14,c1_3,c1_566	c1_190,c1_21,c1_4,c1_717
ENSG00000084774	CAD	c1_1426,c1_15,c1_239,c1_851	c1_53,c1_5	c1_1121,c1_12,c1_145,c1_1620,c1_1792,c1_4,c1_540	c1_1463,c1_251,c1_26,c1_2,c1_869,c1_8	c1_15,c1_177,c1_3,c1_612	c1_105,c1_1167,c1_14,c1_581
ENSG00000085063	CD59	c1_113,c1_1257,c1_551,c1_8	c1_18,c1_325,c1_3	c1_13,c1_155,c1_4,c1_575	c1_307,c1_31,c1_3,c1_9	c1_20,c1_265,c1_4	c1_54,c1_8
ENSG00000085117	CD82	c1_102,c1_515,c1_6	c1_1045,c1_10,c1_175,c1_2	c1_15,c1_237,c1_2,c1_6	c1_13,c1_171,c1_4,c1_637	c1_20,c1_265,c1_4,c1_703	c1_1230,c1_164,c1_17,c1_3,c1_667
ENSG00000085185	BCORL1	c1_19,c1_274	c1_1221,c1_17,c1_306,c1_3	c1_11,c1_140,c1_3,c1_533	c1_1414,c1_21,c1_220,c1_2,c1_5,c1_816	c1_20,c1_272,c1_4,c1_843	c1_1061,c1_10,c1_453,c1_62
ENSG00000085224	ATRX	c1_1045,c1_29,c1_334	c1_53,c1_5,c1_664	c1_103,c1_11,c1_3,c1_487	c1_10,c1_3,c1_79	c1_148,c1_15,c1_3	c1_302,c1_38,c1_6
ENSG00000085231	AK6	c1_15,c1_234,c1_842	c1_24,c1_3,c1_440	c1_13,c1_164,c1_4,c1_613	c1_19,c1_205,c1_2,c1_5,c1_760	c1_20,c1_274,c1_4,c1_864	c1_121,c1_14
ENSG00000085265	FCN1	c1_100,c1_505,c1_6	c1_25,c1_3	c1_1368,c1_15,c1_1695,c1_234,c1_2,c1_6,c1_812	c1_13,c1_170,c1_4,c1_629	c1_1259,c1_12,c1_3,c1_528,c1_56	c1_1249,c1_164,c1_17,c1_3,c1_668
ENSG00000085274	MYNN	c1_22,c1_296,c1_969	c1_1526,c1_5,c1_928,c1_98	c1_1002,c1_359,c1_3,c1_51,c1_9	c1_10,c1_3,c1_454,c1_91	c1_20,c1_271,c1_4,c1_816	c1_1139,c1_13,c1_554,c1_98
ENSG00000085276	MECOM	c1_1497,c1_1710,c1_22,c1_295,c1_967	c1_1319,c1_29,c1_3,c1_527	c1_328,c1_3,c1_49,c1_946,c1_9	c1_303,c1_31,c1_3,c1_979,c1_9	c1_20,c1_264,c1_4,c1_677	c1_1094,c1_11,c1_480,c1_73
ENSG00000085365	SCAMP1	c1_1497,c1_1710,c1_22,c1_295,c1_967	c1_34,c1_3,c1_567	c1_1002,c1_1526,c1_359,c1_3,c1_51,c1_9	c1_10,c1_122,c1_3,c1_528	c1_20,c1_276,c1_4	c1_11,c1_491,c1_76
ENSG00000085377	PREP	c1_10,c1_1282,c1_157,c1_628	c1_1181,c1_13,c1_1666,c1_241,c1_3	c1_13,c1_160,c1_4,c1_591	c1_1455,c1_249,c1_26,c1_2,c1_865,c1_8	c1_1037,c1_22,c1_2,c1_304,c1_5	c1_106,c1_14,c1_583
ENSG00000085382	HACE1	c1_1500,c1_22,c1_296,c1_968	c1_53,c1_5	c1_1003,c1_359,c1_3,c1_51,c1_9	c1_10,c1_3,c1_454,c1_91	c1_1435,c1_20,c1_261,c1_4,c1_658	c1_268,c1_31,c1_5,c1_817
ENSG00000085415	SEH1L	c1_10,c1_1284,c1_158,c1_1646,c1_633	c1_101,c1_1545,c1_1754,c1_5,c1_937	c1_13,c1_155,c1_4,c1_575	c1_1521,c1_263,c1_28,c1_2,c1_8,c1_904	c1_10,c1_2,c1_45	c1_132,c1_14
ENSG00000085433	WDR47	c1_19,c1_274,c1_909	c1_1221,c1_17,c1_306,c1_3	c1_11,c1_3,c1_99	c1_1053,c1_10,c1_397,c1_3,c1_66	c1_15,c1_176,c1_3	c1_310,c1_41,c1_6
ENSG00000085449	WDFY1	c1_16,c1_252	c1_18,c1_317,c1_3	c1_1523,c1_354,c1_3,c1_51,c1_986,c1_9	c1_10,c1_122,c1_3,c1_528	c1_1466,c1_1889,c1_20,c1_263,c1_4,c1_664	c1_1037,c1_1385,c1_446,c1_60,c1_9
ENSG00000085465	OVGP1	c1_115,c1_1263,c1_1640,c1_559,c1_8	c1_5,c1_81	c1_14,c1_222,c1_4,c1_775	c1_1457,c1_249,c1_26,c1_2,c1_866,c1_8	c1_10,c1_2,c1_46,c1_483	c1_202,c1_21,c1_4
ENSG00000085491	SLC25A24	c1_12,c1_204,c1_764	c1_5,c1_71	c1_359,c1_3,c1_51,c1_9	c1_10,c1_3,c1_413,c1_73	c1_1408,c1_20,c1_260,c1_4,c1_654	c1_1130,c1_13,c1_548,c1_97
ENSG00000085511	MAP3K4	c1_15,c1_231	c1_105,c1_1555,c1_5,c1_964	c1_110,c1_11,c1_3	c1_314,c1_32,c1_3,c1_9	c1_15,c1_166,c1_3,c1_602	c1_306,c1_40,c1_6
ENSG00000085514	PILRA	c1_102,c1_1179,c1_510,c1_6	c1_50,c1_5	c1_15,c1_231,c1_2,c1_6,c1_801	c1_1212,c1_13,c1_1629,c1_171,c1_4,c1_633	c1_20,c1_262,c1_4,c1_660	c1_1230,c1_1439,c1_1480,c1_164,c1_17,c1_3,c1_667
ENSG00000085563	ABCB1	c1_22,c1_293,c1_958	c1_1362,c1_39,c1_3,c1_620	c1_329,c1_3,c1_49,c1_9	c1_288,c1_31,c1_3,c1_941,c1_9	c1_1343,c1_19,c1_255,c1_4,c1_642	c1_11,c1_477,c1_72
ENSG00000085644	ZNF213	c1_5	c1_1539,c1_5,c1_933,c1_99	c1_10,c1_3	c1_101,c1_10,c1_3,c1_479	c1_22,c1_2,c1_306,c1_5	c1_310,c1_41,c1_6
ENSG00000085662	AKR1B1	c1_3,c1_421,c1_67	c1_113,c1_2,c1_8	c1_15,c1_226,c1_2,c1_6,c1_785	c1_1213,c1_13,c1_1635,c1_171,c1_4,c1_633	c1_1274,c1_12,c1_3,c1_548,c1_60	c1_1223,c1_161,c1_17,c1_3,c1_661
ENSG00000085719	CPNE3	c1_19,c1_276,c1_914	c1_1409,c1_59,c1_5,c1_722	c1_103,c1_11,c1_3,c1_487	c1_10,c1_3,c1_451,c1_90	c1_20,c1_266,c1_4,c1_716	c1_1135,c1_13,c1_549,c1_97
ENSG00000085721	RRN3	c1_2,c1_377,c1_43	c1_3,c1_44	c1_1266,c1_13,c1_184,c1_4,c1_674	c1_1521,c1_263,c1_28,c1_2,c1_8,c1_904	c1_20,c1_266,c1_4	c1_12,c1_86
ENSG00000085733	CTTN	c1_134,c1_588,c1_9	c1_5,c1_74	c1_13,c1_148,c1_4,c1_546	c1_1403,c1_219,c1_21,c1_2,c1_5,c1_809	c1_2,c1_31,c1_9	c1_1010,c1_427,c1_59,c1_9
ENSG00000085741	WNT11	c1_118,c1_565,c1_9	c1_5,c1_890,c1_89	c1_21,c1_262,c1_2,c1_7,c1_880	c1_1147,c1_11,c1_161,c1_3,c1_584	c1_2,c1_31,c1_9	c1_267,c1_31,c1_5
ENSG00000085760	MTIF2	c1_12,c1_1366,c1_197,c1_739	c1_21,c1_383,c1_3	c1_10,c1_3,c1_83	c1_1496,c1_253,c1_26,c1_2,c1_885,c1_8	c1_25,c1_2,c1_348,c1_8	c1_1112,c1_12,c1_524,c1_87
ENSG00000085788	DDHD2	c1_12,c1_192,c1_723	c1_15,c1_276,c1_3	c1_10,c1_399,c1_3,c1_57	c1_10,c1_388,c1_3,c1_59	c1_120,c1_14,c1_3	c1_12,c1_91
ENSG00000085831	TTC39A	c1_20,c1_280,c1_930	c1_1066,c1_10,c1_1622,c1_179,c1_2	c1_10,c1_3,c1_67	c1_1394,c1_20,c1_212,c1_2,c1_5,c1_790	c1_1067,c1_24,c1_2,c1_343,c1_5	c1_189,c1_21,c1_4,c1_715
ENSG00000085832	EPS15	c1_16,c1_254	c1_28,c1_3,c1_503	c1_350,c1_3,c1_51,c1_972,c1_9	c1_10,c1_381,c1_3,c1_57	c1_148,c1_15,c1_3	c1_1211,c1_143,c1_15,c1_642
ENSG00000085840	ORC1	c1_21,c1_290,c1_953	c1_5,c1_81,c1_858	c1_17,c1_242,c1_2,c1_6	c1_1228,c1_13,c1_173,c1_4,c1_640	c1_17,c1_227,c1_3	c1_167,c1_17,c1_3
ENSG00000085871	MGST2	c1_1490,c1_22,c1_294,c1_961	c1_32,c1_3,c1_544	c1_332,c1_3,c1_49,c1_9	c1_306,c1_31,c1_3,c1_986,c1_9	c1_20,c1_264,c1_4	c1_1092,c1_11,c1_472,c1_69
ENSG00000085872	CHERP	c1_15,c1_240,c1_854	c1_5,c1_916,c1_97	c1_1131,c1_13,c1_148,c1_4,c1_545	c1_10,c1_3,c1_429,c1_82	c1_10,c1_1166,c1_2,c1_43,c1_462	c1_1077,c1_10,c1_454,c1_62
ENSG00000085978	ATG16L1	c1_15,c1_240,c1_854	c1_1526,c1_5,c1_928,c1_98	c1_1270,c1_13,c1_185,c1_4,c1_676	c1_251,c1_26,c1_2,c1_872,c1_8	c1_10,c1_2,c1_45	c1_134,c1_14
ENSG00000085982	USP40	c1_1271,c1_135,c1_592,c1_9	c1_53,c1_5,c1_664	c1_10,c1_3,c1_451,c1_76	c1_259,c1_27,c1_2,c1_8,c1_901	c1_15,c1_165,c1_3	c1_279,c1_31,c1_5,c1_839
ENSG00000085998	POMGNT1	c1_1016,c1_28,c1_320	c1_15,c1_273,c1_3	c1_13,c1_169,c1_4,c1_634	c1_268,c1_29,c1_2,c1_8	c1_18,c1_235,c1_3	c1_10,c1_456,c1_63
ENSG00000085999	RAD54L	c1_21,c1_290,c1_953	c1_26,c1_3,c1_482	c1_17,c1_242,c1_2,c1_6	c1_1228,c1_13,c1_173,c1_4,c1_640	c1_17,c1_227,c1_3	c1_1261,c1_167,c1_17,c1_3,c1_684
ENSG00000086015	MAST2	c1_133,c1_585,c1_9	c1_1457,c1_5,c1_71,c1_794	c1_1477,c1_21,c1_271,c1_2,c1_7,c1_902	c1_277,c1_29,c1_2,c1_8	c1_15,c1_163,c1_3	c1_423,c1_59,c1_9
ENSG00000086061	DNAJA1	c1_10,c1_1314,c1_164,c1_668	c1_1224,c1_18,c1_313,c1_3	c1_13,c1_152,c1_4,c1_563	c1_1446,c1_249,c1_26,c1_2,c1_864,c1_8	c1_1087,c1_1736,c1_25,c1_2,c1_348,c1_8	c1_113,c1_14
ENSG00000086062	B4GALT1	c1_10,c1_1300,c1_159,c1_650	c1_1048,c1_10,c1_175,c1_2	c1_13,c1_174,c1_4,c1_647	c1_10,c1_3,c1_411,c1_72	c1_20,c1_276,c1_4,c1_871	c1_11,c1_483,c1_73
ENSG00000086065	CHMP5	c1_10,c1_166	c1_18,c1_309,c1_3	c1_355,c1_3,c1_51,c1_9	c1_1036,c1_10,c1_364,c1_3,c1_52	c1_20,c1_276,c1_4,c1_895	c1_143,c1_15
ENSG00000086102	NFX1	c1_33,c1_345	c1_53,c1_5,c1_668	c1_13,c1_197,c1_4	c1_1278,c1_17,c1_192,c1_2,c1_5,c1_690	c1_15,c1_3	c1_294,c1_33,c1_6,c1_874
ENSG00000086189	DIMT1	c1_10,c1_1302,c1_160,c1_1650,c1_654	c1_101,c1_1545,c1_5,c1_937	c1_13,c1_164,c1_4,c1_613	c1_1521,c1_263,c1_28,c1_2,c1_8,c1_904	c1_19,c1_255,c1_4,c1_645	c1_1319,c1_269,c1_31,c1_5,c1_819
ENSG00000086200	IPO11	c1_22,c1_296,c1_972	c1_5,c1_98	c1_110,c1_11,c1_3	c1_10,c1_136,c1_3	c1_15,c1_216,c1_3	c1_423,c1_59,c1_9
ENSG00000086205	FOLH1	c1_133,c1_9	c1_1047,c1_10,c1_175,c1_2	c1_20,c1_256,c1_2,c1_7,c1_854	c1_1160,c1_11,c1_161,c1_3,c1_596	c1_1666,c1_21,c1_282,c1_4,c1_964	c1_438,c1_59,c1_9
ENSG00000086232	EIF2AK1	c1_1015,c1_28,c1_320	c1_105,c1_1555,c1_5,c1_964	N/A	c1_10,c1_3,c1_421,c1_80	c1_101,c1_14,c1_3,c1_566	c1_175,c1_20,c1_4,c1_700
ENSG00000086288	NME8	c1_24,c1_303,c1_983	c1_22,c1_395,c1_3	c1_1372,c1_19,c1_246,c1_2,c1_6,c1_819	c1_1226,c1_13,c1_172,c1_4,c1_638	c1_1252,c1_12,c1_3,c1_527,c1_56	c1_165,c1_17,c1_3,c1_675
ENSG00000086289	EPDR1	c1_12,c1_212	c1_113,c1_2,c1_8,c1_989	c1_10,c1_3,c1_416,c1_61	c1_232,c1_23,c1_2,c1_6,c1_849	c1_21,c1_280,c1_4	c1_237,c1_26,c1_4
ENSG00000086300	SNX10	c1_12,c1_1331,c1_187,c1_711	c1_1138,c1_11,c1_1652,c1_197,c1_3	c1_1045,c1_10,c1_3,c1_409,c1_59	c1_10,c1_38,c1_3	c1_22,c1_291,c1_2,c1_5	c1_1284,c1_208,c1_22,c1_4,c1_749
ENSG00000086475	SEPHS1	c1_12,c1_199,c1_746	c1_15,c1_265,c1_3	c1_1118,c1_12,c1_145,c1_1615,c1_4,c1_539	c1_1487,c1_1745,c1_253,c1_26,c1_2,c1_882,c1_8	c1_13,c1_3	c1_113,c1_14,c1_595
ENSG00000086504	MRPL28	c1_1387,c1_14,c1_1675,c1_218,c1_791	c1_16,c1_288,c1_3	c1_1112,c1_12,c1_145,c1_1596,c1_1772,c1_4,c1_539	c1_1293,c1_199,c1_19,c1_2,c1_5,c1_714	c1_18,c1_3	c1_220,c1_24,c1_4,c1_769
ENSG00000086544	ITPKC	c1_10,c1_156,c1_625	c1_30,c1_3,c1_532	c1_13,c1_154,c1_4	c1_10,c1_3,c1_42	c1_1410,c1_1867,c1_20,c1_260,c1_4,c1_655	c1_270,c1_31,c1_5,c1_824
ENSG00000086548	CEACAM6	c1_111,c1_1210,c1_1620,c1_536,c1_7	c1_1096,c1_10,c1_183,c1_2	c1_22,c1_284,c1_2,c1_7,c1_919	c1_12,c1_165,c1_4,c1_612	c1_11,c1_1212,c1_1764,c1_3,c1_47,c1_496	c1_1345,c1_336,c1_51,c1_7,c1_900
ENSG00000086570	FAT2	c1_111,c1_537,c1_7	c1_1045,c1_10,c1_175,c1_2	c1_10,c1_3,c1_56	c1_1190,c1_12,c1_166,c1_4,c1_616	c1_11,c1_1232,c1_1777,c1_1941,c1_3,c1_511,c1_51	c1_338,c1_51,c1_7,c1_905
ENSG00000086589	RBM22	c1_1462,c1_20,c1_280,c1_931	c1_59,c1_5,c1_726	c1_11,c1_121,c1_3	c1_10,c1_3,c1_52	c1_10,c1_2,c1_40,c1_439	c1_1083,c1_10,c1_459,c1_63
ENSG00000086598	TMED2	c1_2,c1_377,c1_43	c1_24,c1_3,c1_440	c1_13,c1_184,c1_4	c1_1059,c1_10,c1_3,c1_421,c1_80	c1_110,c1_14,c1_3,c1_569	c1_1274,c1_196,c1_21,c1_4,c1_726
ENSG00000086619	ERO1B	c1_1042,c1_29,c1_334	c1_1336,c1_32,c1_3,c1_546	c1_11,c1_3,c1_94	c1_106,c1_10,c1_3,c1_489	c1_13,c1_3,c1_65	c1_410,c1_58,c1_8
ENSG00000086666	ZFAND6	c1_13,c1_215	c1_28,c1_3,c1_513	c1_10,c1_3,c1_466,c1_83	c1_10,c1_3,c1_56	c1_1061,c1_24,c1_2,c1_342,c1_5	c1_1112,c1_12,c1_524,c1_87
ENSG00000086712	TXLNG	c1_12,c1_1374,c1_202,c1_756	c1_113,c1_2,c1_8,c1_989	c1_10,c1_382,c1_3,c1_55	c1_20,c1_217,c1_2,c1_5,c1_804	c1_22,c1_283,c1_2,c1_5,c1_975	c1_227,c1_25,c1_4,c1_776
ENSG00000086730	LAT2	c1_102,c1_508,c1_6	c1_25,c1_3	c1_15,c1_2,c1_6	c1_1212,c1_13,c1_1630,c1_171,c1_4,c1_633	c1_1279,c1_12,c1_3,c1_548,c1_60	c1_1230,c1_1438,c1_164,c1_17,c1_3,c1_667
ENSG00000086758	HUWE1	c1_12,c1_1372,c1_201,c1_753	c1_53,c1_5,c1_664	c1_1081,c1_11,c1_1548,c1_3,c1_477,c1_96	c1_10,c1_3,c1_67	c1_148,c1_15,c1_3	c1_299,c1_37,c1_6
ENSG00000086827	ZW10	c1_115,c1_560,c1_8	c1_24,c1_3,c1_442	c1_14,c1_214,c1_4,c1_735	c1_1506,c1_254,c1_26,c1_2,c1_887,c1_8	c1_1001,c1_22,c1_290,c1_2,c1_5	c1_12,c1_511,c1_84
ENSG00000086848	ALG9	c1_12,c1_205,c1_766	c1_15,c1_255,c1_3	c1_10,c1_389,c1_3,c1_56	c1_20,c1_2,c1_5	c1_2,c1_31,c1_9	c1_190,c1_21,c1_4,c1_718
ENSG00000086967	MYBPC2	c1_114,c1_1261,c1_557,c1_8	c1_10,c1_190,c1_2	c1_16,c1_239,c1_2,c1_6,c1_817	c1_221,c1_22,c1_2,c1_6,c1_820	c1_1304,c1_1804,c1_1943,c1_1974,c1_19,c1_255,c1_4,c1_640	c1_386,c1_55,c1_8
ENSG00000086991	NOX4	c1_123,c1_576,c1_9	c1_30,c1_3	c1_36,c1_3,c1_8	c1_11,c1_161,c1_3,c1_584	c1_21,c1_281,c1_4,c1_951	c1_432,c1_59,c1_9
ENSG00000087008	ACOX3	c1_1016,c1_28,c1_320	c1_26,c1_3,c1_482	c1_13,c1_169,c1_4,c1_634	c1_1354,c1_19,c1_204,c1_2,c1_5,c1_753	c1_1044,c1_1712,c1_23,c1_2,c1_314,c1_5	c1_10,c1_456,c1_63
ENSG00000087053	MTMR2	c1_113,c1_1257,c1_551,c1_8	c1_1395,c1_57,c1_5,c1_708	c1_1410,c1_20,c1_254,c1_2,c1_7,c1_832	c1_10,c1_3,c1_413,c1_73	c1_20,c1_266,c1_4,c1_746	c1_1121,c1_12,c1_531,c1_89
ENSG00000087074	PPP1R15A	c1_445,c1_4,c1_77	c1_30,c1_3,c1_534	c1_1204,c1_13,c1_168,c1_4,c1_631	c1_10,c1_375,c1_3,c1_55	c1_1513,c1_20,c1_267,c1_4,c1_760	c1_1337,c1_290,c1_32,c1_5,c1_856
ENSG00000087076	HSD17B14	c1_121,c1_572,c1_9	c1_21,c1_382,c1_3	c1_21,c1_259,c1_2,c1_7	c1_1162,c1_11,c1_162,c1_3,c1_597	c1_1658,c1_21,c1_281,c1_4,c1_943	c1_414,c1_59,c1_980,c1_9
ENSG00000087077	TRIP6	c1_487,c1_5,c1_94	c1_5,c1_916,c1_97	c1_13,c1_211,c1_4	c1_199,c1_19,c1_2,c1_5,c1_721	c1_1061,c1_24,c1_2,c1_342,c1_5	c1_1004,c1_425,c1_59,c1_9
ENSG00000087085	ACHE	c1_11,c1_179,c1_695	c1_28,c1_3,c1_494	c1_1419,c1_20,c1_254,c1_2,c1_7,c1_837	c1_20,c1_2,c1_5	c1_28,c1_2,c1_374,c1_9	c1_377,c1_54,c1_8
ENSG00000087086	FTL	c1_102,c1_1190,c1_513,c1_6	c1_34,c1_3,c1_552	c1_1343,c1_15,c1_1687,c1_228,c1_2,c1_6,c1_790	c1_245,c1_24,c1_2,c1_7	c1_11,c1_3,c1_54	c1_1231,c1_1444,c1_164,c1_17,c1_3,c1_667
ENSG00000087087	SRRT	c1_10,c1_162,c1_664	c1_5,c1_69,c1_778	c1_13,c1_189,c1_4,c1_689	c1_1410,c1_1707,c1_219,c1_21,c1_2,c1_5,c1_812	c1_15,c1_188,c1_3	c1_1069,c1_10,c1_453,c1_62
ENSG00000087088	BAX	c1_502,c1_5,c1_99	c1_5,c1_60	c1_1059,c1_10,c1_3,c1_446,c1_71	c1_1410,c1_1707,c1_219,c1_21,c1_2,c1_5,c1_812	c1_1023,c1_22,c1_299,c1_2,c1_5	c1_436,c1_59,c1_9
ENSG00000087095	NLK	c1_1145,c1_454,c1_4,c1_79	c1_1319,c1_29,c1_3,c1_527	c1_13,c1_4	c1_10,c1_122,c1_3,c1_529	c1_20,c1_267,c1_4,c1_789	c1_11,c1_491,c1_76
ENSG00000087111	PIGS	c1_20,c1_280,c1_930	c1_18,c1_3	c1_10,c1_3,c1_434,c1_67	c1_10,c1_3,c1_440,c1_87	c1_13,c1_3,c1_67	c1_208,c1_22,c1_4
ENSG00000087116	ADAMTS2	c1_138,c1_598,c1_9	c1_59,c1_5,c1_719	c1_10,c1_3,c1_57	c1_1140,c1_11,c1_1605,c1_161,c1_3,c1_582	c1_21,c1_280,c1_4,c1_912	c1_1365,c1_413,c1_59,c1_977,c1_9
ENSG00000087152	ATXN7L3	c1_1020,c1_1545,c1_28,c1_322	c1_1483,c1_5,c1_81,c1_860	c1_13,c1_150,c1_4,c1_557	c1_279,c1_29,c1_2,c1_8	c1_1408,c1_20,c1_260,c1_4,c1_654	c1_1109,c1_12,c1_514,c1_85
ENSG00000087157	PGS1	c1_10,c1_167,c1_673	c1_1057,c1_10,c1_1612,c1_177,c1_2	c1_13,c1_167,c1_4,c1_626	c1_1532,c1_264,c1_28,c1_2,c1_8,c1_907	c1_20,c1_266,c1_4,c1_735	c1_291,c1_32,c1_5,c1_868
ENSG00000087191	PSMC5	c1_15,c1_236	c1_1308,c1_28,c1_3,c1_506	c1_27,c1_292,c1_3,c1_8,c1_929	c1_199,c1_19,c1_2,c1_5,c1_720	c1_20,c1_270,c1_4,c1_808	c1_272,c1_31,c1_5,c1_829
ENSG00000087206	UIMC1	c1_2,c1_397,c1_50	c1_18,c1_352,c1_3	c1_13,c1_191,c1_4,c1_691	c1_259,c1_27,c1_2,c1_8	c1_15,c1_163,c1_3	c1_215,c1_22,c1_4,c1_761
ENSG00000087237	CETP	c1_22,c1_295,c1_966	c1_20,c1_377,c1_3	c1_331,c1_3,c1_49,c1_9	c1_10,c1_127,c1_3	c1_2,c1_30,c1_9	c1_11,c1_471,c1_69
ENSG00000087245	MMP2	c1_121,c1_572,c1_9	c1_52,c1_5,c1_657	c1_21,c1_259,c1_2,c1_7	c1_1162,c1_11,c1_162,c1_3,c1_597	c1_21,c1_281,c1_4,c1_943	c1_414,c1_59,c1_980,c1_9
ENSG00000087250	MT3	c1_23,c1_300,c1_980	c1_1009,c1_171,c1_2,c1_9	c1_20,c1_256,c1_2,c1_7,c1_854	c1_1194,c1_12,c1_167,c1_4,c1_617	c1_1393,c1_1850,c1_19,c1_258,c1_4,c1_650	c1_408,c1_57,c1_8,c1_974
ENSG00000087253	LPCAT2	c1_22,c1_296,c1_971	c1_1179,c1_13,c1_239,c1_3	c1_1005,c1_359,c1_3,c1_51,c1_9	c1_293,c1_31,c1_3,c1_952,c1_9	c1_20,c1_266,c1_4	c1_11,c1_477,c1_72
ENSG00000087258	GNAO1	c1_113,c1_1226,c1_1625,c1_541,c1_8	c1_5,c1_87,c1_885	c1_1394,c1_20,c1_254,c1_2,c1_7,c1_828	c1_232,c1_23,c1_2,c1_6,c1_846	c1_1310,c1_19,c1_255,c1_4,c1_641	c1_344,c1_53,c1_8,c1_916
ENSG00000087263	OGFOD1	c1_10,c1_1280,c1_155,c1_1644,c1_618	c1_35,c1_3,c1_585	c1_13,c1_160,c1_4,c1_590	c1_1510,c1_1762,c1_254,c1_26,c1_2,c1_888,c1_8	c1_14,c1_3	c1_126,c1_14
ENSG00000087266	SH3BP2	c1_102,c1_510,c1_6	c1_5,c1_61,c1_732	c1_15,c1_229,c1_2,c1_6,c1_793	c1_288,c1_31,c1_3,c1_941,c1_9	c1_20,c1_266,c1_4,c1_722	c1_1230,c1_1438,c1_164,c1_17,c1_3,c1_667
ENSG00000087269	NOP14	c1_10,c1_1302,c1_160,c1_1650,c1_654	c1_21,c1_392,c1_3	c1_13,c1_175,c1_4,c1_650	c1_1463,c1_251,c1_26,c1_2,c1_869,c1_8	c1_15,c1_170,c1_3	c1_115,c1_14,c1_598
ENSG00000087274	ADD1	c1_1019,c1_28,c1_321	c1_5,c1_74,c1_824	c1_20,c1_254,c1_2,c1_7,c1_846	c1_232,c1_23,c1_2,c1_6,c1_844	c1_19,c1_255,c1_4,c1_641	c1_299,c1_37,c1_6
ENSG00000087299	L2HGDH	c1_1033,c1_1552,c1_28,c1_328	c1_113,c1_2,c1_8,c1_989	c1_1059,c1_10,c1_3,c1_446,c1_71	c1_198,c1_19,c1_2,c1_5,c1_712	c1_20,c1_270,c1_4	c1_229,c1_25,c1_4
ENSG00000087301	TXNDC16	c1_10,c1_161,c1_657	c1_1122,c1_11,c1_191,c1_3	c1_1157,c1_13,c1_157,c1_4,c1_578	c1_10,c1_1119,c1_121,c1_1601,c1_3,c1_525	c1_1001,c1_22,c1_290,c1_2,c1_5	c1_105,c1_1167,c1_14,c1_581
ENSG00000087302	RTRAF	c1_1518,c1_25,c1_304,c1_989	c1_1126,c1_11,c1_193,c1_3	c1_13,c1_179,c1_4,c1_664	c1_255,c1_26,c1_2,c1_891,c1_8	c1_22,c1_289,c1_2,c1_5,c1_994	c1_24,c1_4
ENSG00000087303	NID2	c1_118,c1_565,c1_9	c1_1022,c1_10,c1_1597,c1_172,c1_2	c1_298,c1_29,c1_3,c1_8	c1_289,c1_31,c1_3,c1_943,c1_9	c1_2,c1_31,c1_9	c1_272,c1_31,c1_5,c1_829
ENSG00000087338	GMCL1	c1_12,c1_1375,c1_202,c1_756	c1_22,c1_3	c1_10,c1_382,c1_3,c1_55	c1_1024,c1_10,c1_344,c1_3,c1_47	c1_1140,c1_2,c1_37,c1_410,c1_9	c1_227,c1_25,c1_4,c1_776
ENSG00000087365	SF3B2	c1_10,c1_1317,c1_170,c1_679	c1_28,c1_3,c1_500	c1_13,c1_197,c1_4	c1_1274,c1_1668,c1_17,c1_192,c1_2,c1_5,c1_689	c1_15,c1_161,c1_3	N/A
ENSG00000087448	KLHL42	c1_113,c1_1241,c1_545,c1_8	c1_106,c1_1563,c1_5,c1_977	c1_20,c1_254,c1_2,c1_7,c1_829	c1_234,c1_23,c1_2,c1_6	c1_24,c1_2,c1_343,c1_5	c1_346,c1_53,c1_8
ENSG00000087460	GNAS	c1_15,c1_238	c1_1186,c1_15,c1_255,c1_3	c1_10,c1_391,c1_3,c1_56	c1_18,c1_194,c1_2,c1_5,c1_704	c1_20,c1_278,c1_4,c1_907	c1_392,c1_56,c1_8
ENSG00000087470	DNM1L	c1_2,c1_381,c1_44	c1_1306,c1_28,c1_3,c1_503	c1_13,c1_160,c1_4,c1_590	c1_1083,c1_10,c1_3,c1_459,c1_92	c1_20,c1_272,c1_4,c1_841	c1_20,c1_4
ENSG00000087494	PTHLH	c1_127,c1_9	c1_1022,c1_10,c1_172,c1_2	c1_21,c1_261,c1_2,c1_7,c1_875	c1_1151,c1_11,c1_161,c1_3,c1_586	c1_24,c1_2,c1_343,c1_5	c1_423,c1_59,c1_9
ENSG00000087502	ERGIC2	c1_10,c1_168	c1_15,c1_3	c1_13,c1_164,c1_4,c1_613	c1_10,c1_3,c1_56	c1_10,c1_2,c1_40,c1_435	c1_110,c1_1176,c1_14,c1_590
ENSG00000087510	TFAP2C	c1_102,c1_508,c1_6	c1_1022,c1_10,c1_1597,c1_172,c1_2	c1_15,c1_234,c1_2,c1_6	c1_1189,c1_12,c1_166,c1_4,c1_616	c1_2,c1_31,c1_9	c1_1232,c1_164,c1_17,c1_3,c1_667
ENSG00000087586	AURKA	c1_21,c1_290	c1_109,c1_5	c1_17,c1_2,c1_6	c1_1231,c1_13,c1_173,c1_4,c1_641	c1_17,c1_227,c1_3,c1_630	c1_1261,c1_167,c1_17,c1_3,c1_684
ENSG00000087589	CASS4	c1_102,c1_1177,c1_508,c1_6	c1_25,c1_3,c1_470	c1_1343,c1_15,c1_1687,c1_228,c1_2,c1_6,c1_790	c1_1212,c1_13,c1_1629,c1_171,c1_4,c1_633	c1_1288,c1_12,c1_3,c1_551,c1_61	c1_1231,c1_1444,c1_164,c1_17,c1_3,c1_667
ENSG00000087842	PIR	c1_12,c1_187	c1_3,c1_43,c1_623	c1_10,c1_3,c1_68	c1_10,c1_3,c1_46	c1_1130,c1_1750,c1_2,c1_36,c1_405,c1_9	c1_201,c1_21,c1_4
ENSG00000087884	AAMDC	c1_12,c1_194	c1_16,c1_288,c1_3	c1_1028,c1_10,c1_388,c1_3,c1_56	c1_1331,c1_19,c1_201,c1_2,c1_5,c1_738	c1_22,c1_2,c1_5	c1_208,c1_22,c1_4
ENSG00000087903	RFX2	c1_124,c1_9	c1_5,c1_890,c1_89	c1_21,c1_261,c1_2,c1_7	c1_11,c1_162,c1_3,c1_603	c1_1637,c1_20,c1_278,c1_4,c1_907	c1_422,c1_59,c1_999,c1_9
ENSG00000087995	METTL2A	c1_1419,c1_15,c1_232,c1_834	c1_5,c1_98	c1_13,c1_160,c1_4,c1_592	c1_1496,c1_253,c1_26,c1_2,c1_885,c1_8	c1_18,c1_3	c1_1270,c1_191,c1_21,c1_4,c1_720
ENSG00000088002	SULT2B1	c1_111,c1_1210,c1_536,c1_7	c1_1022,c1_10,c1_1597,c1_172,c1_2	c1_22,c1_284,c1_2,c1_7,c1_920	c1_1189,c1_12,c1_166,c1_4,c1_616	c1_11,c1_1230,c1_1776,c1_3,c1_510,c1_51	c1_336,c1_51,c1_7,c1_900
ENSG00000088035	ALG6	c1_1080,c1_33,c1_350	c1_15,c1_276,c1_3	c1_1324,c1_14,c1_220,c1_4,c1_763	c1_1527,c1_263,c1_28,c1_2,c1_8,c1_905	c1_20,c1_272,c1_4,c1_855	c1_12,c1_89
ENSG00000088038	CNOT3	c1_5,c1_94	c1_5,c1_916,c1_97	c1_13,c1_173,c1_4,c1_645	c1_14,c1_175,c1_4,c1_653	c1_10,c1_1167,c1_2,c1_43,c1_462	c1_1061,c1_10,c1_1398,c1_453,c1_62
ENSG00000088179	PTPN4	c1_1050,c1_29,c1_335	c1_1211,c1_16,c1_294,c1_3	c1_1011,c1_363,c1_3,c1_51,c1_9	c1_10,c1_3,c1_407,c1_71	c1_20,c1_266,c1_4	c1_12,c1_91
ENSG00000088205	DDX18	c1_10,c1_1286,c1_158,c1_633	c1_28,c1_3,c1_500	c1_13,c1_155,c1_4,c1_575	c1_1521,c1_263,c1_28,c1_2,c1_8,c1_904	c1_10,c1_1154,c1_2,c1_40,c1_435	c1_101,c1_13
ENSG00000088247	KHSRP	c1_2,c1_41	c1_1396,c1_57,c1_5,c1_708	c1_1268,c1_13,c1_1663,c1_185,c1_4,c1_676	c1_14,c1_182,c1_4	c1_18,c1_234,c1_3	c1_12,c1_84
ENSG00000088256	GNA11	c1_33,c1_347	c1_53,c1_5,c1_686	c1_20,c1_254,c1_2,c1_7,c1_842	c1_1403,c1_1697,c1_219,c1_21,c1_2,c1_5,c1_809	c1_18,c1_235,c1_3	c1_56,c1_8
ENSG00000088280	ASAP3	c1_134,c1_589,c1_9	c1_36,c1_3,c1_606	c1_21,c1_267,c1_2,c1_7,c1_890	c1_104,c1_10,c1_3,c1_486	c1_20,c1_276,c1_4,c1_874	c1_1012,c1_428,c1_59,c1_9
ENSG00000088298	EDEM2	c1_15,c1_239	c1_113,c1_2,c1_8,c1_989	c1_1108,c1_12,c1_145,c1_1575,c1_4,c1_539	c1_11,c1_161,c1_3,c1_586	c1_21,c1_280,c1_4,c1_912	c1_106,c1_14,c1_583
ENSG00000088305	DNMT3B	c1_2,c1_389,c1_47	c1_10,c1_172,c1_2	c1_13,c1_154,c1_4	c1_301,c1_31,c1_3,c1_973,c1_9	c1_20,c1_266,c1_4	c1_269,c1_31,c1_5,c1_820
ENSG00000088320	REM1	c1_11,c1_182,c1_699	c1_5,c1_63,c1_746	c1_20,c1_255,c1_2,c1_7,c1_851	c1_294,c1_31,c1_3,c1_955,c1_9	c1_1317,c1_1821,c1_19,c1_255,c1_4,c1_641	c1_378,c1_54,c1_8
ENSG00000088325	TPX2	c1_21,c1_290	c1_5,c1_63,c1_747	c1_17,c1_2,c1_6	c1_1230,c1_13,c1_173,c1_4,c1_641	c1_17,c1_227,c1_3,c1_631	c1_1261,c1_167,c1_17,c1_3,c1_684
ENSG00000088340	FER1L4	c1_366,c1_37	c1_1173,c1_13,c1_235,c1_3	c1_20,c1_254,c1_2,c1_7,c1_834	c1_10,c1_127,c1_3	c1_1305,c1_1811,c1_19,c1_255,c1_4,c1_640	c1_427,c1_59,c1_9
ENSG00000088356	PDRG1	c1_5	c1_38,c1_3	c1_13,c1_175,c1_4,c1_651	c1_14,c1_179,c1_4,c1_661	c1_15,c1_3	c1_1065,c1_10,c1_453,c1_62
ENSG00000088367	EPB41L1	c1_12,c1_206,c1_768	c1_114,c1_1581,c1_2,c1_8,c1_994	c1_1051,c1_10,c1_3,c1_421,c1_63	c1_10,c1_121,c1_3,c1_526	c1_19,c1_255,c1_4,c1_645	c1_1306,c1_240,c1_26,c1_4,c1_792
ENSG00000088387	DOCK9	c1_1138,c1_3,c1_433,c1_70	c1_30,c1_3,c1_539	c1_300,c1_30,c1_3,c1_8	c1_10,c1_3,c1_95	c1_1410,c1_20,c1_260,c1_4,c1_655	c1_283,c1_31,c1_5
ENSG00000088448	ANKRD10	c1_15,c1_236	c1_5,c1_71	c1_3,c1_51,c1_9	c1_10,c1_3,c1_54	c1_112,c1_14,c1_3	c1_202,c1_21,c1_4
ENSG00000088451	TGDS	c1_20,c1_279,c1_922	c1_18,c1_3	c1_11,c1_124,c1_3	c1_10,c1_136,c1_3,c1_555	c1_23,c1_2,c1_331,c1_5	c1_12,c1_86
ENSG00000088538	DOCK3	c1_105,c1_1201,c1_1614,c1_525,c1_6	c1_28,c1_3	c1_15,c1_235,c1_2,c1_6	c1_1221,c1_13,c1_171,c1_4,c1_634	c1_22,c1_283,c1_2,c1_5,c1_974	c1_164,c1_17,c1_3,c1_669
ENSG00000088543	C3orf18	c1_1038,c1_29,c1_333	c1_20,c1_375,c1_3	c1_1185,c1_13,c1_164,c1_4,c1_614	c1_219,c1_21,c1_2,c1_5,c1_814	c1_18,c1_3	c1_1306,c1_240,c1_26,c1_4,c1_792
ENSG00000088682	COQ9	c1_15,c1_233,c1_839	c1_1271,c1_22,c1_3,c1_401	c1_1116,c1_12,c1_145,c1_1609,c1_4,c1_539	c1_1288,c1_198,c1_19,c1_2,c1_5,c1_710	c1_1069,c1_1719,c1_24,c1_2,c1_344,c1_5	c1_106,c1_14,c1_583
ENSG00000088727	KIF9	c1_143,c1_608,c1_9	c1_5,c1_890,c1_89	c1_10,c1_3,c1_459,c1_79	c1_1487,c1_1745,c1_253,c1_26,c1_2,c1_882,c1_8	c1_1637,c1_20,c1_278,c1_4,c1_907	c1_377,c1_54,c1_8
ENSG00000088756	ARHGAP28	c1_118,c1_565,c1_9	c1_48,c1_5,c1_635	c1_10,c1_3,c1_458,c1_79	c1_1095,c1_10,c1_3,c1_473,c1_98	c1_1580,c1_20,c1_271,c1_4,c1_820	c1_1353,c1_377,c1_54,c1_8,c1_950
ENSG00000088766	CRLS1	c1_1449,c1_20,c1_279,c1_920	c1_5,c1_69	c1_10,c1_3,c1_429,c1_66	c1_1400,c1_1695,c1_20,c1_214,c1_2,c1_5,c1_795	c1_11,c1_1242,c1_3,c1_524,c1_55	c1_1294,c1_217,c1_23,c1_4,c1_765
ENSG00000088808	PPP1R13B	c1_1481,c1_1702,c1_22,c1_293,c1_957	c1_10,c1_1100,c1_184,c1_2	c1_333,c1_3,c1_49,c1_9	c1_305,c1_31,c1_3,c1_982,c1_9	c1_20,c1_271,c1_4,c1_817	c1_11,c1_485,c1_74
ENSG00000088812	ATRN	c1_28,c1_322	c1_1347,c1_35,c1_3,c1_575	c1_13,c1_191,c1_4,c1_693	c1_10,c1_1133,c1_145,c1_3,c1_568	c1_13,c1_3,c1_75	c1_196,c1_21,c1_4,c1_728
ENSG00000088826	SMOX	c1_134,c1_587,c1_9	c1_5,c1_64,c1_754	c1_21,c1_271,c1_2,c1_7,c1_903	c1_280,c1_29,c1_2,c1_8,c1_926	c1_1435,c1_20,c1_261,c1_4,c1_658	c1_427,c1_59,c1_9
ENSG00000088827	SIGLEC1	c1_100,c1_1172,c1_504,c1_6	c1_18,c1_309,c1_3	c1_1339,c1_15,c1_1685,c1_226,c1_2,c1_6,c1_786	c1_1207,c1_13,c1_171,c1_4,c1_631	c1_12,c1_3,c1_530,c1_57	c1_1216,c1_1431,c1_161,c1_17,c1_3,c1_659
ENSG00000088832	FKBP1A	c1_10,c1_158,c1_641	c1_105,c1_1555,c1_5,c1_964	c1_13,c1_163,c1_4,c1_610	c1_1010,c1_317,c1_32,c1_3,c1_9	c1_11,c1_3,c1_521,c1_54	c1_266,c1_31,c1_5
ENSG00000088833	NSFL1C	c1_1070,c1_1581,c1_31,c1_340	c1_1308,c1_28,c1_3,c1_506	c1_13,c1_179,c1_4,c1_664	c1_1272,c1_17,c1_192,c1_2,c1_5,c1_688	c1_1557,c1_20,c1_270,c1_4,c1_809	c1_180,c1_20,c1_4
ENSG00000088836	SLC4A11	c1_3,c1_433,c1_70	c1_1040,c1_10,c1_1605,c1_173,c1_1763,c1_2	c1_300,c1_30,c1_3,c1_8	c1_12,c1_168,c1_4	c1_11,c1_1222,c1_3,c1_49,c1_501	c1_416,c1_59,c1_9
ENSG00000088854	C20orf194	c1_1271,c1_135,c1_592,c1_9	c1_114,c1_1581,c1_2,c1_8,c1_994	c1_10,c1_3,c1_445,c1_71	c1_10,c1_3,c1_87	c1_148,c1_15,c1_3	c1_243,c1_27,c1_4
ENSG00000088876	ZNF343	c1_481,c1_5,c1_94	c1_56,c1_5,c1_704	c1_12,c1_144,c1_4,c1_534	c1_251,c1_26,c1_2,c1_878,c1_8	c1_11,c1_3,c1_525,c1_55	c1_1048,c1_10,c1_1392,c1_1474,c1_448,c1_61
ENSG00000088881	EBF4	c1_113,c1_1226,c1_541,c1_8	c1_34,c1_3,c1_566	c1_14,c1_221,c1_4,c1_773	c1_226,c1_23,c1_2,c1_6	c1_20,c1_269,c1_4,c1_803	c1_1062,c1_10,c1_453,c1_62
ENSG00000088882	CPXM1	c1_116,c1_561,c1_9	c1_52,c1_5,c1_657	c1_21,c1_258,c1_2,c1_7,c1_869	c1_1160,c1_11,c1_161,c1_3,c1_596	c1_21,c1_281,c1_4	c1_1365,c1_413,c1_59,c1_977,c1_9
ENSG00000088888	MAVS	c1_20,c1_280,c1_931	c1_53,c1_5	c1_10,c1_3,c1_451,c1_76	c1_10,c1_128,c1_3,c1_541	c1_14,c1_3	c1_1309,c1_242,c1_27,c1_4,c1_795
ENSG00000088899	LZTS3	c1_1449,c1_20,c1_279,c1_920	c1_1022,c1_10,c1_1597,c1_172,c1_2	c1_10,c1_3,c1_56	c1_1269,c1_17,c1_192,c1_2,c1_5,c1_687	c1_18,c1_245,c1_3	c1_261,c1_29,c1_4
ENSG00000088930	XRN2	c1_10,c1_1284,c1_158,c1_1646,c1_633	c1_28,c1_3,c1_500	c1_13,c1_155,c1_4,c1_575	c1_1532,c1_264,c1_28,c1_2,c1_8,c1_907	c1_15,c1_170,c1_3	c1_101,c1_13
ENSG00000088970	KIZ	c1_10,c1_161	c1_1139,c1_11,c1_197,c1_3	c1_13,c1_177,c1_4	c1_14,c1_183,c1_4	c1_26,c1_2,c1_8	c1_10,c1_458,c1_63
ENSG00000088986	DYNLL1	c1_499,c1_5,c1_99	c1_21,c1_382,c1_3	c1_13,c1_194,c1_4,c1_701	c1_1449,c1_249,c1_26,c1_2,c1_864,c1_8	c1_1605,c1_20,c1_273,c1_4,c1_857	c1_105,c1_14,c1_582
ENSG00000088992	TESC	c1_11,c1_177,c1_691	c1_1040,c1_10,c1_1605,c1_173,c1_1763,c1_2	c1_1052,c1_10,c1_3,c1_422,c1_63	c1_291,c1_31,c1_3,c1_9	c1_11,c1_3,c1_49,c1_506	c1_11,c1_469,c1_68
ENSG00000089006	SNX5	c1_102,c1_1185,c1_511,c1_6	c1_51,c1_5,c1_653	c1_15,c1_229,c1_2,c1_6,c1_797	c1_19,c1_201,c1_2,c1_5,c1_738	c1_10,c1_2,c1_43,c1_463	c1_161,c1_17,c1_3,c1_660
ENSG00000089009	RPL6	c1_482,c1_5,c1_94	c1_1128,c1_11,c1_193,c1_3	c1_1089,c1_12,c1_144,c1_1553,c1_1747,c1_4,c1_534	c1_1257,c1_1656,c1_17,c1_192,c1_2,c1_5,c1_686	c1_22,c1_289,c1_2,c1_5,c1_994	c1_1048,c1_10,c1_1395,c1_448,c1_61
ENSG00000089012	SIRPG	c1_1508,c1_24,c1_303,c1_984	c1_5,c1_893,c1_89	c1_19,c1_249,c1_2,c1_6,c1_823	c1_16,c1_190,c1_4,c1_680	c1_12,c1_3,c1_546,c1_59	c1_165,c1_17,c1_3,c1_676
ENSG00000089022	MAPKAPK5	c1_16,c1_255	c1_35,c1_3	c1_1248,c1_13,c1_1652,c1_180,c1_4,c1_665	c1_1407,c1_1701,c1_219,c1_21,c1_2,c1_5,c1_811	c1_20,c1_276,c1_4,c1_895	c1_126,c1_14
ENSG00000089041	P2RX7	c1_1135,c1_3,c1_429,c1_69	c1_12,c1_217,c1_3	c1_15,c1_236,c1_2,c1_6	c1_1215,c1_13,c1_1643,c1_171,c1_4,c1_633	c1_12,c1_3,c1_531,c1_57	c1_164,c1_17,c1_3,c1_667
ENSG00000089048	ESF1	c1_10,c1_1286,c1_158,c1_633	c1_1523,c1_5,c1_927,c1_98	c1_1166,c1_13,c1_160,c1_4,c1_595	c1_1521,c1_263,c1_28,c1_2,c1_8,c1_904	c1_10,c1_1154,c1_2,c1_40,c1_435	c1_123,c1_14,c1_617
ENSG00000089050	RBBP9	c1_10,c1_163	c1_24,c1_3	c1_1008,c1_361,c1_3,c1_51,c1_9	c1_10,c1_3,c1_413,c1_73	c1_14,c1_3	c1_1353,c1_377,c1_54,c1_8,c1_950
ENSG00000089053	ANAPC5	c1_1039,c1_29,c1_334	c1_21,c1_382,c1_3	c1_14,c1_216,c1_4	c1_1493,c1_253,c1_26,c1_2,c1_883,c1_8	c1_17,c1_227,c1_3	c1_109,c1_1172,c1_14,c1_587
ENSG00000089057	SLC23A2	c1_1100,c1_1596,c1_366,c1_37	c1_101,c1_5,c1_938	c1_13,c1_152,c1_4,c1_563	c1_10,c1_3,c1_440,c1_87	c1_10,c1_2,c1_46	c1_421,c1_59,c1_994,c1_9
ENSG00000089060	SLC8B1	c1_10,c1_173	c1_10,c1_172,c1_2	c1_21,c1_271,c1_2,c1_7,c1_902	c1_10,c1_3,c1_428,c1_81	c1_10,c1_2,c1_44,c1_471	c1_414,c1_59,c1_9
ENSG00000089063	TMEM230	c1_12,c1_197,c1_735	c1_28,c1_3	c1_10,c1_3,c1_425,c1_64	c1_1448,c1_249,c1_26,c1_2,c1_864,c1_8	c1_1412,c1_20,c1_260,c1_4,c1_655	c1_208,c1_22,c1_4
ENSG00000089091	DZANK1	c1_2,c1_389,c1_47	c1_24,c1_3	c1_10,c1_3,c1_421,c1_63	c1_10,c1_135,c1_3	c1_14,c1_3	N/A
ENSG00000089094	KDM2B	c1_102,c1_6	c1_18,c1_342,c1_3	c1_1349,c1_15,c1_229,c1_2,c1_6,c1_792	c1_1214,c1_13,c1_171,c1_4,c1_633	c1_156,c1_15,c1_3	c1_1250,c1_164,c1_17,c1_3,c1_668
ENSG00000089101	CFAP61	c1_102,c1_520,c1_6	c1_10,c1_172,c1_2	c1_1368,c1_15,c1_1695,c1_234,c1_2,c1_6,c1_812	c1_1226,c1_13,c1_172,c1_4,c1_638	c1_1304,c1_1805,c1_19,c1_255,c1_4,c1_640	c1_161,c1_17,c1_3,c1_662
ENSG00000089123	TASP1	c1_113,c1_1222,c1_540,c1_8	c1_113,c1_2,c1_8	c1_1423,c1_20,c1_254,c1_2,c1_7,c1_839	c1_10,c1_3,c1_42	c1_21,c1_281,c1_4	c1_205,c1_22,c1_4,c1_739
ENSG00000089127	OAS1	c1_17,c1_265,c1_884	c1_18,c1_309,c1_3	c1_1142,c1_13,c1_151,c1_4,c1_560	c1_314,c1_32,c1_3,c1_999,c1_9	c1_1496,c1_20,c1_265,c1_4,c1_700	c1_1230,c1_1439,c1_1480,c1_164,c1_17,c1_3,c1_667
ENSG00000089154	GCN1	c1_2,c1_372,c1_41	c1_53,c1_5,c1_664	c1_1065,c1_10,c1_3,c1_453,c1_77	c1_10,c1_124,c1_3,c1_531	c1_148,c1_15,c1_3	c1_314,c1_42,c1_6
ENSG00000089157	RPLP0	c1_481,c1_5,c1_94	c1_1128,c1_11,c1_193,c1_3	c1_1093,c1_12,c1_144,c1_4,c1_534	c1_1256,c1_1652,c1_17,c1_1816,c1_192,c1_2,c1_5,c1_686	c1_1675,c1_1927,c1_22,c1_284,c1_2,c1_5,c1_979	c1_1049,c1_10,c1_1396,c1_448,c1_61
ENSG00000089159	PXN	c1_10,c1_159	c1_5,c1_74,c1_830	c1_13,c1_163,c1_4,c1_608	c1_11,c1_162,c1_3,c1_604	c1_21,c1_280,c1_4,c1_930	c1_1018,c1_431,c1_59,c1_9
ENSG00000089163	SIRT4	c1_10,c1_156	c1_5,c1_69,c1_775	c1_13,c1_4	c1_14,c1_184,c1_4,c1_672	c1_14,c1_3	c1_112,c1_14,c1_591
ENSG00000089177	KIF16B	c1_12,c1_201	c1_1533,c1_5,c1_933,c1_99	c1_11,c1_127,c1_3	c1_10,c1_3,c1_413,c1_73	c1_1084,c1_24,c1_2,c1_347,c1_5	c1_232,c1_25,c1_4
ENSG00000089195	TRMT6	c1_10,c1_159,c1_646	c1_56,c1_5,c1_702	c1_1153,c1_13,c1_155,c1_4,c1_577	c1_1469,c1_251,c1_26,c1_2,c1_870,c1_8	c1_10,c1_2,c1_40,c1_430	c1_132,c1_14
ENSG00000089199	CHGB	c1_23,c1_301,c1_981	c1_1009,c1_171,c1_2,c1_9	c1_22,c1_287,c1_2,c1_7	c1_12,c1_169,c1_4,c1_625	c1_1393,c1_1850,c1_19,c1_258,c1_4,c1_650	c1_409,c1_57,c1_8,c1_975
ENSG00000089220	PEBP1	c1_1460,c1_1695,c1_20,c1_280,c1_929	c1_15,c1_3	c1_10,c1_3,c1_418,c1_62	c1_1331,c1_19,c1_201,c1_2,c1_5,c1_738	c1_28,c1_2,c1_374,c1_9	c1_189,c1_21,c1_4,c1_715
ENSG00000089225	TBX5	c1_22,c1_294,c1_961	c1_114,c1_1581,c1_2,c1_8,c1_994	c1_326,c1_3,c1_49,c1_9	c1_1175,c1_11,c1_1606,c1_163,c1_1804,c1_3,c1_606	c1_1380,c1_19,c1_256,c1_4,c1_646	c1_11,c1_471,c1_69
ENSG00000089234	BRAP	c1_20,c1_283,c1_939	c1_5,c1_928,c1_98	c1_11,c1_3,c1_94	c1_10,c1_3,c1_406,c1_71	c1_15,c1_166,c1_3,c1_603	c1_1139,c1_13,c1_554,c1_98
ENSG00000089248	ERP29	c1_106,c1_1204,c1_527,c1_6	c1_11,c1_193,c1_3	c1_15,c1_236,c1_2,c1_6	c1_1256,c1_1652,c1_17,c1_1817,c1_1840,c1_192,c1_2,c1_5,c1_686	c1_1683,c1_22,c1_289,c1_2,c1_5,c1_995	c1_1230,c1_1439,c1_1480,c1_164,c1_17,c1_3,c1_667
ENSG00000089280	FUS	c1_33,c1_345	c1_1532,c1_5,c1_933,c1_99	c1_13,c1_148,c1_4,c1_546	c1_10,c1_3,c1_429,c1_82	c1_15,c1_170,c1_3	c1_128,c1_14
ENSG00000089289	IGBP1	c1_490,c1_5,c1_95	c1_1139,c1_11,c1_197,c1_3	c1_12,c1_144,c1_4,c1_536	c1_1259,c1_1658,c1_17,c1_192,c1_2,c1_5,c1_686	c1_1008,c1_1687,c1_22,c1_291,c1_2,c1_5	c1_10,c1_458,c1_63
ENSG00000089327	FXYD5	c1_1157,c1_481,c1_5,c1_94	c1_105,c1_5,c1_971	c1_1091,c1_12,c1_144,c1_1557,c1_4,c1_534	c1_1256,c1_1652,c1_17,c1_1811,c1_192,c1_2,c1_5,c1_686	c1_10,c1_2,c1_40	c1_1253,c1_1456,c1_164,c1_17,c1_3,c1_671
ENSG00000089335	ZNF302	c1_1075,c1_32,c1_341	c1_24,c1_3	c1_1123,c1_12,c1_145,c1_1628,c1_4,c1_541	c1_1062,c1_10,c1_3,c1_436,c1_85	c1_13,c1_3	c1_159,c1_16,c1_657
ENSG00000089351	GRAMD1A	c1_10,c1_167,c1_673	c1_1370,c1_3,c1_40,c1_622	c1_13,c1_167,c1_4,c1_626	c1_1532,c1_264,c1_28,c1_2,c1_8,c1_907	c1_20,c1_266,c1_4,c1_719	c1_291,c1_32,c1_5,c1_868
ENSG00000089356	FXYD3	c1_111,c1_537,c1_7	c1_1066,c1_10,c1_1622,c1_179,c1_2	c1_22,c1_284,c1_2,c1_7,c1_921	c1_1191,c1_12,c1_1615,c1_166,c1_4,c1_616	c1_11,c1_1232,c1_1779,c1_3,c1_511,c1_51	c1_338,c1_51,c1_7,c1_905
ENSG00000089472	HEPH	c1_113,c1_1246,c1_546,c1_8	c1_108,c1_5,c1_981	c1_1382,c1_20,c1_254,c1_2,c1_7,c1_825	c1_234,c1_23,c1_2,c1_6	c1_2,c1_31,c1_9	c1_393,c1_56,c1_8,c1_961
ENSG00000089486	CDIP1	c1_5,c1_94	c1_1396,c1_57,c1_5,c1_708	c1_1119,c1_12,c1_145,c1_4,c1_539	c1_17,c1_192,c1_2,c1_5,c1_687	c1_18,c1_233,c1_3	c1_308,c1_40,c1_6
ENSG00000089505	CMTM1	c1_2	c1_56,c1_5,c1_702	c1_1505,c1_346,c1_3,c1_51,c1_961,c1_9	c1_278,c1_29,c1_2,c1_8	c1_20,c1_276,c1_4	c1_1365,c1_413,c1_59,c1_977,c1_9
ENSG00000089558	KCNH4	c1_1124,c1_3,c1_424,c1_68	c1_1224,c1_18,c1_313,c1_3	c1_31,c1_3,c1_8	c1_1577,c1_305,c1_31,c1_3,c1_981,c1_9	c1_123,c1_14,c1_3	c1_1312,c1_267,c1_31,c1_5,c1_814
ENSG00000089597	GANAB	c1_10,c1_157,c1_630	c1_53,c1_5,c1_663	c1_13,c1_201,c1_4,c1_716	c1_1504,c1_254,c1_26,c1_2,c1_887,c1_8	c1_13,c1_3,c1_67	c1_299,c1_37,c1_6
ENSG00000089639	GMIP	c1_102,c1_1177,c1_508,c1_6	c1_53,c1_5,c1_690	c1_1349,c1_15,c1_1691,c1_229,c1_2,c1_6,c1_792	c1_1213,c1_13,c1_1635,c1_171,c1_4,c1_633	c1_1254,c1_12,c1_3,c1_527,c1_56	c1_1230,c1_1438,c1_164,c1_17,c1_3,c1_667
ENSG00000089682	RBM41	c1_22,c1_296,c1_972	c1_21,c1_393,c1_3	c1_1324,c1_14,c1_220,c1_4,c1_763	c1_10,c1_117,c1_3,c1_516	c1_1027,c1_22,c1_2,c1_300,c1_5	c1_310,c1_41,c1_6
ENSG00000089685	BIRC5	c1_21,c1_290,c1_953	c1_18,c1_356,c1_3	c1_17,c1_242,c1_2,c1_6	c1_1228,c1_13,c1_173,c1_4,c1_640	c1_1302,c1_17,c1_227,c1_3,c1_630	c1_167,c1_17,c1_3
ENSG00000089692	LAG3	c1_12,c1_204,c1_764	c1_18,c1_321,c1_3	c1_10,c1_368,c1_3,c1_53	c1_16,c1_190,c1_4	c1_1270,c1_12,c1_3,c1_541,c1_59	c1_1265,c1_1460,c1_184,c1_21,c1_4,c1_711
ENSG00000089693	MLF2	c1_1074,c1_1588,c1_32,c1_341	c1_1172,c1_13,c1_1660,c1_235,c1_3	c1_1095,c1_12,c1_144,c1_1564,c1_4,c1_534	c1_1274,c1_1670,c1_17,c1_192,c1_2,c1_5,c1_689	c1_2,c1_30,c1_394,c1_9	c1_1135,c1_13,c1_549,c1_97
ENSG00000089723	OTUB2	c1_102,c1_1185,c1_511,c1_6	c1_1076,c1_10,c1_180,c1_2	c1_1163,c1_13,c1_159,c1_4,c1_586	c1_1511,c1_254,c1_26,c1_2,c1_888,c1_8	c1_1099,c1_26,c1_2,c1_356,c1_8	c1_107,c1_14,c1_586
ENSG00000089737	DDX24	c1_10,c1_1317,c1_170,c1_679	c1_105,c1_5,c1_969	c1_13,c1_191,c1_4,c1_691	c1_10,c1_153,c1_3	c1_23,c1_2,c1_5	c1_37,c1_6
ENSG00000089775	ZBTB25	c1_10,c1_161	c1_5,c1_904,c1_93	c1_14,c1_220,c1_4,c1_756	c1_19,c1_204,c1_2,c1_5,c1_755	c1_20,c1_276,c1_4,c1_879	c1_1309,c1_242,c1_27,c1_4,c1_795
ENSG00000089818	NECAP1	c1_1001,c1_1535,c1_26,c1_307	c1_1173,c1_13,c1_235,c1_3	c1_11,c1_121,c1_3	c1_10,c1_3,c1_404,c1_71	c1_10,c1_2,c1_45	c1_13,c1_558,c1_99
ENSG00000089820	ARHGAP4	c1_102,c1_516,c1_6	c1_18,c1_3	c1_1349,c1_15,c1_229,c1_2,c1_6,c1_792	c1_1214,c1_13,c1_1639,c1_171,c1_4,c1_633	c1_1435,c1_20,c1_261,c1_4,c1_658	c1_1230,c1_1439,c1_1480,c1_164,c1_17,c1_3,c1_667
ENSG00000089847	ANKRD24	c1_2,c1_65	c1_26,c1_3	c1_10,c1_3,c1_90	c1_10,c1_3,c1_413,c1_73	c1_15,c1_3	c1_164,c1_17,c1_3,c1_667
ENSG00000089876	DHX32	c1_2,c1_377,c1_43	c1_21,c1_391,c1_3	c1_13,c1_155,c1_4,c1_575	c1_1030,c1_10,c1_351,c1_3,c1_48	c1_10,c1_2,c1_46,c1_487	c1_12,c1_93
ENSG00000089902	RCOR1	c1_20,c1_279,c1_920	c1_15,c1_3	c1_38,c1_3,c1_8	c1_10,c1_355,c1_3,c1_48	c1_2,c1_37,c1_409,c1_9	c1_1293,c1_217,c1_23,c1_4,c1_764
ENSG00000089916	GPATCH2L	c1_16,c1_250	c1_1389,c1_53,c1_5,c1_676	c1_349,c1_3,c1_51,c1_9	c1_10,c1_116,c1_3,c1_514	c1_1454,c1_1885,c1_20,c1_262,c1_4,c1_662	c1_346,c1_53,c1_8
ENSG00000090006	LTBP4	c1_137,c1_9	c1_108,c1_5,c1_981	c1_21,c1_261,c1_2,c1_7	c1_11,c1_161,c1_3,c1_580	c1_2,c1_30,c1_391,c1_9	c1_1018,c1_431,c1_59,c1_9
ENSG00000090013	BLVRB	c1_14,c1_217,c1_786	c1_1205,c1_16,c1_292,c1_3	c1_1108,c1_12,c1_145,c1_1576,c1_1757,c1_4,c1_539	c1_1298,c1_199,c1_19,c1_2,c1_5,c1_716	c1_15,c1_162,c1_3	c1_222,c1_24,c1_4
ENSG00000090020	SLC9A1	c1_10,c1_154	c1_53,c1_5,c1_683	c1_13,c1_161,c1_4,c1_600	c1_108,c1_10,c1_3,c1_494	c1_10,c1_2,c1_39	c1_415,c1_59,c1_9
ENSG00000090054	SPTLC1	c1_2,c1_370,c1_40	c1_34,c1_3,c1_557	c1_348,c1_3,c1_51,c1_967,c1_9	c1_10,c1_3,c1_413,c1_73	c1_13,c1_3,c1_75	c1_196,c1_21,c1_4,c1_728
ENSG00000090060	PAPOLA	c1_2,c1_406,c1_57	c1_21,c1_388,c1_3	c1_354,c1_3,c1_51,c1_9	c1_10,c1_399,c1_3,c1_70	c1_1087,c1_1737,c1_25,c1_2,c1_348,c1_8	c1_1211,c1_143,c1_15,c1_642
ENSG00000090061	CCNK	c1_10,c1_1284,c1_158,c1_1646,c1_633	c1_5,c1_907,c1_93	c1_13,c1_155,c1_4	c1_10,c1_3,c1_464,c1_94	c1_1094,c1_25,c1_2,c1_353,c1_8	c1_12,c1_96
ENSG00000090097	PCBP4	c1_113,c1_1235,c1_544,c1_8	c1_1025,c1_10,c1_1601,c1_172,c1_2	c1_1439,c1_20,c1_255,c1_2,c1_7,c1_849	c1_1238,c1_14,c1_175,c1_4,c1_651	c1_22,c1_290,c1_2,c1_5	c1_390,c1_56,c1_8
ENSG00000090104	RGS1	c1_102,c1_1179,c1_510,c1_6	c1_1040,c1_10,c1_1606,c1_173,c1_2	c1_15,c1_231,c1_2,c1_6,c1_804	c1_1212,c1_13,c1_171,c1_4,c1_633	c1_12,c1_3,c1_551,c1_61	c1_1230,c1_1439,c1_1480,c1_164,c1_17,c1_3,c1_667
ENSG00000090238	YPEL3	c1_27,c1_312	c1_104,c1_5,c1_958	c1_1463,c1_20,c1_257,c1_2,c1_7,c1_860	c1_14,c1_183,c1_4	c1_1016,c1_22,c1_295,c1_2,c1_5	c1_260,c1_29,c1_4
ENSG00000090263	MRPS33	c1_1386,c1_14,c1_218,c1_791	c1_1271,c1_22,c1_3,c1_401	c1_1109,c1_12,c1_145,c1_1580,c1_4,c1_539	c1_1295,c1_199,c1_19,c1_2,c1_5,c1_715	c1_24,c1_2,c1_5	c1_177,c1_20,c1_4
ENSG00000090266	NDUFB2	c1_14,c1_217,c1_787	c1_1199,c1_16,c1_289,c1_3	c1_1108,c1_12,c1_145,c1_1576,c1_1757,c1_4,c1_539	c1_1295,c1_199,c1_19,c1_2,c1_5,c1_715	c1_1013,c1_1691,c1_22,c1_293,c1_2,c1_5	c1_222,c1_24,c1_4
ENSG00000090273	NUDC	c1_484,c1_5,c1_94	c1_28,c1_3,c1_498	c1_1123,c1_12,c1_145,c1_1627,c1_4,c1_541	c1_1274,c1_1668,c1_17,c1_192,c1_2,c1_5,c1_689	c1_1094,c1_25,c1_2,c1_353,c1_8	c1_10,c1_449,c1_61
ENSG00000090316	MAEA	c1_14,c1_223,c1_809	c1_24,c1_3,c1_440	c1_343,c1_3,c1_49,c1_9	c1_19,c1_202,c1_2,c1_5,c1_744	c1_140,c1_15,c1_3	c1_319,c1_44,c1_6
ENSG00000090339	ICAM1	c1_10,c1_167,c1_673	c1_18,c1_336,c1_3	c1_13,c1_172,c1_4	c1_1531,c1_264,c1_28,c1_2,c1_8,c1_907	c1_1469,c1_1891,c1_20,c1_263,c1_4,c1_664	c1_1334,c1_289,c1_32,c1_5,c1_854
ENSG00000090372	STRN4	c1_10,c1_157,c1_632	c1_36,c1_3,c1_601	c1_1131,c1_13,c1_148,c1_4,c1_545	c1_1408,c1_219,c1_21,c1_2,c1_5,c1_811	c1_20,c1_266,c1_4,c1_722	c1_324,c1_45,c1_6
ENSG00000090376	IRAK3	c1_1124,c1_1598,c1_3,c1_424,c1_68	c1_5,c1_73,c1_817	c1_27,c1_292,c1_3,c1_8,c1_929	c1_10,c1_3,c1_42	c1_1410,c1_1867,c1_20,c1_260,c1_4,c1_655	c1_1319,c1_1467,c1_269,c1_31,c1_5,c1_819
ENSG00000090382	LYZ	c1_102,c1_1179,c1_510,c1_6	c1_3,c1_44,c1_626	c1_1343,c1_15,c1_1687,c1_228,c1_2,c1_6,c1_790	c1_1212,c1_13,c1_1629,c1_171,c1_4,c1_633	c1_1259,c1_12,c1_3,c1_528,c1_56	c1_1230,c1_1439,c1_1480,c1_164,c1_17,c1_3,c1_667
ENSG00000090432	MUL1	c1_1021,c1_28,c1_322	c1_1472,c1_1730,c1_5,c1_77,c1_848	c1_10,c1_3,c1_452,c1_76	c1_10,c1_324,c1_33,c1_3	c1_1465,c1_20,c1_263,c1_4,c1_664	c1_122,c1_14,c1_616
ENSG00000090447	TFAP4	c1_5	c1_101,c1_1546,c1_5,c1_937	c1_13,c1_148,c1_4,c1_545	c1_10,c1_3,c1_82	c1_1397,c1_1859,c1_19,c1_258,c1_4,c1_651	c1_1049,c1_10,c1_448,c1_61
ENSG00000090470	PDCD7	c1_491,c1_5,c1_95	c1_13,c1_231,c1_3	c1_13,c1_173,c1_4,c1_645	c1_1259,c1_1658,c1_17,c1_192,c1_2,c1_5,c1_686	c1_14,c1_3	c1_100,c1_13
ENSG00000090487	SPG21	c1_15,c1_235	c1_2,c1_8	c1_13,c1_161,c1_4,c1_600	c1_1260,c1_17,c1_192,c1_2,c1_5,c1_686	c1_18,c1_234,c1_3	c1_377,c1_54,c1_8
ENSG00000090520	DNAJB11	c1_10,c1_1280,c1_155,c1_1644,c1_618	c1_1336,c1_32,c1_3,c1_546	c1_13,c1_152,c1_4	c1_1453,c1_249,c1_26,c1_2,c1_865,c1_8	c1_13,c1_3,c1_65	c1_117,c1_14,c1_605
ENSG00000090530	P3H2	c1_22,c1_293,c1_957	c1_2,c1_8	c1_335,c1_3,c1_49,c1_9	c1_1582,c1_1797,c1_306,c1_31,c1_3,c1_986,c1_9	c1_1344,c1_1826,c1_19,c1_255,c1_4,c1_642	c1_11,c1_70
ENSG00000090534	THPO	c1_12,c1_1366,c1_197,c1_739	c1_53,c1_5,c1_683	c1_10,c1_3,c1_448,c1_72	c1_1416,c1_21,c1_220,c1_2,c1_5,c1_817	c1_21,c1_280,c1_4	c1_176,c1_20,c1_4
ENSG00000090539	CHRD	c1_12,c1_1366,c1_197,c1_739	c1_53,c1_5,c1_683	c1_10,c1_3,c1_448,c1_72	c1_1416,c1_21,c1_220,c1_2,c1_5,c1_817	c1_21,c1_280,c1_4	c1_419,c1_59,c1_992,c1_9
ENSG00000090554	FLT3LG	c1_12,c1_1359,c1_197,c1_735	c1_18,c1_3	c1_1443,c1_1731,c1_20,c1_255,c1_2,c1_7,c1_850	c1_1262,c1_17,c1_192,c1_2,c1_5,c1_687	c1_22,c1_287,c1_2,c1_5	c1_392,c1_56,c1_8
ENSG00000090565	RAB11FIP3	c1_5	c1_15,c1_268,c1_3	c1_317,c1_37,c1_3,c1_8	c1_1403,c1_1697,c1_219,c1_21,c1_2,c1_5,c1_809	c1_19,c1_255,c1_4,c1_641	c1_134,c1_14
ENSG00000090581	GNPTG	c1_12,c1_194	c1_34,c1_3,c1_556	c1_10,c1_392,c1_3,c1_56	c1_17,c1_192,c1_2,c1_5,c1_687	c1_13,c1_3	c1_1236,c1_1446,c1_164,c1_17,c1_3,c1_667
ENSG00000090612	ZNF268	c1_2,c1_60	c1_102,c1_1548,c1_5,c1_939	c1_117,c1_11,c1_3	c1_1083,c1_10,c1_3,c1_459,c1_92	c1_1555,c1_20,c1_269,c1_4,c1_803	c1_39,c1_6
ENSG00000090615	GOLGA3	c1_13,c1_215	c1_24,c1_3,c1_439	c1_13,c1_170,c1_4	c1_10,c1_3,c1_80	c1_14,c1_3,c1_93	c1_1103,c1_12,c1_509,c1_84
ENSG00000090621	PABPC4	c1_10,c1_1302,c1_160,c1_654	c1_1128,c1_11,c1_193,c1_3	c1_12,c1_144,c1_4,c1_536	c1_1257,c1_1656,c1_17,c1_192,c1_2,c1_5,c1_686	c1_1008,c1_1687,c1_22,c1_291,c1_2,c1_5	c1_10,c1_458,c1_63
ENSG00000090659	CD209	c1_100,c1_1172,c1_504,c1_6	c1_25,c1_3,c1_466	c1_1339,c1_15,c1_1685,c1_226,c1_2,c1_6,c1_786	c1_1205,c1_13,c1_171,c1_4,c1_631	c1_12,c1_3,c1_531,c1_57	c1_1226,c1_161,c1_17,c1_3,c1_662
ENSG00000090661	CERS4	c1_14,c1_218,c1_791	c1_13,c1_233,c1_3	c1_21,c1_267,c1_2,c1_7,c1_890	c1_1169,c1_11,c1_162,c1_3,c1_601	c1_21,c1_282,c1_4,c1_965	c1_414,c1_59,c1_980,c1_9
ENSG00000090674	MCOLN1	c1_102,c1_515,c1_6	c1_34,c1_3,c1_556	c1_1355,c1_15,c1_229,c1_2,c1_6,c1_793	c1_1212,c1_13,c1_1629,c1_171,c1_4,c1_633	c1_13,c1_3	c1_1230,c1_1439,c1_1480,c1_164,c1_17,c1_3,c1_667
ENSG00000090686	USP48	c1_1524,c1_1718,c1_25,c1_304,c1_990	c1_5,c1_906,c1_93	c1_14,c1_223,c1_4,c1_778	c1_1060,c1_10,c1_3,c1_436,c1_85	c1_119,c1_14,c1_3	c1_1213,c1_159,c1_16,c1_657
ENSG00000090776	EFNB1	c1_12,c1_1368,c1_198,c1_741	c1_10,c1_182,c1_2	c1_325,c1_3,c1_49,c1_937,c1_9	c1_1568,c1_297,c1_31,c1_3,c1_961,c1_9	c1_20,c1_266,c1_4	c1_1088,c1_11,c1_467,c1_67
ENSG00000090857	PDPR	c1_12,c1_187	c1_24,c1_3	c1_14,c1_216,c1_4	c1_29,c1_2,c1_8	c1_14,c1_3,c1_94	c1_187,c1_21,c1_4
ENSG00000090861	AARS1	c1_10,c1_157	c1_23,c1_3,c1_432	c1_13,c1_152,c1_4,c1_563	c1_268,c1_29,c1_2,c1_8	c1_1098,c1_26,c1_2,c1_356,c1_8	c1_108,c1_14
ENSG00000090863	GLG1	c1_1018,c1_28,c1_321	c1_105,c1_5,c1_969	c1_1081,c1_11,c1_1548,c1_3,c1_477,c1_96	c1_10,c1_132,c1_3	c1_23,c1_2,c1_314,c1_5	c1_233,c1_25,c1_4,c1_788
ENSG00000090889	KIF4A	c1_21,c1_290,c1_953	c1_18,c1_356,c1_3	c1_17,c1_2,c1_6	c1_1230,c1_13,c1_173,c1_4,c1_641	c1_1302,c1_17,c1_227,c1_3,c1_630	c1_1261,c1_167,c1_17,c1_3,c1_684
ENSG00000090905	TNRC6A	c1_10,c1_162,c1_661	c1_53,c1_5,c1_664	c1_14,c1_214,c1_4,c1_734	c1_10,c1_3,c1_428,c1_81	c1_10,c1_2,c1_43,c1_462	c1_12,c1_525,c1_87
ENSG00000090924	PLEKHG2	c1_4,c1_87	c1_1219,c1_17,c1_306,c1_3	c1_1172,c1_13,c1_162,c1_4,c1_602	c1_311,c1_31,c1_3,c1_994,c1_9	c1_1645,c1_20,c1_278,c1_4,c1_907	c1_289,c1_32,c1_5,c1_854
ENSG00000090971	NAT14	c1_129,c1_9	c1_2,c1_8	c1_1477,c1_21,c1_271,c1_2,c1_7,c1_902	c1_10,c1_3	c1_1094,c1_1738,c1_25,c1_2,c1_353,c1_8	c1_1010,c1_427,c1_59,c1_9
ENSG00000090975	PITPNM2	c1_467,c1_4,c1_83	c1_10,c1_182,c1_2	c1_13,c1_167,c1_4,c1_626	c1_300,c1_31,c1_3,c1_969,c1_9	c1_20,c1_271,c1_4,c1_828	c1_229,c1_25,c1_4
ENSG00000090989	EXOC1	c1_16,c1_260,c1_876	c1_5,c1_83	c1_1509,c1_350,c1_3,c1_51,c1_973,c1_9	c1_10,c1_3,c1_416,c1_75	c1_1406,c1_20,c1_260,c1_4,c1_654	c1_143,c1_15
ENSG00000091009	RBM27	c1_2,c1_405,c1_57	c1_56,c1_5,c1_702	c1_1523,c1_354,c1_3,c1_51,c1_986,c1_9	c1_10,c1_3,c1_404,c1_71	c1_10,c1_2,c1_40,c1_431	c1_13,c1_559,c1_99
ENSG00000091039	OSBPL8	c1_1049,c1_1561,c1_1729,c1_29,c1_335	c1_1487,c1_5,c1_82,c1_871	c1_348,c1_3,c1_51,c1_967,c1_9	c1_1030,c1_10,c1_351,c1_3,c1_48	c1_1412,c1_20,c1_260,c1_4,c1_655	c1_145,c1_15
ENSG00000091073	DTX2	c1_502,c1_5,c1_99	c1_106,c1_5,c1_976	c1_1122,c1_12,c1_145,c1_4,c1_540	c1_1342,c1_19,c1_202,c1_2,c1_5,c1_744	c1_29,c1_2,c1_385,c1_9	c1_1064,c1_10,c1_453,c1_62
ENSG00000091106	NLRC4	c1_102,c1_1182,c1_511,c1_6	c1_3,c1_40,c1_621	c1_1360,c1_15,c1_231,c1_2,c1_6,c1_801	c1_1213,c1_13,c1_1635,c1_171,c1_4,c1_633	c1_1630,c1_20,c1_277,c1_4,c1_899	c1_1247,c1_164,c1_17,c1_3,c1_668
ENSG00000091127	PUS7	c1_10,c1_1286,c1_158,c1_633	c1_101,c1_1545,c1_5,c1_937	c1_1166,c1_13,c1_160,c1_4,c1_595	c1_1499,c1_1750,c1_254,c1_26,c1_2,c1_887,c1_8	c1_15,c1_3	c1_136,c1_14
ENSG00000091129	NRCAM	c1_12,c1_1368,c1_198,c1_741	c1_114,c1_1581,c1_2,c1_8,c1_994	c1_10,c1_3,c1_66	c1_208,c1_20,c1_2,c1_5,c1_769	c1_1378,c1_1841,c1_19,c1_256,c1_4,c1_646	c1_186,c1_21,c1_4
ENSG00000091136	LAMB1	c1_1124,c1_1598,c1_3,c1_424,c1_68	c1_113,c1_2,c1_8,c1_989	c1_27,c1_292,c1_3,c1_8,c1_929	c1_1140,c1_11,c1_1605,c1_161,c1_3,c1_582	c1_13,c1_3,c1_62	c1_269,c1_31,c1_5,c1_821
ENSG00000091140	DLD	c1_12,c1_197,c1_735	c1_1271,c1_22,c1_3,c1_401	c1_10,c1_3,c1_425,c1_64	c1_100,c1_10,c1_3,c1_478	c1_1069,c1_1719,c1_24,c1_2,c1_344,c1_5	c1_194,c1_21,c1_4,c1_724
ENSG00000091157	WDR7	c1_115,c1_1263,c1_1640,c1_559,c1_8	c1_28,c1_3,c1_503	c1_13,c1_200,c1_4,c1_714	c1_1500,c1_1753,c1_254,c1_26,c1_2,c1_887,c1_8	c1_1105,c1_26,c1_2,c1_362,c1_8	c1_294,c1_33,c1_6,c1_874
ENSG00000091164	TXNL1	c1_20,c1_286,c1_945	c1_1179,c1_13,c1_1663,c1_239,c1_3	c1_13,c1_164,c1_4,c1_613	c1_1519,c1_1766,c1_1829,c1_263,c1_28,c1_2,c1_8,c1_904	c1_1037,c1_1702,c1_22,c1_2,c1_304,c1_5	c1_180,c1_20,c1_4
ENSG00000091262	ABCC6	c1_12,c1_206,c1_768	c1_114,c1_2,c1_8	c1_1050,c1_10,c1_3,c1_421,c1_63	c1_20,c1_211,c1_2,c1_5,c1_783	c1_2,c1_32,c1_396,c1_9	c1_213,c1_22,c1_4,c1_759
ENSG00000091317	CMTM6	c1_2,c1_51	c1_1338,c1_32,c1_3,c1_547	c1_348,c1_3,c1_51,c1_967,c1_9	c1_1040,c1_10,c1_369,c1_3,c1_54	c1_3	c1_1247,c1_164,c1_17,c1_3,c1_668
ENSG00000091409	ITGA6	c1_1479,c1_22,c1_293,c1_956	c1_1325,c1_29,c1_3,c1_528	c1_337,c1_3,c1_49,c1_9	c1_307,c1_31,c1_3,c1_9	c1_1424,c1_20,c1_261,c1_4,c1_658	c1_11,c1_479,c1_72
ENSG00000091428	RAPGEF4	c1_2,c1_409,c1_61	c1_5,c1_64,c1_754	c1_364,c1_3,c1_51,c1_9	c1_1087,c1_10,c1_3,c1_466,c1_95	c1_20,c1_266,c1_4,c1_711	c1_277,c1_31,c1_5,c1_835
ENSG00000091436	MAP3K20	c1_113,c1_1241,c1_545,c1_8	c1_5,c1_97	c1_1407,c1_1720,c1_20,c1_254,c1_2,c1_7,c1_832	c1_10,c1_399,c1_3,c1_70	c1_1369,c1_1836,c1_19,c1_255,c1_4,c1_645	c1_350,c1_53,c1_8,c1_923
ENSG00000091482	SMPX	c1_114,c1_557,c1_8	c1_2,c1_8	c1_16,c1_239,c1_2,c1_6	c1_221,c1_22,c1_2,c1_6	c1_1304,c1_1804,c1_1943,c1_1973,c1_19,c1_255,c1_4,c1_640	c1_385,c1_55,c1_8
ENSG00000091483	FH	c1_15,c1_230,c1_826	c1_1271,c1_22,c1_3,c1_401	c1_1113,c1_12,c1_145,c1_1600,c1_1774,c1_1804,c1_4,c1_539	c1_1289,c1_198,c1_19,c1_2,c1_5,c1_710	c1_1069,c1_1719,c1_24,c1_2,c1_344,c1_5	c1_174,c1_20,c1_4,c1_697
ENSG00000091490	SEL1L3	c1_102,c1_513,c1_6	c1_1096,c1_10,c1_183,c1_2	c1_1348,c1_15,c1_228,c1_2,c1_6,c1_790	c1_307,c1_31,c1_3,c1_9	c1_21,c1_281,c1_4	c1_1037,c1_1390,c1_446,c1_60,c1_9
ENSG00000091513	TF	c1_12,c1_1328,c1_187,c1_710	c1_28,c1_3	c1_10,c1_3,c1_443,c1_69	c1_1394,c1_20,c1_212,c1_2,c1_5,c1_790	c1_28,c1_2,c1_372,c1_9	c1_212,c1_22,c1_4,c1_756
ENSG00000091527	CDV3	c1_2,c1_377,c1_43	c1_5,c1_933,c1_99	c1_1266,c1_13,c1_184,c1_4,c1_674	c1_10,c1_3,c1_48	c1_18,c1_240,c1_3	c1_1123,c1_12,c1_534,c1_90
ENSG00000091536	MYO15A	c1_141,c1_9	c1_34,c1_3	c1_13,c1_176,c1_4	c1_14,c1_179,c1_4,c1_661	c1_20,c1_264,c1_4	c1_1010,c1_427,c1_59,c1_9
ENSG00000091542	ALKBH5	c1_2,c1_50	c1_18,c1_352,c1_3	c1_13,c1_191,c1_4,c1_691	c1_18,c1_193,c1_2,c1_5	c1_20,c1_264,c1_4	c1_56,c1_8
ENSG00000091583	APOH	c1_109,c1_532,c1_7	c1_2,c1_8	c1_22,c1_285,c1_2,c1_7,c1_925	c1_12,c1_165,c1_4,c1_611	c1_11,c1_1205,c1_3,c1_47,c1_494	c1_50,c1_7
ENSG00000091592	NLRP1	c1_10,c1_155,c1_618	c1_18,c1_343,c1_3	c1_335,c1_3,c1_49,c1_951,c1_9	c1_1572,c1_300,c1_31,c1_3,c1_969,c1_9	c1_10,c1_2,c1_40	c1_11,c1_474,c1_69
ENSG00000091622	PITPNM3	c1_113,c1_555,c1_8	c1_18,c1_3	c1_20,c1_254,c1_2,c1_7,c1_847	c1_288,c1_31,c1_3,c1_941,c1_9	c1_20,c1_267,c1_4,c1_783	c1_374,c1_54,c1_8
ENSG00000091640	SPAG7	c1_14,c1_218,c1_791	c1_5,c1_71	c1_1110,c1_12,c1_145,c1_1586,c1_4,c1_539	c1_1299,c1_199,c1_19,c1_2,c1_5,c1_716	c1_20,c1_264,c1_4,c1_678	c1_222,c1_24,c1_4
ENSG00000091651	ORC6	c1_21	c1_3,c1_44,c1_627	c1_17,c1_242,c1_2,c1_6	c1_13,c1_173,c1_4,c1_642	c1_1302,c1_17,c1_227,c1_3,c1_630	c1_167,c1_17,c1_3
ENSG00000091656	ZFHX4	c1_118,c1_565,c1_9	c1_36,c1_3	c1_21,c1_262,c1_2,c1_7,c1_880	c1_1147,c1_11,c1_161,c1_3,c1_584	c1_21,c1_281,c1_4	c1_421,c1_59,c1_994,c1_9
ENSG00000091704	CPA1	c1_108,c1_7	c1_1072,c1_10,c1_179,c1_2	c1_13,c1_147,c1_4	c1_12,c1_164,c1_4	c1_1198,c1_11,c1_3,c1_47,c1_491	c1_328,c1_47,c1_7
ENSG00000091732	ZC3HC1	c1_15,c1_233,c1_839	c1_1358,c1_38,c1_3,c1_618	c1_1119,c1_12,c1_145,c1_1617,c1_4,c1_539	c1_1487,c1_253,c1_26,c1_2,c1_882,c1_8	c1_10,c1_2,c1_39	c1_123,c1_14,c1_618
ENSG00000091831	ESR1	c1_2,c1_369,c1_39	c1_10,c1_179,c1_2	c1_21,c1_262,c1_2,c1_7,c1_880	c1_10,c1_344,c1_3,c1_47	c1_20,c1_272,c1_4,c1_848	c1_384,c1_54,c1_8
ENSG00000091844	RGS17	c1_20,c1_279,c1_922	c1_22,c1_3,c1_400	c1_10,c1_3,c1_429,c1_66	c1_1024,c1_10,c1_344,c1_3,c1_47	c1_20,c1_276,c1_4,c1_883	c1_1292,c1_217,c1_23,c1_4,c1_764
ENSG00000091879	ANGPT2	c1_462,c1_4,c1_81	c1_59,c1_5,c1_725	c1_13,c1_195,c1_4,c1_704	c1_307,c1_31,c1_3,c1_9	c1_20,c1_263,c1_4,c1_664	c1_290,c1_32,c1_5,c1_858
ENSG00000091947	TMEM101	c1_14,c1_220,c1_804	c1_11,c1_193,c1_3	c1_13,c1_157,c1_4,c1_580	c1_253,c1_26,c1_2,c1_883,c1_8	c1_1683,c1_22,c1_289,c1_2,c1_5,c1_995	c1_114,c1_14,c1_597
ENSG00000091972	CD200	c1_1124,c1_1598,c1_3,c1_424,c1_68	c1_10,c1_175,c1_2	c1_311,c1_33,c1_3,c1_8	c1_10,c1_3,c1_42	c1_2,c1_31,c1_9	c1_1319,c1_1467,c1_269,c1_31,c1_5,c1_819
ENSG00000091986	CCDC80	c1_116,c1_561,c1_9	c1_1128,c1_11,c1_193,c1_3	c1_21,c1_258,c1_2,c1_7,c1_869	c1_1140,c1_11,c1_1605,c1_161,c1_3,c1_582	c1_1655,c1_21,c1_280,c1_4,c1_916	c1_413,c1_59,c1_9
ENSG00000092009	CMA1	c1_103,c1_1196,c1_521,c1_6	c1_1386,c1_50,c1_5,c1_641	c1_15,c1_233,c1_2,c1_6,c1_810	c1_1226,c1_13,c1_172,c1_4,c1_638	c1_12,c1_3,c1_538,c1_58	c1_166,c1_17,c1_3,c1_681
ENSG00000092010	PSME1	c1_1436,c1_1687,c1_17,c1_264,c1_882	c1_18,c1_321,c1_3	c1_1134,c1_13,c1_149,c1_4,c1_552	c1_1003,c1_1591,c1_315,c1_32,c1_3,c1_9	c1_1465,c1_20,c1_263,c1_4,c1_664	c1_1037,c1_1385,c1_446,c1_60,c1_9
ENSG00000092020	PPP2R3C	c1_20,c1_286	c1_56,c1_5,c1_702	c1_356,c1_3,c1_51,c1_9	c1_10,c1_3	c1_18,c1_3	c1_12,c1_524,c1_87
ENSG00000092036	HAUS4	c1_1036,c1_1553,c1_29,c1_333	c1_21,c1_383,c1_3	c1_1267,c1_13,c1_184,c1_4,c1_674	c1_253,c1_26,c1_2,c1_883,c1_8	c1_11,c1_1215,c1_1766,c1_3,c1_48,c1_498	c1_1048,c1_10,c1_1392,c1_1474,c1_448,c1_61
ENSG00000092051	JPH4	c1_102,c1_520,c1_6	c1_1009,c1_171,c1_2,c1_9	c1_1368,c1_15,c1_1695,c1_234,c1_2,c1_6,c1_812	c1_1208,c1_13,c1_171,c1_4,c1_631	c1_1393,c1_1850,c1_19,c1_258,c1_4,c1_650	c1_1225,c1_161,c1_17,c1_3,c1_662
ENSG00000092054	MYH7	c1_114,c1_557,c1_8	c1_1040,c1_10,c1_1605,c1_173,c1_1763,c1_2	c1_16,c1_239,c1_2,c1_6	c1_221,c1_22,c1_2,c1_6	c1_1304,c1_1804,c1_1943,c1_1973,c1_19,c1_255,c1_4,c1_640	c1_385,c1_55,c1_8
ENSG00000092067	CEBPE	c1_102,c1_1189,c1_513,c1_6	c1_5,c1_911,c1_96	c1_1343,c1_15,c1_1687,c1_228,c1_2,c1_6,c1_790	c1_1212,c1_13,c1_1629,c1_171,c1_4,c1_633	c1_1248,c1_12,c1_3,c1_526,c1_56	c1_1230,c1_1439,c1_1480,c1_164,c1_17,c1_3,c1_667
ENSG00000092068	SLC7A8	c1_3,c1_71	c1_52,c1_5,c1_657	c1_315,c1_36,c1_3,c1_8	c1_11,c1_162,c1_3,c1_602	c1_13,c1_3,c1_79	c1_271,c1_31,c1_5,c1_828
ENSG00000092094	OSGEP	c1_20,c1_283	c1_106,c1_1564,c1_5,c1_977	c1_30,c1_3,c1_8	c1_1316,c1_199,c1_19,c1_2,c1_5,c1_724	c1_22,c1_291,c1_2,c1_5	c1_188,c1_21,c1_4
ENSG00000092096	SLC22A17	c1_11,c1_176	c1_1177,c1_13,c1_238,c1_3	c1_1443,c1_1731,c1_20,c1_255,c1_2,c1_7,c1_850	c1_18,c1_193,c1_2,c1_5,c1_692	c1_1044,c1_1712,c1_23,c1_2,c1_314,c1_5	c1_392,c1_56,c1_8
ENSG00000092098	RNF31	c1_1034,c1_28,c1_329	c1_1224,c1_18,c1_313,c1_3	c1_1131,c1_13,c1_148,c1_4,c1_545	c1_1407,c1_1701,c1_219,c1_21,c1_2,c1_5,c1_811	c1_20,c1_265,c1_4,c1_703	c1_135,c1_14,c1_633
ENSG00000092108	SCFD1	c1_1517,c1_25,c1_304,c1_989	c1_5,c1_906,c1_93	c1_10,c1_3,c1_461,c1_80	c1_1335,c1_19,c1_201,c1_2,c1_5,c1_739	c1_136,c1_14,c1_3	c1_12,c1_533,c1_89
ENSG00000092140	G2E3	c1_16,c1_254	c1_5,c1_71,c1_794	c1_352,c1_3,c1_51,c1_982,c1_9	c1_1040,c1_10,c1_369,c1_3,c1_54	c1_118,c1_14,c1_3	c1_1211,c1_143,c1_15,c1_642
ENSG00000092148	HECTD1	c1_19,c1_272,c1_905	c1_5,c1_906,c1_93	c1_11,c1_120,c1_3,c1_509	c1_1069,c1_10,c1_3,c1_446,c1_88	c1_15,c1_176,c1_3	c1_244,c1_27,c1_4
ENSG00000092199	HNRNPC	c1_10,c1_155,c1_619	c1_1538,c1_5,c1_933,c1_99	c1_13,c1_160,c1_4,c1_589	c1_1514,c1_254,c1_26,c1_2,c1_889,c1_8	c1_2,c1_33,c1_9	c1_1003,c1_424,c1_59,c1_9
ENSG00000092200	RPGRIP1	c1_105,c1_6	c1_35,c1_3	c1_15,c1_226,c1_2,c1_6,c1_786	c1_1212,c1_13,c1_171,c1_4,c1_633	c1_2	c1_1230,c1_1439,c1_164,c1_17,c1_3,c1_667
ENSG00000092201	SUPT16H	c1_19,c1_272,c1_906	c1_5,c1_906,c1_93	c1_11,c1_3,c1_478,c1_96	c1_253,c1_26,c1_2,c1_884,c1_8	c1_15,c1_176,c1_3	c1_120,c1_14,c1_612
ENSG00000092203	TOX4	c1_10,c1_1302,c1_160,c1_1650,c1_654	c1_5,c1_69	c1_13,c1_175,c1_4,c1_650	c1_198,c1_19,c1_2,c1_5,c1_713	c1_14,c1_3	c1_228,c1_25,c1_4,c1_779
ENSG00000092208	GEMIN2	c1_10,c1_166,c1_670	c1_24,c1_3	c1_13,c1_171,c1_4,c1_639	c1_1529,c1_1776,c1_1834,c1_263,c1_28,c1_2,c1_8,c1_906	c1_15,c1_199,c1_3	c1_10,c1_448,c1_61
ENSG00000092295	TGM1	c1_111,c1_537,c1_7	c1_1078,c1_10,c1_180,c1_2	c1_1489,c1_22,c1_284,c1_2,c1_7,c1_919	c1_12,c1_168,c1_4,c1_622	c1_11,c1_1200,c1_3,c1_47,c1_493	c1_408,c1_57,c1_8,c1_973
ENSG00000092330	TINF2	c1_10,c1_157,c1_632	c1_1379,c1_47,c1_5,c1_632	c1_1196,c1_13,c1_1638,c1_166,c1_4,c1_623	c1_1493,c1_253,c1_26,c1_2,c1_883,c1_8	c1_24,c1_2,c1_346,c1_5	c1_124,c1_14,c1_621
ENSG00000092377	TBL1Y	c1_2,c1_38	c1_113,c1_2,c1_8,c1_989	c1_1036,c1_10,c1_397,c1_3,c1_57	c1_17,c1_191,c1_2,c1_5,c1_684	c1_1671,c1_22,c1_283,c1_2,c1_5,c1_973	c1_19,c1_4
ENSG00000092421	SEMA6A	c1_22,c1_293,c1_957	c1_18,c1_357,c1_3	c1_335,c1_3,c1_49,c1_952,c1_9	c1_1577,c1_305,c1_31,c1_3,c1_981,c1_9	c1_20,c1_266,c1_4,c1_712	c1_11,c1_485,c1_74
ENSG00000092439	TRPM7	c1_22,c1_296,c1_969	c1_1473,c1_1735,c1_1784,c1_5,c1_77,c1_848	c1_354,c1_3,c1_51,c1_9	c1_1046,c1_10,c1_1593,c1_388,c1_3,c1_59	c1_15,c1_203,c1_3	c1_244,c1_27,c1_4
ENSG00000092445	TYRO3	c1_12,c1_1330,c1_187,c1_711	c1_107,c1_5,c1_978	c1_1036,c1_10,c1_397,c1_3,c1_57	c1_1379,c1_208,c1_20,c1_2,c1_5,c1_770	c1_1122,c1_2,c1_32,c1_396,c1_9	c1_207,c1_22,c1_4,c1_747
ENSG00000092470	WDR76	c1_10,c1_162	c1_5,c1_896,c1_90	c1_1258,c1_13,c1_181,c1_4,c1_668	c1_10,c1_144,c1_3	c1_15,c1_199,c1_3	c1_410,c1_58,c1_8
ENSG00000092529	CAPN3	c1_2,c1_377,c1_43	c1_18,c1_343,c1_3	c1_14,c1_220,c1_4,c1_764	c1_259,c1_27,c1_2,c1_8,c1_901	c1_1304,c1_1805,c1_19,c1_255,c1_4,c1_640	c1_1064,c1_10,c1_453,c1_62
ENSG00000092531	SNAP23	c1_3,c1_433,c1_70	c1_1336,c1_32,c1_3,c1_546	c1_103,c1_11,c1_3,c1_487	c1_10,c1_3,c1_451,c1_90	c1_1087,c1_1737,c1_25,c1_2,c1_348,c1_8	c1_268,c1_31,c1_5,c1_817
ENSG00000092607	TBX15	c1_1128,c1_3,c1_425,c1_68	c1_23,c1_3,c1_435	c1_27,c1_292,c1_3,c1_8,c1_929	c1_106,c1_10,c1_3,c1_489	c1_1102,c1_26,c1_2,c1_361,c1_8	c1_1319,c1_269,c1_31,c1_5,c1_819
ENSG00000092621	PHGDH	c1_118,c1_565,c1_9	c1_23,c1_3,c1_432	c1_21,c1_277,c1_2,c1_7	c1_1285,c1_198,c1_19,c1_2,c1_5,c1_709	c1_1099,c1_26,c1_2,c1_356,c1_8	c1_421,c1_59,c1_994,c1_9
ENSG00000092758	COL9A3	c1_1503,c1_23,c1_300,c1_979	c1_51,c1_5	c1_1453,c1_20,c1_256,c1_2,c1_7,c1_854	c1_12,c1_168,c1_4,c1_620	c1_1396,c1_19,c1_258,c1_4,c1_651	c1_1360,c1_408,c1_57,c1_8,c1_973
ENSG00000092820	EZR	c1_113,c1_1226,c1_541,c1_8	c1_1022,c1_10,c1_1597,c1_172,c1_2	c1_1397,c1_20,c1_254,c1_2,c1_7,c1_830	c1_10,c1_3,c1_42	c1_20,c1_271,c1_4,c1_817	c1_346,c1_53,c1_8
ENSG00000092841	MYL6	c1_1388,c1_14,c1_218,c1_791	c1_5,c1_87,c1_885	c1_1109,c1_12,c1_145,c1_1583,c1_4,c1_539	c1_1306,c1_199,c1_19,c1_2,c1_5,c1_719	c1_2,c1_33,c1_9	c1_221,c1_24,c1_4,c1_773
ENSG00000092847	AGO1	c1_100,c1_1175,c1_505,c1_6	c1_5,c1_74,c1_830	c1_1349,c1_15,c1_229,c1_2,c1_6,c1_792	c1_10,c1_128,c1_3	c1_2,c1_30,c1_394,c1_9	c1_1217,c1_1434,c1_161,c1_17,c1_3,c1_659
ENSG00000092853	CLSPN	c1_21,c1_290,c1_953	c1_3,c1_44,c1_627	c1_17,c1_242,c1_2,c1_6	c1_1228,c1_13,c1_173,c1_4,c1_640	c1_1302,c1_17,c1_227,c1_3,c1_630	c1_167,c1_17,c1_3
ENSG00000092871	RFFL	c1_19,c1_274	c1_1057,c1_10,c1_1609,c1_177,c1_2	c1_11,c1_140,c1_3	c1_10,c1_3,c1_446,c1_88	c1_1470,c1_20,c1_263,c1_4,c1_664	c1_294,c1_33,c1_6,c1_873
ENSG00000092929	UNC13D	c1_15,c1_243,c1_859	c1_113,c1_2,c1_8,c1_989	c1_14,c1_220,c1_4,c1_764	c1_259,c1_27,c1_2,c1_8,c1_900	c1_20,c1_266,c1_4,c1_728	c1_1064,c1_10,c1_453,c1_62
ENSG00000092931	MFSD11	c1_12,c1_203	c1_34,c1_3	c1_1193,c1_13,c1_166,c1_4,c1_622	c1_257,c1_26,c1_2,c1_895,c1_8	c1_13,c1_3	c1_159,c1_16,c1_656
ENSG00000092964	DPYSL2	c1_139,c1_601,c1_9	c1_53,c1_5,c1_664	c1_311,c1_33,c1_3,c1_8	c1_10,c1_125,c1_3,c1_536	c1_20,c1_266,c1_4,c1_722	c1_1102,c1_12,c1_1413,c1_509,c1_84
ENSG00000092969	TGFB2	c1_118,c1_565,c1_9	c1_10,c1_172,c1_2	c1_1419,c1_20,c1_254,c1_2,c1_7,c1_837	c1_20,c1_210,c1_2,c1_5,c1_774	c1_20,c1_261,c1_4,c1_658	c1_421,c1_59,c1_994,c1_9
ENSG00000092978	GPATCH2	c1_5	c1_5	c1_13,c1_212,c1_4	c1_10,c1_3,c1_471,c1_97	c1_2,c1_38,c1_9	c1_1123,c1_12,c1_534,c1_90
ENSG00000093000	NUP50	c1_129,c1_9	c1_5	c1_11,c1_120,c1_3	c1_10,c1_3,c1_57	c1_21,c1_282,c1_4	c1_242,c1_27,c1_4,c1_794
ENSG00000093009	CDC45	c1_21,c1_290,c1_953	c1_25,c1_3,c1_460	c1_17,c1_242,c1_2,c1_6	c1_1228,c1_13,c1_173,c1_4,c1_640	c1_17,c1_227,c1_3	c1_167,c1_17,c1_3
ENSG00000093010	COMT	c1_14,c1_216,c1_782	c1_1396,c1_57,c1_5,c1_708	c1_1108,c1_12,c1_145,c1_1576,c1_1757,c1_4,c1_539	c1_1293,c1_199,c1_19,c1_2,c1_5,c1_714	c1_18,c1_235,c1_3	c1_117,c1_1190,c1_14,c1_606
ENSG00000093072	ADA2	c1_102,c1_1179,c1_510,c1_6	c1_18,c1_313,c1_3	c1_1343,c1_15,c1_1687,c1_228,c1_2,c1_6,c1_790	c1_1212,c1_13,c1_1630,c1_171,c1_4,c1_633	c1_13,c1_3,c1_68	c1_1230,c1_1439,c1_1480,c1_164,c1_17,c1_3,c1_667
ENSG00000093134	VNN3	c1_102,c1_1193,c1_518,c1_6	c1_25,c1_3	c1_1349,c1_15,c1_1691,c1_229,c1_2,c1_6,c1_792	c1_13,c1_170,c1_4,c1_630	c1_1254,c1_12,c1_3,c1_527,c1_56	c1_1252,c1_164,c1_17,c1_3,c1_668
ENSG00000093144	ECHDC1	c1_12,c1_1328,c1_187,c1_710	c1_1267,c1_1683,c1_22,c1_396,c1_3	c1_10,c1_3,c1_450,c1_75	c1_20,c1_213,c1_2,c1_5	c1_1108,c1_28,c1_2,c1_372,c1_9	c1_238,c1_26,c1_4,c1_789
ENSG00000093167	LRRFIP2	c1_5,c1_94	c1_1390,c1_53,c1_5,c1_676	c1_14,c1_224,c1_4,c1_779	c1_10,c1_113,c1_3	c1_20,c1_266,c1_4	c1_208,c1_22,c1_4,c1_749
ENSG00000093183	SEC22C	c1_27	c1_5,c1_81,c1_860	c1_30,c1_3,c1_8	c1_10,c1_3,c1_42	c1_10,c1_2,c1_46	c1_13,c1_552,c1_98
ENSG00000093217	XYLB	c1_1071,c1_1583,c1_31,c1_340	c1_5,c1_69,c1_787	c1_13,c1_201,c1_4,c1_716	c1_1503,c1_254,c1_26,c1_2,c1_887,c1_8	c1_10,c1_2,c1_40	c1_105,c1_1167,c1_14,c1_581
ENSG00000094631	HDAC6	c1_14,c1_223	c1_15,c1_3	c1_1121,c1_12,c1_145,c1_1623,c1_4,c1_540	c1_277,c1_29,c1_2,c1_8,c1_921	c1_1603,c1_20,c1_273,c1_4,c1_857	c1_316,c1_43,c1_6
ENSG00000094755	GABRP	c1_121,c1_572,c1_9	c1_1057,c1_10,c1_1609,c1_177,c1_2	c1_21,c1_270,c1_2,c1_7,c1_898	c1_1184,c1_12,c1_1608,c1_166,c1_4,c1_614	c1_21,c1_281,c1_4,c1_951	c1_432,c1_59,c1_9
ENSG00000094796	KRT31	c1_111,c1_536,c1_7	c1_1084,c1_10,c1_180,c1_2	c1_22,c1_286,c1_2,c1_7	c1_1189,c1_12,c1_166,c1_4,c1_616	c1_11,c1_1230,c1_1776,c1_3,c1_510,c1_51	c1_336,c1_51,c1_7
ENSG00000094804	CDC6	c1_12,c1_207,c1_770	c1_3,c1_44,c1_627	c1_13,c1_153,c1_4,c1_570	c1_10,c1_1104,c1_111,c1_3,c1_499	c1_1302,c1_17,c1_227,c1_3,c1_630	c1_1229,c1_161,c1_17,c1_3,c1_663
ENSG00000094841	UPRT	c1_1002,c1_26,c1_307	c1_1022,c1_10,c1_172,c1_2	c1_1000,c1_358,c1_3,c1_51,c1_9	c1_1034,c1_10,c1_363,c1_3,c1_52	c1_15,c1_197,c1_3	c1_149,c1_15
ENSG00000094880	CDC23	c1_2,c1_59	c1_1514,c1_5,c1_911,c1_96	c1_11,c1_135,c1_3,c1_526	c1_10,c1_147,c1_3	c1_10,c1_1153,c1_2,c1_40,c1_434	c1_12,c1_545,c1_95
ENSG00000094914	AAAS	c1_1049,c1_1562,c1_1733,c1_29,c1_335	c1_24,c1_3,c1_439	c1_14,c1_220,c1_4,c1_764	c1_305,c1_31,c1_3,c1_982,c1_9	c1_1405,c1_20,c1_259,c1_4,c1_653	c1_255,c1_28,c1_4
ENSG00000094916	CBX5	c1_1056,c1_30,c1_337	c1_105,c1_5,c1_966	c1_1284,c1_13,c1_199,c1_4,c1_711	c1_10,c1_110,c1_3	c1_2,c1_30,c1_394,c1_9	c1_10,c1_460,c1_63
ENSG00000094963	FMO2	c1_12,c1_189,c1_718	c1_22,c1_3,c1_414	c1_332,c1_3,c1_49,c1_9	c1_10,c1_3,c1_66	c1_1066,c1_24,c1_2,c1_343,c1_5	c1_11,c1_468,c1_67
ENSG00000094975	SUCO	c1_16,c1_259	c1_24,c1_3	c1_363,c1_3,c1_51,c1_9	c1_1046,c1_10,c1_1593,c1_388,c1_3,c1_59	c1_102,c1_14,c1_3	c1_12,c1_533,c1_89
ENSG00000095002	MSH2	c1_2,c1_376,c1_42	c1_5,c1_906,c1_93	c1_1467,c1_20,c1_257,c1_2,c1_7,c1_863	c1_10,c1_136,c1_3	c1_2,c1_37,c1_9	c1_282,c1_31,c1_5
ENSG00000095015	MAP3K1	c1_118,c1_565,c1_9	c1_1058,c1_10,c1_1614,c1_177,c1_2	c1_15,c1_234,c1_2,c1_6	c1_1217,c1_13,c1_171,c1_4,c1_633	c1_1312,c1_19,c1_255,c1_4,c1_641	c1_161,c1_17,c1_3,c1_662
ENSG00000095059	DHPS	c1_5	c1_53,c1_5,c1_663	c1_14,c1_221,c1_4,c1_774	c1_1262,c1_17,c1_192,c1_2,c1_5,c1_687	c1_15,c1_192,c1_3	c1_10,c1_61
ENSG00000095066	HOOK2	c1_12,c1_205,c1_766	c1_119,c1_2,c1_8	c1_10,c1_3,c1_443,c1_69	c1_20,c1_211,c1_2,c1_5,c1_783	c1_2,c1_31,c1_9	c1_239,c1_26,c1_4
ENSG00000095139	ARCN1	c1_1110,c1_2,c1_387,c1_46	c1_1290,c1_24,c1_3,c1_437	c1_13,c1_164,c1_4,c1_613	c1_1461,c1_250,c1_26,c1_2,c1_868,c1_8	c1_101,c1_14,c1_3,c1_566	c1_107,c1_1170,c1_14,c1_586
ENSG00000095203	EPB41L4B	c1_12,c1_1338,c1_190,c1_720	c1_1040,c1_10,c1_1605,c1_173,c1_1763,c1_2	c1_1015,c1_10,c1_369,c1_3,c1_53	c1_208,c1_20,c1_2,c1_5,c1_767	c1_1122,c1_2,c1_32,c1_396,c1_9	c1_186,c1_21,c1_4
ENSG00000095209	TMEM38B	c1_10,c1_169,c1_677	c1_35,c1_3,c1_579	c1_1258,c1_13,c1_181,c1_4,c1_668	c1_1050,c1_10,c1_395,c1_3,c1_66	c1_19,c1_255,c1_4,c1_645	c1_10,c1_456,c1_63
ENSG00000095261	PSMD5	c1_12,c1_204,c1_764	c1_1517,c1_5,c1_915,c1_97	c1_108,c1_11,c1_3	c1_1083,c1_10,c1_3,c1_459,c1_92	c1_24,c1_2,c1_347,c1_5	c1_1132,c1_13,c1_548,c1_97
ENSG00000095303	PTGS1	c1_128,c1_9	c1_1044,c1_10,c1_175,c1_2	c1_21,c1_265,c1_2,c1_7	c1_1208,c1_13,c1_171,c1_4,c1_631	c1_1268,c1_12,c1_3,c1_537,c1_58	c1_1009,c1_426,c1_59,c1_9
ENSG00000095319	NUP188	c1_2,c1_41	c1_1471,c1_5,c1_75,c1_843	c1_13,c1_160,c1_4,c1_591	c1_268,c1_29,c1_2,c1_8	c1_1406,c1_20,c1_260,c1_4,c1_654	c1_119,c1_14,c1_607
ENSG00000095321	CRAT	c1_14,c1_221,c1_807	c1_1158,c1_12,c1_217,c1_3	c1_1112,c1_12,c1_145,c1_1599,c1_4,c1_539	c1_219,c1_21,c1_2,c1_5,c1_809	c1_1140,c1_2,c1_37,c1_410,c1_9	c1_106,c1_14,c1_583
ENSG00000095370	SH2D3C	c1_1481,c1_1702,c1_22,c1_293,c1_957	c1_10,c1_1100,c1_1635,c1_184,c1_2	c1_330,c1_3,c1_49,c1_9	c1_302,c1_31,c1_3,c1_976,c1_9	c1_20,c1_266,c1_4,c1_722	c1_11,c1_485,c1_74
ENSG00000095380	NANS	c1_1398,c1_14,c1_220,c1_804	c1_1290,c1_24,c1_3,c1_437	c1_1212,c1_13,c1_169,c1_4,c1_635	c1_1475,c1_251,c1_26,c1_2,c1_874,c1_8	c1_20,c1_267,c1_4,c1_770	c1_117,c1_14,c1_606
ENSG00000095383	TBC1D2	c1_102,c1_6	c1_25,c1_3,c1_477	c1_1361,c1_15,c1_231,c1_2,c1_6,c1_801	c1_1212,c1_13,c1_1631,c1_171,c1_4,c1_633	c1_1286,c1_12,c1_3,c1_549,c1_60	c1_1242,c1_1450,c1_164,c1_17,c1_3,c1_667
ENSG00000095397	WHRN	c1_10,c1_163,c1_667	c1_1057,c1_10,c1_1612,c1_177,c1_2	c1_14,c1_221,c1_4,c1_772	c1_277,c1_29,c1_2,c1_8	c1_20,c1_278,c1_4,c1_907	c1_256,c1_28,c1_4
ENSG00000095464	PDE6C	c1_25,c1_305,c1_991	c1_1541,c1_5,c1_934,c1_99	c1_14,c1_214,c1_4,c1_737	c1_1060,c1_10,c1_3,c1_436,c1_85	c1_20,c1_264,c1_4,c1_691	N/A
ENSG00000095485	CWF19L1	c1_1056,c1_30,c1_337	c1_38,c1_3,c1_617	c1_14,c1_220,c1_4	c1_17,c1_192,c1_2,c1_5,c1_686	c1_1069,c1_24,c1_2,c1_344,c1_5	c1_1060,c1_10,c1_451,c1_61
ENSG00000095539	SEMA4G	c1_14,c1_219,c1_802	c1_1057,c1_10,c1_1610,c1_177,c1_2	c1_20,c1_257,c1_2,c1_7	c1_10,c1_3	c1_1402,c1_20,c1_259,c1_4,c1_653	c1_408,c1_57,c1_8
ENSG00000095564	BTAF1	c1_15,c1_229	c1_1386,c1_1707,c1_50,c1_5,c1_641	c1_13,c1_178,c1_4,c1_661	c1_10,c1_3,c1_472,c1_97	c1_10,c1_1150,c1_2,c1_40,c1_433	c1_1110,c1_12,c1_515,c1_85
ENSG00000095574	IKZF5	c1_1530,c1_26,c1_307,c1_999	c1_1472,c1_5,c1_77,c1_848	c1_11,c1_3,c1_476,c1_94	c1_1040,c1_10,c1_369,c1_3,c1_54	c1_10,c1_2,c1_40,c1_434	c1_1132,c1_13,c1_548,c1_97
ENSG00000095585	BLNK	c1_102,c1_520,c1_6	c1_1022,c1_10,c1_1597,c1_172,c1_2	c1_1368,c1_15,c1_1695,c1_234,c1_2,c1_6,c1_812	c1_1217,c1_13,c1_171,c1_4,c1_633	c1_11,c1_3,c1_47,c1_493	c1_1217,c1_1434,c1_161,c1_17,c1_3,c1_659
ENSG00000095637	SORBS1	c1_12,c1_1330,c1_187,c1_711	c1_5,c1_74	c1_10,c1_397,c1_3,c1_57	c1_20,c1_210,c1_2,c1_5,c1_779	c1_2,c1_32,c1_396,c1_9	c1_211,c1_22,c1_4
ENSG00000095713	CRTAC1	c1_1273,c1_137,c1_596,c1_9	c1_23,c1_3,c1_432	c1_21,c1_261,c1_2,c1_7,c1_878	c1_11,c1_162,c1_3,c1_597	c1_21,c1_281,c1_4,c1_951	c1_1017,c1_431,c1_59,c1_9
ENSG00000095739	BAMBI	c1_463,c1_4,c1_82	c1_1048,c1_10,c1_175,c1_2	c1_20,c1_254,c1_2,c1_7,c1_837	c1_199,c1_19,c1_2,c1_5	c1_21,c1_281,c1_4,c1_956	c1_1360,c1_408,c1_57,c1_8,c1_973
ENSG00000095777	MYO3A	c1_113,c1_548,c1_8	c1_25,c1_3	c1_1416,c1_20,c1_254,c1_2,c1_7,c1_836	c1_229,c1_23,c1_2,c1_6,c1_834	c1_1358,c1_19,c1_255,c1_4,c1_645	c1_354,c1_53,c1_8,c1_935
ENSG00000095787	WAC	c1_1042,c1_1558,c1_29,c1_334	c1_1411,c1_59,c1_5,c1_725	c1_107,c1_11,c1_3	c1_106,c1_10,c1_3,c1_489	c1_15,c1_185,c1_3	c1_1139,c1_13,c1_554,c1_98
ENSG00000095794	CREM	c1_4,c1_84	c1_5,c1_907,c1_93	c1_1227,c1_13,c1_174,c1_4,c1_648	c1_10,c1_367,c1_3,c1_53	c1_1619,c1_1912,c1_20,c1_276,c1_4,c1_871	c1_292,c1_32,c1_5
ENSG00000095906	NUBP2	c1_14	c1_16,c1_299,c1_3	c1_1112,c1_12,c1_145,c1_4,c1_539	c1_1342,c1_19,c1_202,c1_2,c1_5,c1_744	c1_1078,c1_24,c1_2,c1_346,c1_5	c1_1197,c1_121,c1_14,c1_614
ENSG00000095917	TPSD1	c1_103,c1_522,c1_6	c1_52,c1_5	c1_15,c1_233,c1_2,c1_6	c1_1226,c1_13,c1_172,c1_4,c1_638	c1_1268,c1_12,c1_3,c1_537,c1_58	c1_166,c1_17,c1_3,c1_682
ENSG00000095951	HIVEP1	c1_1043,c1_29,c1_334	c1_1429,c1_5,c1_64,c1_754	c1_107,c1_11,c1_3	c1_10,c1_3,c1_468,c1_96	c1_1637,c1_20,c1_278,c1_4,c1_907	c1_290,c1_32,c1_5,c1_866
ENSG00000095970	TREM2	c1_105,c1_1201,c1_1614,c1_525,c1_6	c1_10,c1_172,c1_2	c1_1370,c1_15,c1_235,c1_2,c1_6,c1_813	c1_1221,c1_13,c1_171,c1_4,c1_634	c1_1275,c1_12,c1_3,c1_548,c1_60	c1_164,c1_17,c1_3,c1_669
ENSG00000096006	CRISP3	c1_111,c1_534,c1_7	c1_1040,c1_10,c1_1605,c1_173,c1_1763,c1_2	c1_22,c1_284,c1_2,c1_7,c1_918	c1_12,c1_165,c1_4,c1_612	c1_11,c1_1232,c1_1778,c1_3,c1_511,c1_51	c1_339,c1_51,c1_7
ENSG00000096060	FKBP5	c1_1124,c1_1598,c1_3,c1_424,c1_68	c1_30,c1_3,c1_532	c1_27,c1_292,c1_3,c1_8,c1_929	c1_10,c1_3,c1_42	c1_1410,c1_1867,c1_20,c1_260,c1_4,c1_655	c1_1319,c1_1467,c1_269,c1_31,c1_5,c1_819
ENSG00000096063	SRPK1	c1_10,c1_1286,c1_158,c1_633	c1_1473,c1_1734,c1_5,c1_77,c1_848	c1_1185,c1_13,c1_164,c1_4,c1_614	c1_10,c1_3,c1_474,c1_98	c1_1254,c1_12,c1_3,c1_527,c1_56	c1_122,c1_14,c1_615
ENSG00000096070	BRPF3	c1_20,c1_283	c1_1429,c1_5,c1_64,c1_754	c1_13,c1_189,c1_4,c1_690	c1_10,c1_346,c1_3,c1_47	c1_21,c1_280,c1_4,c1_933	c1_244,c1_27,c1_4
ENSG00000096080	MRPS18A	c1_1388,c1_14,c1_218,c1_791	c1_1271,c1_22,c1_3,c1_401	c1_1109,c1_12,c1_145,c1_1583,c1_1765,c1_4,c1_539	c1_19,c1_204,c1_2,c1_5,c1_752	c1_1069,c1_24,c1_2,c1_344,c1_5	c1_218,c1_24,c1_4
ENSG00000096088	PGC	c1_109,c1_1205,c1_531,c1_7	c1_171,c1_2,c1_9	c1_22,c1_285,c1_2,c1_7	c1_12,c1_166,c1_4,c1_613	c1_11,c1_1201,c1_3,c1_47,c1_493	c1_48,c1_7
ENSG00000096092	TMEM14A	c1_11,c1_1326,c1_181,c1_697	c1_35,c1_3,c1_579	c1_1482,c1_21,c1_272,c1_2,c1_7,c1_906	c1_10,c1_3,c1_475,c1_99	c1_13,c1_3	c1_242,c1_27,c1_4,c1_794
ENSG00000096093	EFHC1	c1_15,c1_230,c1_827	c1_1457,c1_5,c1_71,c1_794	c1_14,c1_220,c1_4,c1_764	c1_10,c1_3	c1_1445,c1_20,c1_261,c1_4,c1_659	c1_1213,c1_159,c1_16,c1_657
ENSG00000096384	HSP90AB1	c1_10,c1_155,c1_619	c1_21,c1_383,c1_3	c1_13,c1_160,c1_4,c1_589	c1_1447,c1_249,c1_26,c1_2,c1_864,c1_8	c1_1087,c1_1736,c1_25,c1_2,c1_348,c1_8	c1_113,c1_14,c1_593
ENSG00000096401	CDC5L	c1_1042,c1_1558,c1_29,c1_334	c1_1409,c1_59,c1_5,c1_722	c1_106,c1_11,c1_3,c1_494	c1_10,c1_396,c1_3,c1_66	c1_10,c1_1153,c1_2,c1_40,c1_434	c1_310,c1_41,c1_6
ENSG00000096433	ITPR3	c1_1469,c1_20,c1_284,c1_940	c1_53,c1_5,c1_663	c1_10,c1_3,c1_409,c1_59	c1_11,c1_162,c1_3,c1_604	c1_1432,c1_20,c1_261,c1_4,c1_658	c1_373,c1_53,c1_8
ENSG00000096654	ZNF184	c1_1007,c1_26,c1_308	c1_56,c1_5,c1_705	c1_11,c1_124,c1_3,c1_516	c1_1546,c1_285,c1_2,c1_30,c1_8,c1_933	c1_20,c1_276,c1_4	c1_13,c1_554,c1_98
ENSG00000096696	DSP	c1_113,c1_547,c1_8	c1_1022,c1_10,c1_1597,c1_172,c1_2	c1_22,c1_284,c1_2,c1_7,c1_924	c1_1189,c1_12,c1_166,c1_4,c1_616	c1_1312,c1_19,c1_255,c1_4,c1_641	c1_337,c1_51,c1_7
ENSG00000096717	SIRT1	c1_1530,c1_26,c1_307,c1_999	c1_1429,c1_5,c1_64,c1_754	c1_11,c1_3,c1_476,c1_94	c1_106,c1_10,c1_3,c1_489	c1_2,c1_33,c1_398,c1_9	c1_1132,c1_13,c1_548,c1_97
ENSG00000096746	HNRNPH3	c1_30,c1_337	c1_1538,c1_5,c1_933,c1_99	c1_13,c1_187,c1_4,c1_683	c1_1514,c1_254,c1_26,c1_2,c1_889,c1_8	c1_15,c1_188,c1_3	c1_1001,c1_424,c1_59,c1_9
ENSG00000096872	IFT74	c1_12,c1_198	c1_59,c1_5,c1_727	c1_13,c1_196,c1_4	c1_1529,c1_1776,c1_1834,c1_263,c1_28,c1_2,c1_8,c1_906	c1_15,c1_177,c1_3,c1_612	c1_217,c1_23,c1_4,c1_768
ENSG00000096968	JAK2	c1_1138,c1_3,c1_433,c1_70	c1_1224,c1_18,c1_313,c1_3	c1_300,c1_30,c1_3,c1_8	c1_10,c1_3,c1_72	c1_2,c1_37,c1_408,c1_9	c1_1315,c1_268,c1_31,c1_5,c1_817
ENSG00000096996	IL12RB1	c1_102,c1_1177,c1_508,c1_6	c1_1224,c1_18,c1_313,c1_3	c1_15,c1_231,c1_2,c1_6,c1_801	c1_1213,c1_13,c1_1637,c1_171,c1_4,c1_633	c1_20,c1_265,c1_4,c1_703	c1_1247,c1_1452,c1_164,c1_17,c1_3,c1_668
ENSG00000097007	ABL1	c1_10,c1_167,c1_673	c1_1161,c1_12,c1_219,c1_3	c1_13,c1_191,c1_4,c1_691	c1_10,c1_3,c1_442,c1_87	c1_1665,c1_21,c1_281,c1_4,c1_945	c1_373,c1_53,c1_8
ENSG00000097021	ACOT7	c1_15,c1_233,c1_838	c1_5,c1_64,c1_755	c1_1112,c1_12,c1_145,c1_1596,c1_1772,c1_4,c1_539	c1_199,c1_19,c1_2,c1_5,c1_728	c1_15,c1_199,c1_3	c1_135,c1_14,c1_634
ENSG00000097033	SH3GLB1	c1_2,c1_377,c1_43	c1_51,c1_5,c1_653	c1_1508,c1_347,c1_3,c1_51,c1_965,c1_9	c1_10,c1_3,c1_48	c1_20,c1_276,c1_4,c1_887	c1_1286,c1_209,c1_22,c1_4,c1_751
ENSG00000097046	CDC7	c1_10,c1_167,c1_673	c1_50,c1_5	c1_1151,c1_13,c1_153,c1_4,c1_570	c1_1536,c1_264,c1_28,c1_2,c1_8,c1_908	c1_21,c1_280,c1_4,c1_912	c1_161,c1_17,c1_3,c1_663
ENSG00000097096	SYDE2	c1_28,c1_326	c1_2,c1_8	c1_21,c1_273,c1_2,c1_7,c1_908	c1_14,c1_178,c1_4,c1_658	c1_10,c1_1153,c1_2,c1_40,c1_434	c1_184,c1_21,c1_4,c1_712
ENSG00000099139	PCSK5	c1_126,c1_581,c1_9	c1_30,c1_3	c1_21,c1_260,c1_2,c1_7,c1_872	c1_1154,c1_11,c1_161,c1_3,c1_591	c1_21,c1_281,c1_4,c1_951	c1_417,c1_59,c1_9
ENSG00000099194	SCD	c1_12,c1_205,c1_766	c1_1257,c1_20,c1_376,c1_3	c1_10,c1_3,c1_443,c1_69	c1_1394,c1_20,c1_212,c1_2,c1_5,c1_790	c1_28,c1_2,c1_372,c1_9	c1_193,c1_21,c1_4,c1_723
ENSG00000099203	TMED1	c1_15,c1_233,c1_838	c1_5,c1_75,c1_845	c1_1114,c1_12,c1_145,c1_4,c1_539	c1_219,c1_21,c1_2,c1_5,c1_809	c1_18,c1_233,c1_3	c1_102,c1_14
ENSG00000099204	ABLIM1	c1_1123,c1_3,c1_423,c1_68	c1_30,c1_3	c1_27,c1_292,c1_3,c1_8,c1_929	c1_10,c1_125,c1_3,c1_536	c1_1637,c1_20,c1_278,c1_4,c1_907	c1_1313,c1_268,c1_31,c1_5,c1_816
ENSG00000099219	ERMP1	c1_1068,c1_31,c1_340	c1_1078,c1_10,c1_180,c1_2	c1_14,c1_220,c1_4,c1_756	c1_285,c1_2,c1_30,c1_8	c1_20,c1_276,c1_4,c1_887	c1_185,c1_21,c1_4,c1_713
ENSG00000099246	RAB18	c1_2,c1_377,c1_43	c1_28,c1_3,c1_513	c1_348,c1_3,c1_51,c1_967,c1_9	c1_1030,c1_10,c1_351,c1_3,c1_48	c1_24,c1_2,c1_342,c1_5	c1_12,c1_533,c1_89
ENSG00000099250	NRP1	c1_1498,c1_22,c1_295,c1_967	c1_48,c1_5,c1_636	c1_341,c1_3,c1_49,c1_9	c1_1087,c1_10,c1_3,c1_466,c1_95	c1_1342,c1_19,c1_255,c1_4,c1_642	c1_11,c1_494,c1_76
ENSG00000099251	HSD17B7P2	c1_25,c1_304,c1_990	c1_1257,c1_20,c1_376,c1_3	c1_11,c1_123,c1_3	c1_14,c1_177,c1_4	c1_1677,c1_1929,c1_22,c1_285,c1_2,c1_5,c1_982	c1_100,c1_13,c1_566
ENSG00000099256	PRTFDC1	c1_118,c1_565,c1_9	c1_53,c1_5,c1_664	c1_21,c1_262,c1_2,c1_7,c1_880	c1_11,c1_162,c1_3,c1_601	c1_15,c1_3	c1_421,c1_59,c1_994,c1_9
ENSG00000099260	PALMD	c1_12,c1_194,c1_731	c1_1319,c1_29,c1_3,c1_527	c1_10,c1_3,c1_405,c1_58	c1_306,c1_31,c1_3,c1_986,c1_9	c1_20,c1_271,c1_4,c1_815	c1_1288,c1_210,c1_22,c1_4,c1_753
ENSG00000099282	TSPAN15	c1_12,c1_1349,c1_1663,c1_194,c1_728	c1_1009,c1_171,c1_2,c1_9	c1_10,c1_3,c1_405,c1_58	c1_19,c1_203,c1_2,c1_5	c1_28,c1_2,c1_9	c1_1288,c1_210,c1_22,c1_4,c1_753
ENSG00000099284	MACROH2A2	c1_102,c1_6	c1_1022,c1_10,c1_1597,c1_172,c1_2	c1_13,c1_159,c1_4,c1_584	c1_274,c1_29,c1_2,c1_8	c1_1348,c1_19,c1_255,c1_4,c1_642	c1_1253,c1_1456,c1_164,c1_17,c1_3,c1_671
ENSG00000099290	WASHC2A	c1_10,c1_174,c1_687	c1_22,c1_3,c1_421	c1_11,c1_3,c1_94	c1_10,c1_145,c1_3	c1_10,c1_2,c1_40,c1_435	c1_1128,c1_13,c1_547,c1_97
ENSG00000099308	MAST3	c1_492,c1_5,c1_97	c1_1473,c1_1735,c1_1783,c1_5,c1_77,c1_848	c1_14,c1_225,c1_4,c1_783	c1_1482,c1_252,c1_26,c1_2,c1_879,c1_8	c1_2,c1_31,c1_9	c1_1104,c1_12,c1_510,c1_84
ENSG00000099326	MZF1	c1_34,c1_358	c1_1208,c1_16,c1_293,c1_3	c1_1335,c1_14,c1_225,c1_4,c1_782	c1_19,c1_207,c1_2,c1_5,c1_764	c1_23,c1_2,c1_5	c1_255,c1_28,c1_4
ENSG00000099330	OCEL1	c1_12,c1_1371,c1_199,c1_745	c1_1377,c1_1704,c1_3,c1_43,c1_624	c1_10,c1_3,c1_417,c1_62	c1_1340,c1_19,c1_202,c1_2,c1_5,c1_743	c1_1030,c1_22,c1_2,c1_301,c1_5	c1_173,c1_20,c1_4
ENSG00000099331	MYO9B	c1_105,c1_1201,c1_525,c1_6	c1_5,c1_87,c1_885	c1_1424,c1_20,c1_254,c1_2,c1_7,c1_839	c1_14,c1_174,c1_4,c1_649	c1_10,c1_2,c1_44,c1_466	c1_348,c1_53,c1_8
ENSG00000099337	KCNK6	c1_20,c1_281	c1_51,c1_5	c1_13,c1_161,c1_4	c1_254,c1_26,c1_2,c1_888,c1_8	c1_1326,c1_19,c1_255,c1_4,c1_641	c1_1101,c1_12,c1_506,c1_84
ENSG00000099338	CATSPERG	c1_10,c1_1286,c1_158,c1_633	c1_3	c1_20,c1_254,c1_2,c1_7,c1_832	c1_14,c1_180,c1_4,c1_663	c1_10,c1_2,c1_46,c1_483	N/A
ENSG00000099341	PSMD8	c1_1460,c1_20,c1_280,c1_929	c1_114,c1_1581,c1_2,c1_8,c1_994	c1_1054,c1_10,c1_3,c1_434,c1_67	c1_20,c1_215,c1_2,c1_5,c1_799	c1_1416,c1_20,c1_260,c1_4,c1_655	c1_1102,c1_12,c1_1413,c1_509,c1_84
ENSG00000099364	FBXL19	c1_102,c1_519,c1_6	c1_1396,c1_57,c1_5,c1_708	c1_13,c1_182,c1_4,c1_673	c1_267,c1_29,c1_2,c1_8,c1_910	c1_10,c1_1174,c1_1755,c1_2,c1_43,c1_463	c1_325,c1_45,c1_6
ENSG00000099365	STX1B	c1_2,c1_406,c1_57	c1_114,c1_2,c1_8,c1_994	c1_1288,c1_14,c1_213,c1_4,c1_728	c1_1338,c1_19,c1_201,c1_2,c1_5,c1_741	c1_10,c1_2,c1_40,c1_435	c1_212,c1_22,c1_4,c1_757
ENSG00000099377	HSD3B7	c1_136,c1_593,c1_9	c1_51,c1_5,c1_648	c1_13,c1_159,c1_4,c1_584	c1_1330,c1_19,c1_200,c1_2,c1_5,c1_736	c1_11,c1_1242,c1_3,c1_524,c1_55	c1_1253,c1_1456,c1_164,c1_17,c1_3,c1_671
ENSG00000099381	SETD1A	c1_15,c1_240,c1_854	c1_18,c1_3	c1_1131,c1_13,c1_148,c1_4,c1_545	c1_10,c1_3,c1_429,c1_82	c1_2,c1_31,c1_9	c1_1077,c1_10,c1_454,c1_62
ENSG00000099385	BCL7C	c1_487,c1_5,c1_94	c1_1120,c1_11,c1_191,c1_3	c1_1089,c1_12,c1_144,c1_1551,c1_4,c1_534	c1_199,c1_19,c1_2,c1_5,c1_721	c1_13,c1_3,c1_84	c1_194,c1_21,c1_4,c1_724
ENSG00000099622	CIRBP	c1_1066,c1_31,c1_339	c1_28,c1_3,c1_498	c1_1292,c1_14,c1_213,c1_4,c1_729	c1_1478,c1_251,c1_26,c1_2,c1_877,c1_8	c1_1034,c1_1698,c1_22,c1_2,c1_302,c1_5	c1_175,c1_20,c1_4,c1_700
ENSG00000099624	ATP5F1D	c1_1387,c1_14,c1_1675,c1_218,c1_791	c1_1199,c1_16,c1_289,c1_3	c1_1110,c1_12,c1_145,c1_1585,c1_4,c1_539	c1_1298,c1_199,c1_19,c1_2,c1_5,c1_716	c1_1078,c1_24,c1_2,c1_346,c1_5	c1_121,c1_14
ENSG00000099625	CBARP	c1_1033,c1_1552,c1_28,c1_328	c1_110,c1_5,c1_986	c1_1059,c1_10,c1_3,c1_446,c1_71	c1_1575,c1_302,c1_31,c1_3,c1_975,c1_9	c1_1619,c1_20,c1_276,c1_4,c1_871	c1_1131,c1_13,c1_548,c1_97
ENSG00000099715	PCDH11Y	c1_2,c1_38	c1_113,c1_2,c1_8,c1_989	c1_1415,c1_20,c1_254,c1_2,c1_7,c1_836	c1_17,c1_191,c1_2,c1_5,c1_684	c1_1671,c1_22,c1_283,c1_2,c1_5,c1_973	c1_19,c1_4
ENSG00000099725	PRKY	c1_2,c1_38	c1_113,c1_2,c1_8,c1_989	N/A	c1_17,c1_191,c1_2,c1_5,c1_684	c1_1671,c1_22,c1_283,c1_2,c1_5,c1_973	c1_19,c1_4
ENSG00000099769	IGFALS	c1_10,c1_172,c1_684	c1_105,c1_5	c1_1292,c1_14,c1_213,c1_4,c1_729	c1_1457,c1_249,c1_26,c1_2,c1_866,c1_8	c1_22,c1_289,c1_2,c1_5	c1_114,c1_14
ENSG00000099783	HNRNPM	c1_10,c1_161,c1_657	c1_1533,c1_5,c1_933,c1_99	c1_1192,c1_13,c1_166,c1_4,c1_622	c1_1493,c1_253,c1_26,c1_2,c1_883,c1_8	c1_15,c1_188,c1_3	c1_128,c1_14
ENSG00000099785	MARCHF2	c1_12,c1_194	c1_32,c1_3,c1_544	c1_10,c1_388,c1_3,c1_56	c1_199,c1_19,c1_2,c1_5,c1_719	c1_1410,c1_1866,c1_20,c1_260,c1_4,c1_655	c1_207,c1_22,c1_4
ENSG00000099795	NDUFB7	c1_14,c1_218,c1_791	c1_16,c1_288,c1_3	c1_1110,c1_12,c1_145,c1_1587,c1_1767,c1_4,c1_539	c1_1299,c1_199,c1_19,c1_2,c1_5,c1_716	c1_1081,c1_24,c1_2,c1_346,c1_5	c1_220,c1_24,c1_4,c1_769
ENSG00000099797	TECR	c1_12,c1_1371,c1_199,c1_745	c1_105,c1_5,c1_972	c1_10,c1_3,c1_417,c1_62	c1_1285,c1_198,c1_19,c1_2,c1_5,c1_709	c1_1069,c1_24,c1_2,c1_344,c1_5	c1_173,c1_20,c1_4
ENSG00000099800	TIMM13	c1_15,c1_234,c1_842	c1_16,c1_294,c1_3	c1_1114,c1_12,c1_145,c1_4,c1_539	c1_19,c1_204,c1_2,c1_5,c1_750	c1_22,c1_294,c1_2,c1_5	c1_102,c1_14,c1_574
ENSG00000099804	CDC34	c1_484,c1_5,c1_94	c1_11,c1_3	c1_1095,c1_12,c1_144,c1_1564,c1_4,c1_534	c1_1274,c1_1668,c1_17,c1_192,c1_2,c1_5,c1_689	c1_1643,c1_20,c1_278,c1_4,c1_907	c1_323,c1_45,c1_6
ENSG00000099810	MTAP	c1_10,c1_171,c1_683	c1_5,c1_61	c1_14,c1_220,c1_4,c1_763	c1_10,c1_3,c1_70	c1_1397,c1_1859,c1_19,c1_258,c1_4,c1_651	c1_12,c1_509,c1_84
ENSG00000099814	CEP170B	c1_20,c1_280,c1_930	c1_114,c1_1581,c1_2,c1_8,c1_994	c1_10,c1_3,c1_434,c1_67	c1_10,c1_3,c1_82	c1_110,c1_14,c1_3,c1_568	c1_12,c1_509,c1_84
ENSG00000099817	POLR2E	c1_12,c1_1328,c1_187,c1_710	c1_25,c1_3	c1_10,c1_391,c1_3,c1_56	c1_1299,c1_199,c1_19,c1_2,c1_5,c1_716	c1_1081,c1_24,c1_2,c1_346,c1_5	c1_173,c1_20,c1_4
ENSG00000099821	POLRMT	c1_1063,c1_1574,c1_30,c1_338	c1_1377,c1_1704,c1_3,c1_43,c1_624	c1_1270,c1_13,c1_185,c1_4,c1_676	c1_1243,c1_14,c1_175,c1_4,c1_653	c1_15,c1_177,c1_3	c1_1062,c1_10,c1_453,c1_62
ENSG00000099822	HCN2	c1_111,c1_1212,c1_537,c1_7	c1_1012,c1_171,c1_2,c1_9	c1_22,c1_284,c1_2,c1_7,c1_923	c1_12,c1_169,c1_4	c1_1393,c1_1850,c1_19,c1_258,c1_4,c1_650	c1_338,c1_51,c1_7,c1_905
ENSG00000099834	CDHR5	c1_16,c1_257	c1_1096,c1_10,c1_1632,c1_183,c1_2	c1_22,c1_2,c1_7	c1_12,c1_165,c1_4,c1_612	c1_11,c1_1203,c1_3,c1_47,c1_493	N/A
ENSG00000099840	IZUMO4	c1_12,c1_198,c1_742	c1_26,c1_3	c1_10,c1_3,c1_429,c1_66	c1_20,c1_215,c1_2,c1_5,c1_798	c1_28,c1_2,c1_374,c1_9	c1_217,c1_23,c1_4,c1_766
ENSG00000099849	RASSF7	c1_1474,c1_20,c1_287,c1_946	c1_10,c1_179,c1_2	c1_13,c1_208,c1_4	c1_305,c1_31,c1_3,c1_984,c1_9	c1_1044,c1_23,c1_2,c1_314,c1_5	c1_141,c1_14
ENSG00000099860	GADD45B	c1_451,c1_4,c1_78	c1_1215,c1_1673,c1_17,c1_305,c1_3	c1_1202,c1_13,c1_1641,c1_168,c1_4,c1_631	c1_1042,c1_10,c1_375,c1_3,c1_55	c1_1519,c1_20,c1_267,c1_4,c1_765	c1_1337,c1_290,c1_32,c1_5,c1_856
ENSG00000099864	PALM	c1_12,c1_1349,c1_194,c1_728	c1_26,c1_3	c1_10,c1_388,c1_3,c1_56	c1_20,c1_214,c1_2,c1_5,c1_795	c1_130,c1_14,c1_3	c1_205,c1_22,c1_4,c1_739
ENSG00000099866	MADCAM1	c1_2,c1_54	c1_1323,c1_29,c1_3,c1_527	c1_118,c1_11,c1_3	c1_14,c1_178,c1_4,c1_658	c1_20,c1_266,c1_4,c1_716	c1_356,c1_53,c1_8
ENSG00000099869	IGF2-AS	c1_12,c1_202,c1_758	c1_12,c1_3	c1_21,c1_258,c1_2,c1_7,c1_871	c1_11,c1_161,c1_3,c1_582	c1_1304,c1_19,c1_255,c1_4,c1_640	c1_1002,c1_424,c1_59,c1_9
ENSG00000099875	MKNK2	c1_1449,c1_20,c1_279,c1_920	c1_23,c1_3,c1_435	c1_10,c1_3,c1_429,c1_66	c1_232,c1_23,c1_2,c1_6	c1_1104,c1_26,c1_2,c1_361,c1_8	c1_1294,c1_217,c1_23,c1_4,c1_765
ENSG00000099889	ARVCF	c1_113,c1_1235,c1_544,c1_8	c1_5,c1_63,c1_747	c1_1443,c1_1731,c1_20,c1_255,c1_2,c1_7,c1_850	c1_294,c1_31,c1_3,c1_957,c1_9	c1_11,c1_1227,c1_3,c1_49,c1_506	c1_392,c1_56,c1_8
ENSG00000099899	TRMT2A	c1_1063,c1_1573,c1_30,c1_338	c1_26,c1_3,c1_482	c1_13,c1_176,c1_4,c1_652	c1_1238,c1_14,c1_175,c1_4,c1_651	c1_13,c1_3	c1_112,c1_14,c1_591
ENSG00000099901	RANBP1	c1_10,c1_1304,c1_162,c1_661	c1_28,c1_3,c1_500	c1_13,c1_160,c1_4,c1_593	c1_1487,c1_1745,c1_253,c1_26,c1_2,c1_882,c1_8	c1_1044,c1_1712,c1_23,c1_2,c1_314,c1_5	c1_24,c1_4
ENSG00000099904	ZDHHC8	c1_14,c1_226	c1_1377,c1_1704,c1_3,c1_43,c1_624	c1_1121,c1_12,c1_145,c1_1622,c1_4,c1_540	c1_277,c1_29,c1_2,c1_8,c1_921	c1_11,c1_3,c1_525,c1_55	c1_316,c1_43,c1_6
ENSG00000099910	KLHL22	c1_12,c1_1355,c1_196,c1_732	c1_139,c1_2,c1_8	c1_10,c1_3,c1_405,c1_58	c1_1267,c1_17,c1_192,c1_2,c1_5,c1_687	c1_28,c1_2,c1_9	c1_205,c1_22,c1_4,c1_740
ENSG00000099917	MED15	c1_1063,c1_1574,c1_1736,c1_30,c1_338	c1_23,c1_3,c1_435	c1_13,c1_176,c1_4,c1_655	c1_1238,c1_14,c1_175,c1_4,c1_651	c1_15,c1_164,c1_3	c1_1071,c1_10,c1_453,c1_62
ENSG00000099940	SNAP29	c1_20,c1_283,c1_939	c1_53,c1_5	c1_1248,c1_13,c1_180,c1_4,c1_665	c1_1276,c1_17,c1_192,c1_2,c1_5,c1_690	c1_156,c1_15,c1_3	c1_244,c1_27,c1_4
ENSG00000099942	CRKL	c1_19,c1_272,c1_905	c1_18,c1_352,c1_3	c1_108,c1_11,c1_3	c1_10,c1_322,c1_33,c1_3	c1_1451,c1_20,c1_262,c1_4,c1_662	c1_294,c1_33,c1_6,c1_874
ENSG00000099949	LZTR1	c1_14,c1_226	c1_1377,c1_1704,c1_3,c1_43,c1_624	c1_1121,c1_12,c1_145,c1_1622,c1_4,c1_540	c1_268,c1_29,c1_2,c1_8	c1_25,c1_2,c1_352,c1_8	c1_316,c1_43,c1_6
ENSG00000099953	MMP11	c1_129,c1_9	c1_52,c1_5,c1_657	c1_1477,c1_21,c1_271,c1_2,c1_7,c1_902	c1_1136,c1_11,c1_161,c1_3,c1_579	c1_1658,c1_21,c1_281,c1_4,c1_943	c1_1010,c1_427,c1_59,c1_9
ENSG00000099954	CECR2	c1_100,c1_505,c1_6	c1_10,c1_172,c1_2	c1_1375,c1_20,c1_254,c1_2,c1_7,c1_825	c1_10,c1_38,c1_3	c1_12,c1_3,c1_527,c1_56	c1_1230,c1_164,c1_17,c1_3,c1_667
ENSG00000099956	SMARCB1	c1_10,c1_161,c1_657	c1_5,c1_75,c1_845	c1_13,c1_169,c1_4,c1_635	c1_1356,c1_19,c1_204,c1_2,c1_5,c1_754	c1_21,c1_281,c1_4,c1_943	c1_105,c1_14,c1_582
ENSG00000099957	P2RX6	c1_12,c1_200,c1_750	c1_114,c1_2,c1_8	c1_10,c1_3,c1_60	c1_10,c1_3,c1_46	c1_2,c1_36,c1_405,c1_9	c1_201,c1_21,c1_4
ENSG00000099958	DERL3	c1_24,c1_302	c1_1332,c1_32,c1_3,c1_544	c1_18,c1_2,c1_6	c1_15,c1_186,c1_4	c1_1305,c1_1811,c1_19,c1_255,c1_4,c1_640	c1_168,c1_17,c1_3
ENSG00000099960	SLC7A4	c1_12,c1_1345,c1_192,c1_725	c1_114,c1_1581,c1_2,c1_8,c1_994	c1_10,c1_3,c1_416,c1_61	c1_10,c1_121,c1_3,c1_527	c1_2,c1_36,c1_405,c1_9	c1_237,c1_26,c1_4
ENSG00000099968	BCL2L13	c1_12,c1_204,c1_764	c1_1271,c1_22,c1_3,c1_401	c1_1013,c1_10,c1_368,c1_3,c1_53	c1_10,c1_355,c1_3,c1_48	c1_28,c1_2,c1_374,c1_9	c1_184,c1_21,c1_4,c1_711
ENSG00000099974	DDTL	c1_127,c1_9	c1_13,c1_231,c1_3	c1_13,c1_201,c1_4,c1_716	c1_18,c1_193,c1_2,c1_5	c1_22,c1_286,c1_2,c1_5,c1_984	c1_1292,c1_217,c1_23,c1_4,c1_764
ENSG00000099977	DDT	c1_1418,c1_15,c1_232,c1_834	c1_1170,c1_13,c1_233,c1_3	c1_1110,c1_12,c1_145,c1_1587,c1_4,c1_539	c1_18,c1_193,c1_2,c1_5,c1_697	c1_22,c1_286,c1_2,c1_5,c1_984	c1_185,c1_21,c1_4,c1_713
ENSG00000099985	OSM	c1_102,c1_6	c1_25,c1_3	c1_15,c1_229,c1_2,c1_6,c1_793	c1_1199,c1_13,c1_170,c1_4,c1_629	c1_1251,c1_12,c1_1791,c1_3,c1_527,c1_56	c1_1216,c1_1431,c1_161,c1_17,c1_3,c1_659
ENSG00000099991	CABIN1	c1_129,c1_9	c1_5	c1_20,c1_254,c1_2,c1_7,c1_827	c1_294,c1_31,c1_3,c1_957,c1_9	c1_19,c1_255,c1_4,c1_645	c1_391,c1_56,c1_8
ENSG00000099992	TBC1D10A	c1_3,c1_421,c1_67	c1_22,c1_3	c1_304,c1_31,c1_3,c1_8	c1_199,c1_19,c1_2,c1_5	c1_1614,c1_20,c1_276,c1_4,c1_867	c1_272,c1_31,c1_5,c1_829
ENSG00000099994	SUSD2	c1_113,c1_541,c1_8	c1_15,c1_246,c1_3	c1_1416,c1_20,c1_254,c1_2,c1_7,c1_836	c1_226,c1_23,c1_2,c1_6,c1_826	c1_1358,c1_19,c1_255,c1_4,c1_645	c1_391,c1_56,c1_8
ENSG00000099995	SF3A1	c1_10,c1_1317,c1_170,c1_679	c1_53,c1_5,c1_663	c1_100,c1_11,c1_3	c1_10,c1_3,c1_469,c1_96	c1_1028,c1_22,c1_2,c1_300,c1_5	c1_306,c1_40,c1_6
ENSG00000099998	GGT5	c1_113,c1_541,c1_8	c1_15,c1_246,c1_3	c1_3,c1_44,c1_8	c1_10,c1_3,c1_42	c1_19,c1_255,c1_4,c1_645	c1_284,c1_31,c1_5,c1_850
ENSG00000099999	RNF215	c1_1474,c1_20,c1_287,c1_946	c1_104,c1_5,c1_959	c1_1326,c1_14,c1_1683,c1_221,c1_4,c1_772	c1_14,c1_177,c1_4	c1_20,c1_276,c1_4,c1_867	c1_1010,c1_427,c1_59,c1_9
ENSG00000100003	SEC14L2	c1_134,c1_588,c1_9	c1_1047,c1_10,c1_175,c1_2	c1_1477,c1_21,c1_271,c1_2,c1_7,c1_902	c1_1542,c1_280,c1_29,c1_2,c1_8,c1_926	c1_1512,c1_20,c1_267,c1_4,c1_760	c1_419,c1_59,c1_992,c1_9
ENSG00000100014	SPECC1L	c1_146,c1_9	c1_15,c1_252,c1_3	c1_20,c1_254,c1_2,c1_7,c1_827	c1_10,c1_387,c1_3,c1_58	c1_15,c1_166,c1_3,c1_603	c1_367,c1_53,c1_8
ENSG00000100023	PPIL2	c1_1049,c1_1562,c1_29,c1_335	c1_18,c1_354,c1_3	c1_14,c1_216,c1_4	c1_1238,c1_14,c1_175,c1_4,c1_651	c1_11,c1_3,c1_521,c1_54	c1_1203,c1_125,c1_14,c1_624
ENSG00000100024	UPB1	c1_10,c1_172,c1_684	c1_22,c1_3,c1_408	c1_13,c1_201,c1_4,c1_716	c1_1503,c1_254,c1_26,c1_2,c1_887,c1_8	c1_22,c1_2,c1_5	c1_392,c1_56,c1_8
ENSG00000100027	YPEL1	c1_27,c1_312	c1_1429,c1_5,c1_64,c1_754	c1_13,c1_152,c1_4,c1_563	c1_1488,c1_253,c1_26,c1_2,c1_882,c1_8	c1_24,c1_2,c1_342,c1_5	c1_284,c1_31,c1_5
ENSG00000100028	SNRPD3	c1_10,c1_1304,c1_162,c1_661	c1_21,c1_390,c1_3	c1_13,c1_4	c1_1493,c1_253,c1_26,c1_2,c1_883,c1_8	c1_1038,c1_1706,c1_22,c1_2,c1_306,c1_5	c1_127,c1_14
ENSG00000100029	PES1	c1_15,c1_231	c1_1533,c1_5,c1_933,c1_99	c1_1196,c1_13,c1_1638,c1_166,c1_4,c1_623	c1_1463,c1_1733,c1_251,c1_26,c1_2,c1_869,c1_8	c1_15,c1_170,c1_3	c1_105,c1_14,c1_582
ENSG00000100030	MAPK1	c1_2,c1_40	c1_1485,c1_5,c1_81,c1_864	c1_104,c1_11,c1_3	c1_10,c1_3,c1_413,c1_73	c1_15,c1_216,c1_3	c1_203,c1_21,c1_4
ENSG00000100031	GGT1	c1_141,c1_9	c1_25,c1_3,c1_461	c1_13,c1_176,c1_4	c1_14,c1_175,c1_4,c1_652	c1_20,c1_267,c1_4,c1_768	c1_208,c1_22,c1_4
ENSG00000100033	PRODH	c1_3,c1_421,c1_67	c1_22,c1_3	c1_303,c1_31,c1_3,c1_8	c1_20,c1_215,c1_2,c1_5,c1_800	c1_24,c1_2,c1_343,c1_5	c1_228,c1_25,c1_4,c1_779
ENSG00000100034	PPM1F	c1_143,c1_9	c1_15,c1_266,c1_3	c1_339,c1_3,c1_49,c1_9	c1_301,c1_31,c1_3,c1_973,c1_9	c1_20,c1_266,c1_4,c1_722	c1_391,c1_56,c1_8
ENSG00000100036	SLC35E4	c1_502,c1_5,c1_99	c1_11,c1_206,c1_3	c1_10,c1_3,c1_409,c1_59	c1_19,c1_202,c1_2,c1_5	c1_20,c1_266,c1_4,c1_722	c1_373,c1_53,c1_8
ENSG00000100038	TOP3B	c1_1517,c1_25,c1_304,c1_989	c1_10,c1_185,c1_2	c1_1335,c1_14,c1_225,c1_4,c1_782	c1_10,c1_386,c1_3,c1_58	c1_20,c1_274,c1_4	N/A
ENSG00000100053	CRYBB3	c1_1481,c1_22,c1_293,c1_957	c1_18,c1_3	c1_1388,c1_20,c1_254,c1_2,c1_7,c1_826	c1_290,c1_31,c1_3,c1_9	c1_10,c1_1174,c1_1755,c1_2,c1_43,c1_463	N/A
ENSG00000100055	CYTH4	c1_100,c1_505,c1_6	c1_18,c1_3	c1_1368,c1_15,c1_1695,c1_234,c1_2,c1_6,c1_812	c1_1203,c1_13,c1_1622,c1_171,c1_4,c1_631	c1_12,c1_3,c1_548,c1_60	c1_161,c1_17,c1_3,c1_662
ENSG00000100056	ESS2	c1_15,c1_244,c1_861	c1_5,c1_69,c1_775	c1_13,c1_176,c1_4,c1_656	c1_1243,c1_14,c1_175,c1_4,c1_653	c1_10,c1_1176,c1_2,c1_43,c1_463	c1_1065,c1_10,c1_453,c1_62
ENSG00000100058	CRYBB2P1	c1_1397,c1_14,c1_220,c1_804	c1_10,c1_172,c1_2	c1_13,c1_169,c1_4,c1_634	c1_199,c1_19,c1_2,c1_5,c1_715	c1_11,c1_1215,c1_3,c1_48,c1_498	c1_103,c1_14,c1_579
ENSG00000100060	MFNG	c1_3,c1_439,c1_74	c1_1061,c1_10,c1_1618,c1_177,c1_2	c1_339,c1_3,c1_49,c1_9	c1_301,c1_31,c1_3,c1_972,c1_9	c1_20,c1_266,c1_4,c1_722	c1_11,c1_83
ENSG00000100065	CARD10	c1_9	c1_1061,c1_10,c1_1618,c1_177,c1_2	c1_335,c1_3,c1_49,c1_952,c1_9	c1_301,c1_31,c1_3,c1_973,c1_9	c1_20,c1_266,c1_4,c1_716	c1_54,c1_8
ENSG00000100068	LRP5L	c1_468,c1_4,c1_85	c1_10,c1_172,c1_2	c1_15,c1_230,c1_2,c1_6,c1_800	c1_14,c1_174,c1_4,c1_646	c1_11,c1_1215,c1_3,c1_48,c1_498	c1_293,c1_32,c1_5
ENSG00000100075	SLC25A1	c1_1460,c1_1695,c1_20,c1_280,c1_929	c1_1257,c1_20,c1_376,c1_3	c1_10,c1_3,c1_418,c1_62	c1_20,c1_215,c1_2,c1_5,c1_798	c1_1108,c1_28,c1_2,c1_372,c1_9	c1_189,c1_21,c1_4,c1_715
[truncated: 19,619 more rows]

## Sheet: Module_Assignment_Blood
MEGENA-Module assignment for whole blood dataset
Ensembl_Gene_ID	HGNC_Symbol	No_adjustment	CONFETI	Known_covariates	PC	PEER	RUVCorr
ENSG00000000003	TSPAN6	c2_19	c1_2,c1_33,c1_363,c1_7	c1_283,c1_48,c1_5	c1_1458,c1_1702,c1_1769,c1_251,c1_38,c1_4,c1_857	c1_204,c1_21	c1_1167,c1_1342,c1_144,c1_17,c1_3,c1_499,c1_888
ENSG00000000419	DPM1	c2_15,c2_390,c2_815,c2_90	c1_1019,c1_1332,c1_2,c1_34,c1_386,c1_7	c1_191,c1_28,c1_562	c1_176,c1_21,c1_3,c1_637	c1_1150,c1_41,c1_446	c1_150,c1_19,c1_4,c1_535
ENSG00000000457	SCYL3	c2_259,c2_60,c2_8	c1_1239,c1_223,c1_24,c1_5,c1_824	c1_213,c1_33	c1_303,c1_48,c1_7	c1_14	c1_129,c1_14,c1_435,c1_813
ENSG00000000460	C1orf112	c2_232,c2_55,c2_600,c2_6	c1_2,c1_32,c1_6	c1_1036,c1_1173,c1_306,c1_3,c1_53,c1_759,c1_7	c1_1072,c1_12,c1_428,c1_94	c1_253,c1_27,c1_907	c1_257,c1_49,c1_8
ENSG00000000938	FGR	c2_239,c2_59,c2_8	c1_2,c1_34,c1_365,c1_7,c1_986	c1_13,c1_95	c1_31,c1_3	c1_1057,c1_323,c1_37	c1_126,c1_13,c1_406,c1_748
ENSG00000000971	CFH	c2_4,c2_53	c1_2,c1_33,c1_363,c1_7	c1_283,c1_48,c1_5	c1_1458,c1_1702,c1_1769,c1_251,c1_38,c1_4,c1_857	c1_252,c1_26,c1_897	c1_1167,c1_1337,c1_144,c1_17,c1_3,c1_499,c1_888
ENSG00000001036	FUCA2	c2_16,c2_440,c2_96	c1_169,c1_21,c1_5	c1_1116,c1_352,c1_3,c1_62,c1_838,c1_8	c1_178,c1_21,c1_3,c1_644	c1_310,c1_33,c1_978	c1_189,c1_27,c1_612,c1_6
ENSG00000001084	GCLC	c2_237,c2_57,c2_619,c2_7,c2_983	c1_13,c1_4,c1_93	c1_170,c1_21	c1_129,c1_15,c1_538	c1_1026,c1_1498,c1_312,c1_36	c1_145,c1_17,c1_3,c1_511
ENSG00000001167	NFYA	c2_213,c2_47,c2_4	c1_223,c1_24,c1_5,c1_820	c1_122,c1_14,c1_429	c1_141,c1_17,c1_579	c1_6	c1_233,c1_45,c1_662,c1_7
ENSG00000001460	STPG1	c2_249,c2_59,c2_8	c1_1067,c1_12,c1_1356,c1_497,c1_4,c1_75	c1_13,c1_85	c1_300,c1_48,c1_7	c1_261,c1_30	c1_197,c1_28,c1_6
ENSG00000001461	NIPAL3	c2_1015,c2_10,c2_316,c2_714,c2_72	c1_29,c1_2,c1_303,c1_6	c1_297,c1_3,c1_51,c1_6,c1_737	c1_1160,c1_140,c1_17,c1_573	c1_251,c1_26,c1_890	c1_131,c1_14,c1_476,c1_874
ENSG00000001497	LAS1L	c2_17,c2_447,c2_97	c1_1210,c1_223,c1_24,c1_5,c1_819	c1_322,c1_3,c1_58,c1_782,c1_8	c1_101,c1_1095,c1_12,c1_1551,c1_451	c1_14,c1_166	c1_129,c1_14,c1_434
ENSG00000001561	ENPP4	c2_118,c2_20,c2_506	c1_1047,c1_10,c1_36,c1_425,c1_4	c1_34	c1_120,c1_14,c1_525	c1_41,c1_446	c1_148,c1_18,c1_3,c1_531,c1_963
ENSG00000001617	SEMA3F	c2_39,c2_4	c1_1031,c1_1340,c1_2,c1_35,c1_417,c1_7	c1_285,c1_48,c1_5,c1_700	c1_1459,c1_1706,c1_251,c1_38,c1_4,c1_857	c1_1194,c1_42,c1_458	c1_1168,c1_1345,c1_1389,c1_144,c1_17,c1_3,c1_499,c1_888
ENSG00000001629	ANKIB1	c2_118,c2_20,c2_491,c2_919	c1_13,c1_4,c1_572,c1_83	c1_238,c1_38,c1_638	c1_212,c1_30,c1_3,c1_742	c1_1170,c1_1556,c1_41,c1_449	c1_245,c1_46,c1_7
ENSG00000001631	KRIT1	c2_13,c2_348,c2_754,c2_84	c1_13,c1_4,c1_623,c1_94	c1_144,c1_18	c1_110,c1_12,c1_483	c1_312,c1_36	c1_129,c1_14,c1_454
ENSG00000002016	RAD52	c2_1058,c2_17,c2_448,c2_865,c2_97	c1_4	c1_315,c1_3,c1_56,c1_8	c1_342,c1_50,c1_7	c1_39,c1_402	c1_1001,c1_160,c1_20,c1_4,c1_573
ENSG00000002330	BAD	c2_102,c2_18,c2_471,c2_888	c1_28,c1_290,c1_2,c1_6,c1_918	c1_341,c1_3,c1_60,c1_828,c1_8	c1_242,c1_33,c1_3,c1_804	c1_1184,c1_41,c1_452	c1_151,c1_19,c1_4,c1_543,c1_980
ENSG00000002549	LAP3	c2_17,c2_457,c2_98	c1_1000,c1_2,c1_34,c1_367,c1_7	c1_1116,c1_352,c1_3,c1_62,c1_838,c1_8	c1_1475,c1_268,c1_41,c1_5,c1_884	c1_1119,c1_39,c1_402	c1_189,c1_27,c1_612,c1_6
ENSG00000002586	CD99	c2_26,c2_2	c1_241,c1_26,c1_2,c1_6	c1_1014,c1_1163,c1_293,c1_3,c1_51,c1_6,c1_723	c1_261,c1_40,c1_4	c1_57,c1_668,c1_6	c1_189,c1_27,c1_6
ENSG00000002745	WNT16	c2_10,c2_68	c1_2,c1_34,c1_7	N/A	c1_1059,c1_11,c1_420,c1_92	c1_1325,c1_56,c1_5,c1_659	c1_146,c1_18,c1_3,c1_518
ENSG00000002822	MAD1L1	c2_26,c2_2	c1_22,c1_5	c1_1066,c1_338,c1_3,c1_59,c1_804,c1_8	c1_144,c1_18	c1_122,c1_13	c1_189,c1_27,c1_612,c1_6
ENSG00000002834	LASP1	c2_1099,c2_258,c2_60,c2_647,c2_8,c2_993	c1_202,c1_22,c1_5	c1_202,c1_31,c1_578	c1_1439,c1_248,c1_37,c1_3,c1_840	c1_1140,c1_40,c1_422	c1_1093,c1_126,c1_1305,c1_13,c1_406,c1_750
ENSG00000002919	SNX11	c2_1099,c2_258,c2_60,c2_647,c2_8,c2_993	c1_11,c1_4,c1_57	c1_153,c1_19	c1_320,c1_48,c1_7,c1_985	c1_1035,c1_1510,c1_312,c1_36	c1_76,c1_9
ENSG00000003056	M6PR	c2_119,c2_20,c2_509,c2_954	c1_10,c1_40,c1_438,c1_4	c1_322,c1_3,c1_58,c1_8	c1_305,c1_48,c1_7	c1_44,c1_495	c1_130,c1_14,c1_466
ENSG00000003147	ICA1	c2_54,c2_6	c1_1067,c1_12,c1_1356,c1_497,c1_4,c1_75	c1_303,c1_3,c1_52,c1_7	c1_1036,c1_1528,c1_400,c1_87,c1_9	c1_32	c1_8
ENSG00000003249	DBNDD1	c2_10,c2_330,c2_75	c1_1153,c1_169,c1_21,c1_5,c1_729	c1_290,c1_3,c1_50,c1_6,c1_704,c1_993	c1_1061,c1_11,c1_420,c1_92	c1_13,c1_152	c1_146,c1_18,c1_3,c1_518,c1_928
ENSG00000003393	ALS2	c2_13,c2_348,c2_754,c2_84	c1_10,c1_38,c1_4	c1_118,c1_14,c1_417,c1_881	c1_299,c1_48,c1_7	c1_1431,c1_220,c1_23,c1_851	c1_129,c1_14,c1_439
ENSG00000003400	CASP10	c2_15,c2_388,c2_90	c1_265,c1_27,c1_2,c1_6	c1_152,c1_19,c1_486	c1_140,c1_17	c1_38	c1_235,c1_45,c1_7
ENSG00000003402	CFLAR	c2_249,c2_59,c2_8	c1_13,c1_4,c1_604,c1_88	c1_13,c1_87	c1_192,c1_25,c1_3,c1_696	c1_1032,c1_312,c1_36	c1_169,c1_23,c1_5
ENSG00000003436	TFPI	c2_62,c2_8	c1_2,c1_33,c1_362,c1_7	c1_65,c1_9	c1_257,c1_40,c1_4,c1_869	c1_73,c1_8	c1_1010,c1_166,c1_22,c1_589,c1_5
ENSG00000003509	NDUFAF7	c2_15,c2_374,c2_90	c1_116,c1_15,c1_4	c1_173,c1_23,c1_523,c1_948	c1_227,c1_31,c1_3,c1_772	c1_40	c1_300,c1_67,c1_9
ENSG00000003756	RBM5	c2_223,c2_4,c2_50	c1_200,c1_22,c1_5,c1_796	c1_119,c1_14,c1_421	c1_301,c1_48,c1_7	c1_1106,c1_39,c1_401	c1_160,c1_20,c1_4,c1_570
ENSG00000003989	SLC7A2	c2_107,c2_19	c1_2,c1_33,c1_363,c1_7,c1_971	c1_283,c1_48,c1_5	c1_1458,c1_1702,c1_1769,c1_251,c1_38,c1_4,c1_857	c1_1310,c1_1597,c1_53,c1_5,c1_637	c1_1167,c1_1339,c1_144,c1_17,c1_3,c1_499,c1_888
ENSG00000004059	ARF5	c2_179,c2_36,c2_4	c1_11,c1_483,c1_4,c1_66	c1_249,c1_39	c1_242,c1_33,c1_3,c1_800	c1_1065,c1_361,c1_38	c1_150,c1_19,c1_4,c1_534,c1_975
ENSG00000004139	SARM1	c2_10,c2_79	c1_2,c1_33,c1_362,c1_7,c1_936	c1_291,c1_3,c1_51,c1_6,c1_712	c1_148,c1_18	c1_338,c1_37	c1_147,c1_18,c1_3,c1_520
ENSG00000004142	POLDIP2	c2_16,c2_415,c2_92	c1_169,c1_21,c1_5,c1_710	c1_248,c1_39	c1_1312,c1_1633,c1_205,c1_27,c1_3,c1_716	c1_15,c1_191	c1_129,c1_14,c1_452
ENSG00000004399	PLXND1	c2_17,c2_97	c1_168,c1_20,c1_4	c1_352,c1_3,c1_62,c1_842,c1_8	c1_393,c1_82,c1_8	c1_1425,c1_219,c1_23,c1_850	c1_177,c1_24,c1_603,c1_6
ENSG00000004455	AK2	c2_143,c2_26,c2_2	c1_169,c1_21,c1_5,c1_728	c1_339,c1_3,c1_59,c1_811,c1_8	c1_208,c1_30,c1_3,c1_727	c1_1460,c1_253,c1_27,c1_907	c1_1103,c1_126,c1_1311,c1_13,c1_407,c1_758
ENSG00000004468	CD38	c2_181,c2_36,c2_4	c1_10,c1_41,c1_446,c1_4	c1_1035,c1_306,c1_3,c1_53,c1_759,c1_7	c1_11,c1_425,c1_93	c1_1216,c1_44,c1_502	c1_1215,c1_1367,c1_1405,c1_146,c1_18,c1_3,c1_517,c1_926
ENSG00000004478	FKBP4	c2_10,c2_71	c1_1187,c1_175,c1_22,c1_5,c1_759	c1_312,c1_3,c1_56,c1_8	c1_1079,c1_12,c1_1546,c1_431,c1_95	c1_1133,c1_40,c1_410	c1_10,c1_328,c1_89
ENSG00000004487	KDM1A	c2_17,c2_447,c2_97	c1_189,c1_22,c1_5,c1_776	c1_322,c1_3,c1_58,c1_782,c1_8	c1_101,c1_1095,c1_12,c1_1551,c1_451	c1_2,c1_49,c1_573	c1_130,c1_14,c1_468
ENSG00000004534	RBM6	c2_10,c2_322,c2_728,c2_73	c1_2,c1_34,c1_7	c1_300,c1_3,c1_51,c1_6,c1_746	c1_1496,c1_295,c1_48,c1_7,c1_930	c1_45,c1_531	c1_1003,c1_161,c1_20,c1_4,c1_575
ENSG00000004660	CAMKK1	c2_240,c2_59,c2_622,c2_8	c1_107,c1_15,c1_4	c1_127,c1_16	c1_64,c1_8	c1_1403,c1_1614,c1_18,c1_202,c1_832	c1_114,c1_11
ENSG00000004700	RECQL	c2_13,c2_348,c2_754,c2_84	c1_13,c1_4,c1_585,c1_85	c1_140,c1_18	c1_176,c1_21,c1_3,c1_637	c1_6	c1_1155,c1_131,c1_14,c1_477,c1_875
ENSG00000004766	VPS50	c2_13,c2_357,c2_87	c1_111,c1_15,c1_4,c1_659	c1_1146,c1_255,c1_40,c1_664,c1_983	c1_101,c1_12	c1_13,c1_152	c1_1211,c1_145,c1_17,c1_3,c1_509,c1_915
ENSG00000004776	HSPB6	c2_14,c2_361,c2_88	c1_1168,c1_1372,c1_170,c1_21,c1_5,c1_758	c1_273,c1_46,c1_5	c1_253,c1_39,c1_4,c1_862	c1_205,c1_21	c1_1173,c1_1352,c1_144,c1_17,c1_3,c1_500,c1_890
ENSG00000004777	ARHGAP33	c2_10,c2_297,c2_68	c1_223,c1_24,c1_5,c1_822	c1_308,c1_3,c1_53,c1_7	c1_323,c1_48,c1_7	c1_310,c1_33	c1_8
ENSG00000004779	NDUFAB1	c2_102,c2_18,c2_474,c2_899	c1_169,c1_21,c1_5,c1_728	c1_1112,c1_342,c1_3,c1_60,c1_831,c1_8	c1_1409,c1_242,c1_33,c1_3,c1_794	c1_44,c1_505	c1_156,c1_19,c1_4,c1_559
ENSG00000004799	PDK4	c2_15,c2_396,c2_90	c1_3,c1_8	c1_260,c1_41,c1_673	c1_12,c1_97	c1_18,c1_201,c1_822	c1_177,c1_24,c1_603,c1_6
ENSG00000004838	ZMYND10	c2_16,c2_436,c2_95	c1_223,c1_24,c1_5,c1_819	c1_347,c1_3,c1_61,c1_833,c1_8	c1_107,c1_12,c1_472	c1_1245,c1_45,c1_535	c1_141,c1_16,c1_492,c1_885
ENSG00000004864	SLC25A13	c2_179,c2_36,c2_4	c1_241,c1_26,c1_2,c1_6	N/A	c1_12,c1_436,c1_96	c1_1282,c1_2,c1_48,c1_566	c1_1079,c1_126,c1_13,c1_406,c1_744
ENSG00000004866	ST7	c2_55,c2_6	c1_169,c1_21,c1_5	c1_322,c1_3,c1_58,c1_782,c1_8	c1_1312,c1_205,c1_27,c1_3,c1_716	c1_15,c1_191	c1_129,c1_14
ENSG00000004897	CDC27	c2_15,c2_410,c2_91	c1_122,c1_15,c1_4	c1_220,c1_34	c1_129,c1_15,c1_538	c1_13,c1_142	c1_126,c1_13,c1_408,c1_772
ENSG00000004939	SLC4A1	c2_234,c2_56,c2_610,c2_7	c1_230,c1_25,c1_5,c1_871	c1_167,c1_21,c1_509	c1_1272,c1_183,c1_24,c1_3,c1_661	c1_121,c1_1360,c1_13,c1_751	c1_1193,c1_145,c1_17,c1_3,c1_503,c1_901
ENSG00000004961	HCCS	c2_193,c2_40,c2_4	c1_2,c1_34,c1_406,c1_7	c1_120,c1_14,c1_423	c1_1312,c1_1633,c1_205,c1_27,c1_3,c1_716	c1_45,c1_547	c1_218,c1_38,c1_641,c1_6
ENSG00000004975	DVL2	c2_10,c2_322,c2_727,c2_73	c1_1281,c1_226,c1_24,c1_5,c1_858	c1_345,c1_3,c1_61,c1_8	c1_317,c1_48,c1_7,c1_983	c1_4,c1_51,c1_616	c1_129,c1_14,c1_433,c1_811
ENSG00000005001	PRSS22	c2_1013,c2_10,c2_295,c2_68,c2_696	c1_2,c1_33,c1_363,c1_7	N/A	c1_120,c1_14	c1_1310,c1_1597,c1_53,c1_5,c1_637	c1_148,c1_18,c1_3
ENSG00000005007	UPF1	c2_1005,c2_260,c2_60,c2_660,c2_8	c1_1221,c1_223,c1_24,c1_5,c1_821	c1_202,c1_31,c1_579,c1_963	c1_295,c1_48,c1_7,c1_932	c1_319,c1_37	c1_129,c1_14,c1_429
ENSG00000005020	SKAP2	c2_15,c2_367,c2_90	c1_13,c1_4,c1_603,c1_88	c1_174,c1_23,c1_531,c1_952	c1_223,c1_31,c1_3,c1_766	c1_14	c1_232,c1_45,c1_659,c1_7
ENSG00000005022	SLC25A5	c2_156,c2_2,c2_30,c2_545	c1_281,c1_28,c1_2,c1_6	c1_310,c1_3,c1_54,c1_763,c1_8	c1_1184,c1_1571,c1_166,c1_19,c1_3,c1_596	c1_2,c1_49,c1_578	c1_123,c1_12,c1_401
ENSG00000005059	MCUB	c2_119,c2_20,c2_507,c2_945	c1_13,c1_4,c1_90	c1_10,c1_362,c1_69,c1_853	c1_1422,c1_243,c1_33,c1_3,c1_815	c1_1148,c1_41,c1_446	c1_182,c1_25,c1_607,c1_6
ENSG00000005075	POLR2J	c2_102,c2_1072,c2_18,c2_470,c2_884	c1_2,c1_30,c1_328,c1_6	c1_341,c1_3,c1_60,c1_828,c1_8	c1_1228,c1_177,c1_21,c1_3,c1_640	c1_310,c1_33	c1_156,c1_19,c1_4,c1_555
ENSG00000005100	DHX33	c2_13,c2_347,c2_752,c2_84	c1_13,c1_4,c1_625,c1_94	c1_142,c1_18	c1_300,c1_48,c1_7,c1_943	c1_1028,c1_1503,c1_312,c1_36	c1_27,c1_6
ENSG00000005156	LIG3	c2_1058,c2_17,c2_448,c2_865,c2_97	c1_282,c1_28,c1_2,c1_6,c1_915	c1_1052,c1_319,c1_3,c1_58,c1_775,c1_8	c1_12,c1_445,c1_99	c1_382,c1_38	c1_49,c1_8
ENSG00000005175	RPAP3	c2_15,c2_390,c2_90	c1_118,c1_15,c1_4	c1_144,c1_18,c1_483	c1_178,c1_21,c1_3,c1_645	c1_281,c1_31	c1_103,c1_11,c1_362
ENSG00000005187	ACSM3	c2_225,c2_54,c2_6	c1_2,c1_32,c1_355,c1_6	c1_302,c1_3,c1_52,c1_753,c1_7	c1_274,c1_42,c1_5,c1_895	c1_1428,c1_1647,c1_220,c1_23,c1_851	c1_8
ENSG00000005189	REXO5	c2_229,c2_55,c2_593,c2_6,c2_973	c1_1210,c1_1381,c1_223,c1_24,c1_5,c1_819	c1_305,c1_3,c1_53,c1_758,c1_7	c1_136,c1_16,c1_559	c1_6	c1_257,c1_49,c1_8
ENSG00000005194	CIAPIN1	c2_210,c2_45,c2_4	c1_2,c1_31,c1_344,c1_6	c1_1073,c1_338,c1_3,c1_59,c1_806,c1_8	c1_1416,c1_242,c1_33,c1_3,c1_803	c1_10	c1_223,c1_40,c1_6
ENSG00000005206	SPPL2B	c2_10,c2_324,c2_73	c1_178,c1_22,c1_5	c1_347,c1_3,c1_61,c1_833,c1_8	c1_1016,c1_351,c1_58,c1_8	c1_1257,c1_45,c1_543	c1_145,c1_17,c1_3,c1_507
ENSG00000005238	FAM214B	c2_268,c2_61,c2_666,c2_8	c1_22,c1_5	c1_13,c1_95	c1_1143,c1_130,c1_1560,c1_15,c1_542	c1_13,c1_147,c1_790	c1_145,c1_17,c1_3,c1_508,c1_913
ENSG00000005243	COPZ2	c2_10,c2_290,c2_68,c2_690	c1_169,c1_21,c1_5,c1_711	c1_1014,c1_1163,c1_293,c1_3,c1_51,c1_6,c1_723	c1_1134,c1_120,c1_14,c1_519	c1_1210,c1_43,c1_477	c1_1231,c1_148,c1_18,c1_3,c1_524,c1_949
ENSG00000005249	PRKAR2B	c2_121,c2_21	c1_169,c1_21,c1_5,c1_747	c1_182,c1_25	c1_259,c1_40,c1_4,c1_874	c1_10,c1_89	c1_1189,c1_144,c1_17,c1_3,c1_502,c1_898
ENSG00000005302	MSL3	c2_249,c2_59,c2_8	c1_185,c1_22,c1_5,c1_769	c1_173,c1_23	c1_227,c1_31,c1_3,c1_772	c1_235,c1_25	c1_63,c1_9
ENSG00000005339	CREBBP	c2_63,c2_8	c1_1264,c1_224,c1_24,c1_5,c1_841	c1_132,c1_16	c1_299,c1_48,c1_7	c1_6	c1_129,c1_14,c1_429,c1_801
ENSG00000005379	TSPOAP1	c2_10,c2_289,c2_68	c1_1274,c1_225,c1_24,c1_5,c1_851	c1_292,c1_3,c1_51,c1_6,c1_716	c1_121,c1_14	c1_1412,c1_1628,c1_219,c1_23,c1_848	c1_148,c1_18,c1_3,c1_525,c1_951
ENSG00000005381	MPO	c2_225,c2_54,c2_591,c2_6	c1_11,c1_4,c1_56	c1_302,c1_3,c1_52,c1_752,c1_7	c1_1034,c1_1524,c1_1726,c1_399,c1_87,c1_9	c1_4,c1_50,c1_607	c1_8
ENSG00000005421	PON1	c2_183,c2_37,c2_4	c1_13,c1_4,c1_580,c1_85	c1_275,c1_47,c1_5,c1_690	c1_1471,c1_254,c1_39,c1_4,c1_865	c1_59,c1_689,c1_7	c1_144,c1_17,c1_3,c1_501,c1_892
ENSG00000005436	GCFC2	c2_10,c2_338,c2_745,c2_78	c1_16,c1_4	c1_10,c1_365,c1_70	c1_101,c1_12	c1_251,c1_26,c1_896	c1_239,c1_45,c1_7
ENSG00000005448	WDR54	c2_10,c2_309,c2_70	c1_241,c1_26,c1_2,c1_6	c1_1006,c1_1157,c1_293,c1_3,c1_51,c1_6,c1_722	c1_1134,c1_120,c1_14,c1_1558,c1_519	c1_43	c1_1223,c1_147,c1_18,c1_3,c1_519,c1_931
ENSG00000005469	CROT	c2_10,c2_72	c1_2,c1_33,c1_363,c1_7,c1_973	c1_295,c1_3,c1_51,c1_6,c1_730	c1_110,c1_12	c1_1425,c1_219,c1_23,c1_850	c1_126,c1_13,c1_408,c1_771
ENSG00000005471	ABCB4	c2_10,c2_330,c2_736,c2_75	c1_169,c1_21,c1_5,c1_716	c1_290,c1_3,c1_50,c1_6,c1_704,c1_993	c1_1062,c1_11,c1_420,c1_92	c1_257,c1_28,c1_932	c1_1220,c1_146,c1_18,c1_3,c1_518,c1_928
ENSG00000005483	KMT2E	c2_122,c2_22	c1_224,c1_24,c1_5,c1_839	c1_123,c1_14	c1_299,c1_48,c1_7	c1_6	c1_1033,c1_231,c1_44,c1_656,c1_7
ENSG00000005486	RHBDD2	c2_1049,c2_1115,c2_1121,c2_16,c2_429,c2_849,c2_93	c1_1067,c1_12,c1_1356,c1_497,c1_4,c1_75	c1_13,c1_392,c1_86	c1_1301,c1_192,c1_25,c1_3,c1_697	c1_220,c1_23,c1_851	c1_308,c1_70,c1_9
ENSG00000005513	SOX8	c2_10,c2_334,c2_76	c1_1031,c1_1340,c1_2,c1_35,c1_417,c1_7	c1_294,c1_3,c1_51,c1_6,c1_726	c1_1120,c1_119,c1_13,c1_1556,c1_504	c1_1455,c1_251,c1_26,c1_894	c1_147,c1_18,c1_3,c1_520,c1_933
ENSG00000005700	IBTK	c2_13,c2_354,c2_757,c2_86	c1_10,c1_41,c1_444,c1_4	c1_236,c1_38	c1_12,c1_445,c1_99	c1_370,c1_38	c1_129,c1_14,c1_429,c1_801
ENSG00000005801	ZNF195	c2_119,c2_20,c2_507	c1_2,c1_34,c1_406,c1_7	c1_192,c1_28	c1_101,c1_12	c1_1032,c1_312,c1_36	c1_150,c1_19,c1_4
ENSG00000005810	MYCBP2	c2_118,c2_20,c2_502	c1_224,c1_24,c1_5,c1_843	c1_14	c1_300,c1_48,c1_7,c1_943	c1_6	c1_1143,c1_129,c1_14,c1_449,c1_837
ENSG00000005812	FBXL3	c2_15,c2_369,c2_769,c2_90	c1_142,c1_18,c1_4,c1_680	c1_1141,c1_176,c1_24,c1_537,c1_955	c1_244,c1_34,c1_3,c1_821	c1_287,c1_31	c1_237,c1_45,c1_673,c1_7
ENSG00000005844	ITGAL	c2_100,c2_17,c2_467	c1_170,c1_21,c1_5,c1_758	c1_3,c1_61,c1_8	c1_64,c1_8	c1_2,c1_48	c1_148,c1_18,c1_3,c1_524,c1_949
ENSG00000005882	PDK2	c2_155,c2_29,c2_2,c2_544	c1_1153,c1_169,c1_21,c1_5,c1_729	c1_1056,c1_320,c1_3,c1_58,c1_777,c1_8	c1_1288,c1_187,c1_24,c1_3,c1_677	c1_1182,c1_41,c1_451	c1_1207,c1_145,c1_17,c1_3,c1_508,c1_914
ENSG00000005884	ITGA3	c2_10,c2_307,c2_702,c2_70	c1_2,c1_33,c1_363,c1_7,c1_971	c1_291,c1_3,c1_51,c1_6,c1_707,c1_995	c1_118,c1_13,c1_500	c1_53,c1_5,c1_634	c1_148,c1_18,c1_3,c1_532,c1_966
ENSG00000005889	ZFX	c2_15,c2_383,c2_90	c1_241,c1_26,c1_2,c1_6	c1_134,c1_17	c1_164,c1_19,c1_3	c1_1281,c1_2,c1_48,c1_566	c1_149,c1_19,c1_4
ENSG00000005893	LAMP2	c2_258,c2_60,c2_649,c2_8,c2_999	c1_118,c1_15,c1_4	c1_131,c1_16,c1_453	c1_1250,c1_1596,c1_180,c1_23,c1_3,c1_650	c1_280,c1_31,c1_941	c1_104,c1_11,c1_363
ENSG00000005961	ITGA2B	c2_120,c2_21,c2_510	c1_2,c1_33,c1_364,c1_7,c1_983	c1_179,c1_25,c1_548	c1_255,c1_40,c1_4	c1_10,c1_85	c1_1185,c1_1360,c1_1404,c1_144,c1_17,c1_3,c1_502,c1_895
ENSG00000006007	GDE1	c2_1009,c2_269,c2_61,c2_669,c2_8	c1_13,c1_4,c1_86	c1_13,c1_90	c1_133,c1_15	c1_13,c1_145,c1_787	c1_1205,c1_145,c1_17,c1_3,c1_508,c1_913
ENSG00000006015	REX1BD	c2_143,c2_26,c2_2	c1_223,c1_24,c1_5,c1_825	c1_1067,c1_338,c1_3,c1_59,c1_804,c1_8	c1_1407,c1_241,c1_33,c1_3,c1_789	c1_1488,c1_311,c1_33,c1_992	c1_157,c1_19,c1_4,c1_561
ENSG00000006025	OSBPL7	c2_10,c2_322,c2_727,c2_73	c1_226,c1_24,c1_5,c1_862	c1_1006,c1_293,c1_3,c1_51,c1_6,c1_722	c1_80,c1_8	c1_257,c1_28	c1_1241,c1_148,c1_18,c1_3,c1_527,c1_957
ENSG00000006042	TMEM98	c2_109,c2_19	c1_1306,c1_2,c1_33,c1_363,c1_7,c1_968	c1_283,c1_48,c1_5	c1_1104,c1_110,c1_12,c1_482	c1_44	c1_1167,c1_1337,c1_144,c1_17,c1_3,c1_499,c1_888
ENSG00000006062	MAP3K14	c2_10,c2_70	c1_29,c1_2,c1_303,c1_6	c1_125,c1_14	c1_140,c1_17,c1_573	c1_300,c1_31	c1_1163,c1_131,c1_14,c1_478,c1_879
ENSG00000006125	AP2B1	c2_16,c2_94	c1_204,c1_22,c1_5,c1_808	c1_296,c1_3,c1_51,c1_6,c1_732	c1_133,c1_15,c1_549	c1_6	c1_129,c1_14,c1_440
ENSG00000006194	ZNF263	c2_10,c2_79	c1_192,c1_22,c1_5,c1_780	c1_291,c1_3,c1_51,c1_6,c1_712	c1_1219,c1_175,c1_21,c1_3,c1_634	c1_37	c1_217,c1_37,c1_6
ENSG00000006210	CX3CL1	c2_113,c2_19	c1_1306,c1_2,c1_33,c1_363,c1_7,c1_968	c1_282,c1_48,c1_5	c1_1458,c1_1697,c1_1765,c1_251,c1_38,c1_4,c1_857	c1_1197,c1_42,c1_460	c1_1167,c1_1335,c1_144,c1_17,c1_3,c1_499,c1_888
ENSG00000006282	SPATA20	c2_10,c2_322,c2_727,c2_73	c1_1264,c1_224,c1_24,c1_5,c1_841	N/A	c1_278,c1_44,c1_6,c1_903	c1_6	N/A
ENSG00000006327	TNFRSF12A	c2_1049,c2_1115,c2_16,c2_429,c2_849,c2_93	c1_29,c1_2,c1_6	c1_301,c1_3,c1_51,c1_6	c1_193,c1_25,c1_3,c1_706	c1_270,c1_30	c1_1084,c1_126,c1_13,c1_406,c1_746
ENSG00000006432	MAP3K9	c2_10,c2_295,c2_68	c1_224,c1_24,c1_5	c1_297,c1_3,c1_51,c1_6,c1_737	c1_125,c1_14	c1_257,c1_28	c1_147,c1_18,c1_3,c1_520,c1_937
ENSG00000006451	RALA	c2_13,c2_351,c2_85	c1_13,c1_4,c1_94	c1_192,c1_28,c1_566	c1_178,c1_21,c1_3,c1_643	c1_81,c1_9	c1_150,c1_19,c1_4,c1_533,c1_968
ENSG00000006459	KDM7A	c2_125,c2_22,c2_518,c2_957	c1_185,c1_22,c1_5	c1_1129,c1_117,c1_14,c1_410,c1_872	c1_1336,c1_208,c1_30,c1_3,c1_725	c1_338,c1_37	c1_1086,c1_126,c1_1301,c1_13,c1_406,c1_747
ENSG00000006530	AGK	c2_1015,c2_10,c2_316,c2_714,c2_72	c1_22,c1_5	c1_295,c1_3,c1_51,c1_6,c1_729	c1_123,c1_14	c1_259,c1_28	c1_1236,c1_148,c1_18,c1_3,c1_524,c1_950
ENSG00000006555	TTC22	c2_10,c2_307,c2_703,c2_70	c1_2,c1_34,c1_7	c1_1147,c1_291,c1_3,c1_51,c1_6,c1_707,c1_995	c1_1134,c1_120,c1_14,c1_1558,c1_519	c1_6	c1_1230,c1_1370,c1_148,c1_18,c1_3,c1_524,c1_949
ENSG00000006576	PHTF2	c2_118,c2_20,c2_491,c2_918	c1_144,c1_18,c1_4,c1_685	c1_217,c1_34	c1_1427,c1_244,c1_34,c1_3,c1_821	c1_6	c1_1048,c1_249,c1_47,c1_687,c1_7
ENSG00000006607	FARP2	c2_1083,c2_118,c2_20,c2_497,c2_936	c1_2,c1_34,c1_7	c1_14	c1_1058,c1_11,c1_420,c1_92	c1_313,c1_36	c1_191,c1_27,c1_614,c1_6
ENSG00000006625	GGCT	c2_137,c2_24,c2_2	c1_27,c1_2,c1_6	c1_243,c1_38	c1_165,c1_19,c1_3	c1_41,c1_446	c1_156,c1_19,c1_4,c1_556,c1_991
ENSG00000006634	DBF4	c2_232,c2_55,c2_600,c2_6	c1_105,c1_15,c1_4	c1_307,c1_3,c1_53,c1_761,c1_7	c1_176,c1_21,c1_3,c1_639	c1_37	c1_49,c1_8
ENSG00000006638	TBXA2R	c2_120,c2_21,c2_510	c1_2,c1_33,c1_364,c1_7	c1_178,c1_25,c1_547	c1_258,c1_40,c1_4,c1_871	c1_10	c1_1185,c1_1360,c1_144,c1_17,c1_3,c1_502,c1_895
ENSG00000006652	IFRD1	c2_122,c2_22	c1_152,c1_18,c1_4,c1_697	c1_118,c1_14,c1_417	c1_329,c1_48,c1_7,c1_991	c1_18,c1_200,c1_809	c1_233,c1_45,c1_662,c1_7
ENSG00000006695	COX10	c2_17,c2_97	c1_169,c1_21,c1_5,c1_738	c1_329,c1_3,c1_58,c1_8	c1_144,c1_18	c1_1203,c1_43,c1_469	c1_130,c1_14,c1_474
ENSG00000006704	GTF2IRD1	c2_10,c2_73	c1_1153,c1_169,c1_21,c1_5,c1_729	c1_331,c1_3,c1_58,c1_8	c1_252,c1_38,c1_4,c1_858	c1_55,c1_5,c1_653	c1_1167,c1_1339,c1_144,c1_17,c1_3,c1_499,c1_888
ENSG00000006712	PAF1	c2_105,c2_18,c2_485,c2_909	c1_1239,c1_1394,c1_223,c1_24,c1_5,c1_824	c1_1100,c1_340,c1_3,c1_59,c1_822,c1_8	c1_12,c1_441,c1_98	c1_2,c1_49,c1_576	c1_129,c1_14,c1_432,c1_809
ENSG00000006715	VPS41	c2_15,c2_382,c2_90	c1_4	c1_1144,c1_255,c1_40,c1_664,c1_983	c1_108,c1_12,c1_475	c1_310,c1_33	c1_129,c1_14,c1_455
ENSG00000006744	ELAC2	c2_17,c2_447,c2_97	c1_203,c1_22,c1_5	c1_1055,c1_320,c1_3,c1_58,c1_777,c1_8	c1_104,c1_12,c1_460	c1_2,c1_49	c1_129,c1_14,c1_429,c1_801
ENSG00000006756	ARSD	c2_196,c2_42,c2_4,c2_573	c1_241,c1_26,c1_2,c1_6	c1_231,c1_37,c1_624	c1_67,c1_8	c1_1281,c1_2,c1_48,c1_566	c1_115,c1_11
ENSG00000007047	MARK4	c2_15,c2_392,c2_90	c1_279,c1_28,c1_2,c1_6	c1_340,c1_3,c1_59,c1_820,c1_8	c1_12,c1_96	c1_230,c1_25	c1_129,c1_14,c1_431,c1_806
ENSG00000007080	CCDC124	c2_154,c2_29,c2_2,c2_541	c1_169,c1_21,c1_5,c1_745	c1_1065,c1_338,c1_3,c1_59,c1_804,c1_8	c1_169,c1_19,c1_3,c1_611	c1_15,c1_196	c1_145,c1_17,c1_3,c1_506,c1_910
ENSG00000007129	CEACAM21	c2_44,c2_4	c1_2,c1_34,c1_7	c1_347,c1_3,c1_61,c1_833,c1_8	c1_219,c1_31,c1_3,c1_755	c1_360,c1_38	c1_8
ENSG00000007168	PAFAH1B1	c2_242,c2_59,c2_627,c2_8,c2_985	c1_185,c1_22,c1_5,c1_769	c1_13,c1_94	c1_327,c1_48,c1_7	c1_40,c1_435	c1_1087,c1_126,c1_1304,c1_13,c1_406,c1_747
ENSG00000007202	KIAA0100	c2_4	c1_29,c1_2,c1_311,c1_6	c1_296,c1_3,c1_51,c1_6,c1_735	c1_315,c1_48,c1_7	c1_1100,c1_39,c1_401	c1_131,c1_14,c1_476,c1_872
ENSG00000007237	GAS7	c2_243,c2_59,c2_629,c2_8,c2_987	c1_1067,c1_12,c1_1356,c1_497,c1_4,c1_75	c1_160,c1_20,c1_491	c1_337,c1_49,c1_7,c1_995	c1_57,c1_664,c1_6	c1_284,c1_60,c1_9
ENSG00000007255	TRAPPC6A	c2_26,c2_2	c1_29,c1_2,c1_311,c1_6	c1_1040,c1_310,c1_3,c1_54,c1_765,c1_8	c1_151,c1_18	c1_1492,c1_311,c1_33,c1_992	c1_8
ENSG00000007264	MATK	c2_10,c2_292,c2_68	c1_275,c1_28,c1_2,c1_6,c1_909	c1_1005,c1_1155,c1_293,c1_3,c1_51,c1_6,c1_722	c1_1134,c1_120,c1_14,c1_1558,c1_519	c1_1416,c1_1637,c1_219,c1_23,c1_848	c1_1240,c1_148,c1_18,c1_3,c1_527,c1_957
ENSG00000007312	CD79B	c2_10,c2_330,c2_737,c2_75	c1_1281,c1_226,c1_24,c1_5,c1_858	c1_290,c1_3,c1_50,c1_6,c1_704,c1_993	c1_11,c1_420,c1_92	c1_283,c1_31	c1_146,c1_18,c1_3,c1_518
ENSG00000007314	SCN4A	c2_14,c2_88	c1_1168,c1_1372,c1_170,c1_21,c1_5,c1_758	c1_46,c1_5	c1_253,c1_39,c1_4,c1_860	c1_208,c1_21	c1_1171,c1_1347,c1_144,c1_17,c1_3,c1_500,c1_890
ENSG00000007350	TKTL1	c2_10,c2_290,c2_68,c2_690	c1_12,c1_4,c1_75	c1_1006,c1_1158,c1_293,c1_3,c1_51,c1_6,c1_722	c1_123,c1_14	c1_57,c1_6	c1_1230,c1_1370,c1_148,c1_18,c1_3,c1_524,c1_949
ENSG00000007376	RPUSD1	c2_1096,c2_208,c2_45,c2_4,c2_582,c2_969	c1_2,c1_31,c1_344,c1_6	c1_249,c1_39,c1_655	c1_368,c1_70,c1_8	c1_25	c1_154,c1_19,c1_4
ENSG00000007384	RHBDF1	c2_235,c2_56,c2_7	c1_1031,c1_1340,c1_2,c1_35,c1_417,c1_7	c1_281,c1_48,c1_5	c1_184,c1_24,c1_3,c1_666	c1_138,c1_13	c1_145,c1_17,c1_3,c1_512
ENSG00000007392	LUC7L	c2_10,c2_322,c2_73	c1_223,c1_24,c1_5,c1_821	c1_1013,c1_293,c1_3,c1_51,c1_6,c1_723	c1_80,c1_8	c1_313,c1_36	c1_242,c1_45,c1_7
ENSG00000007402	CACNA2D2	c2_10,c2_291,c2_68	c1_1273,c1_225,c1_24,c1_5,c1_851	c1_1003,c1_292,c1_3,c1_51,c1_6,c1_714	c1_1134,c1_120,c1_14,c1_1558,c1_519	c1_1408,c1_1620,c1_219,c1_23,c1_848	c1_1230,c1_1370,c1_148,c1_18,c1_3,c1_524,c1_949
ENSG00000007516	BAIAP3	c2_60,c2_8	c1_12,c1_4,c1_75	c1_318,c1_3,c1_57,c1_8	c1_187,c1_24,c1_3,c1_678	c1_38	c1_103,c1_11,c1_362
ENSG00000007520	TSR3	c2_16,c2_92	c1_1207,c1_204,c1_22,c1_5,c1_809	c1_341,c1_3,c1_60,c1_826,c1_8	c1_242,c1_33,c1_3,c1_802	c1_1170,c1_1556,c1_1669,c1_41,c1_449	c1_145,c1_17,c1_3,c1_505,c1_908
ENSG00000007541	PIGQ	c2_236,c2_57,c2_614,c2_7	c1_199,c1_22,c1_5,c1_794	c1_171,c1_22,c1_520,c1_944	c1_130,c1_15,c1_543	c1_1045,c1_313,c1_36	c1_145,c1_17,c1_3,c1_507
ENSG00000007545	CRAMP1	c2_118,c2_20,c2_495,c2_933	c1_11,c1_464,c1_4,c1_52	c1_239,c1_38	c1_312,c1_48,c1_7	c1_44	c1_1154,c1_131,c1_14,c1_477,c1_875
ENSG00000007923	DNAJC11	c2_17,c2_449,c2_867,c2_97	c1_2,c1_32,c1_357,c1_6	c1_320,c1_3,c1_58,c1_778,c1_8	c1_300,c1_48,c1_7	c1_261,c1_30	c1_130,c1_14,c1_470
ENSG00000007933	FMO3	c2_184,c2_37,c2_4	c1_174,c1_22,c1_5	c1_276,c1_47,c1_5	c1_1473,c1_1716,c1_254,c1_39,c1_4,c1_866	c1_65,c1_695,c1_7	c1_1184,c1_144,c1_17,c1_3,c1_501,c1_893
ENSG00000007944	MYLIP	c2_1021,c2_15,c2_369,c2_769,c2_90	c1_2,c1_34,c1_378,c1_7	c1_136,c1_17	c1_12,c1_432,c1_95	c1_6	c1_1042,c1_236,c1_45,c1_671,c1_7
ENSG00000007968	E2F2	c2_236,c2_57,c2_614,c2_7	c1_22,c1_5	c1_1033,c1_305,c1_3,c1_53,c1_758,c1_7	c1_129,c1_15,c1_538	c1_1026,c1_1498,c1_312,c1_36	c1_145,c1_17,c1_3,c1_507,c1_911
ENSG00000008018	PSMB1	c2_103,c2_18,c2_478	c1_201,c1_22,c1_5,c1_800	c1_210,c1_32,c1_599,c1_965	c1_1233,c1_1585,c1_178,c1_21,c1_3,c1_643	c1_1163,c1_41,c1_447	c1_150,c1_19,c1_4,c1_539
ENSG00000008056	SYN1	c2_190,c2_39,c2_4	c1_1304,c1_2,c1_33,c1_362,c1_7,c1_957	c1_340,c1_3,c1_59,c1_823,c1_8	c1_1348,c1_211,c1_30,c1_3,c1_737	c1_18,c1_202,c1_833	c1_198,c1_29,c1_6
ENSG00000008083	JARID2	c2_213,c2_47,c2_4	c1_29,c1_2,c1_311,c1_6	c1_17	c1_1173,c1_141,c1_1565,c1_17,c1_579	c1_276,c1_30	N/A
ENSG00000008086	CDKL5	c2_280,c2_63,c2_8	c1_179,c1_22,c1_5	c1_128,c1_16,c1_441,c1_907	c1_379,c1_74,c1_8	c1_1140,c1_1551,c1_40,c1_422	c1_129,c1_14,c1_460
ENSG00000008130	NADK	c2_243,c2_59,c2_629,c2_8,c2_987	c1_1316,c1_2,c1_34,c1_365,c1_7,c1_986	c1_13,c1_95	c1_1370,c1_221,c1_31,c1_3,c1_761	c1_1103,c1_1540,c1_39,c1_401	c1_1044,c1_238,c1_45,c1_678,c1_7
ENSG00000008226	DLEC1	c2_211,c2_46,c2_4,c2_588	c1_1067,c1_12,c1_1356,c1_497,c1_4,c1_75	c1_204,c1_31,c1_584	c1_77,c1_8	c1_227,c1_25	c1_1044,c1_238,c1_45,c1_678,c1_7
ENSG00000008256	CYTH3	c2_10,c2_328,c2_74	c1_22,c1_5	c1_203,c1_31	c1_1160,c1_140,c1_17,c1_573	c1_38	c1_127,c1_13,c1_416,c1_784
ENSG00000008277	ADAM22	c2_10,c2_316,c2_72	c1_1228,c1_223,c1_24,c1_5,c1_822	c1_218,c1_34,c1_618	c1_106,c1_12,c1_471	c1_1409,c1_1625,c1_219,c1_23,c1_848	c1_197,c1_28,c1_6
ENSG00000008282	SYPL1	c2_15,c2_385,c2_90	c1_11,c1_479,c1_4,c1_60	c1_34	c1_44,c1_6	c1_219,c1_23,c1_848	c1_8
ENSG00000008283	CYB561	c2_10,c2_309,c2_70	c1_2,c1_33,c1_362,c1_7,c1_936	c1_291,c1_3,c1_51,c1_6,c1_707	c1_1134,c1_120,c1_14,c1_1558,c1_519	c1_1117,c1_39,c1_402	c1_1229,c1_147,c1_18,c1_3,c1_521,c1_943
ENSG00000008294	SPAG9	c2_15,c2_409,c2_830,c2_91	c1_122,c1_15,c1_4,c1_671	c1_135,c1_17	c1_329,c1_48,c1_7,c1_992	c1_14	c1_1044,c1_238,c1_45,c1_678,c1_7
ENSG00000008300	CELSR3	c2_10,c2_308,c2_706,c2_70	c1_241,c1_26,c1_2,c1_6	c1_1007,c1_293,c1_3,c1_51,c1_6,c1_722	c1_119,c1_13,c1_510	c1_1282,c1_2,c1_48,c1_566	N/A
ENSG00000008311	AASS	c2_179,c2_36,c2_4,c2_557	c1_2,c1_34,c1_408,c1_7	N/A	c1_118,c1_13,c1_499	c1_1194,c1_42,c1_458	c1_1167,c1_1337,c1_144,c1_17,c1_3,c1_499,c1_888
ENSG00000008323	PLEKHG6	c2_1099,c2_258,c2_60,c2_647,c2_8,c2_993	c1_134,c1_15,c1_4	c1_13,c1_97	c1_10	c1_41,c1_450	c1_126,c1_13,c1_406,c1_747
ENSG00000008324	SS18L2	c2_103,c2_18,c2_477	c1_22,c1_5	c1_10,c1_359,c1_68,c1_850	c1_1233,c1_178,c1_21,c1_3,c1_643	c1_312,c1_36	c1_150,c1_19,c1_4,c1_539
ENSG00000008382	MPND	c2_26,c2_2	c1_1008,c1_1326,c1_2,c1_34,c1_370,c1_7	c1_1070,c1_338,c1_3,c1_59,c1_805,c1_8	c1_169,c1_19,c1_3,c1_611	c1_15,c1_187	c1_143,c1_16
ENSG00000008394	MGST1	c2_16,c2_411,c2_92	c1_169,c1_21,c1_5,c1_716	c1_341,c1_3,c1_60,c1_830,c1_8	c1_278,c1_44,c1_6,c1_904	c1_62,c1_7	c1_28,c1_6
ENSG00000008405	CRY1	c2_1015,c2_10,c2_316,c2_714,c2_72	c1_108,c1_15,c1_4	c1_241,c1_38	c1_1427,c1_244,c1_34,c1_3,c1_821	c1_4,c1_52	c1_148,c1_18,c1_3,c1_531,c1_963
ENSG00000008438	PGLYRP1	c2_61,c2_8	c1_12,c1_4,c1_78	c1_302,c1_3,c1_52,c1_7	c1_1042,c1_403,c1_88,c1_9	c1_1294,c1_4,c1_50,c1_608	c1_8
ENSG00000008441	NFIX	c2_234,c2_56,c2_610,c2_7	c1_239,c1_25,c1_5	c1_167,c1_21,c1_509	c1_126,c1_15,c1_532	c1_127,c1_13,c1_763	c1_1193,c1_145,c1_17,c1_3,c1_503,c1_901
ENSG00000008513	ST3GAL1	c2_47,c2_4	c1_13,c1_4,c1_604,c1_88	c1_130,c1_16,c1_450	c1_248,c1_37,c1_3,c1_839	c1_1123,c1_1547,c1_39,c1_402	c1_1205,c1_145,c1_17,c1_3,c1_508,c1_913
ENSG00000008516	MMP25	c2_243,c2_59,c2_629,c2_8,c2_987	c1_2,c1_34,c1_7	c1_13,c1_87	c1_1370,c1_221,c1_31,c1_3,c1_761	c1_2,c1_48,c1_568	c1_53,c1_9
ENSG00000008517	IL32	c2_10,c2_303,c2_69,c2_701	c1_28,c1_2,c1_6	c1_291,c1_3,c1_51,c1_6,c1_707	c1_1117,c1_118,c1_13,c1_500	c1_344,c1_37	c1_1229,c1_147,c1_18,c1_3,c1_521,c1_943
ENSG00000008710	PKD1	c2_17,c2_446,c2_862,c2_97	c1_29,c1_2,c1_6	c1_319,c1_3,c1_58,c1_8	c1_168,c1_19,c1_3,c1_609	c1_214,c1_21	c1_158,c1_19,c1_4,c1_566
ENSG00000008838	MED24	c2_17,c2_447,c2_97	c1_1193,c1_183,c1_22,c1_5,c1_767	c1_1056,c1_320,c1_3,c1_58,c1_777,c1_8	c1_104,c1_12,c1_460	c1_322,c1_37	c1_129,c1_14,c1_429,c1_801
ENSG00000008853	RHOBTB2	c2_10,c2_307,c2_703,c2_70	c1_1312,c1_2,c1_33,c1_363,c1_7,c1_979	c1_291,c1_3,c1_51,c1_6,c1_712	c1_1062,c1_11,c1_420,c1_92	c1_409,c1_40	c1_158,c1_19,c1_4,c1_566
ENSG00000008869	HEATR5B	c2_118,c2_20,c2_495,c2_933	c1_1316,c1_2,c1_34,c1_365,c1_7,c1_986	c1_14	c1_300,c1_48,c1_7,c1_943	c1_14,c1_166	c1_1143,c1_129,c1_14,c1_449,c1_837
ENSG00000008952	SEC62	c2_15,c2_402,c2_826,c2_90	c1_11,c1_4,c1_53	c1_191,c1_28,c1_562	c1_175,c1_21,c1_3,c1_628	c1_1271,c1_47,c1_560	c1_145,c1_17,c1_3,c1_503,c1_902
ENSG00000008988	RPS20	c2_143,c2_26,c2_2	c1_250,c1_27,c1_2,c1_6	c1_10,c1_1124,c1_362,c1_69,c1_853	c1_1213,c1_175,c1_21,c1_3,c1_628	c1_1151,c1_41,c1_446	c1_151,c1_19,c1_4,c1_543,c1_979
ENSG00000009307	CSDE1	c2_15,c2_409,c2_828,c2_91	c1_11,c1_487,c1_4,c1_68	c1_217,c1_34	c1_1256,c1_181,c1_23,c1_3,c1_652	c1_13,c1_143	c1_150,c1_19,c1_4,c1_534,c1_975
ENSG00000009335	UBE3C	c2_15,c2_401,c2_90	c1_11,c1_4,c1_58	c1_221,c1_34	c1_248,c1_37,c1_3	c1_15	c1_129,c1_14,c1_429,c1_801
ENSG00000009413	REV3L	c2_118,c2_20,c2_491,c2_918	c1_1067,c1_12,c1_1356,c1_497,c1_4,c1_75	c1_217,c1_34	c1_307,c1_48,c1_7,c1_961	c1_6	c1_236,c1_45,c1_7
ENSG00000009694	TENM1	c2_15,c2_387,c2_90	c1_102,c1_15,c1_4	c1_173,c1_23,c1_523,c1_948	c1_63,c1_8	c1_311,c1_33	c1_1089,c1_126,c1_13,c1_406,c1_748
ENSG00000009724	MASP2	c2_15,c2_90	c1_169,c1_21,c1_5,c1_711	c1_127,c1_16	c1_53,c1_8	c1_59,c1_689,c1_7	c1_144,c1_17,c1_3,c1_501,c1_893
ENSG00000009780	FAM76A	c2_119,c2_20,c2_507,c2_945	c1_2,c1_33,c1_362,c1_7,c1_936	c1_142,c1_18,c1_470	c1_58,c1_8	c1_13	c1_234,c1_45,c1_667,c1_7
ENSG00000009844	VTA1	c2_15,c2_382,c2_808,c2_90	c1_1168,c1_1372,c1_170,c1_21,c1_5,c1_758	c1_143,c1_18	c1_1263,c1_1612,c1_181,c1_23,c1_3,c1_654	c1_43	c1_126,c1_13,c1_406,c1_742
ENSG00000009950	MLXIPL	c2_19	c1_1153,c1_169,c1_21,c1_5,c1_729	c1_284,c1_48,c1_5,c1_697	c1_243,c1_33,c1_3,c1_815	c1_1403,c1_1614,c1_18,c1_202,c1_832	c1_144,c1_17,c1_3,c1_501,c1_894
ENSG00000009954	BAZ1B	c2_17,c2_448,c2_865,c2_97	c1_1255,c1_223,c1_24,c1_5,c1_832	c1_322,c1_3,c1_58,c1_782,c1_8	c1_300,c1_48,c1_7,c1_943	c1_2,c1_49,c1_584	c1_129,c1_14,c1_426,c1_796
ENSG00000010017	RANBP9	c2_59,c2_8	c1_1020,c1_2,c1_34,c1_387,c1_7	c1_163,c1_20,c1_503	c1_181,c1_23,c1_3,c1_654	c1_2,c1_49,c1_587	c1_126,c1_13,c1_406,c1_751
ENSG00000010030	ETV7	c2_287,c2_65,c2_8	c1_2,c1_34,c1_366,c1_7,c1_996	c1_1064,c1_328,c1_3,c1_58,c1_794,c1_8	c1_1475,c1_268,c1_41,c1_5,c1_884	c1_1117,c1_39,c1_402	c1_11,c1_345,c1_96
ENSG00000010072	SPRTN	c2_15,c2_382,c2_90	c1_12,c1_4,c1_75	c1_176,c1_24,c1_538	c1_102,c1_12	c1_6	c1_101,c1_11
ENSG00000010165	EEF1AKNMT	c2_40,c2_4	c1_192,c1_22,c1_5	c1_1054,c1_320,c1_3,c1_58,c1_777,c1_8	c1_100,c1_12,c1_447	c1_337,c1_37	c1_130,c1_14,c1_470
ENSG00000010244	ZNF207	c2_118,c2_20,c2_499,c2_940	c1_1228,c1_223,c1_24,c1_5,c1_822	c1_34	c1_101,c1_12,c1_452	c1_14,c1_160	c1_125,c1_12
ENSG00000010256	UQCRC1	c2_16,c2_416,c2_92	c1_1196,c1_189,c1_22,c1_5,c1_776	c1_248,c1_39	c1_242,c1_33,c1_3,c1_806	c1_229,c1_25,c1_870	c1_1111,c1_126,c1_13,c1_407,c1_763
ENSG00000010270	STARD3NL	c2_13,c2_351,c2_85	c1_13,c1_4,c1_611,c1_90	c1_142,c1_18,c1_473,c1_924	c1_1218,c1_175,c1_21,c1_3,c1_633	c1_40	c1_150,c1_19,c1_4,c1_539
ENSG00000010282	HHATL	c2_64,c2_8	c1_1168,c1_1372,c1_170,c1_21,c1_5,c1_758	c1_272,c1_46,c1_5,c1_687,c1_988	c1_1464,c1_1711,c1_253,c1_39,c1_4,c1_860	c1_204,c1_21,c1_839	c1_1171,c1_1347,c1_144,c1_17,c1_3,c1_500,c1_890
ENSG00000010292	NCAPD2	c2_17,c2_450,c2_871,c2_97	c1_207,c1_22,c1_5,c1_810	c1_296,c1_3,c1_51,c1_6,c1_732	c1_300,c1_48,c1_7,c1_944	c1_18,c1_200	c1_49,c1_8
ENSG00000010295	IFFO1	c2_100,c2_17,c2_466	c1_168,c1_20,c1_4	c1_347,c1_3,c1_61,c1_833,c1_8	c1_1016,c1_351,c1_58,c1_8	c1_2,c1_49,c1_584	c1_197,c1_28,c1_6
ENSG00000010310	GIPR	c2_10,c2_322,c2_727,c2_73	c1_2,c1_34,c1_7	c1_1005,c1_1154,c1_293,c1_3,c1_51,c1_6,c1_722	c1_80,c1_8	c1_69,c1_8	c1_148,c1_18,c1_3,c1_529,c1_959
ENSG00000010318	PHF7	c2_55,c2_6	c1_185,c1_22,c1_5,c1_769	c1_176,c1_24	c1_133,c1_15	c1_1306,c1_53,c1_5,c1_633	c1_126,c1_13,c1_408,c1_772
ENSG00000010322	NISCH	c2_100,c2_17,c2_467	c1_201,c1_22,c1_5,c1_799	c1_347,c1_3,c1_61,c1_833,c1_8	c1_362,c1_68,c1_8	c1_14,c1_172	c1_189,c1_27,c1_612,c1_6
ENSG00000010327	STAB1	c2_59,c2_8	c1_2,c1_33,c1_362,c1_7,c1_936	c1_108,c1_13	c1_1485,c1_282,c1_45,c1_6,c1_908	c1_68,c1_696,c1_8	c1_176,c1_24,c1_6
ENSG00000010361	FUZ	c2_118,c2_20,c2_499,c2_940	c1_1067,c1_12,c1_1356,c1_497,c1_4,c1_75	c1_213,c1_33,c1_608	c1_187,c1_24,c1_3,c1_675	c1_15,c1_188	c1_145,c1_17,c1_3,c1_508,c1_914
ENSG00000010379	SLC6A13	c2_261,c2_60,c2_662,c2_8	c1_169,c1_21,c1_5,c1_711	c1_35	c1_1332,c1_207,c1_27,c1_3,c1_722	c1_1122,c1_39,c1_402	c1_101,c1_11,c1_358,c1_722
ENSG00000010404	IDS	c2_248,c2_59,c2_639,c2_8	c1_1067,c1_12,c1_1356,c1_497,c1_4,c1_75	c1_128,c1_16	c1_1523,c1_338,c1_49,c1_7,c1_997	c1_57,c1_670,c1_6	c1_117,c1_11
ENSG00000010539	ZNF200	c2_246,c2_59,c2_634,c2_8	c1_13,c1_4,c1_567,c1_82	c1_174,c1_23,c1_531	c1_192,c1_25,c1_3,c1_696	c1_310,c1_33	c1_280,c1_59,c1_9
ENSG00000010610	CD4	c2_141,c2_25,c2_2,c2_536	c1_2,c1_33,c1_362,c1_7,c1_936	c1_3,c1_54,c1_8	c1_286,c1_47,c1_6	c1_219,c1_23,c1_849	c1_189,c1_27,c1_612,c1_6
ENSG00000010671	BTK	c2_179,c2_36,c2_4,c2_557	c1_11,c1_476,c1_4,c1_57	c1_162,c1_20,c1_500	c1_1316,c1_205,c1_27,c1_3,c1_717	c1_337,c1_37	c1_127,c1_13,c1_418
ENSG00000010704	HFE	c2_15,c2_396,c2_90	c1_2,c1_33,c1_362,c1_7,c1_936	c1_258,c1_41,c1_670	c1_278,c1_44,c1_6,c1_903	c1_238,c1_25	c1_178,c1_24,c1_6
ENSG00000010803	SCMH1	c2_10,c2_297,c2_68,c2_698	c1_13,c1_4,c1_587,c1_86	c1_308,c1_3,c1_53,c1_7	c1_167,c1_19,c1_3,c1_607	c1_45,c1_537	c1_257,c1_49,c1_8
ENSG00000010810	FYN	c2_1013,c2_10,c2_295,c2_68,c2_696	c1_168,c1_20,c1_4	c1_1025,c1_297,c1_3,c1_51,c1_6,c1_738	c1_125,c1_14,c1_530	c1_1425,c1_219,c1_23,c1_850	c1_1236,c1_148,c1_18,c1_3,c1_524,c1_950
ENSG00000010818	HIVEP2	c2_16,c2_92	c1_2,c1_34,c1_7	c1_123,c1_14	c1_224,c1_31,c1_3,c1_770	c1_1065,c1_361,c1_38	c1_65,c1_9
ENSG00000011007	ELOA	c2_131,c2_23	c1_169,c1_21,c1_5,c1_728	c1_297,c1_3,c1_51,c1_6,c1_739	c1_300,c1_48,c1_7	c1_57,c1_6	c1_189,c1_27,c1_612,c1_6
ENSG00000011009	LYPLA2	c2_208,c2_45,c2_4,c2_583	c1_268,c1_27,c1_2,c1_6	c1_249,c1_39,c1_655	c1_242,c1_33,c1_3,c1_799	c1_310,c1_33	c1_122,c1_12,c1_393
ENSG00000011021	CLCN6	c2_1015,c2_10,c2_316,c2_714,c2_72	c1_1152,c1_169,c1_21,c1_5,c1_727	c1_352,c1_3,c1_62,c1_842,c1_8	c1_317,c1_48,c1_7,c1_983	c1_6	c1_186,c1_27,c1_6
ENSG00000011028	MRC2	c2_234,c2_56,c2_610,c2_7	c1_229,c1_25,c1_5,c1_869	c1_167,c1_21,c1_509	c1_128,c1_15	c1_126,c1_13,c1_762	c1_1193,c1_145,c1_17,c1_3,c1_503,c1_901
ENSG00000011105	TSPAN9	c2_120,c2_21,c2_510	c1_2,c1_33,c1_364,c1_7,c1_983	c1_179,c1_25,c1_548	c1_255,c1_40,c1_4	c1_10,c1_85	c1_1185,c1_1360,c1_1404,c1_144,c1_17,c1_3,c1_502,c1_895
ENSG00000011114	BTBD7	c2_15,c2_369,c2_90	c1_1118,c1_13,c1_4,c1_605,c1_88	c1_176,c1_24,c1_538	c1_1256,c1_181,c1_23,c1_3,c1_652	c1_47,c1_560	c1_129,c1_14,c1_456
ENSG00000011132	APBA3	c2_16,c2_436,c2_95	c1_169,c1_21,c1_5,c1_745	c1_347,c1_3,c1_61,c1_833,c1_8	c1_1416,c1_242,c1_33,c1_3,c1_803	c1_1065,c1_361,c1_38	c1_10,c1_90
ENSG00000011143	MKS1	c2_17,c2_446,c2_97	c1_156,c1_18,c1_4,c1_705	c1_291,c1_3,c1_51,c1_6,c1_711	c1_390,c1_81,c1_8	c1_311,c1_33,c1_991	c1_130,c1_14,c1_471
ENSG00000011198	ABHD5	c2_258,c2_60,c2_649,c2_8,c2_999	c1_13,c1_4,c1_604,c1_88	c1_35	c1_1245,c1_180,c1_23,c1_3,c1_649	c1_1078,c1_370,c1_38	c1_104,c1_11
ENSG00000011201	ANOS1	c2_43,c2_4	c1_169,c1_21,c1_5,c1_728	c1_260,c1_41	c1_56,c1_8	c1_1240,c1_1588,c1_45,c1_532	c1_129,c1_14,c1_453
ENSG00000011243	AKAP8L	c2_15,c2_381,c2_802,c2_90	c1_182,c1_22,c1_5	c1_120,c1_14	c1_12	c1_1236,c1_45,c1_531	c1_145,c1_17,c1_3,c1_509,c1_915
ENSG00000011258	MBTD1	c2_13,c2_345,c2_746,c2_84	c1_13,c1_4,c1_593,c1_87	c1_140,c1_18,c1_465,c1_918	c1_244,c1_34,c1_3,c1_822	c1_38	c1_237,c1_45,c1_674,c1_7
ENSG00000011260	UTP18	c2_132,c2_23	c1_190,c1_22,c1_5,c1_778	c1_210,c1_32	c1_176,c1_21,c1_3,c1_639	c1_2,c1_49,c1_579	c1_125,c1_12
ENSG00000011275	RNF216	c2_210,c2_45,c2_4	c1_2,c1_31,c1_339,c1_6	c1_263,c1_42,c1_677	c1_57,c1_8	c1_40,c1_411	c1_204,c1_32,c1_6
ENSG00000011295	TTC19	c2_10,c2_338,c2_745,c2_78	c1_10,c1_36,c1_4	c1_10,c1_365,c1_70	c1_12,c1_445,c1_99	c1_1026,c1_1498,c1_312,c1_36	c1_127,c1_13,c1_413
ENSG00000011304	PTBP1	c2_1055,c2_17,c2_445,c2_860,c2_97	c1_11,c1_464,c1_4,c1_52	c1_1049,c1_319,c1_3,c1_58,c1_774,c1_8	c1_311,c1_48,c1_7	c1_310,c1_33,c1_966	c1_129,c1_14,c1_433,c1_811
ENSG00000011347	SYT7	c2_19	c1_169,c1_21,c1_5,c1_711	c1_275,c1_47,c1_5	c1_1461,c1_1709,c1_252,c1_38,c1_4,c1_858	c1_1318,c1_54,c1_5,c1_646	c1_144,c1_17,c1_3,c1_501,c1_893
ENSG00000011376	LARS2	c2_1058,c2_17,c2_448,c2_865,c2_97	c1_10,c1_40,c1_4	c1_322,c1_3,c1_58,c1_782,c1_8	c1_104,c1_12,c1_460	c1_1025,c1_312,c1_36	c1_129,c1_14,c1_424,c1_791
ENSG00000011405	PIK3C2A	c2_118,c2_20,c2_493,c2_925	c1_13,c1_4,c1_593,c1_87	c1_217,c1_34	c1_1252,c1_180,c1_23,c1_3,c1_650	c1_18,c1_201	c1_237,c1_45,c1_7
ENSG00000011422	PLAUR	c2_169,c2_34,c2_4	c1_241,c1_26,c1_2,c1_6	c1_301,c1_3,c1_51,c1_6,c1_750	c1_248,c1_37,c1_3,c1_842	c1_18,c1_200,c1_807	c1_1083,c1_126,c1_13,c1_406,c1_746
ENSG00000011426	ANLN	c2_229,c2_55,c2_6	c1_131,c1_15,c1_4	c1_1032,c1_305,c1_3,c1_53,c1_758,c1_7	c1_136,c1_16,c1_560	c1_4,c1_51,c1_621	c1_253,c1_49,c1_8
ENSG00000011451	WIZ	c2_10,c2_325,c2_73	c1_1218,c1_223,c1_24,c1_5,c1_821	c1_291,c1_3,c1_51,c1_6,c1_711	c1_168,c1_19,c1_3,c1_609	c1_14,c1_168	c1_129,c1_14,c1_429,c1_801
ENSG00000011454	RABGAP1	c2_15,c2_400,c2_90	c1_178,c1_22,c1_5	c1_14	c1_292,c1_48,c1_7,c1_922	c1_14,c1_178	c1_129,c1_14,c1_445
ENSG00000011465	DCN	c2_107,c2_19	c1_170,c1_21,c1_5,c1_758	c1_280,c1_48,c1_5	c1_1458,c1_1700,c1_251,c1_38,c1_4,c1_857	c1_55,c1_5,c1_655	c1_1167,c1_1334,c1_1384,c1_1409,c1_144,c1_17,c1_3,c1_499,c1_888
ENSG00000011478	QPCTL	c2_10,c2_290,c2_68	c1_10,c1_41,c1_444,c1_4	c1_324,c1_3,c1_58,c1_786,c1_8	c1_140,c1_17,c1_573	c1_219,c1_23,c1_849	c1_129,c1_14,c1_451
ENSG00000011485	PPP5C	c2_17,c2_447,c2_97	c1_26,c1_2,c1_6	c1_322,c1_3,c1_58,c1_782,c1_8	c1_104,c1_12,c1_460	c1_45,c1_535	c1_130,c1_14,c1_466,c1_856
ENSG00000011523	CEP68	c2_10,c2_74	c1_28,c1_290,c1_2,c1_6	c1_299,c1_3,c1_51,c1_6	c1_1254,c1_1605,c1_180,c1_23,c1_3,c1_650	c1_1100,c1_39,c1_401	c1_128,c1_13,c1_420
ENSG00000011566	MAP4K3	c2_118,c2_20,c2_494,c2_928	c1_149,c1_18,c1_4	c1_122,c1_14	c1_1252,c1_180,c1_23,c1_3,c1_650	c1_46	c1_249,c1_47,c1_689,c1_7
ENSG00000011590	ZBTB32	c2_3	c1_10,c1_41,c1_4	c1_289,c1_3,c1_50,c1_6	c1_1065,c1_11,c1_420,c1_92	c1_1326,c1_56,c1_5,c1_659	c1_146,c1_18,c1_3,c1_517
ENSG00000011600	TYROBP	c2_16,c2_411,c2_92	c1_2,c1_30,c1_6	c1_13,c1_84	c1_242,c1_33,c1_3,c1_798	c1_711,c1_81,c1_9	c1_152,c1_19,c1_4,c1_546
ENSG00000012048	BRCA1	c2_1028,c2_15,c2_375,c2_783,c2_90	c1_12,c1_497,c1_4,c1_75	c1_142,c1_18	c1_138,c1_16,c1_566	c1_6	c1_49,c1_8
ENSG00000012061	ERCC1	c2_17,c2_463,c2_99	c1_1067,c1_12,c1_1356,c1_497,c1_4,c1_75	c1_310,c1_3,c1_54,c1_765,c1_8	c1_151,c1_18	c1_44,c1_502	c1_209,c1_34,c1_636,c1_6
ENSG00000012124	CD22	c2_10,c2_330,c2_75	c1_2,c1_31,c1_340,c1_6	c1_290,c1_3,c1_50,c1_6,c1_704,c1_993	c1_1062,c1_11,c1_420,c1_92	c1_257,c1_28,c1_932	c1_1220,c1_146,c1_18,c1_3,c1_518,c1_928
ENSG00000012171	SEMA3B	c2_261,c2_60,c2_8	c1_1307,c1_1422,c1_2,c1_33,c1_363,c1_7,c1_968	c1_35	c1_207,c1_27,c1_3,c1_722	c1_1323,c1_55,c1_5,c1_656	c1_101,c1_11,c1_359
ENSG00000012174	MBTPS2	c2_13,c2_354,c2_757,c2_86	c1_13,c1_4,c1_605,c1_88	c1_34	c1_244,c1_34,c1_3,c1_821	c1_311,c1_33	c1_189,c1_27,c1_612,c1_6
ENSG00000012211	PRICKLE3	c2_15,c2_392,c2_90	c1_2,c1_31,c1_349,c1_6	c1_340,c1_3,c1_59,c1_818,c1_8	c1_208,c1_30,c1_3,c1_723	c1_1206,c1_43,c1_470	c1_1103,c1_126,c1_1311,c1_13,c1_407,c1_758
ENSG00000012223	LTF	c2_226,c2_54,c2_6	c1_11,c1_4,c1_50	c1_303,c1_3,c1_52,c1_755,c1_7	c1_88,c1_9	c1_1294,c1_1595,c1_4,c1_50,c1_608	c1_8
ENSG00000012232	EXTL3	c2_1099,c2_258,c2_60,c2_647,c2_8,c2_993	c1_12,c1_497,c1_4,c1_75	c1_153,c1_19	c1_1383,c1_239,c1_32,c1_3,c1_781	c1_381,c1_38	c1_114,c1_11,c1_380
ENSG00000012660	ELOVL5	c2_15,c2_409,c2_91	c1_11,c1_464,c1_4,c1_52	c1_134,c1_17,c1_458	c1_1255,c1_181,c1_23,c1_3,c1_652	c1_322,c1_37	c1_122,c1_12,c1_396
ENSG00000012779	ALOX5	c2_239,c2_59,c2_8	c1_11,c1_454,c1_47,c1_4	c1_13,c1_394,c1_88	c1_221,c1_31,c1_3,c1_760	c1_227,c1_25,c1_868	c1_270,c1_55,c1_9
ENSG00000012822	CALCOCO1	c2_63,c2_8	c1_182,c1_22,c1_5	c1_13,c1_94	c1_301,c1_48,c1_7	c1_298,c1_31	c1_145,c1_17,c1_3,c1_509,c1_917
ENSG00000012963	UBR7	c2_15,c2_382,c2_808,c2_90	c1_256,c1_27,c1_2,c1_6	c1_1146,c1_255,c1_40,c1_664,c1_983	c1_110,c1_12	c1_14,c1_172	c1_129,c1_14,c1_440
ENSG00000012983	MAP4K5	c2_237,c2_57,c2_7	c1_238,c1_25,c1_5,c1_891	c1_220,c1_34	c1_185,c1_24,c1_3,c1_668	c1_135,c1_13	c1_145,c1_17,c1_3,c1_503,c1_902
ENSG00000013016	EHD3	c2_120,c2_21,c2_513	c1_11,c1_484,c1_4,c1_66	c1_179,c1_25,c1_548	c1_257,c1_40,c1_4,c1_869	c1_257,c1_28,c1_932	c1_1185,c1_1360,c1_1404,c1_144,c1_17,c1_3,c1_502,c1_895
ENSG00000013275	PSMC4	c2_102,c2_1078,c2_18,c2_473,c2_896	c1_186,c1_22,c1_5	c1_340,c1_3,c1_59,c1_818,c1_8	c1_105,c1_1098,c1_12,c1_467	c1_310,c1_33,c1_963	c1_129,c1_14,c1_430,c1_804
ENSG00000013288	MAN2B2	c2_4	c1_29,c1_2,c1_308,c1_6,c1_921	c1_232,c1_37,c1_633	c1_104,c1_12	c1_14,c1_172	c1_129,c1_14,c1_429,c1_801
ENSG00000013306	SLC25A39	c2_233,c2_56,c2_602,c2_7,c2_980	c1_1030,c1_2,c1_35,c1_417,c1_7	c1_168,c1_21,c1_513	c1_1272,c1_183,c1_24,c1_3,c1_661	c1_1181,c1_1564,c1_41,c1_451	c1_1198,c1_145,c1_17,c1_3,c1_504,c1_904
ENSG00000013364	MVP	c2_179,c2_36,c2_4,c2_559	c1_1220,c1_1392,c1_223,c1_24,c1_5,c1_821	c1_198,c1_31,c1_568,c1_962	c1_227,c1_31,c1_3,c1_772	c1_1113,c1_1542,c1_39,c1_402	c1_122,c1_12,c1_397
ENSG00000013374	NUB1	c2_10,c2_293,c2_68	c1_1316,c1_2,c1_34,c1_365,c1_7,c1_986	c1_328,c1_3,c1_58,c1_794,c1_8	c1_1475,c1_268,c1_41,c1_5,c1_884	c1_1113,c1_1542,c1_39,c1_402	c1_11,c1_344,c1_96
ENSG00000013375	PGM3	c2_13,c2_349,c2_84	c1_10,c1_41,c1_444,c1_4	c1_1146,c1_255,c1_40,c1_664,c1_983	c1_11,c1_425,c1_93	c1_15,c1_188	c1_11
ENSG00000013392	RWDD2A	c2_13,c2_349,c2_84	c1_10,c1_41,c1_444,c1_4	c1_1146,c1_255,c1_40,c1_664,c1_983	c1_11,c1_425,c1_93	c1_15,c1_188	c1_11
ENSG00000013441	CLK1	c2_15,c2_409,c2_832,c2_91	c1_1226,c1_223,c1_24,c1_5,c1_822	c1_133,c1_17	c1_1216,c1_175,c1_21,c1_3,c1_630	c1_2,c1_49,c1_574	c1_232,c1_45,c1_659,c1_7
ENSG00000013503	POLR3B	c2_15,c2_397,c2_90	c1_13,c1_4	c1_3,c1_58,c1_8	c1_12,c1_445,c1_99	c1_13,c1_143	c1_129,c1_14,c1_440
ENSG00000013523	ANGEL1	c2_10,c2_337,c2_77	c1_13,c1_4,c1_84	c1_1029,c1_1168,c1_297,c1_3,c1_51,c1_6,c1_739	c1_276,c1_43,c1_6,c1_899	c1_18,c1_200,c1_813	c1_191,c1_27,c1_614,c1_6
ENSG00000013561	RNF14	c2_237,c2_57,c2_619,c2_7	c1_126,c1_15,c1_4	c1_170,c1_21,c1_518	c1_129,c1_15,c1_538	c1_1181,c1_1564,c1_41,c1_451	c1_145,c1_17,c1_3,c1_511
ENSG00000013563	DNASE1L1	c2_179,c2_36,c2_4,c2_561	c1_28,c1_2,c1_6	c1_231,c1_37,c1_624	c1_1324,c1_1652,c1_205,c1_27,c1_3,c1_718	c1_2,c1_49,c1_572	c1_84,c1_9
ENSG00000013573	DDX11	c2_10,c2_297,c2_68,c2_698	c1_207,c1_22,c1_5	c1_308,c1_3,c1_53,c1_7	c1_1072,c1_12,c1_428,c1_94	N/A	c1_257,c1_49,c1_8
ENSG00000013583	HEBP1	c2_233,c2_56,c2_602,c2_7,c2_980	c1_169,c1_21,c1_5,c1_711	c1_169,c1_21	c1_129,c1_15	c1_137,c1_13	c1_1211,c1_145,c1_17,c1_3,c1_509,c1_915
ENSG00000013588	GPRC5A	c2_190,c2_39,c2_4	c1_2,c1_33,c1_363,c1_7	c1_285,c1_48,c1_5,c1_700	c1_141,c1_17,c1_580	c1_53,c1_5,c1_634	c1_1168,c1_1345,c1_144,c1_17,c1_3,c1_499,c1_888
ENSG00000013619	MAMLD1	c2_202,c2_43,c2_4	c1_18,c1_4	c1_295,c1_3,c1_51,c1_6,c1_729	c1_13	c1_13	c1_145,c1_17,c1_3,c1_504
ENSG00000013725	CD6	c2_10,c2_303,c2_69,c2_701	c1_1281,c1_226,c1_24,c1_5,c1_858	c1_291,c1_3,c1_51,c1_6,c1_708,c1_997	c1_1117,c1_118,c1_13,c1_500	c1_251,c1_26,c1_891	c1_1229,c1_147,c1_18,c1_3,c1_521,c1_943
ENSG00000013810	TACC3	c2_242,c2_59,c2_627,c2_8,c2_985	c1_11,c1_454,c1_47,c1_4	c1_198,c1_31,c1_568,c1_962	c1_12,c1_435,c1_96	c1_716,c1_81,c1_9	c1_53,c1_9
ENSG00000014123	UFL1	c2_13,c2_347,c2_752,c2_84	c1_13,c1_4,c1_553,c1_79	c1_144,c1_18,c1_480	c1_310,c1_48,c1_7,c1_973	c1_105,c1_11	c1_126,c1_13,c1_408,c1_771
ENSG00000014138	POLA2	c2_17,c2_99	c1_1121,c1_13,c1_4,c1_615,c1_90	c1_322,c1_3,c1_58,c1_782,c1_8	c1_1072,c1_12,c1_428,c1_94	c1_7	c1_130,c1_14,c1_468,c1_862
ENSG00000014164	ZC3H3	c2_61,c2_8	c1_169,c1_21,c1_5	c1_162,c1_20,c1_496	c1_1296,c1_191,c1_25,c1_3,c1_689	c1_37	c1_284,c1_60,c1_9
ENSG00000014216	CAPN1	c2_16,c2_92	c1_231,c1_25,c1_5	c1_249,c1_39	c1_293,c1_48,c1_7,c1_926	c1_15,c1_188	c1_129,c1_14,c1_440
ENSG00000014257	ACP3	c2_241,c2_59,c2_625,c2_8	c1_12,c1_4,c1_502,c1_75	c1_13,c1_394,c1_88	c1_360,c1_66,c1_8	c1_382,c1_38	c1_126,c1_13,c1_407
ENSG00000014641	MDH1	c2_103,c2_18,c2_479	c1_1196,c1_189,c1_22,c1_5,c1_776	c1_256,c1_40	c1_179,c1_21,c1_3,c1_646	c1_1150,c1_41,c1_446	c1_155,c1_19,c1_4
ENSG00000014824	SLC30A9	c2_13,c2_346,c2_749,c2_84	c1_13,c1_4,c1_625,c1_94	c1_142,c1_18,c1_470	c1_245,c1_34,c1_3,c1_831	c1_254,c1_27	c1_250,c1_47,c1_7
ENSG00000014914	MTMR11	c2_159,c2_2,c2_31	c1_2,c1_33,c1_362,c1_7,c1_936	c1_352,c1_3,c1_62,c1_842,c1_8	c1_280,c1_44,c1_6,c1_905	c1_6	c1_24,c1_6
ENSG00000014919	COX15	c2_179,c2_36,c2_4,c2_557	c1_1247,c1_223,c1_24,c1_5,c1_831	c1_13	c1_319,c1_48,c1_7	c1_1210,c1_43,c1_477	c1_129,c1_14,c1_455
ENSG00000015133	CCDC88C	c2_17,c2_446,c2_862,c2_97	c1_208,c1_22,c1_5	c1_293,c1_3,c1_51,c1_6,c1_722	c1_332,c1_48,c1_7	c1_721,c1_81,c1_9	c1_148,c1_18,c1_3,c1_524,c1_949
ENSG00000015153	YAF2	c2_15,c2_410,c2_833,c2_91	c1_142,c1_18,c1_4,c1_680	c1_142,c1_18,c1_474	c1_245,c1_34,c1_3,c1_830	c1_1258,c1_45,c1_545	c1_1046,c1_248,c1_47,c1_685,c1_7
ENSG00000015171	ZMYND11	c2_118,c2_20,c2_489	c1_10,c1_36,c1_421,c1_4	c1_241,c1_38	c1_244,c1_34,c1_3	c1_102,c1_11	c1_157,c1_19,c1_4
ENSG00000015285	WAS	c2_1048,c2_16,c2_429,c2_849,c2_93	c1_11,c1_492,c1_4,c1_71	c1_198,c1_31,c1_568,c1_962	c1_12,c1_435,c1_96	c1_310,c1_33,c1_966	c1_77,c1_9
ENSG00000015475	BID	c2_179,c2_36,c2_4,c2_557	c1_13,c1_4,c1_611,c1_90	c1_13,c1_84	c1_206,c1_27,c1_3,c1_720	c1_1065,c1_361,c1_38	c1_106,c1_11
ENSG00000015479	MATR3	c2_118,c2_20,c2_494	c1_28,c1_2,c1_6	c1_10,c1_359,c1_68,c1_847	c1_1108,c1_115,c1_12,c1_494	c1_38,c1_390	c1_150,c1_19,c1_4,c1_533,c1_969
ENSG00000015532	XYLT2	c2_17,c2_458,c2_878,c2_98	c1_2,c1_31,c1_351,c1_6	c1_345,c1_3,c1_61,c1_8	c1_104,c1_12,c1_460	c1_2,c1_49,c1_578	c1_1263,c1_156,c1_19,c1_4,c1_556,c1_990
ENSG00000015676	NUDCD3	c2_17,c2_457,c2_98	c1_2,c1_33,c1_362,c1_7	c1_1055,c1_320,c1_3,c1_58,c1_777,c1_8	c1_102,c1_12	c1_259,c1_28	c1_126,c1_13,c1_409
ENSG00000016391	CHDH	c2_54,c2_6	c1_169,c1_21,c1_5,c1_711	c1_303,c1_3,c1_52,c1_7	c1_1036,c1_1528,c1_400,c1_87,c1_9	c1_31	c1_8
ENSG00000016602	CLCA4	c2_12,c2_340,c2_82	c1_2,c1_33,c1_363,c1_7	c1_270,c1_45,c1_5	c1_1455,c1_1685,c1_251,c1_38,c1_4,c1_856	c1_1304,c1_53,c1_5,c1_632	c1_144,c1_17,c1_3,c1_499,c1_887
ENSG00000016864	GLT8D1	c2_132,c2_23	c1_10,c1_36,c1_4	c1_192,c1_28,c1_566	c1_341,c1_50,c1_7	c1_1140,c1_1551,c1_40,c1_422	c1_129,c1_14,c1_429,c1_801
ENSG00000017260	ATP2C1	c2_13,c2_346,c2_749,c2_84	c1_13,c1_4,c1_627,c1_94	c1_118,c1_14,c1_417,c1_885	c1_10,c1_414,c1_90	c1_337,c1_37	c1_124,c1_12,c1_404
ENSG00000017427	IGF1	c2_160,c2_32,c2_3	c1_169,c1_21,c1_5	c1_289,c1_3,c1_50,c1_6,c1_702	c1_1068,c1_11,c1_421,c1_93	c1_135,c1_13	c1_1215,c1_1367,c1_1405,c1_146,c1_18,c1_3,c1_517,c1_926
ENSG00000017483	SLC38A5	c2_233,c2_56,c2_602,c2_7,c2_980	c1_235,c1_25,c1_5	c1_168,c1_21	c1_1273,c1_183,c1_24,c1_3,c1_662	c1_1181,c1_1564,c1_41,c1_451	c1_145,c1_17,c1_3,c1_504
ENSG00000017797	RALBP1	c2_243,c2_59,c2_629,c2_8	c1_228,c1_25,c1_5	c1_137,c1_17	c1_12,c1_436,c1_96	c1_6	c1_1044,c1_238,c1_45,c1_678,c1_7
ENSG00000018189	RUFY3	c2_118,c2_20,c2_489,c2_913	c1_1000,c1_2,c1_34,c1_367,c1_7	c1_236,c1_38	c1_101,c1_12	c1_39,c1_402	c1_24,c1_6
ENSG00000018280	SLC11A1	c2_242,c2_59,c2_627,c2_8	c1_223,c1_24,c1_5,c1_823	c1_13,c1_85	c1_219,c1_31,c1_3,c1_755	c1_44	c1_167,c1_22,c1_591,c1_5
ENSG00000018408	WWTR1	c2_110,c2_19	c1_1308,c1_2,c1_33,c1_363,c1_7,c1_975	c1_282,c1_48,c1_5	c1_1459,c1_1707,c1_1773,c1_1784,c1_251,c1_38,c1_4,c1_857	c1_42,c1_463	c1_1167,c1_1339,c1_144,c1_17,c1_3,c1_499,c1_888
ENSG00000018510	AGPS	c2_13,c2_357,c2_87	c1_108,c1_15,c1_4,c1_654	c1_1146,c1_255,c1_40,c1_664,c1_983	c1_1037,c1_400,c1_87,c1_9	c1_1058,c1_340,c1_37	c1_8
ENSG00000018610	STEEP1	c2_13,c2_357,c2_87	c1_116,c1_15,c1_4	c1_1144,c1_255,c1_40,c1_664,c1_983	c1_1317,c1_1644,c1_205,c1_27,c1_3,c1_717	c1_37	c1_142,c1_16,c1_495
ENSG00000018625	ATP1A2	c2_14,c2_359,c2_88	c1_169,c1_21,c1_5,c1_723	c1_272,c1_46,c1_5,c1_687,c1_989	c1_1461,c1_1709,c1_252,c1_38,c1_4,c1_858	c1_1318,c1_54,c1_5,c1_646	c1_1171,c1_1347,c1_144,c1_17,c1_3,c1_500,c1_890
ENSG00000018699	TTC27	c2_17,c2_97	c1_2,c1_32,c1_354,c1_6	c1_330,c1_3,c1_58,c1_796,c1_8	c1_12,c1_445,c1_99	c1_340,c1_37	c1_130,c1_14,c1_472
ENSG00000019102	VSIG2	c2_120,c2_21,c2_513	c1_2,c1_33,c1_364,c1_7,c1_983	c1_179,c1_25,c1_548	c1_257,c1_40,c1_4,c1_869	c1_10,c1_84	c1_1189,c1_1362,c1_144,c1_17,c1_3,c1_502,c1_898
ENSG00000019144	PHLDB1	c2_4,c2_53	c1_15,c1_4	c1_285,c1_48,c1_5	c1_1458,c1_1697,c1_251,c1_38,c1_4,c1_857	c1_42,c1_464	c1_1167,c1_1335,c1_144,c1_17,c1_3,c1_499,c1_888
ENSG00000019169	MARCO	c2_16,c2_442,c2_96	c1_2,c1_33,c1_362,c1_7,c1_942	c1_352,c1_3,c1_62,c1_843,c1_8	c1_243,c1_33,c1_3,c1_815	c1_72,c1_8	c1_200,c1_31,c1_621,c1_6
ENSG00000019485	PRDM11	c2_10,c2_317,c2_72	c1_2,c1_32,c1_358,c1_6	c1_1005,c1_1154,c1_293,c1_3,c1_51,c1_6,c1_722	c1_168,c1_19,c1_3,c1_609	c1_14	c1_217,c1_37,c1_639,c1_6
ENSG00000019549	SNAI2	c2_107,c2_19	c1_2,c1_33,c1_363,c1_7	c1_280,c1_48,c1_5	c1_1458,c1_1695,c1_1763,c1_251,c1_38,c1_4,c1_857	c1_55,c1_5,c1_652	c1_1167,c1_1334,c1_144,c1_17,c1_3,c1_499,c1_888
ENSG00000019582	CD74	c2_141,c2_25,c2_2,c2_536	c1_2,c1_33,c1_362,c1_7,c1_938	c1_3,c1_54,c1_8	c1_1056,c1_11,c1_419,c1_92	c1_219,c1_23,c1_849	c1_181,c1_25,c1_6
ENSG00000019991	HGF	c2_268,c2_61,c2_666,c2_8	c1_195,c1_22,c1_5,c1_788	c1_162,c1_20,c1_495,c1_932	c1_1391,c1_239,c1_32,c1_3,c1_782	c1_39,c1_402	c1_294,c1_64,c1_9
ENSG00000019995	ZRANB1	c2_15,c2_402,c2_827,c2_90	c1_228,c1_25,c1_5,c1_865	c1_18	c1_133,c1_15,c1_549	c1_1027,c1_1500,c1_312,c1_36	c1_1205,c1_145,c1_17,c1_3,c1_508,c1_913
ENSG00000020129	NCDN	c2_100,c2_17,c2_466	c1_178,c1_22,c1_5	c1_345,c1_3,c1_61,c1_8	c1_101,c1_12,c1_452	c1_1037,c1_312,c1_36	c1_129,c1_14,c1_427
ENSG00000020256	ZFP64	c2_17,c2_449,c2_868,c2_97	c1_186,c1_22,c1_5	c1_293,c1_3,c1_51,c1_6,c1_722	c1_242,c1_33,c1_3,c1_807	c1_1492,c1_311,c1_33,c1_992	c1_225,c1_40,c1_6
ENSG00000020426	MNAT1	c2_245,c2_59,c2_631,c2_8,c2_989	c1_226,c1_24,c1_5	c1_1036,c1_306,c1_3,c1_53,c1_759,c1_7	c1_153,c1_18	N/A	c1_126,c1_13,c1_406,c1_743
ENSG00000020577	SAMD4A	c2_243,c2_59,c2_629,c2_8,c2_987	c1_2,c1_34,c1_371,c1_7	N/A	c1_267,c1_41,c1_5,c1_880	c1_2,c1_49,c1_584	c1_11,c1_344,c1_96
ENSG00000020633	RUNX3	c2_10,c2_291,c2_68	c1_12,c1_4,c1_550,c1_78	c1_1022,c1_297,c1_3,c1_51,c1_6,c1_737	c1_1134,c1_120,c1_14,c1_1558,c1_519	c1_1409,c1_1622,c1_219,c1_23,c1_848	c1_1236,c1_148,c1_18,c1_3,c1_524,c1_950
ENSG00000020922	MRE11	c2_13,c2_349,c2_84	c1_13,c1_4,c1_553,c1_79	c1_14	c1_110,c1_12,c1_482	c1_1096,c1_38,c1_391	c1_45,c1_7
ENSG00000021300	PLEKHB1	c2_10,c2_303,c2_69,c2_701	c1_11,c1_476,c1_4,c1_57	c1_294,c1_3,c1_51,c1_6,c1_725	c1_1128,c1_119,c1_13,c1_510	c1_54,c1_5	c1_147,c1_18,c1_3,c1_520,c1_933
ENSG00000021355	SERPINB1	c2_268,c2_61,c2_666,c2_8	c1_2,c1_34,c1_365,c1_7,c1_986	c1_162,c1_20,c1_495,c1_932	c1_218,c1_31,c1_3,c1_749	c1_1057,c1_323,c1_37	c1_273,c1_56,c1_9
ENSG00000021574	SPAST	c2_15,c2_382,c2_808,c2_90	c1_148,c1_18,c1_4	c1_176,c1_24,c1_538	c1_244,c1_34,c1_3	c1_287,c1_31	c1_237,c1_45,c1_673,c1_7
ENSG00000021762	OSBPL5	c2_10,c2_289,c2_68	c1_28,c1_2,c1_6	c1_1003,c1_292,c1_3,c1_51,c1_6,c1_714	c1_121,c1_14	c1_4,c1_50	c1_1230,c1_1370,c1_148,c1_18,c1_3,c1_524,c1_949
ENSG00000021776	AQR	c2_15,c2_397,c2_90	c1_13,c1_4,c1_84	c1_3,c1_58,c1_8	c1_108,c1_12,c1_475	c1_322,c1_37	c1_129,c1_14,c1_429,c1_801
ENSG00000021826	CPS1	c2_183,c2_37,c2_4	c1_13,c1_4,c1_90	c1_275,c1_47,c1_5,c1_690	c1_1470,c1_254,c1_39,c1_4,c1_865	c1_60,c1_692,c1_7	c1_1181,c1_1358,c1_144,c1_17,c1_3,c1_501,c1_892
ENSG00000021852	C8B	c2_184,c2_37,c2_4	c1_169,c1_21,c1_5,c1_716	c1_276,c1_47,c1_5	c1_1473,c1_254,c1_39,c1_4,c1_866	c1_62,c1_7	c1_144,c1_17,c1_3,c1_501,c1_893
ENSG00000022267	FHL1	c2_14,c2_88	c1_1168,c1_1372,c1_170,c1_21,c1_5,c1_758	c1_272,c1_46,c1_5,c1_687,c1_988	c1_257,c1_40,c1_4,c1_869	c1_1325,c1_56,c1_5,c1_659	c1_1173,c1_1352,c1_144,c1_17,c1_3,c1_500,c1_890
ENSG00000022277	RTF2	c2_1048,c2_1113,c2_16,c2_429,c2_849,c2_93	c1_11,c1_4,c1_64	c1_13,c1_84	c1_1317,c1_1642,c1_205,c1_27,c1_3,c1_717	c1_310,c1_33,c1_971	c1_71,c1_9
ENSG00000022567	SLC45A4	c2_260,c2_60,c2_660,c2_8	c1_2,c1_34,c1_390,c1_7	c1_206,c1_31	c1_318,c1_48,c1_7	c1_286,c1_31	c1_1044,c1_238,c1_45,c1_678,c1_7
ENSG00000022840	RNF10	c2_16,c2_94	c1_228,c1_25,c1_5,c1_865	c1_18	c1_186,c1_24,c1_3,c1_671	c1_13,c1_145,c1_786	c1_145,c1_17,c1_3,c1_505
ENSG00000022976	ZNF839	c2_240,c2_59,c2_8	c1_13,c1_4,c1_95	c1_127,c1_16	c1_323,c1_48,c1_7	c1_235,c1_25,c1_875	c1_298,c1_66,c1_712,c1_9
ENSG00000023041	ZDHHC6	c2_15,c2_382,c2_808,c2_90	c1_200,c1_22,c1_5,c1_796	c1_191,c1_28	c1_300,c1_48,c1_7,c1_943	c1_15,c1_193	c1_1046,c1_248,c1_47,c1_685,c1_7
ENSG00000023171	GRAMD1B	c2_1058,c2_17,c2_448,c2_865,c2_97	c1_1008,c1_1326,c1_2,c1_34,c1_370,c1_7	c1_129,c1_16,c1_448,c1_913	c1_1477,c1_270,c1_41,c1_5,c1_891	c1_18,c1_200	c1_11,c1_344,c1_96
ENSG00000023191	RNH1	c2_17,c2_457,c2_98	c1_2,c1_33,c1_362,c1_7	c1_1116,c1_352,c1_3,c1_62,c1_838,c1_8	c1_1485,c1_282,c1_45,c1_6,c1_908	c1_238,c1_25	c1_189,c1_27,c1_612,c1_6
ENSG00000023228	NDUFS1	c2_15,c2_375,c2_783,c2_90	c1_197,c1_22,c1_5	c1_221,c1_34	c1_303,c1_48,c1_7,c1_951	c1_377,c1_38	c1_1138,c1_129,c1_14,c1_425,c1_793
ENSG00000023287	RB1CC1	c2_15,c2_370,c2_773,c2_90	c1_111,c1_15,c1_4,c1_659	c1_1129,c1_117,c1_14,c1_410,c1_872	c1_133,c1_15	c1_4,c1_51	c1_1130,c1_126,c1_13,c1_409,c1_775
ENSG00000023318	ERP44	c2_15,c2_374,c2_781,c2_90	c1_112,c1_15,c1_4,c1_661	c1_118,c1_14,c1_417	c1_102,c1_12,c1_457	c1_44,c1_498	c1_129,c1_14,c1_426
ENSG00000023330	ALAS1	c2_42,c2_4	c1_169,c1_21,c1_5	c1_165,c1_20,c1_507	c1_1076,c1_12,c1_430,c1_95	c1_40,c1_433	c1_10,c1_325,c1_88
ENSG00000023445	BIRC3	c2_1015,c2_10,c2_316,c2_714,c2_72	c1_2,c1_34,c1_375,c1_7	c1_298,c1_3,c1_51,c1_6,c1_741	c1_249,c1_37,c1_3,c1_848	c1_1065,c1_361,c1_38	c1_147,c1_18,c1_3,c1_520,c1_937
ENSG00000023516	AKAP11	c2_118,c2_20,c2_493,c2_925	c1_149,c1_18,c1_4	c1_1143,c1_255,c1_40,c1_662,c1_978	c1_1109,c1_115,c1_12,c1_495	c1_249,c1_25	c1_245,c1_46,c1_7
ENSG00000023572	GLRX2	c2_16,c2_422,c2_92	c1_169,c1_21,c1_5,c1_741	c1_211,c1_32,c1_602	c1_1408,c1_242,c1_33,c1_3,c1_794	c1_1269,c1_47,c1_559	c1_156,c1_19,c1_4,c1_555
ENSG00000023608	SNAPC1	c2_215,c2_47,c2_4	c1_201,c1_22,c1_5	c1_121,c1_14,c1_426	c1_209,c1_30,c1_3,c1_730	c1_6	c1_1076,c1_126,c1_1284,c1_13,c1_406,c1_744
ENSG00000023697	DERA	c2_202,c2_43,c2_4,c2_580	c1_169,c1_21,c1_5	c1_176,c1_24	c1_1263,c1_1612,c1_181,c1_23,c1_3,c1_654	c1_15,c1_196	c1_156,c1_19,c1_4,c1_559
[truncated: 15,775 more rows]

## Sheet: Module_Assignment_Cortex
MEGENA-Module assignment for prefrontal cortex dataset
[truncated: 12,182 more rows]

## Sheet: Module_Assignment_Heart
MEGENA-Module assignment for heart-left ventricle dataset
[truncated: 14,514 more rows]

[truncated: 3 more sheets: Module_Assignment_Intestine, Module_Assignment_Muscle, Module_Assignment_Spleen]
