# Supplementary material for: Comparison of confound adjustment methods in the construction of gene co-expression networks
Source: Genome Biol. 2022 Feb 3;23:44. doi: 10.1186/s13059-022-02606-0 (PMC8812044; doi:10.1186/s13059-022-02606-0)
Supplement: Supplementary file 5 — Additional file 5. Number of edges and nodes in each global co-expression network. [file 13059_2022_2606_MOESM5_ESM.xlsx]

## Sheet: Global_Network_Size
Tissue	Adjustment	Number of edges	Number of nodes
Adipose	CONFETI	8420	1649
Heart-left ventricle	CONFETI	6537	1765
Prefrontal cortex	CONFETI	10725	1416
Skeletal muscle	CONFETI	1852	1060
Small intestine	CONFETI	398401	9809
Spleen	CONFETI	17717	3929
Whole blood	CONFETI	6093	1329
Adipose	Known Covariates	909652	16621
Heart-left ventricle	Known Covariates	3713989	15601
Prefrontal cortex	Known Covariates	4374532	16228
Skeletal muscle	Known Covariates	1423072	14605
Small intestine	Known Covariates	25282896	21805
Spleen	Known Covariates	1869304	17990
Whole blood	Known Covariates	3911058	15090
Adipose	None	2665607	18901
Heart-left ventricle	None	18648151	18497
Prefrontal cortex	None	35554912	19012
Skeletal muscle	None	3424151	17024
Small intestine	None	42600907	24228
Spleen	None	5012657	20557
Whole blood	None	18321506	18193
Adipose	PC	210261	12457
Heart-left ventricle	PC	39603	7090
Prefrontal cortex	PC	11755	4025
Skeletal muscle	PC	19930	4707
Small intestine	PC	573326	17373
Spleen	PC	256035	12829
Whole blood	PC	29854	5654
Adipose	PEER	6101	2159
Heart-left ventricle	PEER	5882	1818
Prefrontal cortex	PEER	2155	1208
Skeletal muscle	PEER	3735	1633
Small intestine	PEER	31940	5946
Spleen	PEER	22339	4796
Whole blood	PEER	3364	1489
Adipose	RUVCorr	1652581	16639
Heart-left ventricle	RUVCorr	253214	12810
Prefrontal cortex	RUVCorr	1414553	15212
Skeletal muscle	RUVCorr	425461	14314
Small intestine	RUVCorr	4080732	21126
Spleen	RUVCorr	702223	16302
Whole blood	RUVCorr	369210	12166
