# Supplementary material for: Comparison of confound adjustment methods in the construction of gene co-expression networks
Source: Genome Biol. 2022 Feb 3;23:44. doi: 10.1186/s13059-022-02606-0 (PMC8812044; doi:10.1186/s13059-022-02606-0)
Supplement: Supplementary file 7 — Additional file 7. Choice of power parameter for each WGCNA co-expression module search. [file 13059_2022_2606_MOESM7_ESM.xlsx]

## Sheet: Power_Parameter
Choice of power parameter for WGCNA module detection
Tissue	Adjustment_Method	Power parameter
Whole Blood	PC	4
Whole Blood	RUVCorr	5
Whole Blood	CONFETI	3
Whole Blood	Known	6
Whole Blood	PEER	3
Whole Blood	None	10
Adipose-subcutaneous	PC	5
Adipose-subcutaneous	RUVCorr	4
Adipose-subcutaneous	CONFETI	2
Adipose-subcutaneous	Known	6
Adipose-subcutaneous	PEER	3
Adipose-subcutaneous	None	5
Muscle-skeletal	PC	4
Muscle-skeletal	RUVCorr	6
Muscle-skeletal	CONFETI	2
Muscle-skeletal	Known	5
Muscle-skeletal	PEER	3
Muscle-skeletal	None	8
Small intestine-terminal ileum	PC	4
Small intestine-terminal ileum	RUVCorr	6
Small intestine-terminal ileum	CONFETI	2
Small intestine-terminal ileum	Known	10
Small intestine-terminal ileum	PEER	4
Small intestine-terminal ileum	None	9
Spleen	PC	3
Spleen	RUVCorr	5
Spleen	CONFETI	3
Spleen	Known	7
Spleen	PEER	3
Spleen	None	11
Heart-left ventricle	PC	4
Heart-left ventricle	RUVCorr	6
Heart-left ventricle	CONFETI	2
Heart-left ventricle	Known	5
Heart-left ventricle	PEER	3
Heart-left ventricle	None	6
CMC-Prefrontal cortex	PC	5
CMC-Prefrontal cortex	RUVCorr	6
CMC-Prefrontal cortex	CONFETI	1
CMC-Prefrontal cortex	Known	4
CMC-Prefrontal cortex	PEER	3
CMC-Prefrontal cortex	None	6
